# Supplementary material for: Map and model—moving from observation to prediction in toxicogenomics
Source: Gigascience. 2019 May 29;8(6):giz057. doi: 10.1093/gigascience/giz057 (PMC6539241; doi:10.1093/gigascience/giz057)
Supplement: giz057_Supplementary_Tables [file giz057_supplementary_tables.zip]

Archive with 9 entries (9 files):
- TableS1_PublicData.txt
- TableS2_ClusterTable.txt
- TableS3_Enrichments_GO.txt
- TableS4_Enrichments_interpro.txt
- TableS5_Enrichments_reactome.txt
- TableS6_Enrichments_ZFIN.txt
- TableS7_significant_toxnodes_diuron.txt
- TableS8_significant_toxnodes_diclofenac.txt
- TableS9_significant_toxnodes_naproxen.txt
