# Supplementary material for: Map and model—moving from observation to prediction in toxicogenomics
Source: Gigascience. 2019 May 29;8(6):giz057. doi: 10.1093/gigascience/giz057 (PMC6539241; doi:10.1093/gigascience/giz057)
Supplement: giz057_Supplementary_Tables [file giz057_supplementary_tables.zip › TableS1_PublicData.txt]

Array.Data.File	study_id	gpl_id	Exp_Expositionsstart_hpf	Exp_Expositionsstop_hpf	Exp_Expositionsdauer_h	Comp_SubstanceName_Trivial	Comp_Tr_Ctrl	Exp_Conc	Exp_Conc_Unit	Data_RawFormat	gsm.gsm	SampleName
101642-01.CEL	E-MTAB-1476	A-AFFY-192	2	24	22	Caffeine	Treatment	75	µM_L	Affymetrix_ST	101642-01.CEL	Caffeine_24_75_µM_L
101642-02.CEL	E-MTAB-1476	A-AFFY-192	2	24	22	Saccharin	Treatment	10000	µM_L	Affymetrix_ST	101642-02.CEL	Saccharin_24_10000_µM_L
101642-03.CEL	E-MTAB-1476	A-AFFY-192	2	24	22	All-trans-retinoic acid	Treatment	0.003	µM_L	Affymetrix_ST	101642-03.CEL	All.trans.retinoic.acid_24_0.003_µM_L
101642-04.CEL	E-MTAB-1476	A-AFFY-192	2	24	22	D-Mannitol	Treatment	10000	µM_L	Affymetrix_ST	101642-04.CEL	D.Mannitol_24_10000_µM_L
101642-05.CEL	E-MTAB-1476	A-AFFY-192	2	24	22	Carbamazepine	Treatment	480	µM_L	Affymetrix_ST	101642-05.CEL	Carbamazepine_24_480_µM_L
101642-06.CEL	E-MTAB-1476	A-AFFY-192	2	24	22	All-trans-retinoic acid	Treatment	4e-04	µM_L	Affymetrix_ST	101642-06.CEL	All.trans.retinoic.acid_24_4e.04_µM_L
101642-07.CEL	E-MTAB-1476	A-AFFY-192	2	24	22	D-Mannitol	Treatment	10000	µM_L	Affymetrix_ST	101642-07.CEL	D.Mannitol_24_10000_µM_L.1
101642-08.CEL	E-MTAB-1476	A-AFFY-192	2	24	22	Carbamazepine	Treatment	130	µM_L	Affymetrix_ST	101642-08.CEL	Carbamazepine_24_130_µM_L
101642-09.CEL	E-MTAB-1476	A-AFFY-192	2	24	22	Saccharin	Treatment	10000	µM_L	Affymetrix_ST	101642-09.CEL	Saccharin_24_10000_µM_L.1
101642-10.CEL	E-MTAB-1476	A-AFFY-192	2	24	22	DMSO	Control	0.2	percent_vol_per_vol	Affymetrix_ST	101642-10.CEL	DMSO_24_0.2_percent_vol_per_vol
101642-11.CEL	E-MTAB-1476	A-AFFY-192	2	24	22	All-trans-retinoic acid	Treatment	0.008	µM_L	Affymetrix_ST	101642-11.CEL	All.trans.retinoic.acid_24_0.008_µM_L
101642-12.CEL	E-MTAB-1476	A-AFFY-192	2	24	22	Valproic acid	Treatment	730	µM_L	Affymetrix_ST	101642-12.CEL	Valproic.acid_24_730_µM_L
101642-13.CEL	E-MTAB-1476	A-AFFY-192	2	24	22	DMSO	Control	0.2	percent_vol_per_vol	Affymetrix_ST	101642-13.CEL	DMSO_24_0.2_percent_vol_per_vol.1
101642-14.CEL	E-MTAB-1476	A-AFFY-192	2	24	22	All-trans-retinoic acid	Treatment	0.0011	µM_L	Affymetrix_ST	101642-14.CEL	All.trans.retinoic.acid_24_0.0011_µM_L
101642-15.CEL	E-MTAB-1476	A-AFFY-192	2	24	22	Valproic acid	Treatment	150	µM_L	Affymetrix_ST	101642-15.CEL	Valproic.acid_24_150_µM_L
101642-16.CEL	E-MTAB-1476	A-AFFY-192	2	24	22	Carbamazepine	Treatment	250	µM_L	Affymetrix_ST	101642-16.CEL	Carbamazepine_24_250_µM_L
101642-17.CEL	E-MTAB-1476	A-AFFY-192	2	24	22	Caffeine	Treatment	640	µM_L	Affymetrix_ST	101642-17.CEL	Caffeine_24_640_µM_L
101642-18.CEL	E-MTAB-1476	A-AFFY-192	2	24	22	Caffeine	Treatment	215	µM_L	Affymetrix_ST	101642-18.CEL	Caffeine_24_215_µM_L
101642-19.CEL	E-MTAB-1476	A-AFFY-192	2	24	22	Caffeine	Treatment	1750	µM_L	Affymetrix_ST	101642-19.CEL	Caffeine_24_1750_µM_L
101642-20.CEL	E-MTAB-1476	A-AFFY-192	2	24	22	Carbamazepine	Treatment	70	µM_L	Affymetrix_ST	101642-20.CEL	Carbamazepine_24_70_µM_L
101642-21.CEL	E-MTAB-1476	A-AFFY-192	2	24	22	Valproic acid	Treatment	1500	µM_L	Affymetrix_ST	101642-21.CEL	Valproic.acid_24_1500_µM_L
101642-22.CEL	E-MTAB-1476	A-AFFY-192	2	24	22	Valproic acid	Treatment	320	µM_L	Affymetrix_ST	101642-22.CEL	Valproic.acid_24_320_µM_L
101642-23.CEL	E-MTAB-1476	A-AFFY-192	2	24	22	Valproic acid	Treatment	1500	µM_L	Affymetrix_ST	101642-23.CEL	Valproic.acid_24_1500_µM_L.1
101642-24.CEL	E-MTAB-1476	A-AFFY-192	2	24	22	Carbamazepine	Treatment	480	µM_L	Affymetrix_ST	101642-24.CEL	Carbamazepine_24_480_µM_L.1
101642-25.CEL	E-MTAB-1476	A-AFFY-192	2	24	22	Caffeine	Treatment	75	µM_L	Affymetrix_ST	101642-25.CEL	Caffeine_24_75_µM_L.1
101642-26.CEL	E-MTAB-1476	A-AFFY-192	2	24	22	All-trans-retinoic acid	Treatment	0.003	µM_L	Affymetrix_ST	101642-26.CEL	All.trans.retinoic.acid_24_0.003_µM_L.1
101642-27.CEL	E-MTAB-1476	A-AFFY-192	2	24	22	D-Mannitol	Treatment	10000	µM_L	Affymetrix_ST	101642-27.CEL	D.Mannitol_24_10000_µM_L.2
101642-28.CEL	E-MTAB-1476	A-AFFY-192	2	24	22	Saccharin	Treatment	10000	µM_L	Affymetrix_ST	101642-28.CEL	Saccharin_24_10000_µM_L.2
101642-29.CEL	E-MTAB-1476	A-AFFY-192	2	24	22	Saccharin	Treatment	10000	µM_L	Affymetrix_ST	101642-29.CEL	Saccharin_24_10000_µM_L.3
101642-30.CEL	E-MTAB-1476	A-AFFY-192	2	24	22	DMSO	Control	0.2	percent_vol_per_vol	Affymetrix_ST	101642-30.CEL	DMSO_24_0.2_percent_vol_per_vol.2
101642-31.CEL	E-MTAB-1476	A-AFFY-192	2	24	22	Carbamazepine	Treatment	130	µM_L	Affymetrix_ST	101642-31.CEL	Carbamazepine_24_130_µM_L.1
101642-32.CEL	E-MTAB-1476	A-AFFY-192	2	24	22	DMSO	Control	0.2	percent_vol_per_vol	Affymetrix_ST	101642-32.CEL	DMSO_24_0.2_percent_vol_per_vol.3
101642-33.CEL	E-MTAB-1476	A-AFFY-192	2	24	22	All-trans-retinoic acid	Treatment	0.0011	µM_L	Affymetrix_ST	101642-33.CEL	All.trans.retinoic.acid_24_0.0011_µM_L.1
101642-34.CEL	E-MTAB-1476	A-AFFY-192	2	24	22	Caffeine	Treatment	1750	µM_L	Affymetrix_ST	101642-34.CEL	Caffeine_24_1750_µM_L.1
101642-35.CEL	E-MTAB-1476	A-AFFY-192	2	24	22	D-Mannitol	Treatment	10000	µM_L	Affymetrix_ST	101642-35.CEL	D.Mannitol_24_10000_µM_L.3
101642-36.CEL	E-MTAB-1476	A-AFFY-192	2	24	22	All-trans-retinoic acid	Treatment	0.008	µM_L	Affymetrix_ST	101642-36.CEL	All.trans.retinoic.acid_24_0.008_µM_L.1
101642-37.CEL	E-MTAB-1476	A-AFFY-192	2	24	22	Carbamazepine	Treatment	480	µM_L	Affymetrix_ST	101642-37.CEL	Carbamazepine_24_480_µM_L.2
101642-38.CEL	E-MTAB-1476	A-AFFY-192	2	24	22	Valproic acid	Treatment	150	µM_L	Affymetrix_ST	101642-38.CEL	Valproic.acid_24_150_µM_L.1
101642-39.CEL	E-MTAB-1476	A-AFFY-192	2	24	22	Valproic acid	Treatment	730	µM_L	Affymetrix_ST	101642-39.CEL	Valproic.acid_24_730_µM_L.1
101642-40.CEL	E-MTAB-1476	A-AFFY-192	2	24	22	Caffeine	Treatment	640	µM_L	Affymetrix_ST	101642-40.CEL	Caffeine_24_640_µM_L.1
101642-41.CEL	E-MTAB-1476	A-AFFY-192	2	24	22	All-trans-retinoic acid	Treatment	4e-04	µM_L	Affymetrix_ST	101642-41.CEL	All.trans.retinoic.acid_24_4e.04_µM_L.1
101642-42.CEL	E-MTAB-1476	A-AFFY-192	2	24	22	Carbamazepine	Treatment	250	µM_L	Affymetrix_ST	101642-42.CEL	Carbamazepine_24_250_µM_L.1
101642-43.CEL	E-MTAB-1476	A-AFFY-192	2	24	22	Valproic acid	Treatment	1500	µM_L	Affymetrix_ST	101642-43.CEL	Valproic.acid_24_1500_µM_L.2
101642-44.CEL	E-MTAB-1476	A-AFFY-192	2	24	22	Caffeine	Treatment	215	µM_L	Affymetrix_ST	101642-44.CEL	Caffeine_24_215_µM_L.1
101642-45.CEL	E-MTAB-1476	A-AFFY-192	2	24	22	Valproic acid	Treatment	320	µM_L	Affymetrix_ST	101642-45.CEL	Valproic.acid_24_320_µM_L.1
101642-46.CEL	E-MTAB-1476	A-AFFY-192	2	24	22	Carbamazepine	Treatment	70	µM_L	Affymetrix_ST	101642-46.CEL	Carbamazepine_24_70_µM_L.1
101642-47.CEL	E-MTAB-1476	A-AFFY-192	2	24	22	Caffeine	Treatment	75	µM_L	Affymetrix_ST	101642-47.CEL	Caffeine_24_75_µM_L.2
101642-48.CEL	E-MTAB-1476	A-AFFY-192	2	24	22	Valproic acid	Treatment	150	µM_L	Affymetrix_ST	101642-48.CEL	Valproic.acid_24_150_µM_L.2
101642-49.CEL	E-MTAB-1476	A-AFFY-192	2	24	22	All-trans-retinoic acid	Treatment	0.003	µM_L	Affymetrix_ST	101642-49.CEL	All.trans.retinoic.acid_24_0.003_µM_L.2
101642-50.CEL	E-MTAB-1476	A-AFFY-192	2	24	22	Saccharin	Treatment	10000	µM_L	Affymetrix_ST	101642-50.CEL	Saccharin_24_10000_µM_L.4
101642-51.CEL	E-MTAB-1476	A-AFFY-192	2	24	22	Carbamazepine	Treatment	130	µM_L	Affymetrix_ST	101642-51.CEL	Carbamazepine_24_130_µM_L.2
101642-52.CEL	E-MTAB-1476	A-AFFY-192	2	24	22	DMSO	Control	0.2	percent_vol_per_vol	Affymetrix_ST	101642-52.CEL	DMSO_24_0.2_percent_vol_per_vol.4
101642-53.CEL	E-MTAB-1476	A-AFFY-192	2	24	22	Saccharin	Treatment	10000	µM_L	Affymetrix_ST	101642-53.CEL	Saccharin_24_10000_µM_L.5
101642-54.CEL	E-MTAB-1476	A-AFFY-192	2	24	22	All-trans-retinoic acid	Treatment	0.0011	µM_L	Affymetrix_ST	101642-54.CEL	All.trans.retinoic.acid_24_0.0011_µM_L.2
101642-55.CEL	E-MTAB-1476	A-AFFY-192	2	24	22	Valproic acid	Treatment	150	µM_L	Affymetrix_ST	101642-55.CEL	Valproic.acid_24_150_µM_L.3
101642-56.CEL	E-MTAB-1476	A-AFFY-192	2	24	22	Valproic acid	Treatment	730	µM_L	Affymetrix_ST	101642-56.CEL	Valproic.acid_24_730_µM_L.2
101642-57.CEL	E-MTAB-1476	A-AFFY-192	2	24	22	Caffeine	Treatment	1750	µM_L	Affymetrix_ST	101642-57.CEL	Caffeine_24_1750_µM_L.2
101642-58.CEL	E-MTAB-1476	A-AFFY-192	2	24	22	D-Mannitol	Treatment	10000	µM_L	Affymetrix_ST	101642-58.CEL	D.Mannitol_24_10000_µM_L.4
101642-59.CEL	E-MTAB-1476	A-AFFY-192	2	24	22	DMSO	Control	0.2	percent_vol_per_vol	Affymetrix_ST	101642-59.CEL	DMSO_24_0.2_percent_vol_per_vol.5
101642-60.CEL	E-MTAB-1476	A-AFFY-192	2	24	22	D-Mannitol	Treatment	10000	µM_L	Affymetrix_ST	101642-60.CEL	D.Mannitol_24_10000_µM_L.5
101642-61.CEL	E-MTAB-1476	A-AFFY-192	2	24	22	Caffeine	Treatment	75	µM_L	Affymetrix_ST	101642-61.CEL	Caffeine_24_75_µM_L.3
101642-62.CEL	E-MTAB-1476	A-AFFY-192	2	24	22	Caffeine	Treatment	640	µM_L	Affymetrix_ST	101642-62.CEL	Caffeine_24_640_µM_L.2
101642-63.CEL	E-MTAB-1476	A-AFFY-192	2	24	22	Carbamazepine	Treatment	250	µM_L	Affymetrix_ST	101642-63.CEL	Carbamazepine_24_250_µM_L.2
101642-64.CEL	E-MTAB-1476	A-AFFY-192	2	24	22	Caffeine	Treatment	215	µM_L	Affymetrix_ST	101642-64.CEL	Caffeine_24_215_µM_L.2
101642-65.CEL	E-MTAB-1476	A-AFFY-192	2	24	22	All-trans-retinoic acid	Treatment	0.008	µM_L	Affymetrix_ST	101642-65.CEL	All.trans.retinoic.acid_24_0.008_µM_L.2
101642-66.CEL	E-MTAB-1476	A-AFFY-192	2	24	22	Valproic acid	Treatment	320	µM_L	Affymetrix_ST	101642-66.CEL	Valproic.acid_24_320_µM_L.2
101642-67.CEL	E-MTAB-1476	A-AFFY-192	2	24	22	Carbamazepine	Treatment	480	µM_L	Affymetrix_ST	101642-67.CEL	Carbamazepine_24_480_µM_L.3
101642-68.CEL	E-MTAB-1476	A-AFFY-192	2	24	22	Carbamazepine	Treatment	70	µM_L	Affymetrix_ST	101642-68.CEL	Carbamazepine_24_70_µM_L.2
101642-69.CEL	E-MTAB-1476	A-AFFY-192	2	24	22	Valproic acid	Treatment	1500	µM_L	Affymetrix_ST	101642-69.CEL	Valproic.acid_24_1500_µM_L.3
101642-70.CEL	E-MTAB-1476	A-AFFY-192	2	24	22	All-trans-retinoic acid	Treatment	4e-04	µM_L	Affymetrix_ST	101642-70.CEL	All.trans.retinoic.acid_24_4e.04_µM_L.2
101642-71.CEL	E-MTAB-1476	A-AFFY-192	2	24	22	Carbamazepine	Treatment	70	µM_L	Affymetrix_ST	101642-71.CEL	Carbamazepine_24_70_µM_L.3
101642-72.CEL	E-MTAB-1476	A-AFFY-192	2	24	22	All-trans-retinoic acid	Treatment	4e-04	µM_L	Affymetrix_ST	101642-72.CEL	All.trans.retinoic.acid_24_4e.04_µM_L.3
101642-73.CEL	E-MTAB-1476	A-AFFY-192	2	24	22	Carbamazepine	Treatment	130	µM_L	Affymetrix_ST	101642-73.CEL	Carbamazepine_24_130_µM_L.3
101642-74.CEL	E-MTAB-1476	A-AFFY-192	2	24	22	Saccharin	Treatment	10000	µM_L	Affymetrix_ST	101642-74.CEL	Saccharin_24_10000_µM_L.6
101642-75.CEL	E-MTAB-1476	A-AFFY-192	2	24	22	Valproic acid	Treatment	730	µM_L	Affymetrix_ST	101642-75.CEL	Valproic.acid_24_730_µM_L.3
101642-76.CEL	E-MTAB-1476	A-AFFY-192	2	24	22	Caffeine	Treatment	75	µM_L	Affymetrix_ST	101642-76.CEL	Caffeine_24_75_µM_L.4
101642-77.CEL	E-MTAB-1476	A-AFFY-192	2	24	22	Caffeine	Treatment	1750	µM_L	Affymetrix_ST	101642-77.CEL	Caffeine_24_1750_µM_L.3
101642-78.CEL	E-MTAB-1476	A-AFFY-192	2	24	22	D-Mannitol	Treatment	10000	µM_L	Affymetrix_ST	101642-78.CEL	D.Mannitol_24_10000_µM_L.6
101642-79.CEL	E-MTAB-1476	A-AFFY-192	2	24	22	All-trans-retinoic acid	Treatment	0.0011	µM_L	Affymetrix_ST	101642-79.CEL	All.trans.retinoic.acid_24_0.0011_µM_L.3
101642-80.CEL	E-MTAB-1476	A-AFFY-192	2	24	22	Valproic acid	Treatment	150	µM_L	Affymetrix_ST	101642-80.CEL	Valproic.acid_24_150_µM_L.4
101642-81.CEL	E-MTAB-1476	A-AFFY-192	2	24	22	All-trans-retinoic acid	Treatment	0.003	µM_L	Affymetrix_ST	101642-81.CEL	All.trans.retinoic.acid_24_0.003_µM_L.3
101642-82.CEL	E-MTAB-1476	A-AFFY-192	2	24	22	Caffeine	Treatment	215	µM_L	Affymetrix_ST	101642-82.CEL	Caffeine_24_215_µM_L.3
101642-83.CEL	E-MTAB-1476	A-AFFY-192	2	24	22	Carbamazepine	Treatment	250	µM_L	Affymetrix_ST	101642-83.CEL	Carbamazepine_24_250_µM_L.3
101642-84.CEL	E-MTAB-1476	A-AFFY-192	2	24	22	Valproic acid	Treatment	1500	µM_L	Affymetrix_ST	101642-84.CEL	Valproic.acid_24_1500_µM_L.4
101642-85.CEL	E-MTAB-1476	A-AFFY-192	2	24	22	Carbamazepine	Treatment	480	µM_L	Affymetrix_ST	101642-85.CEL	Carbamazepine_24_480_µM_L.4
101642-86.CEL	E-MTAB-1476	A-AFFY-192	2	24	22	Valproic acid	Treatment	320	µM_L	Affymetrix_ST	101642-86.CEL	Valproic.acid_24_320_µM_L.3
101642-87.CEL	E-MTAB-1476	A-AFFY-192	2	24	22	Carbamazepine	Treatment	70	µM_L	Affymetrix_ST	101642-87.CEL	Carbamazepine_24_70_µM_L.4
101642-88.CEL	E-MTAB-1476	A-AFFY-192	2	24	22	D-Mannitol	Treatment	10000	µM_L	Affymetrix_ST	101642-88.CEL	D.Mannitol_24_10000_µM_L.7
101642-89.CEL	E-MTAB-1476	A-AFFY-192	2	24	22	Caffeine	Treatment	640	µM_L	Affymetrix_ST	101642-89.CEL	Caffeine_24_640_µM_L.3
101642-90.CEL	E-MTAB-1476	A-AFFY-192	2	24	22	Saccharin	Treatment	10000	µM_L	Affymetrix_ST	101642-90.CEL	Saccharin_24_10000_µM_L.7
101642-91.CEL	E-MTAB-1476	A-AFFY-192	2	24	22	All-trans-retinoic acid	Treatment	4e-04	µM_L	Affymetrix_ST	101642-91.CEL	All.trans.retinoic.acid_24_4e.04_µM_L.4
101642-92.CEL	E-MTAB-1476	A-AFFY-192	2	24	22	DMSO	Control	0.2	percent_vol_per_vol	Affymetrix_ST	101642-92.CEL	DMSO_24_0.2_percent_vol_per_vol.6
101642-93.CEL	E-MTAB-1476	A-AFFY-192	2	24	22	DMSO	Control	0.2	percent_vol_per_vol	Affymetrix_ST	101642-93.CEL	DMSO_24_0.2_percent_vol_per_vol.7
101642-94.CEL	E-MTAB-1476	A-AFFY-192	2	24	22	All-trans-retinoic acid	Treatment	0.008	µM_L	Affymetrix_ST	101642-94.CEL	All.trans.retinoic.acid_24_0.008_µM_L.3
101642-95.CEL	E-MTAB-1476	A-AFFY-192	2	24	22	All-trans-retinoic acid	Treatment	0.008	µM_L	Affymetrix_ST	101642-95.CEL	All.trans.retinoic.acid_24_0.008_µM_L.4
101642-96.CEL	E-MTAB-1476	A-AFFY-192	2	24	22	Caffeine	Treatment	1750	µM_L	Affymetrix_ST	101642-96.CEL	Caffeine_24_1750_µM_L.4
24hpf_0_KCN1.062612_ZebGene-1_0-st.CEL	E-MTAB-6311	A-GEOD-16933	18	24	6	control	Control	0	uM	Affymetrix	24hpf_0_KCN1.062612_ZebGene-1_0-st.CEL	control_24_0_uM
24hpf_0_KCN2.062612_ZebGene-1_0-st.CEL	E-MTAB-6311	A-GEOD-16933	18	24	6	control	Control	0	uM	Affymetrix	24hpf_0_KCN2.062612_ZebGene-1_0-st.CEL	control_24_0_uM.1
24hpf_25uM_KCN1.062612_ZebGene-1_0-st.CEL	E-MTAB-6311	A-GEOD-16933	18	24	6	KCN	Treatment	25	uM	Affymetrix	24hpf_25uM_KCN1.062612_ZebGene-1_0-st.CEL	KCN_24_25_uM
24hpf_25uM_KCN2.062612_ZebGene-1_0-st.CEL	E-MTAB-6311	A-GEOD-16933	18	24	6	KCN	Treatment	25	uM	Affymetrix	24hpf_25uM_KCN2.062612_ZebGene-1_0-st.CEL	KCN_24_25_uM.1
24hpf_35uM_KCN1.062612_ZebGene-1_0-st.CEL	E-MTAB-6311	A-GEOD-16933	18	24	6	KCN	Treatment	35	uM	Affymetrix	24hpf_35uM_KCN1.062612_ZebGene-1_0-st.CEL	KCN_24_35_uM
24hpf_35uM_KCN2.062612_ZebGene-1_0-st.CEL	E-MTAB-6311	A-GEOD-16933	18	24	6	KCN	Treatment	35	uM	Affymetrix	24hpf_35uM_KCN2.062612_ZebGene-1_0-st.CEL	KCN_24_35_uM.1
24hpf_50uM_KCN1.062612_ZebGene-1_0-st.CEL	E-MTAB-6311	A-GEOD-16933	18	24	6	KCN	Treatment	50	uM	Affymetrix	24hpf_50uM_KCN1.062612_ZebGene-1_0-st.CEL	KCN_24_50_uM
24hpf_50uM_KCN2.062612_ZebGene-1_0-st.CEL	E-MTAB-6311	A-GEOD-16933	18	24	6	KCN	Treatment	50	uM	Affymetrix	24hpf_50uM_KCN2.062612_ZebGene-1_0-st.CEL	KCN_24_50_uM.1
7dpf_0_KCN1.062612_ZebGene-1_0-st.CEL	E-MTAB-6311	A-GEOD-16933	162	168	6	control	Control	0	uM	Affymetrix	7dpf_0_KCN1.062612_ZebGene-1_0-st.CEL	control_168_0_uM
7dpf_0_KCN2.062612_ZebGene-1_0-st.CEL	E-MTAB-6311	A-GEOD-16933	162	168	6	control	Control	0	uM	Affymetrix	7dpf_0_KCN2.062612_ZebGene-1_0-st.CEL	control_168_0_uM.1
7dpf_25uM_KCN1.062612_ZebGene-1_0-st.CEL	E-MTAB-6311	A-GEOD-16933	162	168	6	KCN	Treatment	25	uM	Affymetrix	7dpf_25uM_KCN1.062612_ZebGene-1_0-st.CEL	KCN_168_25_uM
7dpf_25uM_KCN2.062612_ZebGene-1_0-st.CEL	E-MTAB-6311	A-GEOD-16933	162	168	6	KCN	Treatment	25	uM	Affymetrix	7dpf_25uM_KCN2.062612_ZebGene-1_0-st.CEL	KCN_168_25_uM.1
AB-G5-1.CEL	E-MTAB-494	A-AFFY-38	10	12	2	aplexone	Treatment	10	uM	Affymetrix	AB-G5-1.CEL	aplexone_12_10_uM
AB-G5-2.CEL	E-MTAB-494	A-AFFY-38	10	12	2	aplexone	Treatment	10	uM	Affymetrix	AB-G5-2.CEL	aplexone_12_10_uM.1
AB-G5-3.CEL	E-MTAB-494	A-AFFY-38	10	12	2	aplexone	Treatment	10	uM	Affymetrix	AB-G5-3.CEL	aplexone_12_10_uM.2
AB-G5-ctrl-1.CEL	E-MTAB-494	A-AFFY-38	10	12	2	control	Control	0	uM	Affymetrix	AB-G5-ctrl-1.CEL	control_12_0_uM
AB-G5-ctrl-2.CEL	E-MTAB-494	A-AFFY-38	10	12	2	control	Control	0	uM	Affymetrix	AB-G5-ctrl-2.CEL	control_12_0_uM.1
AB-G5-ctrl-3.CEL	E-MTAB-494	A-AFFY-38	10	12	2	control	Control	0	uM	Affymetrix	AB-G5-ctrl-3.CEL	control_12_0_uM.2
GSM1027193_24h-dmso-1_array.txt	GSE41904	GPL14664	24	27	3	DMSO	Control	0.1	percent_vol_per_vol	Agilent	GSM1027193	DMSO_27_0.1_percent_vol_per_vol
GSM1027194_24h-dmso-2_array.txt	GSE41904	GPL14664	24	27	3	DMSO	Control	0.1	percent_vol_per_vol	Agilent	GSM1027194	DMSO_27_0.1_percent_vol_per_vol.1
GSM1027195_24h-dmso-3_array.txt	GSE41904	GPL14664	24	27	3	DMSO	Control	0.1	percent_vol_per_vol	Agilent	GSM1027195	DMSO_27_0.1_percent_vol_per_vol.2
GSM1027196_24h-becl-1_array.txt	GSE41904	GPL14664	24	27	3	Beclomethasone	Treatment	25	µM_L	Agilent	GSM1027196	Beclomethasone_27_25_µM_L
GSM1027197_24h-becl-2_array.txt	GSE41904	GPL14664	24	27	3	Beclomethasone	Treatment	25	µM_L	Agilent	GSM1027197	Beclomethasone_27_25_µM_L.1
GSM1027198_24h-becl-3_array.txt	GSE41904	GPL14664	24	27	3	Beclomethasone	Treatment	25	µM_L	Agilent	GSM1027198	Beclomethasone_27_25_µM_L.2
GSM1027199_72h-dmso-1_array.txt	GSE41904	GPL14664	72	75	3	DMSO	Control	0.1	percent_vol_per_vol	Agilent	GSM1027199	DMSO_75_0.1_percent_vol_per_vol
GSM1027200_72h-dmso-2_array.txt	GSE41904	GPL14664	72	75	3	DMSO	Control	0.1	percent_vol_per_vol	Agilent	GSM1027200	DMSO_75_0.1_percent_vol_per_vol.1
GSM1027201_72h-dmso-3_array.txt	GSE41904	GPL14664	72	75	3	DMSO	Control	0.1	percent_vol_per_vol	Agilent	GSM1027201	DMSO_75_0.1_percent_vol_per_vol.2
GSM1027202_72h-becl-1_array.txt	GSE41904	GPL14664	72	75	3	Beclomethasone	Treatment	25	µM_L	Agilent	GSM1027202	Beclomethasone_75_25_µM_L
GSM1027203_72h-becl-2_array.txt	GSE41904	GPL14664	72	75	3	Beclomethasone	Treatment	25	µM_L	Agilent	GSM1027203	Beclomethasone_75_25_µM_L.1
GSM1027204_72h-becl-3_array.txt	GSE41904	GPL14664	72	75	3	Beclomethasone	Treatment	25	µM_L	Agilent	GSM1027204	Beclomethasone_75_25_µM_L.2
GSM1032213_GCa5.CEL	GSE42084	GPL1319	NA	96	NA	DMSO	Control	NA	NA	Affymetrix	GSM1032213	DMSO_96_NA_NA
GSM1032214_GCa6.CEL	GSE42084	GPL1319	NA	96	NA	Estradiol	Treatment	NA	NA	Affymetrix	GSM1032214	Estradiol_96_NA_NA
GSM1032215_GCa7.CEL	GSE42084	GPL1319	NA	96	NA	TCDD	Treatment	NA	NA	Affymetrix	GSM1032215	TCDD_96_NA_NA
GSM1032216_GCa8.CEL	GSE42084	GPL1319	NA	96	NA	E2+TCDD	Treatment	NA	NA	Affymetrix	GSM1032216	E2.TCDD_96_NA_NA
GSM1032217_GC_CG248.CEL	GSE42084	GPL1319	NA	96	NA	DMSO	Control	NA	NA	Affymetrix	GSM1032217	DMSO_96_NA_NA.1
GSM1032218_GC_CG249.CEL	GSE42084	GPL1319	NA	96	NA	DMSO	Control	NA	NA	Affymetrix	GSM1032218	DMSO_96_NA_NA.2
GSM1032219_GC_CG252.CEL	GSE42084	GPL1319	NA	96	NA	Estradiol	Treatment	NA	NA	Affymetrix	GSM1032219	Estradiol_96_NA_NA.1
GSM1032220_GC_CG255.CEL	GSE42084	GPL1319	NA	96	NA	Estradiol	Treatment	NA	NA	Affymetrix	GSM1032220	Estradiol_96_NA_NA.2
GSM1032221_GC_CG357.CEL	GSE42084	GPL1319	NA	96	NA	TCDD	Treatment	NA	NA	Affymetrix	GSM1032221	TCDD_96_NA_NA.1
GSM1032222_GC_CG358.CEL	GSE42084	GPL1319	NA	96	NA	TCDD	Treatment	NA	NA	Affymetrix	GSM1032222	TCDD_96_NA_NA.2
GSM1032223_GC_CG362.CEL	GSE42084	GPL1319	NA	96	NA	E2+TCDD	Treatment	NA	NA	Affymetrix	GSM1032223	E2.TCDD_96_NA_NA.1
GSM1032224_GC_CG365.CEL	GSE42084	GPL1319	NA	96	NA	E2+TCDD	Treatment	NA	NA	Affymetrix	GSM1032224	E2.TCDD_96_NA_NA.2
GSM1049609_mth_MB_6630_AEZB_11125_24979.txt	GSE42766	GPL6457	3	24	21	DMSO	Control	0.1	percent_vol_per_vol	Agilent	GSM1049609	DMSO_24_0.1_percent_vol_per_vol
GSM1049610_mth_MB_6631_AEZB_11121_25054.txt	GSE42766	GPL6457	3	24	21	DMSO	Control	0.1	percent_vol_per_vol	Agilent	GSM1049610	DMSO_24_0.1_percent_vol_per_vol.1
GSM1049611_mtb_MB_7632_AEZB_11277_29274.txt	GSE42766	GPL6457	3	24	21	DMSO	Control	0.1	percent_vol_per_vol	Agilent	GSM1049611	DMSO_24_0.1_percent_vol_per_vol.2
GSM1049612_mth_MB_6630_AEZB_11125_24978.txt	GSE42766	GPL6457	3	24	21	17-beta-estradiol	Treatment	1	µM_L	Agilent	GSM1049612	X17.beta.estradiol_24_1_µM_L
GSM1049613_mth_MB_6631_AEZB_11139_24988.txt	GSE42766	GPL6457	3	24	21	17-beta-estradiol	Treatment	1	µM_L	Agilent	GSM1049613	X17.beta.estradiol_24_1_µM_L.1
GSM1049614_mtb_MB_7632_AEZB_11277_29275.txt	GSE42766	GPL6457	3	24	21	17-beta-estradiol	Treatment	1	µM_L	Agilent	GSM1049614	X17.beta.estradiol_24_1_µM_L.2
GSM1049615_mth_MB_6630_AEZB_11125_24981.txt	GSE42766	GPL6457	3	48	45	DMSO	Control	0.1	percent_vol_per_vol	Agilent	GSM1049615	DMSO_48_0.1_percent_vol_per_vol
GSM1049616_mth_MB_6631_AEZB_11121_25056.txt	GSE42766	GPL6457	3	48	45	DMSO	Control	0.1	percent_vol_per_vol	Agilent	GSM1049616	DMSO_48_0.1_percent_vol_per_vol.1
GSM1049617_mtb_MB_7632_AEZB_11277_29276.txt	GSE42766	GPL6457	3	48	45	DMSO	Control	0.1	percent_vol_per_vol	Agilent	GSM1049617	DMSO_48_0.1_percent_vol_per_vol.2
GSM1049618_mth_MB_6630_AEZB_11125_24980.txt	GSE42766	GPL6457	3	48	45	17-beta-estradiol	Treatment	1	µM_L	Agilent	GSM1049618	X17.beta.estradiol_48_1_µM_L
GSM1049619_mth_MB_6631_AEZB_11139_24990.txt	GSE42766	GPL6457	3	48	45	17-beta-estradiol	Treatment	1	µM_L	Agilent	GSM1049619	X17.beta.estradiol_48_1_µM_L.1
GSM1049620_mtb_MB_7632_AEZB_11277_29277.txt	GSE42766	GPL6457	3	48	45	17-beta-estradiol	Treatment	1	µM_L	Agilent	GSM1049620	X17.beta.estradiol_48_1_µM_L.2
GSM1049621_mth_MB_6630_AEZB_11126_24982.txt	GSE42766	GPL6457	3	72	69	DMSO	Control	0.1	percent_vol_per_vol	Agilent	GSM1049621	DMSO_72_0.1_percent_vol_per_vol
GSM1049622_mth_MB_6631_AEZB_11139_24993.txt	GSE42766	GPL6457	3	72	69	DMSO	Control	0.1	percent_vol_per_vol	Agilent	GSM1049622	DMSO_72_0.1_percent_vol_per_vol.1
GSM1049623_mtb_MB_7630_AEZB_11274_29278.txt	GSE42766	GPL6457	3	72	69	DMSO	Control	0.1	percent_vol_per_vol	Agilent	GSM1049623	DMSO_72_0.1_percent_vol_per_vol.2
GSM1049624_mtb_MB_7630_AEZB_11274_29282.txt	GSE42766	GPL6457	3	72	69	DMSO	Control	0.1	percent_vol_per_vol	Agilent	GSM1049624	DMSO_72_0.1_percent_vol_per_vol.3
GSM1049625_mth_MB_6630_AEZB_11126_24983.txt	GSE42766	GPL6457	3	72	69	17-beta-estradiol	Treatment	1	µM_L	Agilent	GSM1049625	X17.beta.estradiol_72_1_µM_L
GSM1049626_mth_MB_6631_AEZB_11121_25057.txt	GSE42766	GPL6457	3	72	69	17-beta-estradiol	Treatment	1	µM_L	Agilent	GSM1049626	X17.beta.estradiol_72_1_µM_L.1
GSM1049627_mtb_MB_7630_AEZB_11274_29279.txt	GSE42766	GPL6457	3	72	69	17-beta-estradiol	Treatment	1	µM_L	Agilent	GSM1049627	X17.beta.estradiol_72_1_µM_L.2
GSM1049628_mtb_MB_7630_AEZB_11274_29283.txt	GSE42766	GPL6457	3	72	69	17-beta-estradiol	Treatment	1	µM_L	Agilent	GSM1049628	X17.beta.estradiol_72_1_µM_L.3
GSM1049629_mth_MB_6630_AEZB_11126_24985.txt	GSE42766	GPL6457	3	96	93	DMSO	Control	0.1	percent_vol_per_vol	Agilent	GSM1049629	DMSO_96_0.1_percent_vol_per_vol
GSM1049630_mth_MB_6631_AEZB_11121_24995.txt	GSE42766	GPL6457	3	96	93	DMSO	Control	0.1	percent_vol_per_vol	Agilent	GSM1049630	DMSO_96_0.1_percent_vol_per_vol.1
GSM1049631_mtb_MB_7631_AEZB_11276_29280.txt	GSE42766	GPL6457	3	96	93	DMSO	Control	0.1	percent_vol_per_vol	Agilent	GSM1049631	DMSO_96_0.1_percent_vol_per_vol.2
GSM1049632_mtb_MB_7631_AEZB_11276_29284.txt	GSE42766	GPL6457	3	96	93	DMSO	Control	0.1	percent_vol_per_vol	Agilent	GSM1049632	DMSO_96_0.1_percent_vol_per_vol.3
GSM1049633_mth_MB_6630_AEZB_11126_24984.txt	GSE42766	GPL6457	3	96	93	17-beta-estradiol	Treatment	1	µM_L	Agilent	GSM1049633	X17.beta.estradiol_96_1_µM_L
GSM1049634_mth_MB_6631_AEZB_11139_24994.txt	GSE42766	GPL6457	3	96	93	17-beta-estradiol	Treatment	1	µM_L	Agilent	GSM1049634	X17.beta.estradiol_96_1_µM_L.1
GSM1049635_mtb_MB_7631_AEZB_11276_29281.txt	GSE42766	GPL6457	3	96	93	17-beta-estradiol	Treatment	1	µM_L	Agilent	GSM1049635	X17.beta.estradiol_96_1_µM_L.2
GSM1049636_mtb_MB_7631_AEZB_11276_29285.txt	GSE42766	GPL6457	3	96	93	17-beta-estradiol	Treatment	1	µM_L	Agilent	GSM1049636	X17.beta.estradiol_96_1_µM_L.3
GSM1081416_EE2_Aca.txt	GSE44263	GPL7301	0	48	48	Acetone	Control	0	mg_L	Agilent	GSM1081416	Acetone_48_0_mg_L
GSM1081417_EE2_AcB.txt	GSE44263	GPL7301	0	48	48	Acetone	Control	0	mg_L	Agilent	GSM1081417	Acetone_48_0_mg_L.1
GSM1081418_EE2_AcC.txt	GSE44263	GPL7301	0	48	48	Acetone	Control	0	mg_L	Agilent	GSM1081418	Acetone_48_0_mg_L.2
GSM1081419_EE2_AcD.txt	GSE44263	GPL7301	0	48	48	Acetone	Control	0	mg_L	Agilent	GSM1081419	Acetone_48_0_mg_L.3
GSM1081420_EE2_Ia.txt	GSE44263	GPL7301	0	48	48	17-alpha ethinylestradiol	Treatment	0.65	mg_L	Agilent	GSM1081420	X17.alpha.ethinylestradiol_48_0.65_mg_L
GSM1081421_EE2_Ib.txt	GSE44263	GPL7301	0	48	48	17-alpha ethinylestradiol	Treatment	0.65	mg_L	Agilent	GSM1081421	X17.alpha.ethinylestradiol_48_0.65_mg_L.1
GSM1081422_EE2_Ic.txt	GSE44263	GPL7301	0	48	48	17-alpha ethinylestradiol	Treatment	0.65	mg_L	Agilent	GSM1081422	X17.alpha.ethinylestradiol_48_0.65_mg_L.2
GSM1081423_EE2_Id.txt	GSE44263	GPL7301	0	48	48	17-alpha ethinylestradiol	Treatment	0.65	mg_L	Agilent	GSM1081423	X17.alpha.ethinylestradiol_48_0.65_mg_L.3
GSM1081424_EE2_IIa.txt	GSE44263	GPL7301	0	48	48	17-alpha ethinylestradiol	Treatment	0.8	mg_L	Agilent	GSM1081424	X17.alpha.ethinylestradiol_48_0.8_mg_L
GSM1081425_EE2_IIb.txt	GSE44263	GPL7301	0	48	48	17-alpha ethinylestradiol	Treatment	0.8	mg_L	Agilent	GSM1081425	X17.alpha.ethinylestradiol_48_0.8_mg_L.1
GSM1081426_EE2_IIc.txt	GSE44263	GPL7301	0	48	48	17-alpha ethinylestradiol	Treatment	0.8	mg_L	Agilent	GSM1081426	X17.alpha.ethinylestradiol_48_0.8_mg_L.2
GSM1081427_EE2_IId.txt	GSE44263	GPL7301	0	48	48	17-alpha ethinylestradiol	Treatment	0.8	mg_L	Agilent	GSM1081427	X17.alpha.ethinylestradiol_48_0.8_mg_L.3
GSM1081428_Flu_Aca.txt	GSE44263	GPL7301	0	48	48	Acetone	Control	0	mg_L	Agilent	GSM1081428	Acetone_48_0_mg_L.4
GSM1081429_Flu_AcB.txt	GSE44263	GPL7301	0	48	48	Acetone	Control	0	mg_L	Agilent	GSM1081429	Acetone_48_0_mg_L.5
GSM1081430_Flu_AcC.txt	GSE44263	GPL7301	0	48	48	Acetone	Control	0	mg_L	Agilent	GSM1081430	Acetone_48_0_mg_L.6
GSM1081431_Flu_AcD.txt	GSE44263	GPL7301	0	48	48	Acetone	Control	0	mg_L	Agilent	GSM1081431	Acetone_48_0_mg_L.7
GSM1081432_FluIa.txt	GSE44263	GPL7301	0	48	48	Flutamide	Treatment	1.2	mg_L	Agilent	GSM1081432	Flutamide..._48_1.2_mg_L
GSM1081433_FluIb.txt	GSE44263	GPL7301	0	48	48	Flutamide	Treatment	1.2	mg_L	Agilent	GSM1081433	Flutamide..._48_1.2_mg_L.1
GSM1081434_FluIc.txt	GSE44263	GPL7301	0	48	48	Flutamide	Treatment	1.2	mg_L	Agilent	GSM1081434	Flutamide..._48_1.2_mg_L.2
GSM1081435_FluId.txt	GSE44263	GPL7301	0	48	48	Flutamide	Treatment	1.2	mg_L	Agilent	GSM1081435	Flutamide..._48_1.2_mg_L.3
GSM1081436_FluIIa.txt	GSE44263	GPL7301	0	48	48	Flutamide	Treatment	1.4	mg_L	Agilent	GSM1081436	Flutamide..._48_1.4_mg_L
GSM1081437_FluIIb.txt	GSE44263	GPL7301	0	48	48	Flutamide	Treatment	1.4	mg_L	Agilent	GSM1081437	Flutamide..._48_1.4_mg_L.1
GSM1081438_FluIIc.txt	GSE44263	GPL7301	0	48	48	Flutamide	Treatment	1.4	mg_L	Agilent	GSM1081438	Flutamide..._48_1.4_mg_L.2
GSM1081439_Flu_IId.txt	GSE44263	GPL7301	0	48	48	Flutamide	Treatment	1.4	mg_L	Agilent	GSM1081439	Flutamide..._48_1.4_mg_L.3
GSM1081440_BPA_ISOa.txt	GSE44263	GPL7301	0	48	48	ISO-Water	Control	0	mg_L	Agilent	GSM1081440	ISO.Water_48_0_mg_L.5
GSM1081441_BPA_ISOb.txt	GSE44263	GPL7301	0	48	48	ISO-Water	Control	0	mg_L	Agilent	GSM1081441	ISO.Water_48_0_mg_L.6
GSM1081442_BPA_ISOc.txt	GSE44263	GPL7301	0	48	48	ISO-Water	Control	0	mg_L	Agilent	GSM1081442	ISO.Water_48_0_mg_L.7
GSM1081443_BPA_ISOd.txt	GSE44263	GPL7301	0	48	48	ISO-Water	Control	0	mg_L	Agilent	GSM1081443	ISO.Water_48_0_mg_L.8
GSM1081444_BPA_1a.txt	GSE44263	GPL7301	0	48	48	Bisphenol A	Treatment	8	mg_L	Agilent	GSM1081444	Bisphenol.A_48_8_mg_L
GSM1081445_BPA_1b.txt	GSE44263	GPL7301	0	48	48	Bisphenol A	Treatment	8	mg_L	Agilent	GSM1081445	Bisphenol.A_48_8_mg_L.1
GSM1081446_BPA_1c.txt	GSE44263	GPL7301	0	48	48	Bisphenol A	Treatment	8	mg_L	Agilent	GSM1081446	Bisphenol.A_48_8_mg_L.2
GSM1081447_BPA_1d.txt	GSE44263	GPL7301	0	48	48	Bisphenol A	Treatment	8	mg_L	Agilent	GSM1081447	Bisphenol.A_48_8_mg_L.3
GSM1081448_BPA_2a.txt	GSE44263	GPL7301	0	48	48	Bisphenol A	Treatment	8.5	mg_L	Agilent	GSM1081448	Bisphenol.A_48_8.5_mg_L
GSM1081449_BPA_2b.txt	GSE44263	GPL7301	0	48	48	Bisphenol A	Treatment	8.5	mg_L	Agilent	GSM1081449	Bisphenol.A_48_8.5_mg_L.1
GSM1081450_BPA_2c.txt	GSE44263	GPL7301	0	48	48	Bisphenol A	Treatment	8.5	mg_L	Agilent	GSM1081450	Bisphenol.A_48_8.5_mg_L.2
GSM1081451_BPA_2d.txt	GSE44263	GPL7301	0	48	48	Bisphenol A	Treatment	8.5	mg_L	Agilent	GSM1081451	Bisphenol.A_48_8.5_mg_L.3
GSM1081452_MP_ISOa.txt	GSE44263	GPL7301	0	48	48	ISO-Water	Control	0	mg_L	Agilent	GSM1081452	ISO.Water_48_0_mg_L.9
GSM1081453_MP_ISOb.txt	GSE44263	GPL7301	0	48	48	ISO-Water	Control	0	mg_L	Agilent	GSM1081453	ISO.Water_48_0_mg_L.10
GSM1081454_MP_ISOc.txt	GSE44263	GPL7301	0	48	48	ISO-Water	Control	0	mg_L	Agilent	GSM1081454	ISO.Water_48_0_mg_L.11
GSM1081455_MP_ISOd.txt	GSE44263	GPL7301	0	48	48	ISO-Water	Control	0	mg_L	Agilent	GSM1081455	ISO.Water_48_0_mg_L.12
GSM1081456_MP_1a.txt	GSE44263	GPL7301	0	48	48	Methylparaben	Treatment	19.8	mg_L	Agilent	GSM1081456	Methylparaben_48_19.8_mg_L
GSM1081457_MP_1b.txt	GSE44263	GPL7301	0	48	48	Methylparaben	Treatment	19.8	mg_L	Agilent	GSM1081457	Methylparaben_48_19.8_mg_L.1
GSM1081458_MP_1c.txt	GSE44263	GPL7301	0	48	48	Methylparaben	Treatment	19.8	mg_L	Agilent	GSM1081458	Methylparaben_48_19.8_mg_L.2
GSM1081459_MP_1d.txt	GSE44263	GPL7301	0	48	48	Methylparaben	Treatment	19.8	mg_L	Agilent	GSM1081459	Methylparaben_48_19.8_mg_L.3
GSM1081460_MP_2a.txt	GSE44263	GPL7301	0	48	48	Methylparaben	Treatment	24.4	mg_L	Agilent	GSM1081460	Methylparaben_48_24.4_mg_L
GSM1081461_MP_2b.txt	GSE44263	GPL7301	0	48	48	Methylparaben	Treatment	24.4	mg_L	Agilent	GSM1081461	Methylparaben_48_24.4_mg_L.1
GSM1081462_MP_2c.txt	GSE44263	GPL7301	0	48	48	Methylparaben	Treatment	24.4	mg_L	Agilent	GSM1081462	Methylparaben_48_24.4_mg_L.2
GSM1081463_MP_2d.txt	GSE44263	GPL7301	0	48	48	Methylparaben	Treatment	24.4	mg_L	Agilent	GSM1081463	Methylparaben_48_24.4_mg_L.3
GSM1081464_PropISOa.txt	GSE44263	GPL7301	0	48	48	ISO-Water	Control	0	mg_L	Agilent	GSM1081464	ISO.Water_48_0_mg_L.13
GSM1081465_PropISOb.txt	GSE44263	GPL7301	0	48	48	ISO-Water	Control	0	mg_L	Agilent	GSM1081465	ISO.Water_48_0_mg_L.14
GSM1081466_PropISOc.txt	GSE44263	GPL7301	0	48	48	ISO-Water	Control	0	mg_L	Agilent	GSM1081466	ISO.Water_48_0_mg_L.15
GSM1081467_PropISOd.txt	GSE44263	GPL7301	0	48	48	ISO-Water	Control	0	mg_L	Agilent	GSM1081467	ISO.Water_48_0_mg_L.16
GSM1081468_PropAcA.txt	GSE44263	GPL7301	0	48	48	Acetone	Control	0	mg_L	Agilent	GSM1081468	Acetone_48_0_mg_L.8
GSM1081469_PropACb.txt	GSE44263	GPL7301	0	48	48	Acetone	Control	0	mg_L	Agilent	GSM1081469	Acetone_48_0_mg_L.9
GSM1081470_PropACc.txt	GSE44263	GPL7301	0	48	48	Acetone	Control	0	mg_L	Agilent	GSM1081470	Acetone_48_0_mg_L.10
GSM1081471_PropACd.txt	GSE44263	GPL7301	0	48	48	Acetone	Control	0	mg_L	Agilent	GSM1081471	Acetone_48_0_mg_L.11
GSM1081472_Prop1a.txt	GSE44263	GPL7301	0	48	48	Propanil	Treatment	0.8	mg_L	Agilent	GSM1081472	Propanil_48_0.8_mg_L
GSM1081473_Prop1b.txt	GSE44263	GPL7301	0	48	48	Propanil	Treatment	0.8	mg_L	Agilent	GSM1081473	Propanil_48_0.8_mg_L.1
GSM1081474_Prop1c.txt	GSE44263	GPL7301	0	48	48	Propanil	Treatment	0.8	mg_L	Agilent	GSM1081474	Propanil_48_0.8_mg_L.2
GSM1081475_Prop1d.txt	GSE44263	GPL7301	0	48	48	Propanil	Treatment	0.8	mg_L	Agilent	GSM1081475	Propanil_48_0.8_mg_L.3
GSM1081476_Prop2A.txt	GSE44263	GPL7301	0	48	48	Propanil	Treatment	1.1	mg_L	Agilent	GSM1081476	Propanil_48_1.1_mg_L
GSM1081477_Prop2b.txt	GSE44263	GPL7301	0	48	48	Propanil	Treatment	1.1	mg_L	Agilent	GSM1081477	Propanil_48_1.1_mg_L.1
GSM1081478_Prop2c.txt	GSE44263	GPL7301	0	48	48	Propanil	Treatment	1.1	mg_L	Agilent	GSM1081478	Propanil_48_1.1_mg_L.2
GSM1081479_Prop2d.txt	GSE44263	GPL7301	0	48	48	Propanil	Treatment	1.1	mg_L	Agilent	GSM1081479	Propanil_48_1.1_mg_L.3
GSM1081480_Lin_ISOa.txt	GSE44263	GPL7301	0	48	48	ISO-Water	Control	0	mg_L	Agilent	GSM1081480	ISO.Water_48_0_mg_L.17
GSM1081481_Lin_ISOb.txt	GSE44263	GPL7301	0	48	48	ISO-Water	Control	0	mg_L	Agilent	GSM1081481	ISO.Water_48_0_mg_L.18
GSM1081482_Lin_ISOc.txt	GSE44263	GPL7301	0	48	48	ISO-Water	Control	0	mg_L	Agilent	GSM1081482	ISO.Water_48_0_mg_L.19
GSM1081483_Lin_ISOd.txt	GSE44263	GPL7301	0	48	48	ISO-Water	Control	0	mg_L	Agilent	GSM1081483	ISO.Water_48_0_mg_L.20
GSM1081484_Lin_ACa.txt	GSE44263	GPL7301	0	48	48	Acetone	Control	0	mg_L	Agilent	GSM1081484	Acetone_48_0_mg_L.12
GSM1081485_Lin_ACb.txt	GSE44263	GPL7301	0	48	48	Acetone	Control	0	mg_L	Agilent	GSM1081485	Acetone_48_0_mg_L.13
GSM1081486_Lin_ACc.txt	GSE44263	GPL7301	0	48	48	Acetone	Control	0	mg_L	Agilent	GSM1081486	Acetone_48_0_mg_L.14
GSM1081487_Lin_ACd.txt	GSE44263	GPL7301	0	48	48	Acetone	Control	0	mg_L	Agilent	GSM1081487	Acetone_48_0_mg_L.15
GSM1081488_Lin_1a.txt	GSE44263	GPL7301	0	48	48	Linuron	Treatment	1.2	mg_L	Agilent	GSM1081488	Linuron_48_1.2_mg_L
GSM1081489_Lin_1b.txt	GSE44263	GPL7301	0	48	48	Linuron	Treatment	1.2	mg_L	Agilent	GSM1081489	Linuron_48_1.2_mg_L.1
GSM1081490_Lin_1c.txt	GSE44263	GPL7301	0	48	48	Linuron	Treatment	1.2	mg_L	Agilent	GSM1081490	Linuron_48_1.2_mg_L.2
GSM1081491_Lin_1d.txt	GSE44263	GPL7301	0	48	48	Linuron	Treatment	1.2	mg_L	Agilent	GSM1081491	Linuron_48_1.2_mg_L.3
GSM1081492_Lin_2a.txt	GSE44263	GPL7301	0	48	48	Linuron	Treatment	1.3	mg_L	Agilent	GSM1081492	Linuron_48_1.3_mg_L
GSM1081493_Lin_2b.txt	GSE44263	GPL7301	0	48	48	Linuron	Treatment	1.3	mg_L	Agilent	GSM1081493	Linuron_48_1.3_mg_L.1
GSM1081494_Lin_2c.txt	GSE44263	GPL7301	0	48	48	Linuron	Treatment	1.3	mg_L	Agilent	GSM1081494	Linuron_48_1.3_mg_L.2
GSM1081495_Lin_2d.txt	GSE44263	GPL7301	0	48	48	Linuron	Treatment	1.3	mg_L	Agilent	GSM1081495	Linuron_48_1.3_mg_L.3
GSM1081496_PLZISOa.txt	GSE44263	GPL7301	0	48	48	ISO-Water	Control	0	mg_L	Agilent	GSM1081496	ISO.Water_48_0_mg_L.21
GSM1081497_PLZISOb.txt	GSE44263	GPL7301	0	48	48	ISO-Water	Control	0	mg_L	Agilent	GSM1081497	ISO.Water_48_0_mg_L.22
GSM1081498_PLZISOc.txt	GSE44263	GPL7301	0	48	48	ISO-Water	Control	0	mg_L	Agilent	GSM1081498	ISO.Water_48_0_mg_L.23
GSM1081499_PLZISOd.txt	GSE44263	GPL7301	0	48	48	ISO-Water	Control	0	mg_L	Agilent	GSM1081499	ISO.Water_48_0_mg_L.24
GSM1081500_PLZ1a.txt	GSE44263	GPL7301	0	48	48	Prochloraz	Treatment	1.7	mg_L	Agilent	GSM1081500	Prochloraz_48_1.7_mg_L
GSM1081501_PLZ1B.txt	GSE44263	GPL7301	0	48	48	Prochloraz	Treatment	1.7	mg_L	Agilent	GSM1081501	Prochloraz_48_1.7_mg_L.1
GSM1081502_PLZ1c.txt	GSE44263	GPL7301	0	48	48	Prochloraz	Treatment	1.7	mg_L	Agilent	GSM1081502	Prochloraz_48_1.7_mg_L.2
GSM1081503_PLZ1d.txt	GSE44263	GPL7301	0	48	48	Prochloraz	Treatment	1.7	mg_L	Agilent	GSM1081503	Prochloraz_48_1.7_mg_L.3
GSM1081504_PLZ2a.txt	GSE44263	GPL7301	0	48	48	Prochloraz	Treatment	2	mg_L	Agilent	GSM1081504	Prochloraz_48_2_mg_L
GSM1081505_PLZ2b.txt	GSE44263	GPL7301	0	48	48	Prochloraz	Treatment	2	mg_L	Agilent	GSM1081505	Prochloraz_48_2_mg_L.1
GSM1081506_PLZ2c.txt	GSE44263	GPL7301	0	48	48	Prochloraz	Treatment	2	mg_L	Agilent	GSM1081506	Prochloraz_48_2_mg_L.2
GSM1081507_PLZ2d.txt	GSE44263	GPL7301	0	48	48	Prochloraz	Treatment	2	mg_L	Agilent	GSM1081507	Prochloraz_48_2_mg_L.3
GSM1129268_15_CA.CEL	GSE46371	GPL1319	3	12	9	ISO-Water	Control	0	mM_L	Affymetrix	GSM1129268	ISO.Water_12_0_mM_L
GSM1129269_15_CB.CEL	GSE46371	GPL1319	3	12	9	ISO-Water	Control	0	mM_L	Affymetrix	GSM1129269	ISO.Water_12_0_mM_L.1
GSM1129270_15_CC.CEL	GSE46371	GPL1319	3	12	9	ISO-Water	Control	0	mM_L	Affymetrix	GSM1129270	ISO.Water_12_0_mM_L.2
GSM1129271_15_LA.CEL	GSE46371	GPL1319	3	12	9	Methyl tert-butyl ether	Treatment	0.00625	mM_L	Affymetrix	GSM1129271	Methyl.tert.butyl.ether_12_0.00625_mM_L
GSM1129272_15_LB.CEL	GSE46371	GPL1319	3	12	9	Methyl tert-butyl ether	Treatment	0.00625	mM_L	Affymetrix	GSM1129272	Methyl.tert.butyl.ether_12_0.00625_mM_L.1
GSM1129273_15_LC.CEL	GSE46371	GPL1319	3	12	9	Methyl tert-butyl ether	Treatment	0.00625	mM_L	Affymetrix	GSM1129273	Methyl.tert.butyl.ether_12_0.00625_mM_L.2
GSM1129274_15_MA.CEL	GSE46371	GPL1319	3	12	9	Methyl tert-butyl ether	Treatment	0.625	mM_L	Affymetrix	GSM1129274	Methyl.tert.butyl.ether_12_0.625_mM_L
GSM1129275_15_MB.CEL	GSE46371	GPL1319	3	12	9	Methyl tert-butyl ether	Treatment	0.625	mM_L	Affymetrix	GSM1129275	Methyl.tert.butyl.ether_12_0.625_mM_L.1
GSM1129276_15_MC.CEL	GSE46371	GPL1319	3	12	9	Methyl tert-butyl ether	Treatment	0.625	mM_L	Affymetrix	GSM1129276	Methyl.tert.butyl.ether_12_0.625_mM_L.2
GSM1129277_15_HA.CEL	GSE46371	GPL1319	3	12	9	Methyl tert-butyl ether	Treatment	5	mM_L	Affymetrix	GSM1129277	Methyl.tert.butyl.ether_12_5_mM_L
GSM1129278_15_HB.CEL	GSE46371	GPL1319	3	12	9	Methyl tert-butyl ether	Treatment	5	mM_L	Affymetrix	GSM1129278	Methyl.tert.butyl.ether_12_5_mM_L.1
GSM1129279_15_HC.CEL	GSE46371	GPL1319	3	12	9	Methyl tert-butyl ether	Treatment	5	mM_L	Affymetrix	GSM1129279	Methyl.tert.butyl.ether_12_5_mM_L.2
GSM1129280_24_CA.CEL	GSE46371	GPL1319	3	20	17	ISO-Water	Control	0	mM_L	Affymetrix	GSM1129280	ISO.Water_20_0_mM_L
GSM1129281_24_CB.CEL	GSE46371	GPL1319	3	20	17	ISO-Water	Control	0	mM_L	Affymetrix	GSM1129281	ISO.Water_20_0_mM_L.1
GSM1129282_24_CC.CEL	GSE46371	GPL1319	3	20	17	ISO-Water	Control	0	mM_L	Affymetrix	GSM1129282	ISO.Water_20_0_mM_L.2
GSM1129283_24_LA.CEL	GSE46371	GPL1319	3	20	17	Methyl tert-butyl ether	Treatment	0.00625	mM_L	Affymetrix	GSM1129283	Methyl.tert.butyl.ether_20_0.00625_mM_L
GSM1129284_24_LB.CEL	GSE46371	GPL1319	3	20	17	Methyl tert-butyl ether	Treatment	0.00625	mM_L	Affymetrix	GSM1129284	Methyl.tert.butyl.ether_20_0.00625_mM_L.1
GSM1129285_24_LC.CEL	GSE46371	GPL1319	3	20	17	Methyl tert-butyl ether	Treatment	0.00625	mM_L	Affymetrix	GSM1129285	Methyl.tert.butyl.ether_20_0.00625_mM_L.2
GSM1129286_24_MA.CEL	GSE46371	GPL1319	3	20	17	Methyl tert-butyl ether	Treatment	0.625	mM_L	Affymetrix	GSM1129286	Methyl.tert.butyl.ether_20_0.625_mM_L
GSM1129287_24_MB.CEL	GSE46371	GPL1319	3	20	17	Methyl tert-butyl ether	Treatment	0.625	mM_L	Affymetrix	GSM1129287	Methyl.tert.butyl.ether_20_0.625_mM_L.1
GSM1129288_24_MC.CEL	GSE46371	GPL1319	3	20	17	Methyl tert-butyl ether	Treatment	0.625	mM_L	Affymetrix	GSM1129288	Methyl.tert.butyl.ether_20_0.625_mM_L.2
GSM1129289_24_HA.CEL	GSE46371	GPL1319	3	20	17	Methyl tert-butyl ether	Treatment	5	mM_L	Affymetrix	GSM1129289	Methyl.tert.butyl.ether_20_5_mM_L
GSM1129290_24_HB.CEL	GSE46371	GPL1319	3	20	17	Methyl tert-butyl ether	Treatment	5	mM_L	Affymetrix	GSM1129290	Methyl.tert.butyl.ether_20_5_mM_L.1
GSM1129291_24_HC.CEL	GSE46371	GPL1319	3	20	17	Methyl tert-butyl ether	Treatment	5	mM_L	Affymetrix	GSM1129291	Methyl.tert.butyl.ether_20_5_mM_L.2
GSM1129292_30_CA.CEL	GSE46371	GPL1319	3	24	21	ISO-Water	Control	0	mM_L	Affymetrix	GSM1129292	ISO.Water_24_0_mM_L
GSM1129293_30_CB.CEL	GSE46371	GPL1319	3	24	21	ISO-Water	Control	0	mM_L	Affymetrix	GSM1129293	ISO.Water_24_0_mM_L.1
GSM1129294_30_CC.CEL	GSE46371	GPL1319	3	24	21	ISO-Water	Control	0	mM_L	Affymetrix	GSM1129294	ISO.Water_24_0_mM_L.2
GSM1129295_30_LA.CEL	GSE46371	GPL1319	3	24	21	Methyl tert-butyl ether	Treatment	0.00625	mM_L	Affymetrix	GSM1129295	Methyl.tert.butyl.ether_24_0.00625_mM_L
GSM1129296_30_LB.CEL	GSE46371	GPL1319	3	24	21	Methyl tert-butyl ether	Treatment	0.00625	mM_L	Affymetrix	GSM1129296	Methyl.tert.butyl.ether_24_0.00625_mM_L.1
GSM1129297_30_LC.CEL	GSE46371	GPL1319	3	24	21	Methyl tert-butyl ether	Treatment	0.00625	mM_L	Affymetrix	GSM1129297	Methyl.tert.butyl.ether_24_0.00625_mM_L.2
GSM1129298_30_MA.CEL	GSE46371	GPL1319	3	24	21	Methyl tert-butyl ether	Treatment	0.625	mM_L	Affymetrix	GSM1129298	Methyl.tert.butyl.ether_24_0.625_mM_L
GSM1129299_30_MB.CEL	GSE46371	GPL1319	3	24	21	Methyl tert-butyl ether	Treatment	0.625	mM_L	Affymetrix	GSM1129299	Methyl.tert.butyl.ether_24_0.625_mM_L.1
GSM1129300_30_MC.CEL	GSE46371	GPL1319	3	24	21	Methyl tert-butyl ether	Treatment	0.625	mM_L	Affymetrix	GSM1129300	Methyl.tert.butyl.ether_24_0.625_mM_L.2
GSM1129301_30_HA.CEL	GSE46371	GPL1319	3	24	21	Methyl tert-butyl ether	Treatment	5	mM_L	Affymetrix	GSM1129301	Methyl.tert.butyl.ether_24_5_mM_L
GSM1129302_30_HB.CEL	GSE46371	GPL1319	3	24	21	Methyl tert-butyl ether	Treatment	5	mM_L	Affymetrix	GSM1129302	Methyl.tert.butyl.ether_24_5_mM_L.1
GSM1129303_30_HC.CEL	GSE46371	GPL1319	3	24	21	Methyl tert-butyl ether	Treatment	5	mM_L	Affymetrix	GSM1129303	Methyl.tert.butyl.ether_24_5_mM_L.2
GSM1176778_JR01Z001_Zebrafish.CEL	GSE48380	GPL1319	2	8	6	control	Control	0		Affymetrix	GSM1176778	control_8_0_
GSM1176779_JR01Z002_Zebrafish.CEL	GSE48380	GPL1319	2	8	6	Ethanol	Treatment	100	mM_L	Affymetrix	GSM1176779	Ethanol_8_100_mM_L
GSM1176780_JR01Z003_Zebrafish.CEL	GSE48380	GPL1319	2	8	6	control	Control	0		Affymetrix	GSM1176780	control_8_0_.1
GSM1176781_JR01Z004_Zebrafish.CEL	GSE48380	GPL1319	2	8	6	Ethanol	Treatment	100	mM_L	Affymetrix	GSM1176781	Ethanol_8_100_mM_L.1
GSM1176782_JR01Z005_Zebrafish.CEL	GSE48380	GPL1319	2	8	6	control	Control	0		Affymetrix	GSM1176782	control_8_0_.2
GSM1176783_JR01Z006_Zebrafish.CEL	GSE48380	GPL1319	2	8	6	Ethanol	Treatment	100	mM_L	Affymetrix	GSM1176783	Ethanol_8_100_mM_L.2
GSM1176784_JR01Z007_Zebrafish.CEL	GSE48380	GPL1319	2	8	6	control	Control	0		Affymetrix	GSM1176784	control_8_0_.3
GSM1176785_JR01Z008_Zebrafish.CEL	GSE48380	GPL1319	2	8	6	Ethanol	Treatment	100	mM_L	Affymetrix	GSM1176785	Ethanol_8_100_mM_L.3
GSM1176786_JR01Z009_Zebrafish.CEL	GSE48380	GPL1319	2	8	6	control	Control	0		Affymetrix	GSM1176786	control_8_0_.4
GSM1176787_JR01Z010_Zebrafish.CEL	GSE48380	GPL1319	2	8	6	Ethanol	Treatment	100	mM_L	Affymetrix	GSM1176787	Ethanol_8_100_mM_L.4
GSM1176788_JR01Z011_Zebrafish.CEL	GSE48380	GPL1319	2	8	6	control	Control	0		Affymetrix	GSM1176788	control_8_0_.5
GSM1176789_JR01Z012_Zebrafish.CEL	GSE48380	GPL1319	2	8	6	Ethanol	Treatment	100	mM_L	Affymetrix	GSM1176789	Ethanol_8_100_mM_L.5
GSM1176790_JR01Z013_Zebrafish.CEL	GSE48380	GPL1319	2	8	6	control	Control	0		Affymetrix	GSM1176790	control_8_0_.6
GSM1176791_JR01Z014_Zebrafish.CEL	GSE48380	GPL1319	2	8	6	Ethanol	Treatment	100	mM_L	Affymetrix	GSM1176791	Ethanol_8_100_mM_L.6
GSM1214644_12937_-_solv_contr_1_E1.txt	GSE50139	GPL14664	72	168	96	DMSO	Control	0.01	percent_vol_per_vol	Agilent	GSM1214644	DMSO_168_0.01_percent_vol_per_vol
GSM1214645_12938_-_solv_contr_2_E1.txt	GSE50139	GPL14664	72	168	96	DMSO	Control	0.01	percent_vol_per_vol	Agilent	GSM1214645	DMSO_168_0.01_percent_vol_per_vol.1
GSM1214646_12939_-_solv_contr_3_E1.txt	GSE50139	GPL14664	72	168	96	DMSO	Control	0.01	percent_vol_per_vol	Agilent	GSM1214646	DMSO_168_0.01_percent_vol_per_vol.2
GSM1214647_12940_-_solv_contr_4_E1.txt	GSE50139	GPL14664	72	168	96	DMSO	Control	0.01	percent_vol_per_vol	Agilent	GSM1214647	DMSO_168_0.01_percent_vol_per_vol.3
GSM1214648_12941_-_CP1020_100ug_L_1_E1.txt	GSE50139	GPL14664	72	168	96	Cyanopeptolin	Treatment	100	µg_L	Agilent	GSM1214648	Cyanopeptolin_168_100_µg_L
GSM1214649_12942_-_CP1020_100ug_L_2_E1.txt	GSE50139	GPL14664	72	168	96	Cyanopeptolin	Treatment	100	µg_L	Agilent	GSM1214649	Cyanopeptolin_168_100_µg_L.1
GSM1214650_12943_-_CP1020_100ug_L_3_E1.txt	GSE50139	GPL14664	72	168	96	Cyanopeptolin	Treatment	100	µg_L	Agilent	GSM1214650	Cyanopeptolin_168_100_µg_L.2
GSM1214651_12944_-_CP1020_100ug_L_4_E1.txt	GSE50139	GPL14664	72	168	96	Cyanopeptolin	Treatment	100	µg_L	Agilent	GSM1214651	Cyanopeptolin_168_100_µg_L.3
GSM1214652_12945_-_CP1020_1000ug_L1_E1.txt	GSE50139	GPL14664	72	168	96	Cyanopeptolin	Treatment	1000	µg_L	Agilent	GSM1214652	Cyanopeptolin_168_1000_µg_L
GSM1214653_12946_-_CP1020_1000ug_L2_E1.txt	GSE50139	GPL14664	72	168	96	Cyanopeptolin	Treatment	1000	µg_L	Agilent	GSM1214653	Cyanopeptolin_168_1000_µg_L.1
GSM1214654_12947_-_CP1020_1000ug_L3_E1.txt	GSE50139	GPL14664	72	168	96	Cyanopeptolin	Treatment	1000	µg_L	Agilent	GSM1214654	Cyanopeptolin_168_1000_µg_L.2
GSM1214655_12948_-_CP1020_1000ug_L4_E1.txt	GSE50139	GPL14664	72	168	96	Cyanopeptolin	Treatment	1000	µg_L	Agilent	GSM1214655	Cyanopeptolin_168_1000_µg_L.3
GSM1227173_Control_001.txt	GSE50718	GPL14664	NA	72	NA	control	Control	NA	NA	Agilent	GSM1227173	control_72_NA_NA
GSM1227174_Control_002.txt	GSE50718	GPL14664	NA	72	NA	control	Control	NA	NA	Agilent	GSM1227174	control_72_NA_NA.1
GSM1227175_Control_003.txt	GSE50718	GPL14664	NA	72	NA	control	Control	NA	NA	Agilent	GSM1227175	control_72_NA_NA.2
GSM1227176_pvp_001.txt	GSE50718	GPL14664	NA	72	NA	pvp	Treatment	NA	NA	Agilent	GSM1227176	pvp_72_NA_NA
GSM1227177_pvp_002.txt	GSE50718	GPL14664	NA	72	NA	pvp	Treatment	NA	NA	Agilent	GSM1227177	pvp_72_NA_NA.1
GSM1227178_pvp_003.txt	GSE50718	GPL14664	NA	72	NA	pvp	Treatment	NA	NA	Agilent	GSM1227178	pvp_72_NA_NA.2
GSM1227179_Ag50nm_001.txt	GSE50718	GPL14664	NA	72	NA	Ag50nm	Treatment	NA	NA	Agilent	GSM1227179	Ag50nm_72_NA_NA
GSM1227180_Ag50nm_002.txt	GSE50718	GPL14664	NA	72	NA	Ag50nm	Treatment	NA	NA	Agilent	GSM1227180	Ag50nm_72_NA_NA.1
GSM1227181_Ag50nm_003.txt	GSE50718	GPL14664	NA	72	NA	Ag50nm	Treatment	NA	NA	Agilent	GSM1227181	Ag50nm_72_NA_NA.2
GSM1227182_Ag150nm_001.txt	GSE50718	GPL14664	NA	72	NA	Ag150nm	Treatment	NA	NA	Agilent	GSM1227182	Ag150nm_72_NA_NA
GSM1227183_Ag150nm_002.txt	GSE50718	GPL14664	NA	72	NA	Ag150nm	Treatment	NA	NA	Agilent	GSM1227183	Ag150nm_72_NA_NA.1
GSM1227184_Ag150nm_003.txt	GSE50718	GPL14664	NA	72	NA	Ag150nm	Treatment	NA	NA	Agilent	GSM1227184	Ag150nm_72_NA_NA.2
GSM1227185_AgNO3_20ppb_001.txt	GSE50718	GPL14664	NA	72	NA	AgNO3	Treatment	NA	NA	Agilent	GSM1227185	AgNO3_72_NA_NA
GSM1227186_AgNO3_20ppb_002.txt	GSE50718	GPL14664	NA	72	NA	AgNO3	Treatment	NA	NA	Agilent	GSM1227186	AgNO3_72_NA_NA.1
GSM1227187_AgNO3_20ppb_003.txt	GSE50718	GPL14664	NA	72	NA	AgNO3	Treatment	NA	NA	Agilent	GSM1227187	AgNO3_72_NA_NA.2
GSM1245244_Bhavani-1-24hpfC-020609.CEL	GSE51427	GPL1319	NA	NA	NA	control	Control	NA	NA	Affymetrix	GSM1245244	control_24_NA_NA
GSM1245245_Bhavani-2-27hpf-C-020609.CEL	GSE51427	GPL1319	NA	NA	NA	control	Control	NA	NA	Affymetrix	GSM1245245	control_27_NA_NA
GSM1245246_Bhavani-3-27hpf-E-020609.CEL	GSE51427	GPL1319	NA	NA	NA	Ethanol	Treatment	NA	NA	Affymetrix	GSM1245246	Ethanol_27_NA_NA
GSM1245247_Bhavani-4-30hpf-C-020609.CEL	GSE51427	GPL1319	NA	NA	NA	control	Control	NA	NA	Affymetrix	GSM1245247	control_30_NA_NA
GSM1245248_Bhavani-5-30hpf-E-020609.CEL	GSE51427	GPL1319	NA	NA	NA	Ethanol	Treatment	NA	NA	Affymetrix	GSM1245248	Ethanol_30_NA_NA
GSM1245249_Bhavani-6-36hpf-C-020609.CEL	GSE51427	GPL1319	NA	NA	NA	control	Control	NA	NA	Affymetrix	GSM1245249	control_36_NA_NA
GSM1245250_Bhavani-7-36hpf-E-020609.CEL	GSE51427	GPL1319	NA	NA	NA	Ethanol	Treatment	NA	NA	Affymetrix	GSM1245250	Ethanol_36_NA_NA
GSM1245251_Bhavani-8-48hpf-C-020609.CEL	GSE51427	GPL1319	NA	NA	NA	control	Control	NA	NA	Affymetrix	GSM1245251	control_48_NA_NA
GSM1245252_Bhavani-9-48hpf-E-020609.CEL	GSE51427	GPL1319	NA	NA	NA	Ethanol	Treatment	NA	NA	Affymetrix	GSM1245252	Ethanol_48_NA_NA
GSM1277367_6.16_Control_72.CEL	GSE52873	GPL1319	24	72	48	control	Control	0	yesOrno	Affymetrix	GSM1277367	control_72_0_yesOrno
GSM1277368_6.23_Control_72.CEL	GSE52873	GPL1319	24	72	48	control	Control	0	yesOrno	Affymetrix	GSM1277368	control_72_0_yesOrno.1
GSM1277369_7.12_Control_72.CEL	GSE52873	GPL1319	24	72	48	control	Control	0	yesOrno	Affymetrix	GSM1277369	control_72_0_yesOrno.2
GSM1277370_6.16_GP250_24-72_72.CEL	GSE52873	GPL1319	24	72	48	Oil emulsion	Treatment	1	yesOrno	Affymetrix	GSM1277370	Oil.emulsion_72_1_yesOrno
GSM1277371_6.16_FM250_24-72_72.CEL	GSE52873	GPL1319	24	72	48	Oil emulsion	Treatment	1	yesOrno	Affymetrix	GSM1277371	Oil.emulsion_72_1_yesOrno.1
GSM1277372_6.23_PK250_24-72_72.CEL	GSE52873	GPL1319	24	72	48	Oil emulsion	Treatment	1	yesOrno	Affymetrix	GSM1277372	Oil.emulsion_72_1_yesOrno.2
GSM1277378_Control_7_3-24-11_.CEL	GSE52874	GPL1319	NA	NA	NA	control	Control	NA	NA	Affymetrix	GSM1277378	control_NA_NA_NA
GSM1277379_0-48_hr_8_3-24-11_.CEL	GSE52874	GPL1319	0	48	NA	Oil emulsion	Treatment	NA	NA	Affymetrix	GSM1277379	Oil.emulsion_48_NA_NA
GSM1277380_48-96_hr_9_3-24-11_.CEL	GSE52874	GPL1319	48	96	NA	Oil emulsion	Treatment	NA	NA	Affymetrix	GSM1277380	Oil.emulsion_96_NA_NA
GSM1338910_XZ_ctrl1_zebrafish.CEL	GSE55540	GPL1319	NA	NA	NA	control	Control	NA	NA	Affymetrix	GSM1338910	control_48_NA_NA.1
GSM1338911_XZ_SU1_zebrafish.CEL	GSE55540	GPL1319	NA	NA	NA	SU5402	Treatment	NA	NA	Affymetrix	GSM1338911	SU5402_48_NA_NA
GSM1338912_XZ_ctrl2_zebrafish.CEL	GSE55540	GPL1319	NA	NA	NA	control	Control	NA	NA	Affymetrix	GSM1338912	control_48_NA_NA.2
GSM1338913_XZ_SU2_zebrafish.CEL	GSE55540	GPL1319	NA	NA	NA	SU5402	Treatment	NA	NA	Affymetrix	GSM1338913	SU5402_48_NA_NA.1
GSM1340265_101639-001.CEL	GSE55618	GPL18378	72	120	48	Isoniazid	Treatment	5	mM_L	Affymetrix_ST	GSM1340265	Isoniazid_120_5_mM_L
GSM1340266_101639-002.CEL	GSE55618	GPL18378	72	120	48	Isoniazid	Treatment	1.67	mM_L	Affymetrix_ST	GSM1340266	Isoniazid_120_1.67_mM_L
GSM1340267_101639-003.CEL	GSE55618	GPL18378	72	120	48	DMSO	Control	0.2	percent_vol_per_vol	Affymetrix_ST	GSM1340267	DMSO_120_0.2_percent_vol_per_vol
GSM1340268_101639-004.CEL	GSE55618	GPL18378	72	120	48	Chlorpromazine	Treatment	0.33	µM_L	Affymetrix_ST	GSM1340268	Chlorpromazine_120_0.33_µM_L
GSM1340269_101639-005.CEL	GSE55618	GPL18378	72	120	48	Valproic acid	Treatment	66.7	µM_L	Affymetrix_ST	GSM1340269	Valproic.acid_120_66.7_µM_L
GSM1340270_101639-006.CEL	GSE55618	GPL18378	72	120	48	Valproic acid	Treatment	600	µM_L	Affymetrix_ST	GSM1340270	Valproic.acid_120_600_µM_L
GSM1340271_101639-007.CEL	GSE55618	GPL18378	72	120	48	DSW	Control	0		Affymetrix_ST	GSM1340271	DSW_120_0_
GSM1340272_101639-009.CEL	GSE55618	GPL18378	72	120	48	Acetaminophen	Treatment	220	µM_L	Affymetrix_ST	GSM1340272	Acetaminophen_120_220_µM_L
GSM1340273_101639-010.CEL	GSE55618	GPL18378	72	120	48	Chlorpromazine	Treatment	3	µM_L	Affymetrix_ST	GSM1340273	Chlorpromazine_120_3_µM_L
GSM1340274_101639-011.CEL	GSE55618	GPL18378	72	120	48	D-Mannitol	Treatment	3	mM_L	Affymetrix_ST	GSM1340274	D.Mannitol_120_3_mM_L
GSM1340275_101639-012.CEL	GSE55618	GPL18378	72	120	48	Cyclosporin A	Treatment	6	µM_L	Affymetrix_ST	GSM1340275	Cyclosporin.A_120_6_µM_L
GSM1340276_101639-013.CEL	GSE55618	GPL18378	72	120	48	17-alpha ethinylestradiol	Treatment	3.5	µM_L	Affymetrix_ST	GSM1340276	X17.alpha.ethinylestradiol_120_3.5_µM_L
GSM1340277_101639-014.CEL	GSE55618	GPL18378	72	120	48	Acetaminophen	Treatment	220	µM_L	Affymetrix_ST	GSM1340277	Acetaminophen_120_220_µM_L.1
GSM1340278_101639-015.CEL	GSE55618	GPL18378	72	120	48	Tetracycline	Treatment	200	µM_L	Affymetrix_ST	GSM1340278	Tetracycline_120_200_µM_L
GSM1340279_101639-016.CEL	GSE55618	GPL18378	72	120	48	1-Naphthylisothiocyanate	Treatment	16.7	µM_L	Affymetrix_ST	GSM1340279	X1.Naphthylisothiocyanate_120_16.7_µM_L
GSM1340280_101639-017.CEL	GSE55618	GPL18378	72	120	48	Thioacetamide	Treatment	3.3	mM_L	Affymetrix_ST	GSM1340280	Thioacetamide_120_3.3_mM_L
GSM1340281_101639-018.CEL	GSE55618	GPL18378	72	120	48	Chlorpromazine	Treatment	1	µM_L	Affymetrix_ST	GSM1340281	Chlorpromazine_120_1_µM_L
GSM1340282_101639-019.CEL	GSE55618	GPL18378	72	120	48	Tetracycline	Treatment	22.22	µM_L	Affymetrix_ST	GSM1340282	Tetracycline_120_22.22_µM_L
GSM1340283_101639-020.CEL	GSE55618	GPL18378	72	120	48	Isoniazid	Treatment	0.5	mM_L	Affymetrix_ST	GSM1340283	Isoniazid_120_0.5_mM_L
GSM1340285_101639-021.CEL	GSE55618	GPL18378	72	120	48	17-alpha ethinylestradiol	Treatment	0.38	µM_L	Affymetrix_ST	GSM1340285	X17.alpha.ethinylestradiol_120_0.38_µM_L
GSM1340286_101639-022.CEL	GSE55618	GPL18378	72	120	48	D-Mannitol	Treatment	3	mM_L	Affymetrix_ST	GSM1340286	D.Mannitol_120_3_mM_L.1
GSM1340287_101639-023.CEL	GSE55618	GPL18378	72	120	48	17-alpha ethinylestradiol	Treatment	0.38	µM_L	Affymetrix_ST	GSM1340287	X17.alpha.ethinylestradiol_120_0.38_µM_L.1
GSM1340288_101639-024.CEL	GSE55618	GPL18378	72	120	48	Amiodarone	Treatment	1.1	µM_L	Affymetrix_ST	GSM1340288	Amiodarone_120_1.1_µM_L
GSM1340289_101639-025.CEL	GSE55618	GPL18378	72	120	48	Paraquat	Treatment	1.1	mM_L	Affymetrix_ST	GSM1340289	Paraquat_120_1.1_mM_L
GSM1340290_101639-026.CEL	GSE55618	GPL18378	72	120	48	Cyclosporin A	Treatment	0.67	µM_L	Affymetrix_ST	GSM1340290	Cyclosporin.A_120_0.67_µM_L
GSM1340291_101639-027.CEL	GSE55618	GPL18378	72	120	48	1-Naphthylisothiocyanate	Treatment	5.5	µM_L	Affymetrix_ST	GSM1340291	X1.Naphthylisothiocyanate_120_5.5_µM_L
GSM1340292_101639-028.CEL	GSE55618	GPL18378	72	120	48	Cyclosporin A	Treatment	0.67	µM_L	Affymetrix_ST	GSM1340292	Cyclosporin.A_120_0.67_µM_L.1
GSM1340293_101639-029.CEL	GSE55618	GPL18378	72	120	48	Chlorpromazine	Treatment	3	µM_L	Affymetrix_ST	GSM1340293	Chlorpromazine_120_3_µM_L.1
GSM1340294_101639-030.CEL	GSE55618	GPL18378	72	120	48	Tetracycline	Treatment	66.7	µM_L	Affymetrix_ST	GSM1340294	Tetracycline_120_66.7_µM_L
GSM1340295_101639-031.CEL	GSE55618	GPL18378	72	120	48	Amiodarone	Treatment	10	µM_L	Affymetrix_ST	GSM1340295	Amiodarone_120_10_µM_L
GSM1340296_101639-032.CEL	GSE55618	GPL18378	72	120	48	17-alpha ethinylestradiol	Treatment	1.16	µM_L	Affymetrix_ST	GSM1340296	X17.alpha.ethinylestradiol_120_1.16_µM_L
GSM1340297_101639-033.CEL	GSE55618	GPL18378	72	120	48	Cyclosporin A	Treatment	2	µM_L	Affymetrix_ST	GSM1340297	Cyclosporin.A_120_2_µM_L
GSM1340298_101639-034.CEL	GSE55618	GPL18378	72	120	48	17-alpha ethinylestradiol	Treatment	3.5	µM_L	Affymetrix_ST	GSM1340298	X17.alpha.ethinylestradiol_120_3.5_µM_L.1
GSM1340299_101639-035.CEL	GSE55618	GPL18378	72	120	48	Amiodarone	Treatment	10	µM_L	Affymetrix_ST	GSM1340299	Amiodarone_120_10_µM_L.1
GSM1340300_101639-036.CEL	GSE55618	GPL18378	72	120	48	17-alpha ethinylestradiol	Treatment	3.5	µM_L	Affymetrix_ST	GSM1340300	X17.alpha.ethinylestradiol_120_3.5_µM_L.2
GSM1340302_101639-037.CEL	GSE55618	GPL18378	72	120	48	Acetaminophen	Treatment	660	µM_L	Affymetrix_ST	GSM1340302	Acetaminophen_120_660_µM_L
GSM1340303_101639-038.CEL	GSE55618	GPL18378	72	120	48	Tetracycline	Treatment	66.7	µM_L	Affymetrix_ST	GSM1340303	Tetracycline_120_66.7_µM_L.1
GSM1340304_101639-039.CEL	GSE55618	GPL18378	72	120	48	Paraquat	Treatment	1.1	mM_L	Affymetrix_ST	GSM1340304	Paraquat_120_1.1_mM_L.1
GSM1340306_101639-040.CEL	GSE55618	GPL18378	72	120	48	DMSO	Control	0.2	percent_vol_per_vol	Affymetrix_ST	GSM1340306	DMSO_120_0.2_percent_vol_per_vol.1
GSM1340307_101639-041.CEL	GSE55618	GPL18378	72	120	48	Adefovir	Treatment	100	µM_L	Affymetrix_ST	GSM1340307	Adefovir_120_100_µM_L
GSM1340309_101639-042.CEL	GSE55618	GPL18378	72	120	48	DMSO	Control	0.2	percent_vol_per_vol	Affymetrix_ST	GSM1340309	DMSO_120_0.2_percent_vol_per_vol.2
GSM1340310_101639-043.CEL	GSE55618	GPL18378	72	120	48	Paraquat	Treatment	10	mM_L	Affymetrix_ST	GSM1340310	Paraquat_120_10_mM_L
GSM1340312_101639-044.CEL	GSE55618	GPL18378	72	120	48	Thioacetamide	Treatment	1.1	mM_L	Affymetrix_ST	GSM1340312	Thioacetamide_120_1.1_mM_L
GSM1340313_101639-045.CEL	GSE55618	GPL18378	72	120	48	DMSO	Control	0.2	percent_vol_per_vol	Affymetrix_ST	GSM1340313	DMSO_120_0.2_percent_vol_per_vol.3
GSM1340315_101639-046.CEL	GSE55618	GPL18378	72	120	48	Paraquat	Treatment	3.3	mM_L	Affymetrix_ST	GSM1340315	Paraquat_120_3.3_mM_L
GSM1340316_101639-047.CEL	GSE55618	GPL18378	72	120	48	Tetracycline	Treatment	66.7	µM_L	Affymetrix_ST	GSM1340316	Tetracycline_120_66.7_µM_L.2
GSM1340317_101639-048.CEL	GSE55618	GPL18378	72	120	48	Chlorpromazine	Treatment	1	µM_L	Affymetrix_ST	GSM1340317	Chlorpromazine_120_1_µM_L.1
GSM1340318_101639-049.CEL	GSE55618	GPL18378	72	120	48	Amiodarone	Treatment	10	µM_L	Affymetrix_ST	GSM1340318	Amiodarone_120_10_µM_L.2
GSM1340319_101639-050.CEL	GSE55618	GPL18378	72	120	48	1-Naphthylisothiocyanate	Treatment	5.5	µM_L	Affymetrix_ST	GSM1340319	X1.Naphthylisothiocyanate_120_5.5_µM_L.1
GSM1340320_101639-051.CEL	GSE55618	GPL18378	72	120	48	Chlorpromazine	Treatment	3	µM_L	Affymetrix_ST	GSM1340320	Chlorpromazine_120_3_µM_L.2
GSM1340321_101639-052.CEL	GSE55618	GPL18378	72	120	48	Isoniazid	Treatment	0.5	mM_L	Affymetrix_ST	GSM1340321	Isoniazid_120_0.5_mM_L.1
GSM1340322_101639-053.CEL	GSE55618	GPL18378	72	120	48	DSW	Control	0		Affymetrix_ST	GSM1340322	DSW_120_0_.1
GSM1340323_101639-054.CEL	GSE55618	GPL18378	72	120	48	1-Naphthylisothiocyanate	Treatment	5.5	µM_L	Affymetrix_ST	GSM1340323	X1.Naphthylisothiocyanate_120_5.5_µM_L.2
GSM1340324_101639-055.CEL	GSE55618	GPL18378	72	120	48	Valproic acid	Treatment	200	µM_L	Affymetrix_ST	GSM1340324	Valproic.acid_120_200_µM_L
GSM1340325_101639-056.CEL	GSE55618	GPL18378	72	120	48	Thioacetamide	Treatment	10	mM_L	Affymetrix_ST	GSM1340325	Thioacetamide_120_10_mM_L
GSM1340326_101639-057.CEL	GSE55618	GPL18378	72	120	48	Tetracycline	Treatment	22.22	µM_L	Affymetrix_ST	GSM1340326	Tetracycline_120_22.22_µM_L.1
GSM1340327_101639-058.CEL	GSE55618	GPL18378	72	120	48	Valproic acid	Treatment	66.7	µM_L	Affymetrix_ST	GSM1340327	Valproic.acid_120_66.7_µM_L.1
GSM1340328_101639-059.CEL	GSE55618	GPL18378	72	120	48	DSW	Control	0		Affymetrix_ST	GSM1340328	DSW_120_0_.2
GSM1340329_101639-060.CEL	GSE55618	GPL18378	72	120	48	Amiodarone	Treatment	3.3	µM_L	Affymetrix_ST	GSM1340329	Amiodarone_120_3.3_µM_L
GSM1340330_101639-061.CEL	GSE55618	GPL18378	72	120	48	Amiodarone	Treatment	3.3	µM_L	Affymetrix_ST	GSM1340330	Amiodarone_120_3.3_µM_L.1
GSM1340331_101639-062.CEL	GSE55618	GPL18378	72	120	48	Acetaminophen	Treatment	73.3	µM_L	Affymetrix_ST	GSM1340331	Acetaminophen_120_73.3_µM_L
GSM1340332_101639-063.CEL	GSE55618	GPL18378	72	120	48	17-alpha ethinylestradiol	Treatment	1.16	µM_L	Affymetrix_ST	GSM1340332	X17.alpha.ethinylestradiol_120_1.16_µM_L.1
GSM1340333_101639-064.CEL	GSE55618	GPL18378	72	120	48	Lithium carbonate	Treatment	1.1	mM_L	Affymetrix_ST	GSM1340333	Lithium.carbonate_120_1.1_mM_L
GSM1340334_101639-066.CEL	GSE55618	GPL18378	72	120	48	Cyclosporin A	Treatment	6	µM_L	Affymetrix_ST	GSM1340334	Cyclosporin.A_120_6_µM_L.1
GSM1340335_101639-067.CEL	GSE55618	GPL18378	72	120	48	Amiodarone	Treatment	10	µM_L	Affymetrix_ST	GSM1340335	Amiodarone_120_10_µM_L.3
GSM1340336_101639-068.CEL	GSE55618	GPL18378	72	120	48	17-alpha ethinylestradiol	Treatment	3.5	µM_L	Affymetrix_ST	GSM1340336	X17.alpha.ethinylestradiol_120_3.5_µM_L.3
GSM1340337_101639-069.CEL	GSE55618	GPL18378	72	120	48	Valproic acid	Treatment	66.7	µM_L	Affymetrix_ST	GSM1340337	Valproic.acid_120_66.7_µM_L.2
GSM1340338_101639-070.CEL	GSE55618	GPL18378	72	120	48	Chlorpromazine	Treatment	3	µM_L	Affymetrix_ST	GSM1340338	Chlorpromazine_120_3_µM_L.3
GSM1340339_101639-071.CEL	GSE55618	GPL18378	72	120	48	Acetaminophen	Treatment	660	µM_L	Affymetrix_ST	GSM1340339	Acetaminophen_120_660_µM_L.1
GSM1340340_101639-072.CEL	GSE55618	GPL18378	72	120	48	Adefovir	Treatment	100	µM_L	Affymetrix_ST	GSM1340340	Adefovir_120_100_µM_L.1
GSM1340341_101639-073.CEL	GSE55618	GPL18378	72	120	48	Valproic acid	Treatment	200	µM_L	Affymetrix_ST	GSM1340341	Valproic.acid_120_200_µM_L.1
GSM1340342_101639-074.CEL	GSE55618	GPL18378	72	120	48	Isoniazid	Treatment	1.67	mM_L	Affymetrix_ST	GSM1340342	Isoniazid_120_1.67_mM_L.1
GSM1340343_101639-075.CEL	GSE55618	GPL18378	72	120	48	Paraquat	Treatment	3.3	mM_L	Affymetrix_ST	GSM1340343	Paraquat_120_3.3_mM_L.1
GSM1340344_101639-076.CEL	GSE55618	GPL18378	72	120	48	Thioacetamide	Treatment	1.1	mM_L	Affymetrix_ST	GSM1340344	Thioacetamide_120_1.1_mM_L.1
GSM1340345_101639-077.CEL	GSE55618	GPL18378	72	120	48	Valproic acid	Treatment	200	µM_L	Affymetrix_ST	GSM1340345	Valproic.acid_120_200_µM_L.2
GSM1340346_101639-078.CEL	GSE55618	GPL18378	72	120	48	Tetracycline	Treatment	200	µM_L	Affymetrix_ST	GSM1340346	Tetracycline_120_200_µM_L.1
GSM1340347_101639-079.CEL	GSE55618	GPL18378	72	120	48	Valproic acid	Treatment	66.7	µM_L	Affymetrix_ST	GSM1340347	Valproic.acid_120_66.7_µM_L.3
GSM1340348_101639-080.CEL	GSE55618	GPL18378	72	120	48	17-alpha ethinylestradiol	Treatment	1.16	µM_L	Affymetrix_ST	GSM1340348	X17.alpha.ethinylestradiol_120_1.16_µM_L.2
GSM1340349_101639-082.CEL	GSE55618	GPL18378	72	120	48	Thioacetamide	Treatment	10	mM_L	Affymetrix_ST	GSM1340349	Thioacetamide_120_10_mM_L.1
GSM1340350_101639-083.CEL	GSE55618	GPL18378	72	120	48	Paraquat	Treatment	1.1	mM_L	Affymetrix_ST	GSM1340350	Paraquat_120_1.1_mM_L.2
GSM1340351_101639-084.CEL	GSE55618	GPL18378	72	120	48	Valproic acid	Treatment	600	µM_L	Affymetrix_ST	GSM1340351	Valproic.acid_120_600_µM_L.1
GSM1340352_101639-085.CEL	GSE55618	GPL18378	72	120	48	Acetaminophen	Treatment	73.3	µM_L	Affymetrix_ST	GSM1340352	Acetaminophen_120_73.3_µM_L.1
GSM1340353_101639-086.CEL	GSE55618	GPL18378	72	120	48	Isoniazid	Treatment	5	mM_L	Affymetrix_ST	GSM1340353	Isoniazid_120_5_mM_L.1
GSM1340354_101639-087.CEL	GSE55618	GPL18378	72	120	48	Isoniazid	Treatment	5	mM_L	Affymetrix_ST	GSM1340354	Isoniazid_120_5_mM_L.2
GSM1340355_101639-088.CEL	GSE55618	GPL18378	72	120	48	DMSO	Control	0.2	percent_vol_per_vol	Affymetrix_ST	GSM1340355	DMSO_120_0.2_percent_vol_per_vol.4
GSM1340356_101639-090.CEL	GSE55618	GPL18378	72	120	48	Paraquat	Treatment	3.3	mM_L	Affymetrix_ST	GSM1340356	Paraquat_120_3.3_mM_L.2
GSM1340357_101639-091.CEL	GSE55618	GPL18378	72	120	48	Valproic acid	Treatment	600	µM_L	Affymetrix_ST	GSM1340357	Valproic.acid_120_600_µM_L.2
GSM1340358_101639-092.CEL	GSE55618	GPL18378	72	120	48	Tetracycline	Treatment	22.22	µM_L	Affymetrix_ST	GSM1340358	Tetracycline_120_22.22_µM_L.2
GSM1340359_101639-093.CEL	GSE55618	GPL18378	72	120	48	Cyclosporin A	Treatment	2	µM_L	Affymetrix_ST	GSM1340359	Cyclosporin.A_120_2_µM_L.1
GSM1340360_101639-094.CEL	GSE55618	GPL18378	72	120	48	Tetracycline	Treatment	66.7	µM_L	Affymetrix_ST	GSM1340360	Tetracycline_120_66.7_µM_L.3
GSM1340361_101639-095.CEL	GSE55618	GPL18378	72	120	48	1-Naphthylisothiocyanate	Treatment	16.7	µM_L	Affymetrix_ST	GSM1340361	X1.Naphthylisothiocyanate_120_16.7_µM_L.1
GSM1340362_101639-096.CEL	GSE55618	GPL18378	72	120	48	17-alpha ethinylestradiol	Treatment	0.38	µM_L	Affymetrix_ST	GSM1340362	X17.alpha.ethinylestradiol_120_0.38_µM_L.2
GSM1340363_101639-097.CEL	GSE55618	GPL18378	72	120	48	Adefovir	Treatment	100	µM_L	Affymetrix_ST	GSM1340363	Adefovir_120_100_µM_L.2
GSM1340364_101639-098.CEL	GSE55618	GPL18378	72	120	48	Thioacetamide	Treatment	3.3	mM_L	Affymetrix_ST	GSM1340364	Thioacetamide_120_3.3_mM_L.1
GSM1340365_101639-099.CEL	GSE55618	GPL18378	72	120	48	DMSO	Control	0.2	percent_vol_per_vol	Affymetrix_ST	GSM1340365	DMSO_120_0.2_percent_vol_per_vol.5
GSM1340366_101639-100.CEL	GSE55618	GPL18378	72	120	48	1-Naphthylisothiocyanate	Treatment	50	µM_L	Affymetrix_ST	GSM1340366	X1.Naphthylisothiocyanate_120_50_µM_L
GSM1340367_101639-101.CEL	GSE55618	GPL18378	72	120	48	Acetaminophen	Treatment	660	µM_L	Affymetrix_ST	GSM1340367	Acetaminophen_120_660_µM_L.2
GSM1340368_101639-102.CEL	GSE55618	GPL18378	72	120	48	Lithium carbonate	Treatment	1.1	mM_L	Affymetrix_ST	GSM1340368	Lithium.carbonate_120_1.1_mM_L.1
GSM1340369_101639-103.CEL	GSE55618	GPL18378	72	120	48	Amiodarone	Treatment	3.3	µM_L	Affymetrix_ST	GSM1340369	Amiodarone_120_3.3_µM_L.2
GSM1340370_101639-104.CEL	GSE55618	GPL18378	72	120	48	Tetracycline	Treatment	200	µM_L	Affymetrix_ST	GSM1340370	Tetracycline_120_200_µM_L.2
GSM1340371_101639-105.CEL	GSE55618	GPL18378	72	120	48	Lithium carbonate	Treatment	1.1	mM_L	Affymetrix_ST	GSM1340371	Lithium.carbonate_120_1.1_mM_L.2
GSM1340372_101639-106.CEL	GSE55618	GPL18378	72	120	48	Chlorpromazine	Treatment	1	µM_L	Affymetrix_ST	GSM1340372	Chlorpromazine_120_1_µM_L.2
GSM1340373_101639-107.CEL	GSE55618	GPL18378	72	120	48	Valproic acid	Treatment	200	µM_L	Affymetrix_ST	GSM1340373	Valproic.acid_120_200_µM_L.3
GSM1340374_101639-108.CEL	GSE55618	GPL18378	72	120	48	Chlorpromazine	Treatment	0.33	µM_L	Affymetrix_ST	GSM1340374	Chlorpromazine_120_0.33_µM_L.1
GSM1340375_101639-109.CEL	GSE55618	GPL18378	72	120	48	DMSO	Control	0.2	percent_vol_per_vol	Affymetrix_ST	GSM1340375	DMSO_120_0.2_percent_vol_per_vol.6
GSM1340376_101639-110.CEL	GSE55618	GPL18378	72	120	48	Paraquat	Treatment	10	mM_L	Affymetrix_ST	GSM1340376	Paraquat_120_10_mM_L.1
GSM1340377_101639-111.CEL	GSE55618	GPL18378	72	120	48	Isoniazid	Treatment	5	mM_L	Affymetrix_ST	GSM1340377	Isoniazid_120_5_mM_L.3
GSM1340378_101639-112.CEL	GSE55618	GPL18378	72	120	48	DSW	Control	0		Affymetrix_ST	GSM1340378	DSW_120_0_.3
GSM1340379_101639-113.CEL	GSE55618	GPL18378	72	120	48	Amiodarone	Treatment	1.1	µM_L	Affymetrix_ST	GSM1340379	Amiodarone_120_1.1_µM_L.1
GSM1340380_101639-114.CEL	GSE55618	GPL18378	72	120	48	Thioacetamide	Treatment	3.3	mM_L	Affymetrix_ST	GSM1340380	Thioacetamide_120_3.3_mM_L.2
GSM1340381_101639-115.CEL	GSE55618	GPL18378	72	120	48	Cyclosporin A	Treatment	6	µM_L	Affymetrix_ST	GSM1340381	Cyclosporin.A_120_6_µM_L.2
GSM1340382_101639-116.CEL	GSE55618	GPL18378	72	120	48	Cyclosporin A	Treatment	0.67	µM_L	Affymetrix_ST	GSM1340382	Cyclosporin.A_120_0.67_µM_L.2
GSM1340383_101639-117.CEL	GSE55618	GPL18378	72	120	48	Thioacetamide	Treatment	3.3	mM_L	Affymetrix_ST	GSM1340383	Thioacetamide_120_3.3_mM_L.3
GSM1340384_101639-118.CEL	GSE55618	GPL18378	72	120	48	Amiodarone	Treatment	10	µM_L	Affymetrix_ST	GSM1340384	Amiodarone_120_10_µM_L.4
GSM1340385_101639-119.CEL	GSE55618	GPL18378	72	120	48	Paraquat	Treatment	10	mM_L	Affymetrix_ST	GSM1340385	Paraquat_120_10_mM_L.2
GSM1340386_101639-120.CEL	GSE55618	GPL18378	72	120	48	Isoniazid	Treatment	1.67	mM_L	Affymetrix_ST	GSM1340386	Isoniazid_120_1.67_mM_L.2
GSM1340387_101639-121.CEL	GSE55618	GPL18378	72	120	48	17-alpha ethinylestradiol	Treatment	3.5	µM_L	Affymetrix_ST	GSM1340387	X17.alpha.ethinylestradiol_120_3.5_µM_L.4
GSM1340388_101639-122.CEL	GSE55618	GPL18378	72	120	48	1-Naphthylisothiocyanate	Treatment	50	µM_L	Affymetrix_ST	GSM1340388	X1.Naphthylisothiocyanate_120_50_µM_L.1
GSM1340389_101639-123.CEL	GSE55618	GPL18378	72	120	48	Chlorpromazine	Treatment	1	µM_L	Affymetrix_ST	GSM1340389	Chlorpromazine_120_1_µM_L.3
GSM1340390_101639-124.CEL	GSE55618	GPL18378	72	120	48	Chlorpromazine	Treatment	0.33	µM_L	Affymetrix_ST	GSM1340390	Chlorpromazine_120_0.33_µM_L.2
GSM1340391_101639-125.CEL	GSE55618	GPL18378	72	120	48	Thioacetamide	Treatment	10	mM_L	Affymetrix_ST	GSM1340391	Thioacetamide_120_10_mM_L.2
GSM1340392_101639-126.CEL	GSE55618	GPL18378	72	120	48	1-Naphthylisothiocyanate	Treatment	16.7	µM_L	Affymetrix_ST	GSM1340392	X1.Naphthylisothiocyanate_120_16.7_µM_L.2
GSM1340393_101639-127.CEL	GSE55618	GPL18378	72	120	48	Acetaminophen	Treatment	220	µM_L	Affymetrix_ST	GSM1340393	Acetaminophen_120_220_µM_L.2
GSM1340394_101639-128.CEL	GSE55618	GPL18378	72	120	48	DSW	Control	0		Affymetrix_ST	GSM1340394	DSW_120_0_.4
GSM1340395_101639-129.CEL	GSE55618	GPL18378	72	120	48	Paraquat	Treatment	3.3	mM_L	Affymetrix_ST	GSM1340395	Paraquat_120_3.3_mM_L.3
GSM1340396_101639-130.CEL	GSE55618	GPL18378	72	120	48	Tetracycline	Treatment	22.22	µM_L	Affymetrix_ST	GSM1340396	Tetracycline_120_22.22_µM_L.3
GSM1340397_101639-131.CEL	GSE55618	GPL18378	72	120	48	Valproic acid	Treatment	600	µM_L	Affymetrix_ST	GSM1340397	Valproic.acid_120_600_µM_L.3
GSM1340398_101639-132.CEL	GSE55618	GPL18378	72	120	48	Thioacetamide	Treatment	1.1	mM_L	Affymetrix_ST	GSM1340398	Thioacetamide_120_1.1_mM_L.2
GSM1340399_101639-133.CEL	GSE55618	GPL18378	72	120	48	Tetracycline	Treatment	200	µM_L	Affymetrix_ST	GSM1340399	Tetracycline_120_200_µM_L.3
GSM1340400_101639-134.CEL	GSE55618	GPL18378	72	120	48	DMSO	Control	0.2	percent_vol_per_vol	Affymetrix_ST	GSM1340400	DMSO_120_0.2_percent_vol_per_vol.7
GSM1340401_101639-135.CEL	GSE55618	GPL18378	72	120	48	1-Naphthylisothiocyanate	Treatment	16.7	µM_L	Affymetrix_ST	GSM1340401	X1.Naphthylisothiocyanate_120_16.7_µM_L.3
GSM1340402_101639-136.CEL	GSE55618	GPL18378	72	120	48	1-Naphthylisothiocyanate	Treatment	50	µM_L	Affymetrix_ST	GSM1340402	X1.Naphthylisothiocyanate_120_50_µM_L.2
GSM1340403_101639-137.CEL	GSE55618	GPL18378	72	120	48	Isoniazid	Treatment	0.5	mM_L	Affymetrix_ST	GSM1340403	Isoniazid_120_0.5_mM_L.2
GSM1340404_101639-138.CEL	GSE55618	GPL18378	72	120	48	Valproic acid	Treatment	600	µM_L	Affymetrix_ST	GSM1340404	Valproic.acid_120_600_µM_L.4
GSM1340405_101639-139.CEL	GSE55618	GPL18378	72	120	48	Adefovir	Treatment	100	µM_L	Affymetrix_ST	GSM1340405	Adefovir_120_100_µM_L.3
GSM1340406_101639-140.CEL	GSE55618	GPL18378	72	120	48	Acetaminophen	Treatment	220	µM_L	Affymetrix_ST	GSM1340406	Acetaminophen_120_220_µM_L.3
GSM1340407_101639-141.CEL	GSE55618	GPL18378	72	120	48	Cyclosporin A	Treatment	2	µM_L	Affymetrix_ST	GSM1340407	Cyclosporin.A_120_2_µM_L.2
GSM1340408_101639-142.CEL	GSE55618	GPL18378	72	120	48	Cyclosporin A	Treatment	6	µM_L	Affymetrix_ST	GSM1340408	Cyclosporin.A_120_6_µM_L.3
GSM1340409_101639-143.CEL	GSE55618	GPL18378	72	120	48	Isoniazid	Treatment	1.67	mM_L	Affymetrix_ST	GSM1340409	Isoniazid_120_1.67_mM_L.3
GSM1340410_101639-144.CEL	GSE55618	GPL18378	72	120	48	Cyclosporin A	Treatment	0.67	µM_L	Affymetrix_ST	GSM1340410	Cyclosporin.A_120_0.67_µM_L.3
GSM1340411_101639-145.CEL	GSE55618	GPL18378	72	120	48	17-alpha ethinylestradiol	Treatment	1.16	µM_L	Affymetrix_ST	GSM1340411	X17.alpha.ethinylestradiol_120_1.16_µM_L.3
GSM1340412_101639-146.CEL	GSE55618	GPL18378	72	120	48	17-alpha ethinylestradiol	Treatment	1.16	µM_L	Affymetrix_ST	GSM1340412	X17.alpha.ethinylestradiol_120_1.16_µM_L.4
GSM1340413_101639-147.CEL	GSE55618	GPL18378	72	120	48	DSW	Control	0		Affymetrix_ST	GSM1340413	DSW_120_0_.5
GSM1340414_101639-148.CEL	GSE55618	GPL18378	72	120	48	DSW	Control	0		Affymetrix_ST	GSM1340414	DSW_120_0_.6
GSM1340415_101639-149.CEL	GSE55618	GPL18378	72	120	48	1-Naphthylisothiocyanate	Treatment	16.7	µM_L	Affymetrix_ST	GSM1340415	X1.Naphthylisothiocyanate_120_16.7_µM_L.4
GSM1340416_101639-150.CEL	GSE55618	GPL18378	72	120	48	Cyclosporin A	Treatment	0.67	µM_L	Affymetrix_ST	GSM1340416	Cyclosporin.A_120_0.67_µM_L.4
GSM1340417_101639-151.CEL	GSE55618	GPL18378	72	120	48	Cyclosporin A	Treatment	2	µM_L	Affymetrix_ST	GSM1340417	Cyclosporin.A_120_2_µM_L.3
GSM1340418_101639-152.CEL	GSE55618	GPL18378	72	120	48	Cyclosporin A	Treatment	2	µM_L	Affymetrix_ST	GSM1340418	Cyclosporin.A_120_2_µM_L.4
GSM1340419_101639-153.CEL	GSE55618	GPL18378	72	120	48	Chlorpromazine	Treatment	0.33	µM_L	Affymetrix_ST	GSM1340419	Chlorpromazine_120_0.33_µM_L.3
GSM1340420_101639-154.CEL	GSE55618	GPL18378	72	120	48	Chlorpromazine	Treatment	1	µM_L	Affymetrix_ST	GSM1340420	Chlorpromazine_120_1_µM_L.4
GSM1340421_101639-155.CEL	GSE55618	GPL18378	72	120	48	Acetaminophen	Treatment	73.3	µM_L	Affymetrix_ST	GSM1340421	Acetaminophen_120_73.3_µM_L.2
GSM1340422_101639-156.CEL	GSE55618	GPL18378	72	120	48	Tetracycline	Treatment	66.7	µM_L	Affymetrix_ST	GSM1340422	Tetracycline_120_66.7_µM_L.4
GSM1340423_101639-157.CEL	GSE55618	GPL18378	72	120	48	Amiodarone	Treatment	1.1	µM_L	Affymetrix_ST	GSM1340423	Amiodarone_120_1.1_µM_L.2
GSM1340424_101639-158.CEL	GSE55618	GPL18378	72	120	48	Paraquat	Treatment	3.3	mM_L	Affymetrix_ST	GSM1340424	Paraquat_120_3.3_mM_L.4
GSM1340425_101639-159.CEL	GSE55618	GPL18378	72	120	48	17-alpha ethinylestradiol	Treatment	0.38	µM_L	Affymetrix_ST	GSM1340425	X17.alpha.ethinylestradiol_120_0.38_µM_L.3
GSM1340426_101639-160.CEL	GSE55618	GPL18378	72	120	48	Valproic acid	Treatment	200	µM_L	Affymetrix_ST	GSM1340426	Valproic.acid_120_200_µM_L.4
GSM1340427_101639-161.CEL	GSE55618	GPL18378	72	120	48	Thioacetamide	Treatment	1.1	mM_L	Affymetrix_ST	GSM1340427	Thioacetamide_120_1.1_mM_L.3
GSM1340428_101639-162.CEL	GSE55618	GPL18378	72	120	48	Adefovir	Treatment	100	µM_L	Affymetrix_ST	GSM1340428	Adefovir_120_100_µM_L.4
GSM1340429_101639-163.CEL	GSE55618	GPL18378	72	120	48	Acetaminophen	Treatment	73.3	µM_L	Affymetrix_ST	GSM1340429	Acetaminophen_120_73.3_µM_L.3
GSM1340430_101639-164.CEL	GSE55618	GPL18378	72	120	48	D-Mannitol	Treatment	3	mM_L	Affymetrix_ST	GSM1340430	D.Mannitol_120_3_mM_L.2
GSM1340431_101639-165.CEL	GSE55618	GPL18378	72	120	48	17-alpha ethinylestradiol	Treatment	0.38	µM_L	Affymetrix_ST	GSM1340431	X17.alpha.ethinylestradiol_120_0.38_µM_L.4
GSM1340432_101639-166.CEL	GSE55618	GPL18378	72	120	48	DMSO	Control	0.2	percent_vol_per_vol	Affymetrix_ST	GSM1340432	DMSO_120_0.2_percent_vol_per_vol.8
GSM1340433_101639-167.CEL	GSE55618	GPL18378	72	120	48	Paraquat	Treatment	1.1	mM_L	Affymetrix_ST	GSM1340433	Paraquat_120_1.1_mM_L.3
GSM1340434_101639-168.CEL	GSE55618	GPL18378	72	120	48	Thioacetamide	Treatment	10	mM_L	Affymetrix_ST	GSM1340434	Thioacetamide_120_10_mM_L.3
GSM1340435_101639-169.CEL	GSE55618	GPL18378	72	120	48	Amiodarone	Treatment	1.1	µM_L	Affymetrix_ST	GSM1340435	Amiodarone_120_1.1_µM_L.3
GSM1340436_101639-170.CEL	GSE55618	GPL18378	72	120	48	Acetaminophen	Treatment	660	µM_L	Affymetrix_ST	GSM1340436	Acetaminophen_120_660_µM_L.3
GSM1340437_101639-171.CEL	GSE55618	GPL18378	72	120	48	D-Mannitol	Treatment	3	mM_L	Affymetrix_ST	GSM1340437	D.Mannitol_120_3_mM_L.3
GSM1340438_101639-172.CEL	GSE55618	GPL18378	72	120	48	Isoniazid	Treatment	5	mM_L	Affymetrix_ST	GSM1340438	Isoniazid_120_5_mM_L.4
GSM1340439_101639-173.CEL	GSE55618	GPL18378	72	120	48	DSW	Control	0		Affymetrix_ST	GSM1340439	DSW_120_0_.7
GSM1340440_101639-174.CEL	GSE55618	GPL18378	72	120	48	Isoniazid	Treatment	0.5	mM_L	Affymetrix_ST	GSM1340440	Isoniazid_120_0.5_mM_L.3
GSM1340441_101639-175.CEL	GSE55618	GPL18378	72	120	48	1-Naphthylisothiocyanate	Treatment	5.5	µM_L	Affymetrix_ST	GSM1340441	X1.Naphthylisothiocyanate_120_5.5_µM_L.3
GSM1340442_101639-176.CEL	GSE55618	GPL18378	72	120	48	Isoniazid	Treatment	1.67	mM_L	Affymetrix_ST	GSM1340442	Isoniazid_120_1.67_mM_L.4
GSM1340443_101639-177.CEL	GSE55618	GPL18378	72	120	48	Tetracycline	Treatment	22.22	µM_L	Affymetrix_ST	GSM1340443	Tetracycline_120_22.22_µM_L.4
GSM1340444_101639-178.CEL	GSE55618	GPL18378	72	120	48	Cyclosporin A	Treatment	6	µM_L	Affymetrix_ST	GSM1340444	Cyclosporin.A_120_6_µM_L.4
GSM1340445_101639-179.CEL	GSE55618	GPL18378	72	120	48	Paraquat	Treatment	10	mM_L	Affymetrix_ST	GSM1340445	Paraquat_120_10_mM_L.3
GSM1340446_101639-180.CEL	GSE55618	GPL18378	72	120	48	Thioacetamide	Treatment	1.1	mM_L	Affymetrix_ST	GSM1340446	Thioacetamide_120_1.1_mM_L.4
GSM1340447_101639-181.CEL	GSE55618	GPL18378	72	120	48	1-Naphthylisothiocyanate	Treatment	50	µM_L	Affymetrix_ST	GSM1340447	X1.Naphthylisothiocyanate_120_50_µM_L.3
GSM1340448_101639-182.CEL	GSE55618	GPL18378	72	120	48	Thioacetamide	Treatment	10	mM_L	Affymetrix_ST	GSM1340448	Thioacetamide_120_10_mM_L.4
GSM1340449_101639-183.CEL	GSE55618	GPL18378	72	120	48	Lithium carbonate	Treatment	1.1	mM_L	Affymetrix_ST	GSM1340449	Lithium.carbonate_120_1.1_mM_L.3
GSM1340450_101639-184.CEL	GSE55618	GPL18378	72	120	48	Acetaminophen	Treatment	73.3	µM_L	Affymetrix_ST	GSM1340450	Acetaminophen_120_73.3_µM_L.4
GSM1340451_101639-185.CEL	GSE55618	GPL18378	72	120	48	Acetaminophen	Treatment	660	µM_L	Affymetrix_ST	GSM1340451	Acetaminophen_120_660_µM_L.4
GSM1340452_101639-186.CEL	GSE55618	GPL18378	72	120	48	Amiodarone	Treatment	3.3	µM_L	Affymetrix_ST	GSM1340452	Amiodarone_120_3.3_µM_L.3
GSM1340453_101639-187.CEL	GSE55618	GPL18378	72	120	48	Amiodarone	Treatment	3.3	µM_L	Affymetrix_ST	GSM1340453	Amiodarone_120_3.3_µM_L.4
GSM1340454_101639-188.CEL	GSE55618	GPL18378	72	120	48	1-Naphthylisothiocyanate	Treatment	50	µM_L	Affymetrix_ST	GSM1340454	X1.Naphthylisothiocyanate_120_50_µM_L.4
GSM1340455_101639-189.CEL	GSE55618	GPL18378	72	120	48	Amiodarone	Treatment	1.1	µM_L	Affymetrix_ST	GSM1340455	Amiodarone_120_1.1_µM_L.4
GSM1340456_101639-190.CEL	GSE55618	GPL18378	72	120	48	Acetaminophen	Treatment	220	µM_L	Affymetrix_ST	GSM1340456	Acetaminophen_120_220_µM_L.4
GSM1340457_101639-191.CEL	GSE55618	GPL18378	72	120	48	Thioacetamide	Treatment	3.3	mM_L	Affymetrix_ST	GSM1340457	Thioacetamide_120_3.3_mM_L.4
GSM1340458_101639-192.CEL	GSE55618	GPL18378	72	120	48	Isoniazid	Treatment	0.5	mM_L	Affymetrix_ST	GSM1340458	Isoniazid_120_0.5_mM_L.4
GSM1424601_mtb_MB_8603_AEZBv3_10367_33571_DMSO1.txt	GSE59031	GPL14688	96	144	48	DMSO	Control	0	mM_L	Agilent	GSM1424601	DMSO_144_0_mM_L
GSM1424602_mtb_MB_8603_AEZBv3_10367_33572_DMSO2.txt	GSE59031	GPL14688	96	144	48	DMSO	Control	0	mM_L	Agilent	GSM1424602	DMSO_144_0_mM_L.1
GSM1424603_mtb_MB_8603_AEZBv3_10367_33573_DMSO3.txt	GSE59031	GPL14688	96	144	48	DMSO	Control	0	mM_L	Agilent	GSM1424603	DMSO_144_0_mM_L.2
GSM1424604_mtb_MB_8603_AEZBv3_10367_33574_DMSO4.txt	GSE59031	GPL14688	96	144	48	DMSO	Control	0	mM_L	Agilent	GSM1424604	DMSO_144_0_mM_L.3
GSM1424605_mtb_MB_8603_AEZBv3_10368_33575_TO1.txt	GSE59031	GPL14688	96	144	48	T0901317	Treatment	2	mM_L	Agilent	GSM1424605	T0901317_144_2_mM_L
GSM1424606_mtb_MB_8603_AEZBv3_10368_33576_TO2.txt	GSE59031	GPL14688	96	144	48	T0901317	Treatment	2	mM_L	Agilent	GSM1424606	T0901317_144_2_mM_L.1
GSM1424607_mtb_MB_8603_AEZBv3_10368_33577_TO3.txt	GSE59031	GPL14688	96	144	48	T0901317	Treatment	2	mM_L	Agilent	GSM1424607	T0901317_144_2_mM_L.2
GSM1424608_mtb_MB_8603_AEZBv3_10368_33578_TO4.txt	GSE59031	GPL14688	96	144	48	T0901317	Treatment	2	mM_L	Agilent	GSM1424608	T0901317_144_2_mM_L.3
GSM1424609_mtb_MB_8603_AEZBv3_10369_33579_GW1.txt	GSE59031	GPL14688	96	144	48	GW3965	Treatment	1	mM_L	Agilent	GSM1424609	GW3965_144_1_mM_L
GSM1424610_mtb_MB_8603_AEZBv3_10369_33580_GW2.txt	GSE59031	GPL14688	96	144	48	GW3965	Treatment	1	mM_L	Agilent	GSM1424610	GW3965_144_1_mM_L.1
GSM1424611_mtb_MB_8603_AEZBv3_10369_33581_GW3.txt	GSE59031	GPL14688	96	144	48	GW3965	Treatment	1	mM_L	Agilent	GSM1424611	GW3965_144_1_mM_L.2
GSM1424612_mtb_MB_8603_AEZBv3_10369_33582_GW4.txt	GSE59031	GPL14688	96	144	48	GW3965	Treatment	1	mM_L	Agilent	GSM1424612	GW3965_144_1_mM_L.3
GSM1438463_US90203617_253124110012_S01_GE1_107_Sep09_1_4.txt	GSE59499	GPL18967	96	120	NA	control	Control	0	nM	Agilent	GSM1438463	control_120_0_nM
GSM1438464_US90203617_253124110012_S01_GE1_107_Sep09_2_1.txt	GSE59499	GPL18967	96	120	NA	control	Control	0	nM	Agilent	GSM1438464	control_120_0_nM.1
GSM1438465_US90203617_253124110012_S01_GE1_107_Sep09_2_3.txt	GSE59499	GPL18967	96	120	NA	control	Control	0	nM	Agilent	GSM1438465	control_120_0_nM.2
GSM1438466_US90203617_253124110011_S01_GE1_107_Sep09_1_1.txt	GSE59499	GPL18967	96	120	NA	11-KT	Treatment	0.05	nM	Agilent	GSM1438466	X11.KT_120_0.05_nM
GSM1438467_US90203617_253124110011_S01_GE1_107_Sep09_1_2.txt	GSE59499	GPL18967	96	120	NA	11-KT	Treatment	0.15	nM	Agilent	GSM1438467	X11.KT_120_0.15_nM
GSM1438468_US90203617_253124110011_S01_GE1_107_Sep09_1_3.txt	GSE59499	GPL18967	96	120	NA	11-KT	Treatment	0.5	nM	Agilent	GSM1438468	X11.KT_120_0.5_nM
GSM1438469_US90203617_253124110011_S01_GE1_107_Sep09_1_4.txt	GSE59499	GPL18967	96	120	NA	11-KT	Treatment	1.5	nM	Agilent	GSM1438469	X11.KT_120_1.5_nM
GSM1438470_US90203617_253124110011_S01_GE1_107_Sep09_2_1.txt	GSE59499	GPL18967	96	120	NA	11-KT	Treatment	5	nM	Agilent	GSM1438470	X11.KT_120_5_nM
GSM1438471_US90203617_253124110011_S01_GE1_107_Sep09_2_2.txt	GSE59499	GPL18967	96	120	NA	11-KT	Treatment	15	nM	Agilent	GSM1438471	X11.KT_120_15_nM
GSM1438472_US90203617_253124110011_S01_GE1_107_Sep09_2_3.txt	GSE59499	GPL18967	96	120	NA	11-KT	Treatment	50	nM	Agilent	GSM1438472	X11.KT_120_50_nM
GSM1438473_US90203617_253124110011_S01_GE1_107_Sep09_2_4.txt	GSE59499	GPL18967	96	120	NA	11-KT	Treatment	150	nM	Agilent	GSM1438473	X11.KT_120_150_nM
GSM1438474_US90203617_253124110012_S01_GE1_107_Sep09_1_1.txt	GSE59499	GPL18967	96	120	NA	11-KT	Treatment	500	nM	Agilent	GSM1438474	X11.KT_120_500_nM
GSM1438475_US90203617_253124110012_S01_GE1_107_Sep09_1_2.txt	GSE59499	GPL18967	96	120	NA	11-KT	Treatment	1500	nM	Agilent	GSM1438475	X11.KT_120_1500_nM
GSM1438476_US90203617_253124110012_S01_GE1_107_Sep09_1_3.txt	GSE59499	GPL18967	96	120	NA	11-KT	Treatment	5000	nM	Agilent	GSM1438476	X11.KT_120_5000_nM
GSM1496104_Danio_rerio_Control_1.CEL	GSE61062	GPL1319	5	24	21	control	Control	0		Affymetrix	GSM1496104	control_24_0_
GSM1496105_Danio_rerio_Control_2.CEL	GSE61062	GPL1319	5	24	21	control	Control	0		Affymetrix	GSM1496105	control_24_0_.1
GSM1496106_Danio_rerio_Control_3.CEL	GSE61062	GPL1319	5	24	21	control	Control	0		Affymetrix	GSM1496106	control_24_0_.2
GSM1496107_Danio_rerio_Control_4.CEL	GSE61062	GPL1319	5	24	21	control	Control	0		Affymetrix	GSM1496107	control_24_0_.3
GSM1496108_Danio_rerio_Control_5.CEL	GSE61062	GPL1319	5	24	21	control	Control	0		Affymetrix	GSM1496108	control_24_0_.4
GSM1496109_Danio_rerio_Control_6.CEL	GSE61062	GPL1319	5	24	21	control	Control	0		Affymetrix	GSM1496109	control_24_0_.5
GSM1496110_Danio_rerio_Morphine_1.CEL	GSE61062	GPL1319	5	24	21	Morphine	Treatment	10	nM	Affymetrix	GSM1496110	Morphine_24_10_nM
GSM1496111_Danio_rerio_Morphine_2.CEL	GSE61062	GPL1319	5	24	21	Morphine	Treatment	10	nM	Affymetrix	GSM1496111	Morphine_24_10_nM.1
GSM1496112_Danio_rerio_Morphine_3.CEL	GSE61062	GPL1319	5	24	21	Morphine	Treatment	10	nM	Affymetrix	GSM1496112	Morphine_24_10_nM.2
GSM1496113_Danio_rerio_Morphine_4.CEL	GSE61062	GPL1319	5	24	21	Morphine	Treatment	10	nM	Affymetrix	GSM1496113	Morphine_24_10_nM.3
GSM1496114_Danio_rerio_Morphine_5.CEL	GSE61062	GPL1319	5	24	21	Morphine	Treatment	10	nM	Affymetrix	GSM1496114	Morphine_24_10_nM.4
GSM1496115_Danio_rerio_Morphine_6.CEL	GSE61062	GPL1319	5	24	21	Morphine	Treatment	10	nM	Affymetrix	GSM1496115	Morphine_24_10_nM.5
GSM1498705_control_n1.txt	GSE61155	GPL7301	72	96	24	vehicle	Control	0		Agilent	GSM1498705	vehicle_96_0_
GSM1498706_control_n2.txt	GSE61155	GPL7301	72	96	24	vehicle	Control	0		Agilent	GSM1498706	vehicle_96_0_.1
GSM1498707_control_n3.txt	GSE61155	GPL7301	72	96	24	vehicle	Control	0		Agilent	GSM1498707	vehicle_96_0_.2
GSM1498708_control_n4.txt	GSE61155	GPL7301	72	96	24	vehicle	Control	0		Agilent	GSM1498708	vehicle_96_0_.3
GSM1498709_sorafenib_n1.txt	GSE61155	GPL7301	72	96	24	Sorafenib	Treatment	1	µM_L	Agilent	GSM1498709	Sorafenib_96_1_µM_L
GSM1498710_sorafenib_n2.txt	GSE61155	GPL7301	72	96	24	Sorafenib	Treatment	1	µM_L	Agilent	GSM1498710	Sorafenib_96_1_µM_L.1
GSM1498711_sorafenib_n3.txt	GSE61155	GPL7301	72	96	24	Sorafenib	Treatment	1	µM_L	Agilent	GSM1498711	Sorafenib_96_1_µM_L.2
GSM1498712_sorafenib_n4.txt	GSE61155	GPL7301	72	96	24	Sorafenib	Treatment	1	µM_L	Agilent	GSM1498712	Sorafenib_96_1_µM_L.3
GSM1874613_L_R1_0.txt	GSE72918	GPL20834	NA	72	NA	control	Control	0	ppb	Agilent	GSM1874613	control_72_0_ppb
GSM1874614_L_R1_10.txt	GSE72918	GPL20834	NA	72	NA	trichloroethylene	Treatment	10	ppb	Agilent	GSM1874614	trichloroethylene_72_10_ppb
GSM1874615_L_R2_0.txt	GSE72918	GPL20834	NA	72	NA	control	Control	0	ppb	Agilent	GSM1874615	control_72_0_ppb.1
GSM1874616_L_R2_10.txt	GSE72918	GPL20834	NA	72	NA	trichloroethylene	Treatment	10	ppb	Agilent	GSM1874616	trichloroethylene_72_10_ppb.1
GSM1874617_L_R3_0.txt	GSE72918	GPL20834	NA	72	NA	control	Control	0	ppb	Agilent	GSM1874617	control_72_0_ppb.2
GSM1874618_L_R3_10.txt	GSE72918	GPL20834	NA	72	NA	trichloroethylene	Treatment	10	ppb	Agilent	GSM1874618	trichloroethylene_72_10_ppb.2
GSM1874619_L_R4_0.txt	GSE72918	GPL20834	NA	72	NA	control	Control	0	ppb	Agilent	GSM1874619	control_72_0_ppb.3
GSM1874620_L_R4_10.txt	GSE72918	GPL20834	NA	72	NA	trichloroethylene	Treatment	10	ppb	Agilent	GSM1874620	trichloroethylene_72_10_ppb.3
GSM1893478_1-1_ZebGene-1_0-st_.CEL	GSE73427	GPL16933	48	72	24	control	Control	NA	NA	Affymetrix_ST	GSM1893478	control_72_NA_NA.3
GSM1893479_1-2_ZebGene-1_0-st_.CEL	GSE73427	GPL16933	48	72	24	control	Control	NA	NA	Affymetrix_ST	GSM1893479	control_72_NA_NA.4
GSM1893480_1-3_ZebGene-1_0-st_.CEL	GSE73427	GPL16933	48	72	24	control	Control	NA	NA	Affymetrix_ST	GSM1893480	control_72_NA_NA.5
GSM1893481_2-1_ZebGene-1_0-st_.CEL	GSE73427	GPL16933	48	72	24	SiNP	Treatment	NA	NA	Affymetrix_ST	GSM1893481	SiNP_72_NA_NA
GSM1893482_2-2_ZebGene-1_0-st_.CEL	GSE73427	GPL16933	48	72	24	SiNP	Treatment	NA	NA	Affymetrix_ST	GSM1893482	SiNP_72_NA_NA.1
GSM1893483_2-3_ZebGene-1_0-st_.CEL	GSE73427	GPL16933	48	72	24	SiNP	Treatment	NA	NA	Affymetrix_ST	GSM1893483	SiNP_72_NA_NA.2
GSM1893484_3-1_ZebGene-1_0-st_.CEL	GSE73427	GPL16933	48	72	24	Benz_a_pyrene	Treatment	NA	NA	Affymetrix_ST	GSM1893484	Benz_a_pyrene_72_NA_NA
GSM1893485_3-2_ZebGene-1_0-st_.CEL	GSE73427	GPL16933	48	72	24	Benz_a_pyrene	Treatment	NA	NA	Affymetrix_ST	GSM1893485	Benz_a_pyrene_72_NA_NA.1
GSM1893486_3-3_ZebGene-1_0-st_.CEL	GSE73427	GPL16933	48	72	24	Benz_a_pyrene	Treatment	NA	NA	Affymetrix_ST	GSM1893486	Benz_a_pyrene_72_NA_NA.2
GSM1893487_4-1_ZebGene-1_0-st_.CEL	GSE73427	GPL16933	48	72	24	SiNP+BAP	Treatment	NA	NA	Affymetrix_ST	GSM1893487	SiNP.BAP_72_NA_NA
GSM1893488_4-2_ZebGene-1_0-st_.CEL	GSE73427	GPL16933	48	72	24	SiNP+BAP	Treatment	NA	NA	Affymetrix_ST	GSM1893488	SiNP.BAP_72_NA_NA.1
GSM1893489_4-3_ZebGene-1_0-st_.CEL	GSE73427	GPL16933	48	72	24	SiNP+BAP	Treatment	NA	NA	Affymetrix_ST	GSM1893489	SiNP.BAP_72_NA_NA.2
GSM1974375_Cu-24h-1.txt	GSE76107	GPL14664	NA	NA	NA	control	Control	0	uM	Agilent	GSM1974375	control_24_0_uM.2
GSM1974377_control-24h.txt	GSE76107	GPL14664	NA	NA	NA	Cu	Treatment	3.9	uM	Agilent	GSM1974377	Cu_24_3.9_uM
GSM1974379_Cu-96h.txt	GSE76107	GPL14664	NA	NA	NA	control	Control	0	uM	Agilent	GSM1974379	control_96_0_uM
GSM1974380_control-96h.txt	GSE76107	GPL14664	NA	NA	NA	Cu	Treatment	3.9	uM	Agilent	GSM1974380	Cu_96_3.9_uM
GSM2044847_Control_001.txt	GSE77148	GPL21361	NA	NA	NA	control	Control	NA	NA	Agilent	GSM2044847	control_96_NA_NA
GSM2044848_Control_002.txt	GSE77148	GPL21361	NA	NA	NA	control	Control	NA	NA	Agilent	GSM2044848	control_96_NA_NA.1
GSM2044849_ZnO-LC25_001.txt	GSE77148	GPL21361	NA	NA	NA	ZnO_NP	Treatment	NA	NA	Agilent	GSM2044849	ZnO_NP_96_NA_NA
GSM2044850_ZnO-LC25_002.txt	GSE77148	GPL21361	NA	NA	NA	ZnO_NP	Treatment	NA	NA	Agilent	GSM2044850	ZnO_NP_96_NA_NA.1
GSM2044851_ZnO-LC25_003.txt	GSE77148	GPL21361	NA	NA	NA	ZnO_NP	Treatment	NA	NA	Agilent	GSM2044851	ZnO_NP_96_NA_NA.2
GSM2044852_ZnSO4-LC25_001.txt	GSE77148	GPL21361	NA	NA	NA	ZnSO4	Treatment	NA	NA	Agilent	GSM2044852	ZnSO4_96_NA_NA
GSM2044853_ZnSO4-LC25_002.txt	GSE77148	GPL21361	NA	NA	NA	ZnSO4	Treatment	NA	NA	Agilent	GSM2044853	ZnSO4_96_NA_NA.1
GSM2044854_ZnSO4-LC25_003.txt	GSE77148	GPL21361	NA	NA	NA	ZnSO4	Treatment	NA	NA	Agilent	GSM2044854	ZnSO4_96_NA_NA.2
GSM2138940_SG12414235_256950710023_S001_GE1_1105_Oct12_1_3.txt	GSE80955	GPL20686	6	48	NA	DMSO	Control	NA	NA	Agilent	GSM2138940	DMSO_48_NA_NA.1
GSM2138941_SG12414235_256950710029_S001_GE1_1105_Oct12_1_4.txt	GSE80955	GPL20686	6	48	NA	Triclosan	Treatment	NA	NA	Agilent	GSM2138941	Triclosan_48_NA_NA
GSM2138942_SG12414235_256950710033_S001_GE1_1105_Oct12_1_2.txt	GSE80955	GPL20686	6	48	NA	DMSO	Control	NA	NA	Agilent	GSM2138942	DMSO_48_NA_NA.2
GSM2138943_SG12414235_256950710033_S001_GE1_1105_Oct12_2_2.txt	GSE80955	GPL20686	6	48	NA	Triclosan	Treatment	NA	NA	Agilent	GSM2138943	Triclosan_48_NA_NA.1
GSM2138944_SG12414235_256950710033_S001_GE1_1105_Oct12_2_4.txt	GSE80955	GPL20686	6	48	NA	DMSO	Control	NA	NA	Agilent	GSM2138944	DMSO_48_NA_NA.3
GSM2138945_SG12414235_256950710035_S001_GE1_1105_Oct12_1_4.txt	GSE80955	GPL20686	6	48	NA	DMSO	Control	NA	NA	Agilent	GSM2138945	DMSO_48_NA_NA.4
GSM2138946_SG12414235_256950710035_S001_GE1_1105_Oct12_2_4.txt	GSE80955	GPL20686	6	48	NA	Triclosan	Treatment	NA	NA	Agilent	GSM2138946	Triclosan_48_NA_NA.2
GSM2138947_SG12414235_256950710037_S001_GE1_1105_Oct12_1_1.txt	GSE80955	GPL20686	6	48	NA	Triclosan	Treatment	NA	NA	Agilent	GSM2138947	Triclosan_48_NA_NA.3
GSM2138972_Cd_48h_Rep.1_C0.txt	GSE101058	GPL14688	0	48	NA	control	Control	0	mg_L	Agilent	GSM2138972	control_48_0_mg_L
GSM2138973_Cd_48h_Rep.2_C0.txt	GSE101058	GPL14688	0	48	NA	control	Control	0	mg_L	Agilent	GSM2138973	control_48_0_mg_L.1
GSM2138974_Cd_48h_Rep.3_C0.txt	GSE101058	GPL14688	0	48	NA	control	Control	0	mg_L	Agilent	GSM2138974	control_48_0_mg_L.2
GSM2138978_Cd_96h_Rep.1_C0.txt	GSE101058	GPL14688	0	96	NA	control	Control	0	mg_L	Agilent	GSM2138978	control_96_0_mg_L
GSM2138979_Cd_96h_Rep.2_C0.txt	GSE101058	GPL14688	0	96	NA	control	Control	0	mg_L	Agilent	GSM2138979	control_96_0_mg_L.1
GSM2138980_Cd_96h_Rep.3_C0.txt	GSE101058	GPL14688	0	96	NA	control	Control	0	mg_L	Agilent	GSM2138980	control_96_0_mg_L.2
GSM2138981_Cd_96h_Rep.4_C0.txt	GSE101058	GPL14688	0	96	NA	control	Control	0	mg_L	Agilent	GSM2138981	control_96_0_mg_L.3
GSM2138986_Co_48h_Rep.1_C0.txt	GSE101058	GPL14688	0	48	NA	control	Control	0	mg_L	Agilent	GSM2138986	control_48_0_mg_L.3
GSM2138987_Co_48h_Rep.2_C0.txt	GSE101058	GPL14688	0	48	NA	control	Control	0	mg_L	Agilent	GSM2138987	control_48_0_mg_L.4
GSM2138988_Co_48h_Rep.3_C0.txt	GSE101058	GPL14688	0	48	NA	control	Control	0	mg_L	Agilent	GSM2138988	control_48_0_mg_L.5
GSM2138992_Co_96h_Rep.1_C0.txt	GSE101058	GPL14688	0	96	NA	control	Control	0	mg_L	Agilent	GSM2138992	control_96_0_mg_L.4
GSM2138993_Co_96h_Rep.2_C0.txt	GSE101058	GPL14688	0	96	NA	control	Control	0	mg_L	Agilent	GSM2138993	control_96_0_mg_L.5
GSM2138994_Co_96h_Rep.3_C0.txt	GSE101058	GPL14688	0	96	NA	control	Control	0	mg_L	Agilent	GSM2138994	control_96_0_mg_L.6
GSM2138995_Co_96h_Rep.4_C0.txt	GSE101058	GPL14688	0	96	NA	control	Control	0	mg_L	Agilent	GSM2138995	control_96_0_mg_L.7
GSM2139000_Cu_48h_Rep._1_C0.txt	GSE101058	GPL14688	0	48	NA	control	Control	0	mg_L	Agilent	GSM2139000	control_48_0_mg_L.6
GSM2139001_Cu_48h_Rep._2_C0.txt	GSE101058	GPL14688	0	48	NA	control	Control	0	mg_L	Agilent	GSM2139001	control_48_0_mg_L.7
GSM2139002_Cu_48h_Rep._3_C0.txt	GSE101058	GPL14688	0	48	NA	control	Control	0	mg_L	Agilent	GSM2139002	control_48_0_mg_L.8
GSM2139006_Cu_96h_Rep._1_C0.txt	GSE101058	GPL14688	0	96	NA	control	Control	0	mg_L	Agilent	GSM2139006	control_96_0_mg_L.8
GSM2139007_Cu_96h_Rep._2_C0.txt	GSE101058	GPL14688	0	96	NA	control	Control	0	mg_L	Agilent	GSM2139007	control_96_0_mg_L.9
GSM2139008_Cu_96h_Rep._3_C0.txt	GSE101058	GPL14688	0	96	NA	control	Control	0	mg_L	Agilent	GSM2139008	control_96_0_mg_L.10
GSM2139009_Cu_96h_Rep._4_C0.txt	GSE101058	GPL14688	0	96	NA	control	Control	0	mg_L	Agilent	GSM2139009	control_96_0_mg_L.11
GSM2388549_SG12414235_256950710023_S001_GE1_1105_Oct12_1_4.txt	GSE89780	GPL20686	6	48	42	17_Methyltestosterone	Treatment	NA	NA	Agilent	GSM2388549	X17_Methyltestosterone_48_NA_NA
GSM2388550_SG12414235_256950710027_S001_GE1_1105_Oct12_2_1.txt	GSE89780	GPL20686	6	48	42	17_Methyltestosterone	Treatment	NA	NA	Agilent	GSM2388550	X17_Methyltestosterone_48_NA_NA.1
GSM2388551_SG12414235_256950710032_S001_GE1_1105_Oct12_1_4.txt	GSE89780	GPL20686	6	48	42	17_Methyltestosterone	Treatment	NA	NA	Agilent	GSM2388551	X17_Methyltestosterone_48_NA_NA.2
GSM2388552_SG12414235_256950710034_S001_GE1_1105_Oct12_1_2.txt	GSE89780	GPL20686	6	48	42	17_Methyltestosterone	Treatment	NA	NA	Agilent	GSM2388552	X17_Methyltestosterone_48_NA_NA.3
GSM2388553_SG12414235_256950710028_S001_GE1_1105_Oct12_1_4.txt	GSE89780	GPL20686	6	48	42	17alpha_Ethinylestradiol	Treatment	NA	NA	Agilent	GSM2388553	X17alpha_Ethinylestradiol_48_NA_NA
GSM2388554_SG12414235_256950710029_S001_GE1_1105_Oct12_2_2.txt	GSE89780	GPL20686	6	48	42	17alpha_Ethinylestradiol	Treatment	NA	NA	Agilent	GSM2388554	X17alpha_Ethinylestradiol_48_NA_NA.1
GSM2388555_SG12414235_256950710030_S001_GE1_1105_Oct12_2_3.txt	GSE89780	GPL20686	6	48	42	17alpha_Ethinylestradiol	Treatment	NA	NA	Agilent	GSM2388555	X17alpha_Ethinylestradiol_48_NA_NA.2
GSM2388556_SG12414235_256950710036_S001_GE1_1105_Oct12_1_1.txt	GSE89780	GPL20686	6	48	42	17alpha_Ethinylestradiol	Treatment	NA	NA	Agilent	GSM2388556	X17alpha_Ethinylestradiol_48_NA_NA.3
GSM2388557_SG12414235_256950710024_S001_GE1_1105_Oct12_2_2.txt	GSE89780	GPL20686	6	48	42	17B_estradiol	Treatment	NA	NA	Agilent	GSM2388557	X17B_estradiol_48_NA_NA
GSM2388558_SG12414235_256950710025_S001_GE1_1105_Oct12_2_1.txt	GSE89780	GPL20686	6	48	42	17B_estradiol	Treatment	NA	NA	Agilent	GSM2388558	X17B_estradiol_48_NA_NA.1
GSM2388559_SG12414235_256950710025_S001_GE1_1105_Oct12_2_2.txt	GSE89780	GPL20686	6	48	42	17B_estradiol	Treatment	NA	NA	Agilent	GSM2388559	X17B_estradiol_48_NA_NA.2
GSM2388560_SG12414235_256950710034_S001_GE1_1105_Oct12_2_2.txt	GSE89780	GPL20686	6	48	42	17B_estradiol	Treatment	NA	NA	Agilent	GSM2388560	X17B_estradiol_48_NA_NA.3
GSM2388561_SG12414235_256950710027_S001_GE1_1105_Oct12_1_1.txt	GSE89780	GPL20686	6	48	42	Tetraiodothyroacetic acid	Treatment	NA	NA	Agilent	GSM2388561	Tetraiodothyroacetic.acid_48_NA_NA
GSM2388562_SG12414235_256950710032_S001_GE1_1105_Oct12_1_3.txt	GSE89780	GPL20686	6	48	42	Tetraiodothyroacetic acid	Treatment	NA	NA	Agilent	GSM2388562	Tetraiodothyroacetic.acid_48_NA_NA.1
GSM2388563_SG12414235_256950710038_S001_GE1_1105_Oct12_2_1.txt	GSE89780	GPL20686	6	48	42	Tetraiodothyroacetic acid	Treatment	NA	NA	Agilent	GSM2388563	Tetraiodothyroacetic.acid_48_NA_NA.2
GSM2388564_SG12414235_256950710038_S001_GE1_1105_Oct12_2_4.txt	GSE89780	GPL20686	6	48	42	Tetraiodothyroacetic acid	Treatment	NA	NA	Agilent	GSM2388564	Tetraiodothyroacetic.acid_48_NA_NA.3
GSM2388565_SG12414235_256950710023_S001_GE1_1105_Oct12_1_2.txt	GSE89780	GPL20686	6	48	42	Triiodothyronine	Treatment	NA	NA	Agilent	GSM2388565	Triiodothyronine_48_NA_NA
GSM2388566_SG12414235_256950710034_S001_GE1_1105_Oct12_1_1.txt	GSE89780	GPL20686	6	48	42	Triiodothyronine	Treatment	NA	NA	Agilent	GSM2388566	Triiodothyronine_48_NA_NA.1
GSM2388567_SG12414235_256950710025_S001_GE1_1105_Oct12_2_3.txt	GSE89780	GPL20686	6	48	42	5alpha_Dihydrotestosterone	Treatment	NA	NA	Agilent	GSM2388567	X5alpha_Dihydrotestosterone_48_NA_NA
GSM2388568_SG12414235_256950710032_S001_GE1_1105_Oct12_1_1.txt	GSE89780	GPL20686	6	48	42	5alpha_Dihydrotestosterone	Treatment	NA	NA	Agilent	GSM2388568	X5alpha_Dihydrotestosterone_48_NA_NA.1
GSM2388569_SG12414235_256950710033_S001_GE1_1105_Oct12_1_1.txt	GSE89780	GPL20686	6	48	42	5alpha_Dihydrotestosterone	Treatment	NA	NA	Agilent	GSM2388569	X5alpha_Dihydrotestosterone_48_NA_NA.2
GSM2388570_SG12414235_256950710038_S001_GE1_1105_Oct12_1_3.txt	GSE89780	GPL20686	6	48	42	5alpha_Dihydrotestosterone	Treatment	NA	NA	Agilent	GSM2388570	X5alpha_Dihydrotestosterone_48_NA_NA.3
GSM2388571_SG12414235_256950710031_S001_GE1_1105_Oct12_1_1.txt	GSE89780	GPL20686	6	48	42	Abamectin	Treatment	NA	NA	Agilent	GSM2388571	Abamectin_48_NA_NA
GSM2388572_SG12414235_256950710032_S001_GE1_1105_Oct12_2_1.txt	GSE89780	GPL20686	6	48	42	Abamectin	Treatment	NA	NA	Agilent	GSM2388572	Abamectin_48_NA_NA.1
GSM2388573_SG12414235_256950710039_S001_GE1_1105_Oct12_1_2.txt	GSE89780	GPL20686	6	48	42	Abamectin	Treatment	NA	NA	Agilent	GSM2388573	Abamectin_48_NA_NA.2
GSM2388574_SG12414235_256950710027_S001_GE1_1105_Oct12_1_2.txt	GSE89780	GPL20686	6	48	42	Bisphenol_A	Treatment	NA	NA	Agilent	GSM2388574	Bisphenol_A_48_NA_NA
GSM2388575_SG12414235_256950710037_S001_GE1_1105_Oct12_2_1.txt	GSE89780	GPL20686	6	48	42	Bisphenol_A	Treatment	NA	NA	Agilent	GSM2388575	Bisphenol_A_48_NA_NA.1
GSM2388576_SG12414235_256950710038_S001_GE1_1105_Oct12_1_1.txt	GSE89780	GPL20686	6	48	42	Bisphenol_A	Treatment	NA	NA	Agilent	GSM2388576	Bisphenol_A_48_NA_NA.2
GSM2388577_SG12414235_256950710039_S001_GE1_1105_Oct12_2_4.txt	GSE89780	GPL20686	6	48	42	Bisphenol_A	Treatment	NA	NA	Agilent	GSM2388577	Bisphenol_A_48_NA_NA.3
GSM2388578_SG12414235_256950710025_S001_GE1_1105_Oct12_2_4.txt	GSE89780	GPL20686	6	48	42	Bisphenol_AF	Treatment	NA	NA	Agilent	GSM2388578	Bisphenol_AF_48_NA_NA
GSM2388579_SG12414235_256950710028_S001_GE1_1105_Oct12_2_1.txt	GSE89780	GPL20686	6	48	42	Bisphenol_AF	Treatment	NA	NA	Agilent	GSM2388579	Bisphenol_AF_48_NA_NA.1
GSM2388580_SG12414235_256950710030_S001_GE1_1105_Oct12_2_4.txt	GSE89780	GPL20686	6	48	42	Bisphenol_AF	Treatment	NA	NA	Agilent	GSM2388580	Bisphenol_AF_48_NA_NA.2
GSM2388581_SG12414235_256950710039_S001_GE1_1105_Oct12_2_2.txt	GSE89780	GPL20686	6	48	42	Bisphenol_AF	Treatment	NA	NA	Agilent	GSM2388581	Bisphenol_AF_48_NA_NA.3
GSM2388582_SG12414235_256950710035_S001_GE1_1105_Oct12_1_1.txt	GSE89780	GPL20686	6	48	42	Butylparaben	Treatment	NA	NA	Agilent	GSM2388582	Butylparaben_48_NA_NA
GSM2388583_SG12414235_256950710036_S001_GE1_1105_Oct12_2_1.txt	GSE89780	GPL20686	6	48	42	Butylparaben	Treatment	NA	NA	Agilent	GSM2388583	Butylparaben_48_NA_NA.1
GSM2388584_SG12414235_256950710038_S001_GE1_1105_Oct12_2_3.txt	GSE89780	GPL20686	6	48	42	Butylparaben	Treatment	NA	NA	Agilent	GSM2388584	Butylparaben_48_NA_NA.2
GSM2388585_SG12414235_256950710039_S001_GE1_1105_Oct12_1_1.txt	GSE89780	GPL20686	6	48	42	Butylparaben	Treatment	NA	NA	Agilent	GSM2388585	Butylparaben_48_NA_NA.3
GSM2388586_SG12414235_256950710024_S001_GE1_1105_Oct12_2_4.txt	GSE89780	GPL20686	6	48	42	CP-634384	Treatment	NA	NA	Agilent	GSM2388586	CP.634384_48_NA_NA
GSM2388587_SG12414235_256950710028_S001_GE1_1105_Oct12_2_4.txt	GSE89780	GPL20686	6	48	42	CP-634384	Treatment	NA	NA	Agilent	GSM2388587	CP.634384_48_NA_NA.1
GSM2388588_SG12414235_256950710039_S001_GE1_1105_Oct12_1_4.txt	GSE89780	GPL20686	6	48	42	CP-634384	Treatment	NA	NA	Agilent	GSM2388588	CP.634384_48_NA_NA.2
GSM2388589_SG12414235_256950710023_S001_GE1_1105_Oct12_1_1.txt	GSE89780	GPL20686	6	48	42	Diisobutyl_phthalate	Treatment	NA	NA	Agilent	GSM2388589	Diisobutyl_phthalate_48_NA_NA
GSM2388590_SG12414235_256950710032_S001_GE1_1105_Oct12_1_2.txt	GSE89780	GPL20686	6	48	42	Diisobutyl_phthalate	Treatment	NA	NA	Agilent	GSM2388590	Diisobutyl_phthalate_48_NA_NA.1
GSM2388591_SG12414235_256950710035_S001_GE1_1105_Oct12_2_2.txt	GSE89780	GPL20686	6	48	42	Diisobutyl_phthalate	Treatment	NA	NA	Agilent	GSM2388591	Diisobutyl_phthalate_48_NA_NA.2
GSM2388592_SG12414235_256950710037_S001_GE1_1105_Oct12_1_2.txt	GSE89780	GPL20686	6	48	42	Diisobutyl_phthalate	Treatment	NA	NA	Agilent	GSM2388592	Diisobutyl_phthalate_48_NA_NA.3
GSM2388593_SG12414235_256950710024_S001_GE1_1105_Oct12_2_1.txt	GSE89780	GPL20686	6	48	42	Dimethipin	Treatment	NA	NA	Agilent	GSM2388593	Dimethipin_48_NA_NA
GSM2388594_SG12414235_256950710029_S001_GE1_1105_Oct12_2_1.txt	GSE89780	GPL20686	6	48	42	Dimethipin	Treatment	NA	NA	Agilent	GSM2388594	Dimethipin_48_NA_NA.1
GSM2388595_SG12414235_256950710031_S001_GE1_1105_Oct12_1_2.txt	GSE89780	GPL20686	6	48	42	Dimethipin	Treatment	NA	NA	Agilent	GSM2388595	Dimethipin_48_NA_NA.2
GSM2388596_SG12414235_256950710032_S001_GE1_1105_Oct12_2_4.txt	GSE89780	GPL20686	6	48	42	Dimethipin	Treatment	NA	NA	Agilent	GSM2388596	Dimethipin_48_NA_NA.3
GSM2388597_SG12414235_256950710023_S001_GE1_1105_Oct12_1_3.txt	GSE89780	GPL20686	6	48	42	DMSO	Control	NA	NA	Agilent	GSM2388597	DMSO_48_NA_NA.5
GSM2388598_SG12414235_256950710024_S001_GE1_1105_Oct12_1_2.txt	GSE89780	GPL20686	6	48	42	DMSO	Control	NA	NA	Agilent	GSM2388598	DMSO_48_NA_NA.6
GSM2388599_SG12414235_256950710024_S001_GE1_1105_Oct12_2_3.txt	GSE89780	GPL20686	6	48	42	DMSO	Control	NA	NA	Agilent	GSM2388599	DMSO_48_NA_NA.7
GSM2388600_SG12414235_256950710025_S001_GE1_1105_Oct12_1_2.txt	GSE89780	GPL20686	6	48	42	DMSO	Control	NA	NA	Agilent	GSM2388600	DMSO_48_NA_NA.8
GSM2388601_SG12414235_256950710027_S001_GE1_1105_Oct12_2_2.txt	GSE89780	GPL20686	6	48	42	DMSO	Control	NA	NA	Agilent	GSM2388601	DMSO_48_NA_NA.9
GSM2388602_SG12414235_256950710028_S001_GE1_1105_Oct12_1_2.txt	GSE89780	GPL20686	6	48	42	DMSO	Control	NA	NA	Agilent	GSM2388602	DMSO_48_NA_NA.10
GSM2388603_SG12414235_256950710031_S001_GE1_1105_Oct12_1_4.txt	GSE89780	GPL20686	6	48	42	DMSO	Control	NA	NA	Agilent	GSM2388603	DMSO_48_NA_NA.11
GSM2388604_SG12414235_256950710033_S001_GE1_1105_Oct12_1_2.txt	GSE89780	GPL20686	6	48	42	DMSO	Control	NA	NA	Agilent	GSM2388604	DMSO_48_NA_NA.12
GSM2388605_SG12414235_256950710033_S001_GE1_1105_Oct12_2_3.txt	GSE89780	GPL20686	6	48	42	DMSO	Control	NA	NA	Agilent	GSM2388605	DMSO_48_NA_NA.13
GSM2388606_SG12414235_256950710033_S001_GE1_1105_Oct12_2_4.txt	GSE89780	GPL20686	6	48	42	DMSO	Control	NA	NA	Agilent	GSM2388606	DMSO_48_NA_NA.14
GSM2388607_SG12414235_256950710034_S001_GE1_1105_Oct12_1_3.txt	GSE89780	GPL20686	6	48	42	DMSO	Control	NA	NA	Agilent	GSM2388607	DMSO_48_NA_NA.15
GSM2388608_SG12414235_256950710034_S001_GE1_1105_Oct12_1_4.txt	GSE89780	GPL20686	6	48	42	DMSO	Control	NA	NA	Agilent	GSM2388608	DMSO_48_NA_NA.16
GSM2388609_SG12414235_256950710035_S001_GE1_1105_Oct12_1_4.txt	GSE89780	GPL20686	6	48	42	DMSO	Control	NA	NA	Agilent	GSM2388609	DMSO_48_NA_NA.17
GSM2388610_SG12414235_256950710039_S001_GE1_1105_Oct12_1_3.txt	GSE89780	GPL20686	6	48	42	DMSO	Control	NA	NA	Agilent	GSM2388610	DMSO_48_NA_NA.18
GSM2388611_SG12414235_256950710029_S001_GE1_1105_Oct12_1_2.txt	GSE89780	GPL20686	6	48	42	Endrin	Treatment	NA	NA	Agilent	GSM2388611	Endrin_48_NA_NA
GSM2388612_SG12414235_256950710031_S001_GE1_1105_Oct12_2_2.txt	GSE89780	GPL20686	6	48	42	Endrin	Treatment	NA	NA	Agilent	GSM2388612	Endrin_48_NA_NA.1
GSM2388613_SG12414235_256950710035_S001_GE1_1105_Oct12_1_3.txt	GSE89780	GPL20686	6	48	42	Endrin	Treatment	NA	NA	Agilent	GSM2388613	Endrin_48_NA_NA.2
GSM2388614_SG12414235_256950710036_S001_GE1_1105_Oct12_2_4.txt	GSE89780	GPL20686	6	48	42	Endrin	Treatment	NA	NA	Agilent	GSM2388614	Endrin_48_NA_NA.3
GSM2388615_SG12414235_256950710032_S001_GE1_1105_Oct12_2_2.txt	GSE89780	GPL20686	6	48	42	Genistein	Treatment	NA	NA	Agilent	GSM2388615	Genistein_48_NA_NA
GSM2388616_SG12414235_256950710034_S001_GE1_1105_Oct12_2_1.txt	GSE89780	GPL20686	6	48	42	Genistein	Treatment	NA	NA	Agilent	GSM2388616	Genistein_48_NA_NA.1
GSM2388617_SG12414235_256950710035_S001_GE1_1105_Oct12_1_2.txt	GSE89780	GPL20686	6	48	42	Genistein	Treatment	NA	NA	Agilent	GSM2388617	Genistein_48_NA_NA.2
GSM2388618_SG12414235_256950710038_S001_GE1_1105_Oct12_1_4.txt	GSE89780	GPL20686	6	48	42	Genistein	Treatment	NA	NA	Agilent	GSM2388618	Genistein_48_NA_NA.3
GSM2388619_SG12414235_256950710023_S001_GE1_1105_Oct12_2_3.txt	GSE89780	GPL20686	6	48	42	Haloperidol	Treatment	NA	NA	Agilent	GSM2388619	Haloperidol_48_NA_NA
GSM2388620_SG12414235_256950710027_S001_GE1_1105_Oct12_1_3.txt	GSE89780	GPL20686	6	48	42	Haloperidol	Treatment	NA	NA	Agilent	GSM2388620	Haloperidol_48_NA_NA.1
GSM2388621_SG12414235_256950710031_S001_GE1_1105_Oct12_1_3.txt	GSE89780	GPL20686	6	48	42	Haloperidol	Treatment	NA	NA	Agilent	GSM2388621	Haloperidol_48_NA_NA.2
GSM2388622_SG12414235_256950710027_S001_GE1_1105_Oct12_2_3.txt	GSE89780	GPL20686	6	48	42	Kepone	Treatment	NA	NA	Agilent	GSM2388622	Kepone_48_NA_NA
GSM2388623_SG12414235_256950710033_S001_GE1_1105_Oct12_1_4.txt	GSE89780	GPL20686	6	48	42	Kepone	Treatment	NA	NA	Agilent	GSM2388623	Kepone_48_NA_NA.1
GSM2388624_SG12414235_256950710034_S001_GE1_1105_Oct12_2_4.txt	GSE89780	GPL20686	6	48	42	Kepone	Treatment	NA	NA	Agilent	GSM2388624	Kepone_48_NA_NA.2
GSM2388625_SG12414235_256950710024_S001_GE1_1105_Oct12_1_3.txt	GSE89780	GPL20686	6	48	42	Pentachlorophenol	Treatment	NA	NA	Agilent	GSM2388625	Pentachlorophenol_48_NA_NA
GSM2388626_SG12414235_256950710029_S001_GE1_1105_Oct12_2_3.txt	GSE89780	GPL20686	6	48	42	Pentachlorophenol	Treatment	NA	NA	Agilent	GSM2388626	Pentachlorophenol_48_NA_NA.1
GSM2388627_SG12414235_256950710030_S001_GE1_1105_Oct12_1_1.txt	GSE89780	GPL20686	6	48	42	Pentachlorophenol	Treatment	NA	NA	Agilent	GSM2388627	Pentachlorophenol_48_NA_NA.2
GSM2388628_SG12414235_256950710033_S001_GE1_1105_Oct12_2_1.txt	GSE89780	GPL20686	6	48	42	Pentachlorophenol	Treatment	NA	NA	Agilent	GSM2388628	Pentachlorophenol_48_NA_NA.3
GSM2388629_SG12414235_256950710028_S001_GE1_1105_Oct12_1_3.txt	GSE89780	GPL20686	6	48	42	Perfluorooctanesulfoni_acid_rep_1_batch_2_arraySlide_5	Treatment	NA	NA	Agilent	GSM2388629	Perfluorooctanesulfoni_acid_rep_1_batch_2_arraySlide_5_48_NA_NA
GSM2388630_SG12414235_256950710028_S001_GE1_1105_Oct12_2_2.txt	GSE89780	GPL20686	6	48	42	Perfluorooctanesulfoni_acid_rep_1_batch_2_arraySlide_5	Treatment	NA	NA	Agilent	GSM2388630	Perfluorooctanesulfoni_acid_rep_1_batch_2_arraySlide_5_48_NA_NA.1
GSM2388631_SG12414235_256950710035_S001_GE1_1105_Oct12_2_3.txt	GSE89780	GPL20686	6	48	42	Perfluorooctanesulfoni_acid_rep_1_batch_2_arraySlide_5	Treatment	NA	NA	Agilent	GSM2388631	Perfluorooctanesulfoni_acid_rep_1_batch_2_arraySlide_5_48_NA_NA.2
GSM2388632_SG12414235_256950710037_S001_GE1_1105_Oct12_1_4.txt	GSE89780	GPL20686	6	48	42	Perfluorooctanesulfoni_acid_rep_1_batch_2_arraySlide_5	Treatment	NA	NA	Agilent	GSM2388632	Perfluorooctanesulfoni_acid_rep_1_batch_2_arraySlide_5_48_NA_NA.3
GSM2388633_SG12414235_256950710025_S001_GE1_1105_Oct12_1_1.txt	GSE89780	GPL20686	6	48	42	Propiconazole	Treatment	NA	NA	Agilent	GSM2388633	Propiconazole_48_NA_NA
GSM2388634_SG12414235_256950710028_S001_GE1_1105_Oct12_2_3.txt	GSE89780	GPL20686	6	48	42	Propiconazole	Treatment	NA	NA	Agilent	GSM2388634	Propiconazole_48_NA_NA.1
GSM2388635_SG12414235_256950710030_S001_GE1_1105_Oct12_1_4.txt	GSE89780	GPL20686	6	48	42	Propiconazole	Treatment	NA	NA	Agilent	GSM2388635	Propiconazole_48_NA_NA.2
GSM2388636_SG12414235_256950710031_S001_GE1_1105_Oct12_2_3.txt	GSE89780	GPL20686	6	48	42	Propiconazole	Treatment	NA	NA	Agilent	GSM2388636	Propiconazole_48_NA_NA.3
GSM2388637_SG12414235_256950710024_S001_GE1_1105_Oct12_1_1.txt	GSE89780	GPL20686	6	48	42	Propylparaben	Treatment	NA	NA	Agilent	GSM2388637	Propylparaben_48_NA_NA
GSM2388638_SG12414235_256950710031_S001_GE1_1105_Oct12_2_4.txt	GSE89780	GPL20686	6	48	42	Propylparaben	Treatment	NA	NA	Agilent	GSM2388638	Propylparaben_48_NA_NA.1
GSM2388639_SG12414235_256950710036_S001_GE1_1105_Oct12_1_4.txt	GSE89780	GPL20686	6	48	42	Propylparaben	Treatment	NA	NA	Agilent	GSM2388639	Propylparaben_48_NA_NA.2
GSM2388640_SG12414235_256950710037_S001_GE1_1105_Oct12_1_3.txt	GSE89780	GPL20686	6	48	42	Propylparaben	Treatment	NA	NA	Agilent	GSM2388640	Propylparaben_48_NA_NA.3
GSM2388641_SG12414235_256950710025_S001_GE1_1105_Oct12_1_4.txt	GSE89780	GPL20686	6	48	42	Raloxifene_hydrochloride	Treatment	NA	NA	Agilent	GSM2388641	Raloxifene_hydrochloride_48_NA_NA
GSM2388642_SG12414235_256950710027_S001_GE1_1105_Oct12_2_4.txt	GSE89780	GPL20686	6	48	42	Raloxifene_hydrochloride	Treatment	NA	NA	Agilent	GSM2388642	Raloxifene_hydrochloride_48_NA_NA.1
GSM2388643_SG12414235_256950710038_S001_GE1_1105_Oct12_1_2.txt	GSE89780	GPL20686	6	48	42	Raloxifene_hydrochloride	Treatment	NA	NA	Agilent	GSM2388643	Raloxifene_hydrochloride_48_NA_NA.2
GSM2388644_SG12414235_256950710030_S001_GE1_1105_Oct12_2_1.txt	GSE89780	GPL20686	6	48	42	Tiratricol	Treatment	NA	NA	Agilent	GSM2388644	Tiratricol_48_NA_NA
GSM2388645_SG12414235_256950710030_S001_GE1_1105_Oct12_2_2.txt	GSE89780	GPL20686	6	48	42	Tiratricol	Treatment	NA	NA	Agilent	GSM2388645	Tiratricol_48_NA_NA.1
GSM2388646_SG12414235_256950710032_S001_GE1_1105_Oct12_2_3.txt	GSE89780	GPL20686	6	48	42	Tiratricol	Treatment	NA	NA	Agilent	GSM2388646	Tiratricol_48_NA_NA.2
GSM2388647_SG12414235_256950710034_S001_GE1_1105_Oct12_2_3.txt	GSE89780	GPL20686	6	48	42	Tiratricol	Treatment	NA	NA	Agilent	GSM2388647	Tiratricol_48_NA_NA.3
GSM2388648_SG12414235_256950710023_S001_GE1_1105_Oct12_2_1.txt	GSE89780	GPL20686	6	48	42	Vinclozolin	Treatment	NA	NA	Agilent	GSM2388648	Vinclozolin_48_NA_NA
GSM2388649_SG12414235_256950710024_S001_GE1_1105_Oct12_1_4.txt	GSE89780	GPL20686	6	48	42	Vinclozolin	Treatment	NA	NA	Agilent	GSM2388649	Vinclozolin_48_NA_NA.1
GSM2388650_SG12414235_256950710031_S001_GE1_1105_Oct12_2_1.txt	GSE89780	GPL20686	6	48	42	Vinclozolin	Treatment	NA	NA	Agilent	GSM2388650	Vinclozolin_48_NA_NA.2
GSM2388651_SG12414235_256950710033_S001_GE1_1105_Oct12_1_3.txt	GSE89780	GPL20686	6	48	42	Vinclozolin	Treatment	NA	NA	Agilent	GSM2388651	Vinclozolin_48_NA_NA.3
GSM2388652_SG12414235_256950710028_S001_GE1_1105_Oct12_1_1.txt	GSE89780	GPL20686	6	48	42	Ziram	Treatment	NA	NA	Agilent	GSM2388652	Ziram_48_NA_NA
GSM2388653_SG12414235_256950710029_S001_GE1_1105_Oct12_1_3.txt	GSE89780	GPL20686	6	48	42	Ziram	Treatment	NA	NA	Agilent	GSM2388653	Ziram_48_NA_NA.1
GSM2388654_SG12414235_256950710035_S001_GE1_1105_Oct12_2_1.txt	GSE89780	GPL20686	6	48	42	Ziram	Treatment	NA	NA	Agilent	GSM2388654	Ziram_48_NA_NA.2
GSM2388655_SG12414235_256950710039_S001_GE1_1105_Oct12_2_1.txt	GSE89780	GPL20686	6	48	42	Ziram	Treatment	NA	NA	Agilent	GSM2388655	Ziram_48_NA_NA.3
GSM2448859_DMSO_1.txt	GSE93227	GPL14664	3	120	NA	DMSO	Control	0	nM_L	Agilent	GSM2448859	DMSO_120_0_nM_L
GSM2448860_DMSO_2.txt	GSE93227	GPL14664	3	120	NA	DMSO	Control	0	nM_L	Agilent	GSM2448860	DMSO_120_0_nM_L.1
GSM2448861_DMSO_3.txt	GSE93227	GPL14664	3	120	NA	DMSO	Control	0	nM_L	Agilent	GSM2448861	DMSO_120_0_nM_L.2
GSM2448862_DMSO_4.txt	GSE93227	GPL14664	3	120	NA	DMSO	Control	0	nM_L	Agilent	GSM2448862	DMSO_120_0_nM_L.3
GSM2448863_DEX_H_1.txt	GSE93227	GPL14664	3	120	NA	dexamethasone	Treatment	50	nM_L	Agilent	GSM2448863	dexamethasone_120_50_nM_L
GSM2448864_DEX_H_2.txt	GSE93227	GPL14664	3	120	NA	dexamethasone	Treatment	50	nM_L	Agilent	GSM2448864	dexamethasone_120_50_nM_L.1
GSM2448865_DEX_H_3.txt	GSE93227	GPL14664	3	120	NA	dexamethasone	Treatment	50	nM_L	Agilent	GSM2448865	dexamethasone_120_50_nM_L.2
GSM2448866_DEX_H_4.txt	GSE93227	GPL14664	3	120	NA	dexamethasone	Treatment	50	nM_L	Agilent	GSM2448866	dexamethasone_120_50_nM_L.3
GSM2448867_DEX_H_5.txt	GSE93227	GPL14664	3	120	NA	dexamethasone	Treatment	50	nM_L	Agilent	GSM2448867	dexamethasone_120_50_nM_L.4
GSM2448868_DEX_L_1.txt	GSE93227	GPL14664	3	120	NA	dexamethasone	Treatment	5	nM_L	Agilent	GSM2448868	dexamethasone_120_5_nM_L
GSM2448869_DEX_L_2.txt	GSE93227	GPL14664	3	120	NA	dexamethasone	Treatment	5	nM_L	Agilent	GSM2448869	dexamethasone_120_5_nM_L.1
GSM2448870_DEX_L_3.txt	GSE93227	GPL14664	3	120	NA	dexamethasone	Treatment	5	nM_L	Agilent	GSM2448870	dexamethasone_120_5_nM_L.2
GSM2448871_DEX_L_4.txt	GSE93227	GPL14664	3	120	NA	dexamethasone	Treatment	5	nM_L	Agilent	GSM2448871	dexamethasone_120_5_nM_L.3
GSM2448872_DEX_L_5.txt	GSE93227	GPL14664	3	120	NA	dexamethasone	Treatment	5	nM_L	Agilent	GSM2448872	dexamethasone_120_5_nM_L.4
GSM2448873_PRE_H_1.txt	GSE93227	GPL14664	3	120	NA	prednisolone	Treatment	50	nM_L	Agilent	GSM2448873	prednisolone_120_50_nM_L
GSM2448874_PRE_H_2.txt	GSE93227	GPL14664	3	120	NA	prednisolone	Treatment	50	nM_L	Agilent	GSM2448874	prednisolone_120_50_nM_L.1
GSM2448875_PRE_H_3.txt	GSE93227	GPL14664	3	120	NA	prednisolone	Treatment	50	nM_L	Agilent	GSM2448875	prednisolone_120_50_nM_L.2
GSM2448876_PRE_H_4.txt	GSE93227	GPL14664	3	120	NA	prednisolone	Treatment	50	nM_L	Agilent	GSM2448876	prednisolone_120_50_nM_L.3
GSM2448877_PRE_H_5.txt	GSE93227	GPL14664	3	120	NA	prednisolone	Treatment	50	nM_L	Agilent	GSM2448877	prednisolone_120_50_nM_L.4
GSM2448878_PRE_L_1.txt	GSE93227	GPL14664	3	120	NA	prednisolone	Treatment	5	nM_L	Agilent	GSM2448878	prednisolone_120_5_nM_L
GSM2448879_PRE_L_2.txt	GSE93227	GPL14664	3	120	NA	prednisolone	Treatment	5	nM_L	Agilent	GSM2448879	prednisolone_120_5_nM_L.1
GSM2448880_PRE_L_3.txt	GSE93227	GPL14664	3	120	NA	prednisolone	Treatment	5	nM_L	Agilent	GSM2448880	prednisolone_120_5_nM_L.2
GSM2448881_PRE_L_4.txt	GSE93227	GPL14664	3	120	NA	prednisolone	Treatment	5	nM_L	Agilent	GSM2448881	prednisolone_120_5_nM_L.3
GSM2448882_PRE_L_5.txt	GSE93227	GPL14664	3	120	NA	prednisolone	Treatment	5	nM_L	Agilent	GSM2448882	prednisolone_120_5_nM_L.4
GSM2448883_TRI_H_1.txt	GSE93227	GPL14664	3	120	NA	triamcinolone	Treatment	50	nM_L	Agilent	GSM2448883	triamcinolone_120_50_nM_L
GSM2448884_TRI_H_2.txt	GSE93227	GPL14664	3	120	NA	triamcinolone	Treatment	50	nM_L	Agilent	GSM2448884	triamcinolone_120_50_nM_L.1
GSM2448885_TRI_H_3.txt	GSE93227	GPL14664	3	120	NA	triamcinolone	Treatment	50	nM_L	Agilent	GSM2448885	triamcinolone_120_50_nM_L.2
GSM2448886_TRI_H_4.txt	GSE93227	GPL14664	3	120	NA	triamcinolone	Treatment	50	nM_L	Agilent	GSM2448886	triamcinolone_120_50_nM_L.3
GSM2448887_TRI_H_5.txt	GSE93227	GPL14664	3	120	NA	triamcinolone	Treatment	50	nM_L	Agilent	GSM2448887	triamcinolone_120_50_nM_L.4
GSM2448888_TRI_L_1.txt	GSE93227	GPL14664	3	120	NA	triamcinolone	Treatment	5	nM_L	Agilent	GSM2448888	triamcinolone_120_5_nM_L
GSM2448889_TRI_L_2.txt	GSE93227	GPL14664	3	120	NA	triamcinolone	Treatment	5	nM_L	Agilent	GSM2448889	triamcinolone_120_5_nM_L.1
GSM2448890_TRI_L_3.txt	GSE93227	GPL14664	3	120	NA	triamcinolone	Treatment	5	nM_L	Agilent	GSM2448890	triamcinolone_120_5_nM_L.2
GSM2448891_TRI_L_4.txt	GSE93227	GPL14664	3	120	NA	triamcinolone	Treatment	5	nM_L	Agilent	GSM2448891	triamcinolone_120_5_nM_L.3
GSM2448892_TRI_L_5.txt	GSE93227	GPL14664	3	120	NA	triamcinolone	Treatment	5	nM_L	Agilent	GSM2448892	triamcinolone_120_5_nM_L.4
GSM2454284_DMSO_1.txt	GSE93532	GPL14664	3	120	NA	DMSO	Control	0	NA	Agilent	GSM2454284	DMSO_120_0_NA
GSM2454285_DMSO_2.txt	GSE93532	GPL14664	3	120	NA	DMSO	Control	0	NA	Agilent	GSM2454285	DMSO_120_0_NA.1
GSM2454286_DMSO_3.txt	GSE93532	GPL14664	3	120	NA	DMSO	Control	0	NA	Agilent	GSM2454286	DMSO_120_0_NA.2
GSM2454287_DMSO_4.txt	GSE93532	GPL14664	3	120	NA	DMSO	Control	0	NA	Agilent	GSM2454287	DMSO_120_0_NA.3
GSM2454288_1x_1.txt	GSE93532	GPL14664	3	120	NA	Effluent	Treatment	1	Dilution	Agilent	GSM2454288	Effluent_120_1_Dilution
GSM2454289_1x_2.txt	GSE93532	GPL14664	3	120	NA	Effluent	Treatment	1	Dilution	Agilent	GSM2454289	Effluent_120_1_Dilution.1
GSM2454290_1x_3.txt	GSE93532	GPL14664	3	120	NA	Effluent	Treatment	1	Dilution	Agilent	GSM2454290	Effluent_120_1_Dilution.2
GSM2454291_1x_4.txt	GSE93532	GPL14664	3	120	NA	Effluent	Treatment	1	Dilution	Agilent	GSM2454291	Effluent_120_1_Dilution.3
GSM2454292_1x_5.txt	GSE93532	GPL14664	3	120	NA	Effluent	Treatment	1	Dilution	Agilent	GSM2454292	Effluent_120_1_Dilution.4
GSM2454293_0.5x_1.txt	GSE93532	GPL14664	3	120	NA	Effluent	Treatment	0.5	Dilution	Agilent	GSM2454293	Effluent_120_0.5_Dilution
GSM2454294_0.5x_2.txt	GSE93532	GPL14664	3	120	NA	Effluent	Treatment	0.5	Dilution	Agilent	GSM2454294	Effluent_120_0.5_Dilution.1
GSM2454295_0.5x_3.txt	GSE93532	GPL14664	3	120	NA	Effluent	Treatment	0.5	Dilution	Agilent	GSM2454295	Effluent_120_0.5_Dilution.2
GSM2454296_0.5x_4.txt	GSE93532	GPL14664	3	120	NA	Effluent	Treatment	0.5	Dilution	Agilent	GSM2454296	Effluent_120_0.5_Dilution.3
GSM2454297_0.5x_5.txt	GSE93532	GPL14664	3	120	NA	Effluent	Treatment	0.5	Dilution	Agilent	GSM2454297	Effluent_120_0.5_Dilution.4
GSM2494134_R1_0.txt	GSE94997	GPL23074	1	72	NA	Coal	Control	0	ppm	Agilent	GSM2494134	Coal_72_0_ppm
GSM2494135_R1_1.txt	GSE94997	GPL23074	1	72	NA	Coal	Treatment	1	ppm	Agilent	GSM2494135	Coal_72_1_ppm
GSM2494136_R1_10.txt	GSE94997	GPL23074	1	72	NA	Coal	Treatment	10	ppm	Agilent	GSM2494136	Coal_72_10_ppm
GSM2494137_R1_100.txt	GSE94997	GPL23074	1	72	NA	Coal	Treatment	100	ppm	Agilent	GSM2494137	Coal_72_100_ppm
GSM2494138_R2_0.txt	GSE94997	GPL23074	1	72	NA	Coal	Control	0	ppm	Agilent	GSM2494138	Coal_72_0_ppm.1
GSM2494139_R2_1.txt	GSE94997	GPL23074	1	72	NA	Coal	Treatment	1	ppm	Agilent	GSM2494139	Coal_72_1_ppm.1
GSM2494140_R2_10.txt	GSE94997	GPL23074	1	72	NA	Coal	Treatment	10	ppm	Agilent	GSM2494140	Coal_72_10_ppm.1
GSM2494141_R2_100.txt	GSE94997	GPL23074	1	72	NA	Coal	Treatment	100	ppm	Agilent	GSM2494141	Coal_72_100_ppm.1
GSM2494142_R3_0.txt	GSE94997	GPL23074	1	72	NA	Coal	Control	0	ppm	Agilent	GSM2494142	Coal_72_0_ppm.2
GSM2494143_R3_1.txt	GSE94997	GPL23074	1	72	NA	Coal	Treatment	1	ppm	Agilent	GSM2494143	Coal_72_1_ppm.2
GSM2494144_R3_10.txt	GSE94997	GPL23074	1	72	NA	Coal	Treatment	10	ppm	Agilent	GSM2494144	Coal_72_10_ppm.2
GSM2494145_R3_100.txt	GSE94997	GPL23074	1	72	NA	Coal	Treatment	100	ppm	Agilent	GSM2494145	Coal_72_100_ppm.2
GSM2648503_US10173810_252643710978_S01_GE1_107_Sep09_1_1.txt	GSE99608	GPL14688	NA	NA	NA	Fipronil	Treatment	0.2	ug_L	Agilent	GSM2648503	Fipronil_216_0.2_ug_L
GSM2648504_US10173810_252643710977_S01_GE1_107_Sep09_1_1.txt	GSE99608	GPL14688	NA	NA	NA	Fipronil	Treatment	0.2	ug_L	Agilent	GSM2648504	Fipronil_216_0.2_ug_L.1
GSM2648505_US10173810_252643710976_S01_GE1_107_Sep09_1_1.txt	GSE99608	GPL14688	NA	NA	NA	Fipronil	Treatment	0.2	ug_L	Agilent	GSM2648505	Fipronil_216_0.2_ug_L.2
GSM2648506_US10173810_252643710975_S01_GE1_107_Sep09_1_1.txt	GSE99608	GPL14688	NA	NA	NA	Fipronil	Treatment	0.2	ug_L	Agilent	GSM2648506	Fipronil_216_0.2_ug_L.3
GSM2648507_US10173810_252643710979_S01_GE1_107_Sep09_1_1.txt	GSE99608	GPL14688	NA	NA	NA	Fipronil	Treatment	0.2	ug_L	Agilent	GSM2648507	Fipronil_216_0.2_ug_L.4
GSM2648508_US10173810_252643710979_S01_GE1_107_Sep09_1_2.txt	GSE99608	GPL14688	NA	NA	NA	Fipronil	Treatment	200	ug_L	Agilent	GSM2648508	Fipronil_216_200_ug_L
GSM2648509_US10173810_252643710978_S01_GE1_107_Sep09_1_2.txt	GSE99608	GPL14688	NA	NA	NA	Fipronil	Treatment	200	ug_L	Agilent	GSM2648509	Fipronil_216_200_ug_L.1
GSM2648510_US10173810_252643710977_S01_GE1_107_Sep09_1_2.txt	GSE99608	GPL14688	NA	NA	NA	Fipronil	Treatment	200	ug_L	Agilent	GSM2648510	Fipronil_216_200_ug_L.2
GSM2648511_US10173810_252643710976_S01_GE1_107_Sep09_1_2.txt	GSE99608	GPL14688	NA	NA	NA	Fipronil	Treatment	200	ug_L	Agilent	GSM2648511	Fipronil_216_200_ug_L.3
GSM2648512_US10173810_252643710975_S01_GE1_107_Sep09_1_2.txt	GSE99608	GPL14688	NA	NA	NA	Fipronil	Treatment	200	ug_L	Agilent	GSM2648512	Fipronil_216_200_ug_L.4
GSM2648513_US10173810_252643710980_S01_GE1_107_Sep09_1_2.txt	GSE99608	GPL14688	NA	NA	NA	Fipronil	Treatment	200	ug_L	Agilent	GSM2648513	Fipronil_216_200_ug_L.5
GSM2648514_US10173810_252643710980_S01_GE1_107_Sep09_1_3.txt	GSE99608	GPL14688	NA	NA	NA	Fipronil	Treatment	2000	ug_L	Agilent	GSM2648514	Fipronil_216_2000_ug_L
GSM2648515_US10173810_252643710977_S01_GE1_107_Sep09_1_3.txt	GSE99608	GPL14688	NA	NA	NA	Fipronil	Treatment	2000	ug_L	Agilent	GSM2648515	Fipronil_216_2000_ug_L.1
GSM2648516_US10173810_252643710976_S01_GE1_107_Sep09_1_3.txt	GSE99608	GPL14688	NA	NA	NA	Fipronil	Treatment	2000	ug_L	Agilent	GSM2648516	Fipronil_216_2000_ug_L.2
GSM2648517_US10173810_252643710975_S01_GE1_107_Sep09_1_3.txt	GSE99608	GPL14688	NA	NA	NA	Fipronil	Treatment	2000	ug_L	Agilent	GSM2648517	Fipronil_216_2000_ug_L.3
GSM2648518_US10173810_252643710978_S01_GE1_107_Sep09_1_3.txt	GSE99608	GPL14688	NA	NA	NA	Fipronil	Treatment	2000	ug_L	Agilent	GSM2648518	Fipronil_216_2000_ug_L.4
GSM2648519_US10173810_252643710979_S01_GE1_107_Sep09_1_3.txt	GSE99608	GPL14688	NA	NA	NA	Fipronil	Treatment	2000	ug_L	Agilent	GSM2648519	Fipronil_216_2000_ug_L.5
GSM2648520_US10173810_252643710978_S01_GE1_107_Sep09_1_4.txt	GSE99608	GPL14688	NA	NA	NA	control	Control	0	ug_L	Agilent	GSM2648520	control_216_0_ug_L
GSM2648521_US10173810_252643710977_S01_GE1_107_Sep09_1_4.txt	GSE99608	GPL14688	NA	NA	NA	control	Control	0	ug_L	Agilent	GSM2648521	control_216_0_ug_L.1
GSM2648522_US10173810_252643710976_S01_GE1_107_Sep09_1_4.txt	GSE99608	GPL14688	NA	NA	NA	control	Control	0	ug_L	Agilent	GSM2648522	control_216_0_ug_L.2
GSM2648523_US10173810_252643710975_S01_GE1_107_Sep09_1_4.txt	GSE99608	GPL14688	NA	NA	NA	control	Control	0	ug_L	Agilent	GSM2648523	control_216_0_ug_L.3
GSM2648524_US10173810_252643710980_S01_GE1_107_Sep09_1_4.txt	GSE99608	GPL14688	NA	NA	NA	control	Control	0	ug_L	Agilent	GSM2648524	control_216_0_ug_L.4
GSM2648525_US10173810_252643710979_S01_GE1_107_Sep09_1_4.txt	GSE99608	GPL14688	NA	NA	NA	control	Control	0	ug_L	Agilent	GSM2648525	control_216_0_ug_L.5
GSM2698744_Cd_48h_Rep.1_C1.txt	GSE101058	GPL14688	0	48	NA	Cadmium	Treatment	0.9	mg_L	Agilent	GSM2698744	Cadmium_48_0.9_mg_L
GSM2698745_Cd_48h_Rep.2_C1.txt	GSE101058	GPL14688	0	48	NA	Cadmium	Treatment	0.9	mg_L	Agilent	GSM2698745	Cadmium_48_0.9_mg_L.1
GSM2698746_Cd_48h_Rep.3_C1.txt	GSE101058	GPL14688	0	48	NA	Cadmium	Treatment	0.9	mg_L	Agilent	GSM2698746	Cadmium_48_0.9_mg_L.2
GSM2698747_Cd_48h_Rep.1_C2.txt	GSE101058	GPL14688	0	48	NA	Cadmium	Treatment	1.8	mg_L	Agilent	GSM2698747	Cadmium_48_1.8_mg_L
GSM2698748_Cd_48h_Rep.2_C2.txt	GSE101058	GPL14688	0	48	NA	Cadmium	Treatment	1.8	mg_L	Agilent	GSM2698748	Cadmium_48_1.8_mg_L.1
GSM2698749_Cd_48h_Rep.3_C2.txt	GSE101058	GPL14688	0	48	NA	Cadmium	Treatment	1.8	mg_L	Agilent	GSM2698749	Cadmium_48_1.8_mg_L.2
GSM2698750_Cd_48h_Rep.1_C3.txt	GSE101058	GPL14688	0	48	NA	Cadmium	Treatment	3.3	mg_L	Agilent	GSM2698750	Cadmium_48_3.3_mg_L
GSM2698751_Cd_48h_Rep.2_C3.txt	GSE101058	GPL14688	0	48	NA	Cadmium	Treatment	3.3	mg_L	Agilent	GSM2698751	Cadmium_48_3.3_mg_L.1
GSM2698752_Cd_48h_Rep.3_C3.txt	GSE101058	GPL14688	0	48	NA	Cadmium	Treatment	3.3	mg_L	Agilent	GSM2698752	Cadmium_48_3.3_mg_L.2
GSM2698753_Cd_96h_Rep.1_C1.txt	GSE101058	GPL14688	0	96	NA	Cadmium	Treatment	0.9	mg_L	Agilent	GSM2698753	Cadmium_96_0.9_mg_L
GSM2698754_Cd_96h_Rep.2_C1.txt	GSE101058	GPL14688	0	96	NA	Cadmium	Treatment	0.9	mg_L	Agilent	GSM2698754	Cadmium_96_0.9_mg_L.1
GSM2698755_Cd_96h_Rep.3_C1.txt	GSE101058	GPL14688	0	96	NA	Cadmium	Treatment	0.9	mg_L	Agilent	GSM2698755	Cadmium_96_0.9_mg_L.2
GSM2698756_Cd_96h_Rep.4_C1.txt	GSE101058	GPL14688	0	96	NA	Cadmium	Treatment	0.9	mg_L	Agilent	GSM2698756	Cadmium_96_0.9_mg_L.3
GSM2698757_Cd_96h_Rep.1_C2.txt	GSE101058	GPL14688	0	96	NA	Cadmium	Treatment	1.8	mg_L	Agilent	GSM2698757	Cadmium_96_1.8_mg_L
GSM2698758_Cd_96h_Rep.2_C2.txt	GSE101058	GPL14688	0	96	NA	Cadmium	Treatment	1.8	mg_L	Agilent	GSM2698758	Cadmium_96_1.8_mg_L.1
GSM2698759_Cd_96h_Rep.3_C2.txt	GSE101058	GPL14688	0	96	NA	Cadmium	Treatment	1.8	mg_L	Agilent	GSM2698759	Cadmium_96_1.8_mg_L.2
GSM2698760_Cd_96h_Rep.4_C2.txt	GSE101058	GPL14688	0	96	NA	Cadmium	Treatment	1.8	mg_L	Agilent	GSM2698760	Cadmium_96_1.8_mg_L.3
GSM2698761_Cd_96h_Rep.1_C3.txt	GSE101058	GPL14688	0	96	NA	Cadmium	Treatment	3.3	mg_L	Agilent	GSM2698761	Cadmium_96_3.3_mg_L
GSM2698762_Cd_96h_Rep.2_C3.txt	GSE101058	GPL14688	0	96	NA	Cadmium	Treatment	3.3	mg_L	Agilent	GSM2698762	Cadmium_96_3.3_mg_L.1
GSM2698763_Cd_96h_Rep.3_C3.txt	GSE101058	GPL14688	0	96	NA	Cadmium	Treatment	3.3	mg_L	Agilent	GSM2698763	Cadmium_96_3.3_mg_L.2
GSM2698764_Cd_96h_Rep.4_C3.txt	GSE101058	GPL14688	0	96	NA	Cadmium	Treatment	3.3	mg_L	Agilent	GSM2698764	Cadmium_96_3.3_mg_L.3
GSM2698765_Co_48h_Rep.1_C1.txt	GSE101058	GPL14688	0	96	NA	Cobalt	Treatment	0.5	mg_L	Agilent	GSM2698765	Cobalt_96_0.5_mg_L
GSM2698766_Co_48h_Rep.2_C1.txt	GSE101058	GPL14688	0	48	NA	Cobalt	Treatment	0.5	mg_L	Agilent	GSM2698766	Cobalt_48_0.5_mg_L
GSM2698767_Co_48h_Rep.3_C1.txt	GSE101058	GPL14688	0	48	NA	Cobalt	Treatment	0.5	mg_L	Agilent	GSM2698767	Cobalt_48_0.5_mg_L.1
GSM2698768_Co_48h_Rep.1_C2.txt	GSE101058	GPL14688	0	48	NA	Cobalt	Treatment	1.4	mg_L	Agilent	GSM2698768	Cobalt_48_1.4_mg_L
GSM2698769_Co_48h_Rep.2_C2.txt	GSE101058	GPL14688	0	48	NA	Cobalt	Treatment	1.4	mg_L	Agilent	GSM2698769	Cobalt_48_1.4_mg_L.1
GSM2698770_Co_48h_Rep.3_C2.txt	GSE101058	GPL14688	0	48	NA	Cobalt	Treatment	1.4	mg_L	Agilent	GSM2698770	Cobalt_48_1.4_mg_L.2
GSM2698771_Co_48h_Rep.1_C3.txt	GSE101058	GPL14688	0	48	NA	Cobalt	Treatment	3.6	mg_L	Agilent	GSM2698771	Cobalt_48_3.6_mg_L
GSM2698772_Co_48h_Rep.2_C3.txt	GSE101058	GPL14688	0	48	NA	Cobalt	Treatment	3.6	mg_L	Agilent	GSM2698772	Cobalt_48_3.6_mg_L.1
GSM2698773_Co_48h_Rep.3_C3.txt	GSE101058	GPL14688	0	48	NA	Cobalt	Treatment	3.6	mg_L	Agilent	GSM2698773	Cobalt_48_3.6_mg_L.2
GSM2698774_Co_96h_Rep.1_C1.txt	GSE101058	GPL14688	0	96	NA	Cobalt	Treatment	0.5	mg_L	Agilent	GSM2698774	Cobalt_96_0.5_mg_L.1
GSM2698775_Co_96h_Rep.2_C1.txt	GSE101058	GPL14688	0	96	NA	Cobalt	Treatment	0.5	mg_L	Agilent	GSM2698775	Cobalt_96_0.5_mg_L.2
GSM2698776_Co_96h_Rep.3_C1.txt	GSE101058	GPL14688	0	96	NA	Cobalt	Treatment	0.5	mg_L	Agilent	GSM2698776	Cobalt_96_0.5_mg_L.3
GSM2698777_Co_96h_Rep.4_C1.txt	GSE101058	GPL14688	0	96	NA	Cobalt	Treatment	0.5	mg_L	Agilent	GSM2698777	Cobalt_96_0.5_mg_L.4
GSM2698778_Co_96h_Rep.1_C2.txt	GSE101058	GPL14688	0	96	NA	Cobalt	Treatment	1.4	mg_L	Agilent	GSM2698778	Cobalt_96_1.4_mg_L
GSM2698779_Co_96h_Rep.2_C2.txt	GSE101058	GPL14688	0	96	NA	Cobalt	Treatment	1.4	mg_L	Agilent	GSM2698779	Cobalt_96_1.4_mg_L.1
GSM2698780_Co_96h_Rep.3_C2.txt	GSE101058	GPL14688	0	96	NA	Cobalt	Treatment	1.4	mg_L	Agilent	GSM2698780	Cobalt_96_1.4_mg_L.2
GSM2698781_Co_96h_Rep.4_C2.txt	GSE101058	GPL14688	0	96	NA	Cobalt	Treatment	1.4	mg_L	Agilent	GSM2698781	Cobalt_96_1.4_mg_L.3
GSM2698782_Co_96h_Rep.1_C3.txt	GSE101058	GPL14688	0	96	NA	Cobalt	Treatment	3.6	mg_L	Agilent	GSM2698782	Cobalt_96_3.6_mg_L
GSM2698783_Co_96h_Rep.2_C3.txt	GSE101058	GPL14688	0	96	NA	Cobalt	Treatment	3.6	mg_L	Agilent	GSM2698783	Cobalt_96_3.6_mg_L.1
GSM2698784_Co_96h_Rep.3_C3.txt	GSE101058	GPL14688	0	96	NA	Cobalt	Treatment	3.6	mg_L	Agilent	GSM2698784	Cobalt_96_3.6_mg_L.2
GSM2698785_Co_96h_Rep.4_C3.txt	GSE101058	GPL14688	0	96	NA	Cobalt	Treatment	3.6	mg_L	Agilent	GSM2698785	Cobalt_96_3.6_mg_L.3
GSM2698786_Cu_48h_Rep._1_C1.txt	GSE101058	GPL14688	0	48	NA	Copper	Treatment	1.7	ug_L	Agilent	GSM2698786	Copper_48_1.7_ug_L
GSM2698787_Cu_48h_Rep._2_C1.txt	GSE101058	GPL14688	0	48	NA	Copper	Treatment	1.7	ug_L	Agilent	GSM2698787	Copper_48_1.7_ug_L.1
GSM2698788_Cu_48h_Rep._3_C1.txt	GSE101058	GPL14688	0	48	NA	Copper	Treatment	1.7	ug_L	Agilent	GSM2698788	Copper_48_1.7_ug_L.2
GSM2698789_Cu_48h_Rep._1_C2.txt	GSE101058	GPL14688	0	48	NA	Copper	Treatment	2.5	ug_L	Agilent	GSM2698789	Copper_48_2.5_ug_L
GSM2698790_Cu_48h_Rep._2_C2.txt	GSE101058	GPL14688	0	48	NA	Copper	Treatment	2.5	ug_L	Agilent	GSM2698790	Copper_48_2.5_ug_L.1
GSM2698791_Cu_48h_Rep._3_C2.txt	GSE101058	GPL14688	0	48	NA	Copper	Treatment	2.5	ug_L	Agilent	GSM2698791	Copper_48_2.5_ug_L.2
GSM2698792_Cu_48h_Rep._1_C3.txt	GSE101058	GPL14688	0	48	NA	Copper	Treatment	6.1	ug_L	Agilent	GSM2698792	Copper_48_6.1_ug_L
GSM2698793_Cu_48h_Rep._2_C3.txt	GSE101058	GPL14688	0	48	NA	Copper	Treatment	6.1	ug_L	Agilent	GSM2698793	Copper_48_6.1_ug_L.1
GSM2698794_Cu_48h_Rep._3_C3.txt	GSE101058	GPL14688	0	48	NA	Copper	Treatment	6.1	ug_L	Agilent	GSM2698794	Copper_48_6.1_ug_L.2
GSM2698795_Cu_96h_Rep._1_C1.txt	GSE101058	GPL14688	0	96	NA	Copper	Treatment	1.7	ug_L	Agilent	GSM2698795	Copper_96_1.7_ug_L
GSM2698796_Cu_96h_Rep._2_C1.txt	GSE101058	GPL14688	0	96	NA	Copper	Treatment	1.7	ug_L	Agilent	GSM2698796	Copper_96_1.7_ug_L.1
GSM2698797_Cu_96h_Rep._3_C1.txt	GSE101058	GPL14688	0	96	NA	Copper	Treatment	1.7	ug_L	Agilent	GSM2698797	Copper_96_1.7_ug_L.2
GSM2698798_Cu_96h_Rep._4_C1.txt	GSE101058	GPL14688	0	96	NA	Copper	Treatment	1.7	ug_L	Agilent	GSM2698798	Copper_96_1.7_ug_L.3
GSM2698799_Cu_96h_Rep._1_C2.txt	GSE101058	GPL14688	0	96	NA	Copper	Treatment	2.5	ug_L	Agilent	GSM2698799	Copper_96_2.5_ug_L
GSM2698800_Cu_96h_Rep._2_C2.txt	GSE101058	GPL14688	0	96	NA	Copper	Treatment	2.5	ug_L	Agilent	GSM2698800	Copper_96_2.5_ug_L.1
GSM2698801_Cu_96h_Rep._3_C2.txt	GSE101058	GPL14688	0	96	NA	Copper	Treatment	2.5	ug_L	Agilent	GSM2698801	Copper_96_2.5_ug_L.2
GSM2698802_Cu_96h_Rep._4_C2.txt	GSE101058	GPL14688	0	96	NA	Copper	Treatment	2.5	ug_L	Agilent	GSM2698802	Copper_96_2.5_ug_L.3
GSM2698803_Cu_96h_Rep._1_C3.txt	GSE101058	GPL14688	0	96	NA	Copper	Treatment	6.1	ug_L	Agilent	GSM2698803	Copper_96_6.1_ug_L
GSM2698804_Cu_96h_Rep._2_C3.txt	GSE101058	GPL14688	0	96	NA	Copper	Treatment	6.1	ug_L	Agilent	GSM2698804	Copper_96_6.1_ug_L.1
GSM2698805_Cu_96h_Rep._3_C3.txt	GSE101058	GPL14688	0	96	NA	Copper	Treatment	6.1	ug_L	Agilent	GSM2698805	Copper_96_6.1_ug_L.2
GSM2698806_Cu_96h_Rep._4_C3.txt	GSE101058	GPL14688	0	96	NA	Copper	Treatment	6.1	ug_L	Agilent	GSM2698806	Copper_96_6.1_ug_L.3
GSM2856459_2hpf_VC-01_ZebGene-1_0-st_.CEL	GSE106875	GPL16933	0	2	NA	DMSO	Control	0	NA	Affymetrix_ST	GSM2856459	DMSO_2_0_NA
GSM2856460_2hpf_VC-01-2_ZebGene-1_0-st_.CEL	GSE106875	GPL16933	0	2	NA	DMSO	Control	0	NA	Affymetrix_ST	GSM2856460	DMSO_2_0_NA.1
GSM2856461_2hpf_VC-04_ZebGene-1_0-st_.CEL	GSE106875	GPL16933	0	2	NA	DMSO	Control	0	NA	Affymetrix_ST	GSM2856461	DMSO_2_0_NA.2
GSM2856462_2hpf_VC-04-2_ZebGene-1_0-st_.CEL	GSE106875	GPL16933	0	2	NA	DMSO	Control	0	NA	Affymetrix_ST	GSM2856462	DMSO_2_0_NA.3
GSM2856463_2hpf_VC-07_ZebGene-1_0-st_.CEL	GSE106875	GPL16933	0	2	NA	DMSO	Control	0	NA	Affymetrix_ST	GSM2856463	DMSO_2_0_NA.4
GSM2856464_2hpf_VC-07-2_ZebGene-1_0-st_.CEL	GSE106875	GPL16933	0	2	NA	DMSO	Control	0	NA	Affymetrix_ST	GSM2856464	DMSO_2_0_NA.5
GSM2856465_2hpf_TDCPP-03_ZebGene-1_0-st_.CEL	GSE106875	GPL16933	0	2	NA	TDCIPP	Treatment	2	uM_L	Affymetrix_ST	GSM2856465	TDCIPP_2_2_uM_L
GSM2856466_2hpf_TDCPP-03-2_ZebGene-1_0-st_.CEL	GSE106875	GPL16933	0	2	NA	TDCIPP	Treatment	2	uM_L	Affymetrix_ST	GSM2856466	TDCIPP_2_2_uM_L.1
GSM2856467_2hpf_TDCPP-06_ZebGene-1_0-st_.CEL	GSE106875	GPL16933	0	2	NA	TDCIPP	Treatment	2	uM_L	Affymetrix_ST	GSM2856467	TDCIPP_2_2_uM_L.2
GSM2856468_2hpf_TDCPP-06-2_ZebGene-1_0-st_.CEL	GSE106875	GPL16933	0	2	NA	TDCIPP	Treatment	2	uM_L	Affymetrix_ST	GSM2856468	TDCIPP_2_2_uM_L.3
GSM2856469_2hpf_TDCPP-09_ZebGene-1_0-st_.CEL	GSE106875	GPL16933	0	2	NA	TDCIPP	Treatment	2	uM_L	Affymetrix_ST	GSM2856469	TDCIPP_2_2_uM_L.4
GSM2856470_2hpf_TDCPP-09-2_ZebGene-1_0-st_.CEL	GSE106875	GPL16933	0	2	NA	TDCIPP	Treatment	2	uM_L	Affymetrix_ST	GSM2856470	TDCIPP_2_2_uM_L.5
GSM2856471_6hpf_VC-10_ZebGene-1_0-st_.CEL	GSE106875	GPL16933	0	6	NA	DMSO	Control	0	NA	Affymetrix_ST	GSM2856471	DMSO_6_0_NA
GSM2856472_6hpf_VC-10-2_ZebGene-1_0-st_.CEL	GSE106875	GPL16933	0	6	NA	DMSO	Control	0	NA	Affymetrix_ST	GSM2856472	DMSO_6_0_NA.1
GSM2856473_6hpf_VC-13_ZebGene-1_0-st_.CEL	GSE106875	GPL16933	0	6	NA	DMSO	Control	0	NA	Affymetrix_ST	GSM2856473	DMSO_6_0_NA.2
GSM2856474_6hpf_VC-13-2_ZebGene-1_0-st_.CEL	GSE106875	GPL16933	0	6	NA	DMSO	Control	0	NA	Affymetrix_ST	GSM2856474	DMSO_6_0_NA.3
GSM2856475_6hpf_VC-16_ZebGene-1_0-st_.CEL	GSE106875	GPL16933	0	6	NA	DMSO	Control	0	NA	Affymetrix_ST	GSM2856475	DMSO_6_0_NA.4
GSM2856476_6hpf_VC-16-2_ZebGene-1_0-st_.CEL	GSE106875	GPL16933	0	6	NA	DMSO	Control	0	NA	Affymetrix_ST	GSM2856476	DMSO_6_0_NA.5
GSM2856477_6hpf_TDCPP-12_ZebGene-1_0-st_.CEL	GSE106875	GPL16933	0	6	NA	TDCIPP	Treatment	2	uM_L	Affymetrix_ST	GSM2856477	TDCIPP_6_2_uM_L
GSM2856478_6hpf_TDCPP-12-2_ZebGene-1_0-st_.CEL	GSE106875	GPL16933	0	6	NA	TDCIPP	Treatment	2	uM_L	Affymetrix_ST	GSM2856478	TDCIPP_6_2_uM_L.1
GSM2856479_6hpf_TDCPP-15_ZebGene-1_0-st_.CEL	GSE106875	GPL16933	0	6	NA	TDCIPP	Treatment	2	uM_L	Affymetrix_ST	GSM2856479	TDCIPP_6_2_uM_L.2
GSM2856480_6hpf_TDCPP-15-2_ZebGene-1_0-st_.CEL	GSE106875	GPL16933	0	6	NA	TDCIPP	Treatment	2	uM_L	Affymetrix_ST	GSM2856480	TDCIPP_6_2_uM_L.3
GSM2856481_6hpf_TDCPP-18_ZebGene-1_0-st_.CEL	GSE106875	GPL16933	0	6	NA	TDCIPP	Treatment	2	uM_L	Affymetrix_ST	GSM2856481	TDCIPP_6_2_uM_L.4
GSM2856482_6hpf_TDCPP-18-2_ZebGene-1_0-st_.CEL	GSE106875	GPL16933	0	6	NA	TDCIPP	Treatment	2	uM_L	Affymetrix_ST	GSM2856482	TDCIPP_6_2_uM_L.5
GSM300495.CEL	GSE11893	GPL1319	NA	NA	1	control	Control	NA	NA	Affymetrix	GSM300495	control_NA_NA_NA.1
GSM300496.CEL	GSE11893	GPL1319	NA	NA	1	control	Control	NA	NA	Affymetrix	GSM300496	control_NA_NA_NA.2
GSM300497.CEL	GSE11893	GPL1319	NA	NA	1	control	Control	NA	NA	Affymetrix	GSM300497	control_NA_NA_NA.3
GSM300498.CEL	GSE11893	GPL1319	NA	NA	1	TCDD	Treatment	NA	NA	Affymetrix	GSM300498	TCDD_NA_NA_NA
GSM300499.CEL	GSE11893	GPL1319	NA	NA	1	TCDD	Treatment	NA	NA	Affymetrix	GSM300499	TCDD_NA_NA_NA.1
GSM300500.CEL	GSE11893	GPL1319	NA	NA	1	TCDD	Treatment	NA	NA	Affymetrix	GSM300500	TCDD_NA_NA_NA.2
GSM300501.CEL	GSE11893	GPL1319	NA	NA	2	control	Control	NA	NA	Affymetrix	GSM300501	control_NA_NA_NA.4
GSM300502.CEL	GSE11893	GPL1319	NA	NA	2	control	Control	NA	NA	Affymetrix	GSM300502	control_NA_NA_NA.5
GSM300503.CEL	GSE11893	GPL1319	NA	NA	2	control	Control	NA	NA	Affymetrix	GSM300503	control_NA_NA_NA.6
GSM300504.CEL	GSE11893	GPL1319	NA	NA	2	TCDD	Treatment	NA	NA	Affymetrix	GSM300504	TCDD_NA_NA_NA.3
GSM300505.CEL	GSE11893	GPL1319	NA	NA	2	TCDD	Treatment	NA	NA	Affymetrix	GSM300505	TCDD_NA_NA_NA.4
GSM300506.CEL	GSE11893	GPL1319	NA	NA	2	TCDD	Treatment	NA	NA	Affymetrix	GSM300506	TCDD_NA_NA_NA.5
GSM300507.CEL	GSE11893	GPL1319	NA	NA	4	control	Control	NA	NA	Affymetrix	GSM300507	control_NA_NA_NA.7
GSM300508.CEL	GSE11893	GPL1319	NA	NA	4	control	Control	NA	NA	Affymetrix	GSM300508	control_NA_NA_NA.8
GSM300509.CEL	GSE11893	GPL1319	NA	NA	4	control	Control	NA	NA	Affymetrix	GSM300509	control_NA_NA_NA.9
GSM300510.CEL	GSE11893	GPL1319	NA	NA	4	TCDD	Treatment	NA	NA	Affymetrix	GSM300510	TCDD_NA_NA_NA.6
GSM300511.CEL	GSE11893	GPL1319	NA	NA	4	TCDD	Treatment	NA	NA	Affymetrix	GSM300511	TCDD_NA_NA_NA.7
GSM300512.CEL	GSE11893	GPL1319	NA	NA	4	TCDD	Treatment	NA	NA	Affymetrix	GSM300512	TCDD_NA_NA_NA.8
GSM300513.CEL	GSE11893	GPL1319	NA	NA	12	control	Control	NA	NA	Affymetrix	GSM300513	control_NA_NA_NA.10
GSM300514.CEL	GSE11893	GPL1319	NA	NA	12	control	Control	NA	NA	Affymetrix	GSM300514	control_NA_NA_NA.11
GSM300515.CEL	GSE11893	GPL1319	NA	NA	12	control	Control	NA	NA	Affymetrix	GSM300515	control_NA_NA_NA.12
GSM300516.CEL	GSE11893	GPL1319	NA	NA	12	TCDD	Treatment	NA	NA	Affymetrix	GSM300516	TCDD_NA_NA_NA.9
GSM300517.CEL	GSE11893	GPL1319	NA	NA	12	TCDD	Treatment	NA	NA	Affymetrix	GSM300517	TCDD_NA_NA_NA.10
GSM300518.CEL	GSE11893	GPL1319	NA	NA	12	TCDD	Treatment	NA	NA	Affymetrix	GSM300518	TCDD_NA_NA_NA.11
GSM409435.CEL	GSE16264	GPL1319	NA	NA	NA	DMSO	Control	0	uM	Affymetrix	GSM409435	DMSO_11_0_uM
GSM409436.CEL	GSE16264	GPL1319	NA	NA	NA	DMSO	Control	0	uM	Affymetrix	GSM409436	DMSO_11_0_uM.1
GSM409437.CEL	GSE16264	GPL1319	NA	NA	NA	DMSO	Control	0	uM	Affymetrix	GSM409437	DMSO_11_0_uM.2
GSM409438.CEL	GSE16264	GPL1319	NA	NA	NA	DMSO	Control	0	uM	Affymetrix	GSM409438	DMSO_11_0_uM.3
GSM409439.CEL	GSE16264	GPL1319	NA	NA	NA	retinoic acid	Treatment	0.33	uM	Affymetrix	GSM409439	retinoic.acid_11_0.33_uM
GSM409440.CEL	GSE16264	GPL1319	NA	NA	NA	retinoic acid	Treatment	0.33	uM	Affymetrix	GSM409440	retinoic.acid_11_0.33_uM.1
GSM409441.CEL	GSE16264	GPL1319	NA	NA	NA	retinoic acid	Treatment	0.33	uM	Affymetrix	GSM409441	retinoic.acid_11_0.33_uM.2
GSM409442.CEL	GSE16264	GPL1319	NA	NA	NA	retinoic acid	Treatment	0.33	uM	Affymetrix	GSM409442	retinoic.acid_11_0.33_uM.3
GSM409443.CEL	GSE16264	GPL1319	NA	NA	NA	AGN193019	Treatment	10	uM	Affymetrix	GSM409443	AGN193019_11_10_uM
GSM409444.CEL	GSE16264	GPL1319	NA	NA	NA	AGN193019	Treatment	10	uM	Affymetrix	GSM409444	AGN193019_11_10_uM.1
GSM409445.CEL	GSE16264	GPL1319	NA	NA	NA	AGN193019	Treatment	10	uM	Affymetrix	GSM409445	AGN193019_11_10_uM.2
GSM409446.CEL	GSE16264	GPL1319	NA	NA	NA	AGN193019	Treatment	10	uM	Affymetrix	GSM409446	AGN193019_11_10_uM.3
GSM409447.CEL	GSE16264	GPL1319	NA	NA	NA	AGN193019	Treatment	1	uM	Affymetrix	GSM409447	AGN193019_11_1_uM
GSM409448.CEL	GSE16264	GPL1319	NA	NA	NA	AGN193019	Treatment	1	uM	Affymetrix	GSM409448	AGN193019_11_1_uM.1
GSM409449.CEL	GSE16264	GPL1319	NA	NA	NA	AGN193019	Treatment	1	uM	Affymetrix	GSM409449	AGN193019_11_1_uM.2
GSM409450.CEL	GSE16264	GPL1319	NA	NA	NA	AGN193019	Treatment	1	uM	Affymetrix	GSM409450	AGN193019_11_1_uM.3
GSM570119_ZF_contr_1.txt	GSE23156	GPL6457	4	144	140	Water	Control	0		Agilent	GSM570119	Water_144_0_
GSM570120_ZF_contr_2.txt	GSE23156	GPL6457	4	144	140	Water	Control	0		Agilent	GSM570120	Water_144_0_.1
GSM570121_ZF_contr_3.txt	GSE23156	GPL6457	4	144	140	Water	Control	0		Agilent	GSM570121	Water_144_0_.2
GSM570122_ZF_contr_6.txt	GSE23156	GPL6457	4	144	140	Water	Control	0		Agilent	GSM570122	Water_144_0_.3
GSM570123_ZF_DMSO_1.txt	GSE23156	GPL6457	4	144	140	DMSO	Control	0.01	percent_vol_per_vol	Agilent	GSM570123	DMSO_144_0.01_percent_vol_per_vol
GSM570124_ZF_DMSO_2.txt	GSE23156	GPL6457	4	144	140	DMSO	Control	0.01	percent_vol_per_vol	Agilent	GSM570124	DMSO_144_0.01_percent_vol_per_vol.1
GSM570125_ZF_DMSO_3.txt	GSE23156	GPL6457	4	144	140	DMSO	Control	0.01	percent_vol_per_vol	Agilent	GSM570125	DMSO_144_0.01_percent_vol_per_vol.2
GSM570126_ZF_DMSO_6.txt	GSE23156	GPL6457	4	144	140	DMSO	Control	0.01	percent_vol_per_vol	Agilent	GSM570126	DMSO_144_0.01_percent_vol_per_vol.3
GSM570127_ZF_low_1.txt	GSE23156	GPL6457	4	144	140	Midostaurin	Treatment	2	µg_L	Agilent	GSM570127	Midostaurin_144_2_µg_L
GSM570128_ZF_low_2.txt	GSE23156	GPL6457	4	144	140	Midostaurin	Treatment	2	µg_L	Agilent	GSM570128	Midostaurin_144_2_µg_L.1
GSM570129_ZF_low_3.txt	GSE23156	GPL6457	4	144	140	Midostaurin	Treatment	2	µg_L	Agilent	GSM570129	Midostaurin_144_2_µg_L.2
GSM570130_ZF_low_6.txt	GSE23156	GPL6457	4	144	140	Midostaurin	Treatment	2	µg_L	Agilent	GSM570130	Midostaurin_144_2_µg_L.3
GSM570131_ZF_high_2.txt	GSE23156	GPL6457	4	144	140	Midostaurin	Treatment	40	µg_L	Agilent	GSM570131	Midostaurin_144_40_µg_L
GSM570132_ZF_high_3.txt	GSE23156	GPL6457	4	144	140	Midostaurin	Treatment	40	µg_L	Agilent	GSM570132	Midostaurin_144_40_µg_L.1
GSM570133_ZF_high_4.txt	GSE23156	GPL6457	4	144	140	Midostaurin	Treatment	40	µg_L	Agilent	GSM570133	Midostaurin_144_40_µg_L.2
GSM570134_ZF_high_5.txt	GSE23156	GPL6457	4	144	140	Midostaurin	Treatment	40	µg_L	Agilent	GSM570134	Midostaurin_144_40_µg_L.3
GSM572164_US45103052_251916110058_S01_GE1-v5_95_Feb07_1_4.txt	GSE23315	GPL7301	48	120	72	none	Control	0		Agilent	GSM572164	none_120_0_
GSM572165_US45103052_251916110058_S01_GE1-v5_95_Feb07_1_1.txt	GSE23315	GPL7301	48	120	72	none	Control	0		Agilent	GSM572165	none_120_0_.1
GSM572166_US45103052_251916110059_S01_GE1-v5_95_Feb07_1_4.txt	GSE23315	GPL7301	48	120	72	none	Control	0		Agilent	GSM572166	none_120_0_.2
GSM572167_US45103052_251916110059_S01_GE1-v5_95_Feb07_1_2.txt	GSE23315	GPL7301	48	120	72	none	Control	0		Agilent	GSM572167	none_120_0_.3
GSM572168_US45103052_251916110058_S01_GE1-v5_95_Feb07_1_3.txt	GSE23315	GPL7301	48	120	72	Triiodothyronine	Treatment	50	nM	Agilent	GSM572168	Triiodothyronine_120_50_nM
GSM572169_US45103052_251916110059_S01_GE1-v5_95_Feb07_1_3.txt	GSE23315	GPL7301	48	120	72	Triiodothyronine	Treatment	50	nM	Agilent	GSM572169	Triiodothyronine_120_50_nM.1
GSM572170_US45103052_251916110059_S01_GE1-v5_95_Feb07_1_1.txt	GSE23315	GPL7301	48	120	72	Triiodothyronine	Treatment	50	nM	Agilent	GSM572170	Triiodothyronine_120_50_nM.2
GSM572171_US45103052_251916110058_S01_GE1-v5_95_Feb07_1_2.txt	GSE23315	GPL7301	48	120	72	Triiodothyronine	Treatment	50	nM	Agilent	GSM572171	Triiodothyronine_120_50_nM.3
GSM604790.CEL	GSE24527	GPL1319	5	24	19	DMSO	Control	0		Affymetrix	GSM604790	DMSO_24_0_
GSM604791.CEL	GSE24527	GPL1319	5	24	19	DMSO	Control	0		Affymetrix	GSM604791	DMSO_24_0_.1
GSM604792.CEL	GSE24527	GPL1319	5	24	19	DMSO	Control	0		Affymetrix	GSM604792	DMSO_24_0_.2
GSM604793.CEL	GSE24527	GPL1319	5	24	19	Leflunomide	Treatment	6.5	µM_L	Affymetrix	GSM604793	Leflunomide_24_6.5_µM_L
GSM604794.CEL	GSE24527	GPL1319	5	24	19	Leflunomide	Treatment	6.5	µM_L	Affymetrix	GSM604794	Leflunomide_24_6.5_µM_L.1
GSM604795.CEL	GSE24527	GPL1319	5	24	19	Leflunomide	Treatment	6.5	µM_L	Affymetrix	GSM604795	Leflunomide_24_6.5_µM_L.2
GSM667992.txt	GSE27067	GPL7301	72	168	96	RDX	Treatment	0.9	mg_L	Agilent	GSM667992	RDX_168_0.9_mg_L
GSM667992.txt	GSE27067	GPL7301	72	168	96	RDX	Treatment	0.9	mg_L	Agilent	GSM667992	RDX_168_0.9_mg_L.1
GSM667993.txt	GSE27067	GPL7301	72	168	96	control	Control	0	NA	Agilent	GSM667993	control_168_0_NA
GSM667993.txt	GSE27067	GPL7301	72	168	96	control	Control	0	NA	Agilent	GSM667993	control_168_0_NA.1
GSM667994.txt	GSE27067	GPL7301	72	168	96	RDX	Treatment	0.9	NA	Agilent	GSM667994	RDX_168_0.9_NA
GSM667994.txt	GSE27067	GPL7301	72	168	96	RDX	Treatment	0.9	NA	Agilent	GSM667994	RDX_168_0.9_NA.1
GSM667995.txt	GSE27067	GPL7301	72	168	96	RDX	Treatment	3.8	NA	Agilent	GSM667995	RDX_168_3.8_NA
GSM667995.txt	GSE27067	GPL7301	72	168	96	RDX	Treatment	3.8	NA	Agilent	GSM667995	RDX_168_3.8_NA.1
GSM667996.txt	GSE27067	GPL7301	72	168	96	RDX	Treatment	1.9	NA	Agilent	GSM667996	RDX_168_1.9_NA
GSM667996.txt	GSE27067	GPL7301	72	168	96	RDX	Treatment	1.9	NA	Agilent	GSM667996	RDX_168_1.9_NA.1
GSM667997.txt	GSE27067	GPL7301	72	168	96	RDX	Treatment	3.8	NA	Agilent	GSM667997	RDX_168_3.8_NA.2
GSM667997.txt	GSE27067	GPL7301	72	168	96	RDX	Treatment	3.8	NA	Agilent	GSM667997	RDX_168_3.8_NA.3
GSM667998.txt	GSE27067	GPL7301	72	168	96	RDX	Treatment	15	NA	Agilent	GSM667998	RDX_168_15_NA
GSM667998.txt	GSE27067	GPL7301	72	168	96	RDX	Treatment	15	NA	Agilent	GSM667998	RDX_168_15_NA.1
GSM667999.txt	GSE27067	GPL7301	72	168	96	control	Control	0	NA	Agilent	GSM667999	control_168_0_NA.2
GSM667999.txt	GSE27067	GPL7301	72	168	96	control	Control	0	NA	Agilent	GSM667999	control_168_0_NA.3
GSM668000.txt	GSE27067	GPL7301	72	168	96	RDX	Treatment	15	NA	Agilent	GSM668000	RDX_168_15_NA.2
GSM668000.txt	GSE27067	GPL7301	72	168	96	RDX	Treatment	15	NA	Agilent	GSM668000	RDX_168_15_NA.3
GSM668001.txt	GSE27067	GPL7301	72	168	96	RDX	Treatment	7.5	NA	Agilent	GSM668001	RDX_168_7.5_NA
GSM668001.txt	GSE27067	GPL7301	72	168	96	RDX	Treatment	7.5	NA	Agilent	GSM668001	RDX_168_7.5_NA.1
GSM668002.txt	GSE27067	GPL7301	72	168	96	RDX	Treatment	7.5	NA	Agilent	GSM668002	RDX_168_7.5_NA.2
GSM668002.txt	GSE27067	GPL7301	72	168	96	RDX	Treatment	7.5	NA	Agilent	GSM668002	RDX_168_7.5_NA.3
GSM668003.txt	GSE27067	GPL7301	72	168	96	RDX	Treatment	7.5	NA	Agilent	GSM668003	RDX_168_7.5_NA.4
GSM668003.txt	GSE27067	GPL7301	72	168	96	RDX	Treatment	7.5	NA	Agilent	GSM668003	RDX_168_7.5_NA.5
GSM668004.txt	GSE27067	GPL7301	72	168	96	control	Control	0	NA	Agilent	GSM668004	control_168_0_NA.4
GSM668004.txt	GSE27067	GPL7301	72	168	96	control	Control	0	NA	Agilent	GSM668004	control_168_0_NA.5
GSM668005.txt	GSE27067	GPL7301	72	168	96	RDX	Treatment	3.8	NA	Agilent	GSM668005	RDX_168_3.8_NA.4
GSM668005.txt	GSE27067	GPL7301	72	168	96	RDX	Treatment	3.8	NA	Agilent	GSM668005	RDX_168_3.8_NA.5
GSM668006.txt	GSE27067	GPL7301	72	168	96	RDX	Treatment	1.9	NA	Agilent	GSM668006	RDX_168_1.9_NA.2
GSM668006.txt	GSE27067	GPL7301	72	168	96	RDX	Treatment	1.9	NA	Agilent	GSM668006	RDX_168_1.9_NA.3
GSM668007.txt	GSE27067	GPL7301	72	168	96	control	Control	0	NA	Agilent	GSM668007	control_168_0_NA.6
GSM668007.txt	GSE27067	GPL7301	72	168	96	control	Control	0	NA	Agilent	GSM668007	control_168_0_NA.7
GSM668008.txt	GSE27067	GPL7301	72	168	96	RDX	Treatment	7.5	NA	Agilent	GSM668008	RDX_168_7.5_NA.6
GSM668008.txt	GSE27067	GPL7301	72	168	96	RDX	Treatment	7.5	NA	Agilent	GSM668008	RDX_168_7.5_NA.7
GSM668009.txt	GSE27067	GPL7301	72	168	96	RDX	Treatment	1.9	NA	Agilent	GSM668009	RDX_168_1.9_NA.4
GSM668009.txt	GSE27067	GPL7301	72	168	96	RDX	Treatment	1.9	NA	Agilent	GSM668009	RDX_168_1.9_NA.5
GSM668010.txt	GSE27067	GPL7301	72	168	96	RDX	Treatment	15	NA	Agilent	GSM668010	RDX_168_15_NA.4
GSM668010.txt	GSE27067	GPL7301	72	168	96	RDX	Treatment	15	NA	Agilent	GSM668010	RDX_168_15_NA.5
GSM668011.txt	GSE27067	GPL7301	72	168	96	RDX	Treatment	15	NA	Agilent	GSM668011	RDX_168_15_NA.6
GSM668011.txt	GSE27067	GPL7301	72	168	96	RDX	Treatment	15	NA	Agilent	GSM668011	RDX_168_15_NA.7
GSM668012.txt	GSE27067	GPL7301	72	168	96	RDX	Treatment	1.9	NA	Agilent	GSM668012	RDX_168_1.9_NA.6
GSM668012.txt	GSE27067	GPL7301	72	168	96	RDX	Treatment	1.9	NA	Agilent	GSM668012	RDX_168_1.9_NA.7
GSM668013.txt	GSE27067	GPL7301	72	168	96	RDX	Treatment	0.9	NA	Agilent	GSM668013	RDX_168_0.9_NA.2
GSM668013.txt	GSE27067	GPL7301	72	168	96	RDX	Treatment	0.9	NA	Agilent	GSM668013	RDX_168_0.9_NA.3
GSM668014.txt	GSE27067	GPL7301	72	168	96	RDX	Treatment	3.8	NA	Agilent	GSM668014	RDX_168_3.8_NA.6
GSM668014.txt	GSE27067	GPL7301	72	168	96	RDX	Treatment	3.8	NA	Agilent	GSM668014	RDX_168_3.8_NA.7
GSM685618.txt	GSE27680	GPL6563	26	50	24	DMSO	Control	0.01	percent_vol_per_vol	Agilent	GSM685618	DMSO_48_0.01_percent_vol_per_vol
GSM685619.txt	GSE27680	GPL6563	26	50	24	DMSO	Control	0.01	percent_vol_per_vol	Agilent	GSM685619	DMSO_48_0.01_percent_vol_per_vol.1
GSM685620.txt	GSE27680	GPL6563	26	50	24	DMSO	Control	0.01	percent_vol_per_vol	Agilent	GSM685620	DMSO_48_0.01_percent_vol_per_vol.2
GSM685621.txt	GSE27680	GPL6563	26	50	24	DMSO	Control	0.01	percent_vol_per_vol	Agilent	GSM685621	DMSO_48_0.01_percent_vol_per_vol.3
GSM685622.txt	GSE27680	GPL6563	26	50	24	Dinitrophenol	Treatment	14	µM_L	Agilent	GSM685622	Dinitrophenol_48_14_µM_L
GSM685623.txt	GSE27680	GPL6563	26	50	24	Dinitrophenol	Treatment	14	µM_L	Agilent	GSM685623	Dinitrophenol_48_14_µM_L.1
GSM685624.txt	GSE27680	GPL6563	26	50	24	Dinitrophenol	Treatment	14	µM_L	Agilent	GSM685624	Dinitrophenol_48_14_µM_L.2
GSM685625.txt	GSE27680	GPL6563	26	50	24	Dinitrophenol	Treatment	14	µM_L	Agilent	GSM685625	Dinitrophenol_48_14_µM_L.3
GSM685626.txt	GSE27680	GPL6563	26	50	24	Dimethoxybenzene	Treatment	509	µM_L	Agilent	GSM685626	Dimethoxybenzene_48_509_µM_L
GSM685627.txt	GSE27680	GPL6563	26	50	24	Dimethoxybenzene	Treatment	509	µM_L	Agilent	GSM685627	Dimethoxybenzene_48_509_µM_L.1
GSM685628.txt	GSE27680	GPL6563	26	50	24	Dimethoxybenzene	Treatment	509	µM_L	Agilent	GSM685628	Dimethoxybenzene_48_509_µM_L.2
GSM685629.txt	GSE27680	GPL6563	26	50	24	Dimethoxybenzene	Treatment	509	µM_L	Agilent	GSM685629	Dimethoxybenzene_48_509_µM_L.3
GSM685630.txt	GSE27680	GPL6563	26	50	24	Azinphos-methyl	Treatment	6	µM_L	Agilent	GSM685630	Azinphos.methyl_48_6_µM_L
GSM685631.txt	GSE27680	GPL6563	26	50	24	Azinphos-methyl	Treatment	6	µM_L	Agilent	GSM685631	Azinphos.methyl_48_6_µM_L.1
GSM685632.txt	GSE27680	GPL6563	26	50	24	Azinphos-methyl	Treatment	6	µM_L	Agilent	GSM685632	Azinphos.methyl_48_6_µM_L.2
GSM685633.txt	GSE27680	GPL6563	26	50	24	Azinphos-methyl	Treatment	6	µM_L	Agilent	GSM685633	Azinphos.methyl_48_6_µM_L.3
GSM685634.txt	GSE27680	GPL6563	2	50	48	DMSO	Control	0.01	percent_vol_per_vol	Agilent	GSM685634	DMSO_48_0.01_percent_vol_per_vol.4
GSM685635.txt	GSE27680	GPL6563	2	50	48	DMSO	Control	0.01	percent_vol_per_vol	Agilent	GSM685635	DMSO_48_0.01_percent_vol_per_vol.5
GSM685636.txt	GSE27680	GPL6563	2	50	48	DMSO	Control	0.01	percent_vol_per_vol	Agilent	GSM685636	DMSO_48_0.01_percent_vol_per_vol.6
GSM685637.txt	GSE27680	GPL6563	2	50	48	DMSO	Control	0.01	percent_vol_per_vol	Agilent	GSM685637	DMSO_48_0.01_percent_vol_per_vol.7
GSM685638.txt	GSE27680	GPL6563	2	50	48	Dinitrophenol	Treatment	14	µM_L	Agilent	GSM685638	Dinitrophenol_48_14_µM_L.4
GSM685639.txt	GSE27680	GPL6563	2	50	48	Dinitrophenol	Treatment	14	µM_L	Agilent	GSM685639	Dinitrophenol_48_14_µM_L.5
GSM685640.txt	GSE27680	GPL6563	2	50	48	Dinitrophenol	Treatment	14	µM_L	Agilent	GSM685640	Dinitrophenol_48_14_µM_L.6
GSM685641.txt	GSE27680	GPL6563	2	50	48	Dinitrophenol	Treatment	14	µM_L	Agilent	GSM685641	Dinitrophenol_48_14_µM_L.7
GSM685642.txt	GSE27680	GPL6563	2	50	48	Dimethoxybenzene	Treatment	509	µM_L	Agilent	GSM685642	Dimethoxybenzene_48_509_µM_L.4
GSM685643.txt	GSE27680	GPL6563	2	50	48	Dimethoxybenzene	Treatment	509	µM_L	Agilent	GSM685643	Dimethoxybenzene_48_509_µM_L.5
GSM685644.txt	GSE27680	GPL6563	2	50	48	Dimethoxybenzene	Treatment	509	µM_L	Agilent	GSM685644	Dimethoxybenzene_48_509_µM_L.6
GSM685645.txt	GSE27680	GPL6563	2	50	48	Dimethoxybenzene	Treatment	509	µM_L	Agilent	GSM685645	Dimethoxybenzene_48_509_µM_L.7
GSM685646.txt	GSE27680	GPL6563	2	50	48	Azinphos-methyl	Treatment	6	µM_L	Agilent	GSM685646	Azinphos.methyl_48_6_µM_L.4
GSM685647.txt	GSE27680	GPL6563	2	50	48	Azinphos-methyl	Treatment	6	µM_L	Agilent	GSM685647	Azinphos.methyl_48_6_µM_L.5
GSM685648.txt	GSE27680	GPL6563	2	50	48	Azinphos-methyl	Treatment	6	µM_L	Agilent	GSM685648	Azinphos.methyl_48_6_µM_L.6
GSM685649.txt	GSE27680	GPL6563	2	50	48	Azinphos-methyl	Treatment	6	µM_L	Agilent	GSM685649	Azinphos.methyl_48_6_µM_L.7
GSM725686.txt	GSE29357	GPL13526	2	24	22	Ethanol	Control	0.1	percent_vol_per_vol	Agilent	GSM725686	Ethanol_24_0.1_percent_vol_per_vol
GSM725687.txt	GSE29357	GPL13526	2	24	22	Ethanol	Control	0.1	percent_vol_per_vol	Agilent	GSM725687	Ethanol_24_0.1_percent_vol_per_vol.1
GSM725688.txt	GSE29357	GPL13526	2	24	22	Ethanol	Control	0.1	percent_vol_per_vol	Agilent	GSM725688	Ethanol_24_0.1_percent_vol_per_vol.2
GSM725689.txt	GSE29357	GPL13526	2	24	22	Ethanol	Control	0.1	percent_vol_per_vol	Agilent	GSM725689	Ethanol_24_0.1_percent_vol_per_vol.3
GSM725690.txt	GSE29357	GPL13526	2	24	22	Ethanol	Control	0.1	percent_vol_per_vol	Agilent	GSM725690	Ethanol_24_0.1_percent_vol_per_vol.4
GSM725691.txt	GSE29357	GPL13526	2	24	22	Cyclopamine	Treatment	10	µM_L	Agilent	GSM725691	Cyclopamine_24_10_µM_L
GSM725692.txt	GSE29357	GPL13526	2	24	22	Cyclopamine	Treatment	10	µM_L	Agilent	GSM725692	Cyclopamine_24_10_µM_L.1
GSM725693.txt	GSE29357	GPL13526	2	24	22	Cyclopamine	Treatment	10	µM_L	Agilent	GSM725693	Cyclopamine_24_10_µM_L.2
GSM725694.txt	GSE29357	GPL13526	2	24	22	Cyclopamine	Treatment	10	µM_L	Agilent	GSM725694	Cyclopamine_24_10_µM_L.3
GSM725695.txt	GSE29357	GPL13526	2	24	22	Cyclopamine	Treatment	10	µM_L	Agilent	GSM725695	Cyclopamine_24_10_µM_L.4
GSM725696.txt	GSE29357	GPL13526	2	24	22	SANT-2	Treatment	10	µM_L	Agilent	GSM725696	SANT.2_24_10_µM_L
GSM725697.txt	GSE29357	GPL13526	2	24	22	SANT-2	Treatment	10	µM_L	Agilent	GSM725697	SANT.2_24_10_µM_L.1
GSM725698.txt	GSE29357	GPL13526	2	24	22	SANT-2	Treatment	10	µM_L	Agilent	GSM725698	SANT.2_24_10_µM_L.2
GSM725699.txt	GSE29357	GPL13526	2	24	22	SANT-2	Treatment	10	µM_L	Agilent	GSM725699	SANT.2_24_10_µM_L.3
GSM725700.txt	GSE29357	GPL13526	2	24	22	SANT-2	Treatment	10	µM_L	Agilent	GSM725700	SANT.2_24_10_µM_L.4
GSM725701.txt	GSE29357	GPL13526	2	24	22	GANT-61	Treatment	10	µM_L	Agilent	GSM725701	GANT.61_24_10_µM_L
GSM725702.txt	GSE29357	GPL13526	2	24	22	GANT-61	Treatment	10	µM_L	Agilent	GSM725702	GANT.61_24_10_µM_L.1
GSM725703.txt	GSE29357	GPL13526	2	24	22	GANT-61	Treatment	10	µM_L	Agilent	GSM725703	GANT.61_24_10_µM_L.2
GSM725704.txt	GSE29357	GPL13526	2	24	22	GANT-61	Treatment	10	µM_L	Agilent	GSM725704	GANT.61_24_10_µM_L.3
GSM725705.txt	GSE29357	GPL13526	2	24	22	GANT-61	Treatment	10	µM_L	Agilent	GSM725705	GANT.61_24_10_µM_L.4
GSM787283.CEL	GSE31712	GPL1319	72	168	96	Fluoxetine	Treatment	25	µg_L	Affymetrix	GSM787283	Fluoxetine_168_25_µg_L
GSM787284.CEL	GSE31712	GPL1319	72	168	96	Fluoxetine	Treatment	25	µg_L	Affymetrix	GSM787284	Fluoxetine_168_25_µg_L.1
GSM787285.CEL	GSE31712	GPL1319	72	168	96	Fluoxetine	Treatment	25	µg_L	Affymetrix	GSM787285	Fluoxetine_168_25_µg_L.2
GSM787286.CEL	GSE31712	GPL1319	72	168	96	Fluoxetine	Treatment	250	µg_L	Affymetrix	GSM787286	Fluoxetine_168_250_µg_L
GSM787287.CEL	GSE31712	GPL1319	72	168	96	Fluoxetine	Treatment	250	µg_L	Affymetrix	GSM787287	Fluoxetine_168_250_µg_L.1
GSM787288.CEL	GSE31712	GPL1319	72	168	96	Fluoxetine	Treatment	250	µg_L	Affymetrix	GSM787288	Fluoxetine_168_250_µg_L.2
GSM787289.CEL	GSE31712	GPL1319	72	168	96	Sertraline	Treatment	25	µg_L	Affymetrix	GSM787289	Sertraline_168_25_µg_L
GSM787290.CEL	GSE31712	GPL1319	72	168	96	Sertraline	Treatment	25	µg_L	Affymetrix	GSM787290	Sertraline_168_25_µg_L.1
GSM787291.CEL	GSE31712	GPL1319	72	168	96	Sertraline	Treatment	25	µg_L	Affymetrix	GSM787291	Sertraline_168_25_µg_L.2
GSM787292.CEL	GSE31712	GPL1319	72	168	96	Sertraline	Treatment	250	µg_L	Affymetrix	GSM787292	Sertraline_168_250_µg_L
GSM787293.CEL	GSE31712	GPL1319	72	168	96	Sertraline	Treatment	250	µg_L	Affymetrix	GSM787293	Sertraline_168_250_µg_L.1
GSM787294.CEL	GSE31712	GPL1319	72	168	96	Sertraline	Treatment	250	µg_L	Affymetrix	GSM787294	Sertraline_168_250_µg_L.2
GSM787295.CEL	GSE31712	GPL1319	72	168	96	ISO-Water	Control	0		Affymetrix	GSM787295	ISO.Water_168_0_
GSM787296.CEL	GSE31712	GPL1319	72	168	96	ISO-Water	Control	0		Affymetrix	GSM787296	ISO.Water_168_0_.1
GSM787297.CEL	GSE31712	GPL1319	72	168	96	ISO-Water	Control	0		Affymetrix	GSM787297	ISO.Water_168_0_.2
GSM851948_US45102964_251916110444_S02_GE1-v5_95_Feb07_1_1.txt	GSE34616	GPL6457	0	48	48	ISO-Water	Control	0	mg_L	Agilent	GSM851948	ISO.Water_48_0_mg_L.25
GSM851949_US45102964_251916110444_S02_GE1-v5_95_Feb07_1_2.txt	GSE34616	GPL6457	0	48	48	Acetone	Control	0	mg_L	Agilent	GSM851949	Acetone_48_0_mg_L.16
GSM851950_US45102964_251916110444_S02_GE1-v5_95_Feb07_1_3.txt	GSE34616	GPL6457	0	48	48	Genistein	Treatment	2.2	mg_L	Agilent	GSM851950	Genistein_48_2.2_mg_L
GSM851951_US45102964_251916110444_S02_GE1-v5_95_Feb07_1_4.txt	GSE34616	GPL6457	0	48	48	Genistein	Treatment	2.4	mg_L	Agilent	GSM851951	Genistein_48_2.4_mg_L
GSM851952_US45102964_251916110445_S02_GE1-v5_95_Feb07_1_1.txt	GSE34616	GPL6457	0	48	48	Genistein	Treatment	2.4	mg_L	Agilent	GSM851952	Genistein_48_2.4_mg_L.1
GSM851953_US45102964_251916110445_S02_GE1-v5_95_Feb07_1_2.txt	GSE34616	GPL6457	0	48	48	Genistein	Treatment	2.2	mg_L	Agilent	GSM851953	Genistein_48_2.2_mg_L.1
GSM851954_US45102964_251916110445_S02_GE1-v5_95_Feb07_1_3.txt	GSE34616	GPL6457	0	48	48	Acetone	Control	0	mg_L	Agilent	GSM851954	Acetone_48_0_mg_L.17
GSM851955_US45102964_251916110445_S02_GE1-v5_95_Feb07_1_4.txt	GSE34616	GPL6457	0	48	48	ISO-Water	Control	0	mg_L	Agilent	GSM851955	ISO.Water_48_0_mg_L.26
GSM851956_US45102964_251916110446_S02_GE1-v5_95_Feb07_1_1.txt	GSE34616	GPL6457	0	48	48	Genistein	Treatment	2.2	mg_L	Agilent	GSM851956	Genistein_48_2.2_mg_L.2
GSM851957_US45102964_251916110446_S02_GE1-v5_95_Feb07_1_2.txt	GSE34616	GPL6457	0	48	48	Genistein	Treatment	2.4	mg_L	Agilent	GSM851957	Genistein_48_2.4_mg_L.2
GSM851958_US45102964_251916110446_S02_GE1-v5_95_Feb07_1_3.txt	GSE34616	GPL6457	0	48	48	ISO-Water	Control	0	mg_L	Agilent	GSM851958	ISO.Water_48_0_mg_L.27
GSM851959_US45102964_251916110446_S02_GE1-v5_95_Feb07_1_4.txt	GSE34616	GPL6457	0	48	48	Acetone	Control	0	mg_L	Agilent	GSM851959	Acetone_48_0_mg_L.18
GSM851960_US45102964_251916110447_S02_GE1-v5_95_Feb07_1_1.txt	GSE34616	GPL6457	0	48	48	Acetone	Control	0	mg_L	Agilent	GSM851960	Acetone_48_0_mg_L.19
GSM851961_US45102964_251916110447_S02_GE1-v5_95_Feb07_1_2.txt	GSE34616	GPL6457	0	48	48	Genistein	Treatment	2.4	mg_L	Agilent	GSM851961	Genistein_48_2.4_mg_L.3
GSM851962_US45102964_251916110447_S02_GE1-v5_95_Feb07_1_3.txt	GSE34616	GPL6457	0	48	48	ISO-Water	Control	0	mg_L	Agilent	GSM851962	ISO.Water_48_0_mg_L.28
GSM851963_US45102964_251916110447_S02_GE1-v5_95_Feb07_1_4.txt	GSE34616	GPL6457	0	48	48	Genistein	Treatment	2.2	mg_L	Agilent	GSM851963	Genistein_48_2.2_mg_L.3
GSM908630_S1.CEL	GSE37019	GPL1319	0	8	8	Pentachlorophenol	Treatment	20	µg_L	Affymetrix	GSM908630	Pentachlorophenol_8_20_µg_L
GSM908631_S2.CEL	GSE37019	GPL1319	0	8	8	Pentachlorophenol	Treatment	20	µg_L	Affymetrix	GSM908631	Pentachlorophenol_8_20_µg_L.1
GSM908632_S3.CEL	GSE37019	GPL1319	0	8	8	Pentachlorophenol	Treatment	20	µg_L	Affymetrix	GSM908632	Pentachlorophenol_8_20_µg_L.2
GSM908633_S4.CEL	GSE37019	GPL1319	0	8	8	Pentachlorophenol	Treatment	50	µg_L	Affymetrix	GSM908633	Pentachlorophenol_8_50_µg_L
GSM908634_S5.CEL	GSE37019	GPL1319	0	8	8	Pentachlorophenol	Treatment	50	µg_L	Affymetrix	GSM908634	Pentachlorophenol_8_50_µg_L.1
GSM908635_S6.CEL	GSE37019	GPL1319	0	8	8	Pentachlorophenol	Treatment	50	µg_L	Affymetrix	GSM908635	Pentachlorophenol_8_50_µg_L.2
GSM908636_S7.CEL	GSE37019	GPL1319	0	8	8	DMSO	Control	0.1	percent_vol_per_vol	Affymetrix	GSM908636	DMSO_8_0.1_percent_vol_per_vol
GSM908637_S8.CEL	GSE37019	GPL1319	0	8	8	DMSO	Control	0.1	percent_vol_per_vol	Affymetrix	GSM908637	DMSO_8_0.1_percent_vol_per_vol.1
GSM908638_S9.CEL	GSE37019	GPL1319	0	8	8	DMSO	Control	0.1	percent_vol_per_vol	Affymetrix	GSM908638	DMSO_8_0.1_percent_vol_per_vol.2
GSM957340_CONTROL_2.txt	GSE39169	GPL6457	4	192	188	control	Control	0		Agilent	GSM957340	control_192_0_
GSM957341_CONTROL_3.txt	GSE39169	GPL6457	4	192	188	control	Control	0		Agilent	GSM957341	control_192_0_.1
GSM957447_CONTROL_4.txt	GSE39169	GPL6457	4	192	188	control	Control	0		Agilent	GSM957447	control_192_0_.2
GSM957448_CONTROL_5.txt	GSE39169	GPL6457	4	192	188	control	Control	0		Agilent	GSM957448	control_192_0_.3
GSM957449_BDE_12500_1.txt	GSE39169	GPL6457	4	192	188	Decabromodiphenyl ether	Treatment	12.5	ng_g	Agilent	GSM957449	Decabromodiphenyl.ether_192_12.5_ng_g
GSM957450_BDE_12500_2.txt	GSE39169	GPL6457	4	192	188	Decabromodiphenyl ether	Treatment	12.5	ng_g	Agilent	GSM957450	Decabromodiphenyl.ether_192_12.5_ng_g.1
GSM957451_BDE_12500_3.txt	GSE39169	GPL6457	4	192	188	Decabromodiphenyl ether	Treatment	12.5	ng_g	Agilent	GSM957451	Decabromodiphenyl.ether_192_12.5_ng_g.2
GSM977997_P1-1_DMSO_36h.120810_Zebrafish.CEL	GSE39707	GPL1319	0	36	36	DMSO	Control	0		Affymetrix	GSM977997	DMSO_36_0_
GSM977998_P1-2_DMSO_36h.120810_Zebrafish.CEL	GSE39707	GPL1319	0	36	36	DMSO	Control	0		Affymetrix	GSM977998	DMSO_36_0_.1
GSM977999_P3-2_DMSO_36h.120810_Zebrafish.CEL	GSE39707	GPL1319	0	36	36	DMSO	Control	0		Affymetrix	GSM977999	DMSO_36_0_.2
GSM978000_P1-1_EET_36h.120810_Zebrafish.CEL	GSE39707	GPL1319	0	36	36	Epoxyeicosatrienoic acid	Treatment	5	µM_L	Affymetrix	GSM978000	Epoxyeicosatrienoic.acid_36_5_µM_L
GSM978001_P1-2_EET_36h.120810_Zebrafish.CEL	GSE39707	GPL1319	0	36	36	Epoxyeicosatrienoic acid	Treatment	5	µM_L	Affymetrix	GSM978001	Epoxyeicosatrienoic.acid_36_5_µM_L.1
GSM978002_P3-2_EET_36h.120810_Zebrafish.CEL	GSE39707	GPL1319	0	36	36	Epoxyeicosatrienoic acid	Treatment	5	µM_L	Affymetrix	GSM978002	Epoxyeicosatrienoic.acid_36_5_µM_L.2
