# Supplementary material for: Map and model—moving from observation to prediction in toxicogenomics
Source: Gigascience. 2019 May 29;8(6):giz057. doi: 10.1093/gigascience/giz057 (PMC6539241; doi:10.1093/gigascience/giz057)
Supplement: giz057_Supplementary_Tables [file giz057_supplementary_tables.zip › TableS2_ClusterTable.txt]

toxnode	x	y	clustername	clusternr	ensembl	ProbeID
1	1	1	Lucas	41	ENSDARG00000111340	DRER30306
1	1	1	Lucas	41	ENSDARG00000115035	DRER29288
1	1	1	Lucas	41	ENSDARG00000109380	DRER29923
1	1	1	Lucas	41	ENSDARG00000093137	NA
1	1	1	Lucas	41	ENSDARG00000097775	NA
1	1	1	Lucas	41	ENSDARG00000114213	DRER30042
1	1	1	Lucas	41	ENSDARG00000094093	NA
1	1	1	Lucas	41	ENSDARG00000109889	DRER29764
1	1	1	Lucas	41	ENSDARG00000116477	DRER21565
1	1	1	Lucas	41	ENSDARG00000083624	DRER21965
1	1	1	Lucas	41	ENSDARG00000114347	DRER29212
1	1	1	Lucas	41	ENSDARG00000112802	DRER25077
1	1	1	Lucas	41	ENSDARG00000114812	NA
1	1	1	Lucas	41	ENSDARG00000117673	NA
1	1	1	Lucas	41	ENSDARG00000115871	DRER29089
1	1	1	Lucas	41	ENSDARG00000115901	DRER27911
2	2	1	Lucas	41	ENSDARG00000092179	NA
2	2	1	Lucas	41	ENSDARG00000104195	NA
2	2	1	Lucas	41	ENSDARG00000060325	NA
2	2	1	Lucas	41	ENSDARG00000097623	DRER55140
3	3	1	Lucas	41	ENSDARG00000114708	DRER43233
3	3	1	Lucas	41	ENSDARG00000096758	DRER51172
3	3	1	Lucas	41	ENSDARG00000092750	DRER38524
3	3	1	Lucas	41	ENSDARG00000093961	DRER38918
3	3	1	Lucas	41	ENSDARG00000112400	DRER33869
3	3	1	Lucas	41	ENSDARG00000110430	DRER33377
3	3	1	Lucas	41	ENSDARG00000105419	DRER41196
4	4	1	Lucas	41	ENSDARG00000093266	DRER43068
4	4	1	Lucas	41	ENSDARG00000105434	NA
4	4	1	Lucas	41	ENSDARG00000041389	DRER08207
4	4	1	Lucas	41	ENSDARG00000093391	DRER35172
4	4	1	Lucas	41	ENSDARG00000095337	DRER34589
4	4	1	Lucas	41	ENSDARG00000114345	DRER20820
5	5	1	Lucas	41	ENSDARG00000095275	NA
5	5	1	Lucas	41	ENSDARG00000100811	DRER45687
5	5	1	Lucas	41	ENSDARG00000057253	DRER11741
5	5	1	Lucas	41	ENSDARG00000094196	NA
5	5	1	Lucas	41	ENSDARG00000111995	DRER31319
5	5	1	Lucas	41	ENSDARG00000041159	DRER38859
5	5	1	Lucas	41	ENSDARG00000095953	DRER43784
6	6	1	Haden	11	ENSDARG00000111332	DRER32120
6	6	1	Haden	11	ENSDARG00000115940	NA
6	6	1	Haden	11	ENSDARG00000053340	NA
6	6	1	Haden	11	ENSDARG00000110283	NA
6	6	1	Haden	11	ENSDARG00000078012	DRER17652
6	6	1	Haden	11	ENSDARG00000095264	DRER44282
6	6	1	Haden	11	ENSDARG00000117125	NA
6	6	1	Haden	11	ENSDARG00000103314	NA
6	6	1	Haden	11	ENSDARG00000078271	DRER14839
6	6	1	Haden	11	ENSDARG00000097064	DRER52451
6	6	1	Haden	11	ENSDARG00000116558	DRER34989
6	6	1	Haden	11	ENSDARG00000078312	DRER57066
7	7	1	Haden	11	ENSDARG00000111292	NA
7	7	1	Haden	11	ENSDARG00000086941	NA
7	7	1	Haden	11	ENSDARG00000093876	DRER56657
7	7	1	Haden	11	ENSDARG00000089502	DRER57315
7	7	1	Haden	11	ENSDARG00000095481	DRER32726
7	7	1	Haden	11	ENSDARG00000055683	NA
7	7	1	Haden	11	ENSDARG00000091445	NA
7	7	1	Haden	11	ENSDARG00000027639	DRER31911
7	7	1	Haden	11	ENSDARG00000114278	DRER43032
7	7	1	Haden	11	ENSDARG00000076160	DRER18491
8	8	1	Faadi	81	ENSDARG00000109922	NA
8	8	1	Faadi	81	ENSDARG00000115670	NA
8	8	1	Faadi	81	ENSDARG00000096467	DRER53853
8	8	1	Faadi	81	ENSDARG00000112706	NA
8	8	1	Faadi	81	ENSDARG00000070740	NA
8	8	1	Faadi	81	ENSDARG00000102930	NA
8	8	1	Faadi	81	ENSDARG00000110969	DRER31747
8	8	1	Faadi	81	ENSDARG00000094866	NA
8	8	1	Faadi	81	ENSDARG00000115302	NA
8	8	1	Faadi	81	ENSDARG00000092589	NA
8	8	1	Faadi	81	ENSDARG00000075780	DRER18113
8	8	1	Faadi	81	ENSDARG00000033462	NA
8	8	1	Faadi	81	ENSDARG00000116627	DRER35829
8	8	1	Faadi	81	ENSDARG00000095054	NA
8	8	1	Faadi	81	ENSDARG00000110833	NA
8	8	1	Faadi	81	ENSDARG00000109294	NA
8	8	1	Faadi	81	ENSDARG00000112602	DRER53956
8	8	1	Faadi	81	ENSDARG00000098133	NA
8	8	1	Faadi	81	ENSDARG00000092501	NA
8	8	1	Faadi	81	ENSDARG00000114493	NA
8	8	1	Faadi	81	ENSDARG00000112619	NA
8	8	1	Faadi	81	ENSDARG00000109695	NA
8	8	1	Faadi	81	ENSDARG00000111316	DRER40865
8	8	1	Faadi	81	ENSDARG00000111100	NA
9	9	1	Faadi	81	ENSDARG00000078558	DRER42454
9	9	1	Faadi	81	ENSDARG00000097707	DRER55300
9	9	1	Faadi	81	ENSDARG00000092317	NA
9	9	1	Faadi	81	ENSDARG00000116676	DRER57323
9	9	1	Faadi	81	ENSDARG00000110832	DRER53406
9	9	1	Faadi	81	ENSDARG00000092299	DRER32275
9	9	1	Faadi	81	ENSDARG00000093717	DRER33498
9	9	1	Faadi	81	ENSDARG00000115706	DRER58784
9	9	1	Faadi	81	ENSDARG00000112594	DRER23628
9	9	1	Faadi	81	ENSDARG00000116490	NA
9	9	1	Faadi	81	ENSDARG00000110600	NA
9	9	1	Faadi	81	ENSDARG00000117659	NA
10	10	1	Faadi	81	ENSDARG00000095711	DRER43114
10	10	1	Faadi	81	ENSDARG00000100647	NA
10	10	1	Faadi	81	ENSDARG00000000516	DRER15356
10	10	1	Faadi	81	ENSDARG00000092304	DRER36017
10	10	1	Faadi	81	ENSDARG00000092254	NA
10	10	1	Faadi	81	ENSDARG00000093172	NA
10	10	1	Faadi	81	ENSDARG00000103719	NA
10	10	1	Faadi	81	ENSDARG00000094050	NA
10	10	1	Faadi	81	ENSDARG00000101772	DRER52844
10	10	1	Faadi	81	ENSDARG00000086420	NA
10	10	1	Faadi	81	ENSDARG00000095593	NA
11	11	1	Faadi	81	ENSDARG00000117336	NA
11	11	1	Faadi	81	ENSDARG00000095230	DRER46010
11	11	1	Faadi	81	ENSDARG00000111400	DRER54708
11	11	1	Faadi	81	ENSDARG00000105445	NA
11	11	1	Faadi	81	ENSDARG00000095508	NA
11	11	1	Faadi	81	ENSDARG00000116503	NA
11	11	1	Faadi	81	ENSDARG00000103223	DRER52498
11	11	1	Faadi	81	ENSDARG00000097141	NA
11	11	1	Faadi	81	ENSDARG00000104512	DRER53516
11	11	1	Faadi	81	ENSDARG00000096680	DRER51276
11	11	1	Faadi	81	ENSDARG00000105454	NA
11	11	1	Faadi	81	ENSDARG00000095571	DRER43605
11	11	1	Faadi	81	ENSDARG00000096861	NA
11	11	1	Faadi	81	ENSDARG00000094621	NA
11	11	1	Faadi	81	ENSDARG00000093103	NA
11	11	1	Faadi	81	ENSDARG00000097663	NA
11	11	1	Faadi	81	ENSDARG00000092627	NA
12	12	1	Faadi	81	ENSDARG00000091889	DRER36336
12	12	1	Faadi	81	ENSDARG00000117663	DRER34434
12	12	1	Faadi	81	ENSDARG00000097780	DRER54753
12	12	1	Faadi	81	ENSDARG00000089556	NA
12	12	1	Faadi	81	ENSDARG00000117493	DRER40393
12	12	1	Faadi	81	ENSDARG00000094314	DRER33692
12	12	1	Faadi	81	ENSDARG00000103636	NA
12	12	1	Faadi	81	ENSDARG00000092398	NA
12	12	1	Faadi	81	ENSDARG00000093099	DRER45203
12	12	1	Faadi	81	ENSDARG00000098628	DRER48730
12	12	1	Faadi	81	ENSDARG00000093824	DRER45814
12	12	1	Faadi	81	ENSDARG00000094683	DRER40603
12	12	1	Faadi	81	ENSDARG00000094235	DRER24693
13	13	1	Abdul Fattaah	83	ENSDARG00000094100	NA
13	13	1	Abdul Fattaah	83	ENSDARG00000097574	DRER42137
13	13	1	Abdul Fattaah	83	ENSDARG00000092082	NA
13	13	1	Abdul Fattaah	83	ENSDARG00000116428	DRER48719
13	13	1	Abdul Fattaah	83	ENSDARG00000104572	NA
13	13	1	Abdul Fattaah	83	ENSDARG00000095479	NA
13	13	1	Abdul Fattaah	83	ENSDARG00000093428	NA
13	13	1	Abdul Fattaah	83	ENSDARG00000096937	NA
13	13	1	Abdul Fattaah	83	ENSDARG00000093309	NA
14	14	1	Tu	5	ENSDARG00000114421	DRER26650
14	14	1	Tu	5	ENSDARG00000101714	DRER22720
14	14	1	Tu	5	ENSDARG00000116474	DRER57334
14	14	1	Tu	5	ENSDARG00000113058	DRER23346
14	14	1	Tu	5	ENSDARG00000043792	NA
14	14	1	Tu	5	ENSDARG00000114596	DRER21479
14	14	1	Tu	5	ENSDARG00000110566	DRER21809
14	14	1	Tu	5	ENSDARG00000110640	DRER23349
14	14	1	Tu	5	ENSDARG00000092137	NA
14	14	1	Tu	5	ENSDARG00000092687	NA
14	14	1	Tu	5	ENSDARG00000109457	DRER29371
14	14	1	Tu	5	ENSDARG00000099467	DRER22118
14	14	1	Tu	5	ENSDARG00000111324	DRER25729
14	14	1	Tu	5	ENSDARG00000113483	DRER57527
14	14	1	Tu	5	ENSDARG00000112221	DRER29964
14	14	1	Tu	5	ENSDARG00000104226	DRER22836
14	14	1	Tu	5	ENSDARG00000110101	DRER57801
14	14	1	Tu	5	ENSDARG00000114545	DRER24468
14	14	1	Tu	5	ENSDARG00000100303	NA
15	15	1	Tu	5	ENSDARG00000113822	DRER28728
15	15	1	Tu	5	ENSDARG00000114925	DRER27482
15	15	1	Tu	5	ENSDARG00000116232	NA
15	15	1	Tu	5	ENSDARG00000111036	DRER22266
15	15	1	Tu	5	ENSDARG00000117036	DRER21641
15	15	1	Tu	5	ENSDARG00000095941	NA
15	15	1	Tu	5	ENSDARG00000114772	DRER30818
15	15	1	Tu	5	ENSDARG00000083520	DRER29343
15	15	1	Tu	5	ENSDARG00000116594	DRER22407
15	15	1	Tu	5	ENSDARG00000116063	DRER24007
15	15	1	Tu	5	ENSDARG00000093463	NA
15	15	1	Tu	5	ENSDARG00000117208	DRER30255
15	15	1	Tu	5	ENSDARG00000116396	DRER29934
15	15	1	Tu	5	ENSDARG00000116333	DRER27786
15	15	1	Tu	5	ENSDARG00000116231	DRER23272
15	15	1	Tu	5	ENSDARG00000115734	DRER21329
15	15	1	Tu	5	ENSDARG00000114375	DRER24560
15	15	1	Tu	5	ENSDARG00000115917	DRER24151
15	15	1	Tu	5	ENSDARG00000109515	DRER27276
15	15	1	Tu	5	ENSDARG00000111322	DRER22567
15	15	1	Tu	5	ENSDARG00000113195	DRER27270
15	15	1	Tu	5	ENSDARG00000111421	DRER22214
15	15	1	Tu	5	ENSDARG00000112350	DRER22319
15	15	1	Tu	5	ENSDARG00000110861	DRER28771
15	15	1	Tu	5	ENSDARG00000111137	DRER28886
15	15	1	Tu	5	ENSDARG00000114740	DRER30238
15	15	1	Tu	5	ENSDARG00000094535	NA
15	15	1	Tu	5	ENSDARG00000115725	DRER22784
15	15	1	Tu	5	ENSDARG00000113290	DRER21863
15	15	1	Tu	5	ENSDARG00000113475	DRER26194
15	15	1	Tu	5	ENSDARG00000109305	DRER27374
15	15	1	Tu	5	ENSDARG00000110215	DRER26750
16	16	1	Tu	5	ENSDARG00000111258	NA
16	16	1	Tu	5	ENSDARG00000099863	DRER21748
16	16	1	Tu	5	ENSDARG00000082746	DRER21860
16	16	1	Tu	5	ENSDARG00000102873	DRER24637
16	16	1	Tu	5	ENSDARG00000080370	DRER21474
16	16	1	Tu	5	ENSDARG00000092066	NA
16	16	1	Tu	5	ENSDARG00000110757	DRER22308
16	16	1	Tu	5	ENSDARG00000085364	DRER23249
16	16	1	Tu	5	ENSDARG00000112634	DRER26874
16	16	1	Tu	5	ENSDARG00000098506	NA
16	16	1	Tu	5	ENSDARG00000085732	DRER23463
16	16	1	Tu	5	ENSDARG00000099443	DRER29115
17	17	1	Tashina	23	ENSDARG00000109284	DRER21436
17	17	1	Tashina	23	ENSDARG00000081192	DRER21425
17	17	1	Tashina	23	ENSDARG00000095280	NA
17	17	1	Tashina	23	ENSDARG00000111816	DRER22222
17	17	1	Tashina	23	ENSDARG00000115851	DRER22016
17	17	1	Tashina	23	ENSDARG00000082842	DRER21467
17	17	1	Tashina	23	ENSDARG00000094560	NA
17	17	1	Tashina	23	ENSDARG00000081029	DRER22117
18	18	1	Tashina	23	ENSDARG00000112081	NA
18	18	1	Tashina	23	ENSDARG00000081799	DRER22253
18	18	1	Tashina	23	ENSDARG00000076713	NA
18	18	1	Tashina	23	ENSDARG00000095186	NA
18	18	1	Tashina	23	ENSDARG00000113589	NA
18	18	1	Tashina	23	ENSDARG00000112315	DRER25846
18	18	1	Tashina	23	ENSDARG00000092772	NA
18	18	1	Tashina	23	ENSDARG00000116538	DRER24036
18	18	1	Tashina	23	ENSDARG00000105162	NA
18	18	1	Tashina	23	ENSDARG00000080410	DRER21409
19	19	1	Tashina	23	ENSDARG00000093013	NA
19	19	1	Tashina	23	ENSDARG00000101609	NA
19	19	1	Tashina	23	ENSDARG00000093639	NA
19	19	1	Tashina	23	ENSDARG00000083885	DRER22393
19	19	1	Tashina	23	ENSDARG00000082607	DRER21566
19	19	1	Tashina	23	ENSDARG00000094584	NA
19	19	1	Tashina	23	ENSDARG00000082850	DRER21346
20	20	1	Tashina	23	ENSDARG00000117035	DRER22243
20	20	1	Tashina	23	ENSDARG00000082734	DRER21883
20	20	1	Tashina	23	ENSDARG00000081431	DRER22085
20	20	1	Tashina	23	ENSDARG00000083699	DRER22281
20	20	1	Tashina	23	ENSDARG00000110399	DRER22062
20	20	1	Tashina	23	ENSDARG00000115433	NA
20	20	1	Tashina	23	ENSDARG00000115186	DRER21528
21	21	1	Stormy	113	ENSDARG00000104392	DRER06896
21	21	1	Stormy	113	ENSDARG00000087663	DRER49937
21	21	1	Stormy	113	ENSDARG00000043431	DRER41634
22	22	1	Stormy	113	ENSDARG00000092664	DRER45895
22	22	1	Stormy	113	ENSDARG00000027978	DRER46747
22	22	1	Stormy	113	ENSDARG00000003061	DRER47957
22	22	1	Stormy	113	ENSDARG00000037794	DRER52067
22	22	1	Stormy	113	ENSDARG00000102123	DRER21148
22	22	1	Stormy	113	ENSDARG00000103577	DRER04544
22	22	1	Stormy	113	ENSDARG00000020191	DRER55204
22	22	1	Stormy	113	ENSDARG00000010029	DRER02074
22	22	1	Stormy	113	ENSDARG00000022254	DRER03753
22	22	1	Stormy	113	ENSDARG00000097856	DRER51565
22	22	1	Stormy	113	ENSDARG00000061174	DRER31151
22	22	1	Stormy	113	ENSDARG00000095566	DRER36925
22	22	1	Stormy	113	ENSDARG00000096670	NA
22	22	1	Stormy	113	ENSDARG00000069627	DRER15738
22	22	1	Stormy	113	ENSDARG00000060430	DRER38878
23	23	1	Stormy	113	ENSDARG00000097183	DRER54334
23	23	1	Stormy	113	ENSDARG00000095087	DRER32927
23	23	1	Stormy	113	ENSDARG00000071347	DRER41697
23	23	1	Stormy	113	ENSDARG00000104292	DRER16558
23	23	1	Stormy	113	ENSDARG00000097514	DRER52821
23	23	1	Stormy	113	ENSDARG00000034504	DRER05356
23	23	1	Stormy	113	ENSDARG00000070477	DRER24910
23	23	1	Stormy	113	ENSDARG00000044191	DRER09136
24	24	1	Masood	52	ENSDARG00000081841	DRER21382
24	24	1	Masood	52	ENSDARG00000024209	DRER19985
24	24	1	Masood	52	ENSDARG00000057626	DRER34850
24	24	1	Masood	52	ENSDARG00000022845	DRER04425
24	24	1	Masood	52	ENSDARG00000058746	DRER12071
24	24	1	Masood	52	ENSDARG00000038787	DRER07347
24	24	1	Masood	52	ENSDARG00000071173	DRER05078
24	24	1	Masood	52	ENSDARG00000071478	DRER38136
24	24	1	Masood	52	ENSDARG00000078856	DRER27503
24	24	1	Masood	52	ENSDARG00000058695	DRER12050
24	24	1	Masood	52	ENSDARG00000100021	DRER08503
24	24	1	Masood	52	ENSDARG00000008765	DRER00122
24	24	1	Masood	52	ENSDARG00000038006	DRER07089
24	24	1	Masood	52	ENSDARG00000025094	DRER45442
25	25	1	Masood	52	ENSDARG00000015985	DRER11598
25	25	1	Masood	52	ENSDARG00000098859	DRER05353
25	25	1	Masood	52	ENSDARG00000117293	DRER24180
25	25	1	Masood	52	ENSDARG00000094367	DRER44026
25	25	1	Masood	52	ENSDARG00000076158	DRER20858
25	25	1	Masood	52	ENSDARG00000100537	DRER43867
25	25	1	Masood	52	ENSDARG00000097470	DRER51452
25	25	1	Masood	52	ENSDARG00000034598	DRER07224
25	25	1	Masood	52	ENSDARG00000096469	DRER49826
25	25	1	Masood	52	ENSDARG00000095306	DRER32208
25	25	1	Masood	52	ENSDARG00000013858	DRER02925
25	25	1	Masood	52	ENSDARG00000091948	DRER31589
25	25	1	Masood	52	ENSDARG00000097512	DRER53190
26	26	1	Ummu Kulthoom	87	ENSDARG00000044684	DRER09313
26	26	1	Ummu Kulthoom	87	ENSDARG00000093854	DRER42788
26	26	1	Ummu Kulthoom	87	ENSDARG00000012981	DRER02617
27	27	1	Ummu Kulthoom	87	ENSDARG00000034503	DRER46897
27	27	1	Ummu Kulthoom	87	ENSDARG00000039117	DRER07447
27	27	1	Ummu Kulthoom	87	ENSDARG00000041140	DRER15451
27	27	1	Ummu Kulthoom	87	ENSDARG00000078567	DRER43013
27	27	1	Ummu Kulthoom	87	ENSDARG00000053554	DRER10403
27	27	1	Ummu Kulthoom	87	ENSDARG00000045768	DRER09665
27	27	1	Ummu Kulthoom	87	ENSDARG00000002396	DRER38293
28	28	1	Daniel	93	ENSDARG00000095767	DRER31666
28	28	1	Daniel	93	ENSDARG00000090814	DRER40006
29	29	1	Daran	35	ENSDARG00000089885	DRER37235
29	29	1	Daran	35	ENSDARG00000001975	DRER39986
29	29	1	Daran	35	ENSDARG00000087574	DRER46778
29	29	1	Daran	35	ENSDARG00000027529	DRER03880
29	29	1	Daran	35	ENSDARG00000104642	DRER53153
30	30	1	Daran	35	ENSDARG00000015495	DRER38493
30	30	1	Daran	35	ENSDARG00000076820	DRER49120
30	30	1	Daran	35	ENSDARG00000004187	DRER02450
30	30	1	Daran	35	ENSDARG00000055276	DRER10883
30	30	1	Daran	35	ENSDARG00000088813	DRER27842
30	30	1	Daran	35	ENSDARG00000093237	DRER38464
31	31	1	Daran	35	ENSDARG00000031426	DRER05053
31	31	1	Daran	35	ENSDARG00000028804	DRER06021
32	32	1	Daran	35	ENSDARG00000101135	NA
32	32	1	Daran	35	ENSDARG00000059054	DRER45688
32	32	1	Daran	35	ENSDARG00000091209	DRER25914
33	33	1	Daniel	93	ENSDARG00000008363	DRER47028
33	33	1	Daniel	93	ENSDARG00000037618	DRER50843
33	33	1	Daniel	93	ENSDARG00000020761	DRER38794
34	34	1	Daniel	93	ENSDARG00000015164	DRER01999
34	34	1	Daniel	93	ENSDARG00000036028	DRER06458
34	34	1	Daniel	93	ENSDARG00000001953	DRER04983
35	35	1	Aasiya	30	ENSDARG00000051873	DRER49981
35	35	1	Aasiya	30	ENSDARG00000083158	DRER22247
35	35	1	Aasiya	30	ENSDARG00000083417	DRER21378
36	36	1	Aasiya	30	ENSDARG00000035559	DRER59023
36	36	1	Aasiya	30	ENSDARG00000076667	DRER17796
36	36	1	Aasiya	30	ENSDARG00000096983	DRER53504
36	36	1	Aasiya	30	ENSDARG00000033443	DRER24585
36	36	1	Aasiya	30	ENSDARG00000100513	DRER57250
36	36	1	Aasiya	30	ENSDARG00000079783	DRER19914
37	37	1	Aasiya	30	ENSDARG00000042727	DRER29441
37	37	1	Aasiya	30	ENSDARG00000015576	DRER00157
37	37	1	Aasiya	30	ENSDARG00000117211	DRER29148
38	38	1	Aasiya	30	ENSDARG00000089177	NA
38	38	1	Aasiya	30	ENSDARG00000094719	DRER43221
38	38	1	Aasiya	30	ENSDARG00000070487	DRER42486
39	39	1	Rashawnda	65	ENSDARG00000075265	DRER18347
39	39	1	Rashawnda	65	ENSDARG00000021697	NA
39	39	1	Rashawnda	65	ENSDARG00000076251	DRER18370
39	39	1	Rashawnda	65	ENSDARG00000110703	NA
39	39	1	Rashawnda	65	ENSDARG00000076563	DRER03296
39	39	1	Rashawnda	65	ENSDARG00000041911	DRER51044
40	40	1	Leandria	2	ENSDARG00000097461	DRER54536
40	40	1	Leandria	2	ENSDARG00000079834	DRER20973
40	40	1	Leandria	2	ENSDARG00000093006	DRER31466
40	40	1	Leandria	2	ENSDARG00000081868	DRER21322
40	40	1	Leandria	2	ENSDARG00000103370	DRER13578
40	40	1	Leandria	2	ENSDARG00000026548	DRER05875
41	41	1	Leandria	2	ENSDARG00000095350	NA
41	41	1	Leandria	2	ENSDARG00000101906	DRER08430
41	41	1	Leandria	2	ENSDARG00000091896	NA
41	41	1	Leandria	2	ENSDARG00000054031	DRER07913
41	41	1	Leandria	2	ENSDARG00000095076	DRER42347
41	41	1	Leandria	2	ENSDARG00000028912	DRER14550
42	42	1	Leandria	2	ENSDARG00000105630	DRER26607
42	42	1	Leandria	2	ENSDARG00000101479	NA
42	42	1	Leandria	2	ENSDARG00000019920	DRER02389
43	43	1	Masood	52	ENSDARG00000111860	NA
43	43	1	Masood	52	ENSDARG00000091326	NA
43	43	1	Masood	52	ENSDARG00000115766	NA
43	43	1	Masood	52	ENSDARG00000101952	NA
43	43	1	Masood	52	ENSDARG00000111275	DRER00553
43	43	1	Masood	52	ENSDARG00000092602	DRER57369
43	43	1	Masood	52	ENSDARG00000074282	DRER18743
43	43	1	Masood	52	ENSDARG00000098408	DRER23775
44	44	1	Karina	107	ENSDARG00000112874	DRER48880
44	44	1	Karina	107	ENSDARG00000111369	DRER36268
44	44	1	Karina	107	ENSDARG00000063313	NA
44	44	1	Karina	107	ENSDARG00000079922	DRER18480
44	44	1	Karina	107	ENSDARG00000096921	DRER54109
44	44	1	Karina	107	ENSDARG00000095062	NA
45	45	1	Karina	107	ENSDARG00000093494	DRER48744
45	45	1	Karina	107	ENSDARG00000081763	DRER22245
45	45	1	Karina	107	ENSDARG00000095434	DRER42565
45	45	1	Karina	107	ENSDARG00000019808	DRER03406
45	45	1	Karina	107	ENSDARG00000096538	DRER50679
46	46	1	Karina	107	ENSDARG00000103917	DRER17428
46	46	1	Karina	107	ENSDARG00000101043	DRER07049
46	46	1	Karina	107	ENSDARG00000103459	DRER12179
46	46	1	Karina	107	ENSDARG00000096359	DRER49223
46	46	1	Karina	107	ENSDARG00000090167	DRER26893
46	46	1	Karina	107	ENSDARG00000088116	DRER05621
46	46	1	Karina	107	ENSDARG00000087093	DRER49020
47	47	1	Karina	107	ENSDARG00000017775	DRER01997
47	47	1	Karina	107	ENSDARG00000060707	DRER12939
47	47	1	Karina	107	ENSDARG00000100223	DRER50147
47	47	1	Karina	107	ENSDARG00000093068	DRER37619
47	47	1	Karina	107	ENSDARG00000057262	DRER11579
47	47	1	Karina	107	ENSDARG00000053500	DRER06808
47	47	1	Karina	107	ENSDARG00000096727	DRER51181
47	47	1	Karina	107	ENSDARG00000059035	DRER12188
47	47	1	Karina	107	ENSDARG00000029751	DRER05357
47	47	1	Karina	107	ENSDARG00000027807	NA
48	48	1	Karina	107	ENSDARG00000102948	NA
48	48	1	Karina	107	ENSDARG00000019861	DRER02864
48	48	1	Karina	107	ENSDARG00000059933	DRER12605
48	48	1	Karina	107	ENSDARG00000079327	DRER41453
48	48	1	Karina	107	ENSDARG00000117247	NA
48	48	1	Karina	107	ENSDARG00000016364	DRER05619
48	48	1	Karina	107	ENSDARG00000029381	DRER21010
48	48	1	Karina	107	ENSDARG00000008858	DRER00930
48	48	1	Karina	107	ENSDARG00000092379	DRER31444
49	49	1	Makayla	48	ENSDARG00000079716	DRER37792
49	49	1	Makayla	48	ENSDARG00000094331	DRER41500
49	49	1	Makayla	48	ENSDARG00000099078	DRER14578
49	49	1	Makayla	48	ENSDARG00000110653	NA
49	49	1	Makayla	48	ENSDARG00000079730	NA
49	49	1	Makayla	48	ENSDARG00000069280	DRER15461
49	49	1	Makayla	48	ENSDARG00000098696	DRER50637
50	50	1	Makayla	48	ENSDARG00000093135	DRER46125
50	50	1	Makayla	48	ENSDARG00000026165	DRER05080
50	50	1	Makayla	48	ENSDARG00000116442	DRER06830
50	50	1	Makayla	48	ENSDARG00000052061	DRER23765
50	50	1	Makayla	48	ENSDARG00000074341	DRER18449
50	50	1	Makayla	48	ENSDARG00000098766	DRER03653
50	50	1	Makayla	48	ENSDARG00000076781	DRER40504
50	50	1	Makayla	48	ENSDARG00000099184	DRER24116
50	50	1	Makayla	48	ENSDARG00000110953	NA
51	51	1	Makayla	48	ENSDARG00000093822	DRER46195
51	51	1	Makayla	48	ENSDARG00000092520	DRER42243
51	51	1	Makayla	48	ENSDARG00000038996	DRER07414
51	51	1	Makayla	48	ENSDARG00000039266	DRER39921
51	51	1	Makayla	48	ENSDARG00000074697	DRER19259
52	52	1	Wajeeh	95	ENSDARG00000103752	NA
52	52	1	Wajeeh	95	ENSDARG00000068714	DRER35761
52	52	1	Wajeeh	95	ENSDARG00000055690	DRER11039
52	52	1	Wajeeh	95	ENSDARG00000090935	DRER50121
52	52	1	Wajeeh	95	ENSDARG00000088322	DRER29353
52	52	1	Wajeeh	95	ENSDARG00000090429	DRER35949
52	52	1	Wajeeh	95	ENSDARG00000099801	NA
52	52	1	Wajeeh	95	ENSDARG00000062515	NA
52	52	1	Wajeeh	95	ENSDARG00000012776	DRER40114
53	53	1	Wajeeh	95	ENSDARG00000091859	DRER36561
53	53	1	Wajeeh	95	ENSDARG00000052512	DRER39237
53	53	1	Wajeeh	95	ENSDARG00000099086	NA
53	53	1	Wajeeh	95	ENSDARG00000014682	DRER02663
53	53	1	Wajeeh	95	ENSDARG00000077626	DRER21069
53	53	1	Wajeeh	95	ENSDARG00000095246	DRER34275
54	54	1	Destiny	10	ENSDARG00000097715	DRER53366
54	54	1	Destiny	10	ENSDARG00000023479	DRER45547
54	54	1	Destiny	10	ENSDARG00000021521	DRER03995
55	55	1	Destiny	10	ENSDARG00000096280	DRER49294
55	55	1	Destiny	10	ENSDARG00000097984	DRER52084
55	55	1	Destiny	10	ENSDARG00000101843	NA
55	55	1	Destiny	10	ENSDARG00000092040	DRER46271
55	55	1	Destiny	10	ENSDARG00000093345	DRER32593
55	55	1	Destiny	10	ENSDARG00000115499	NA
56	56	1	Destiny	10	ENSDARG00000041976	DRER08376
56	56	1	Destiny	10	ENSDARG00000061060	DRER13087
56	56	1	Destiny	10	ENSDARG00000062241	DRER13644
56	56	1	Destiny	10	ENSDARG00000093565	DRER38112
57	57	1	Destiny	10	ENSDARG00000051896	DRER09885
57	57	1	Destiny	10	ENSDARG00000058414	DRER15514
57	57	1	Destiny	10	ENSDARG00000010097	DRER02100
57	57	1	Destiny	10	ENSDARG00000093592	DRER38595
57	57	1	Destiny	10	ENSDARG00000067646	DRER55171
58	58	1	Destiny	10	ENSDARG00000102443	DRER49208
58	58	1	Destiny	10	ENSDARG00000092758	DRER39120
58	58	1	Destiny	10	ENSDARG00000055479	NA
58	58	1	Destiny	10	ENSDARG00000095048	DRER46443
58	58	1	Destiny	10	ENSDARG00000087289	NA
59	59	1	Destiny	10	ENSDARG00000097646	NA
59	59	1	Destiny	10	ENSDARG00000089622	DRER24990
59	59	1	Destiny	10	ENSDARG00000097292	DRER20397
59	59	1	Destiny	10	ENSDARG00000073757	DRER41192
60	60	1	Hannah	103	ENSDARG00000117518	DRER14351
60	60	1	Hannah	103	ENSDARG00000099753	DRER07469
61	1	2	Lucas	41	ENSDARG00000116838	DRER55186
61	1	2	Lucas	41	ENSDARG00000102098	DRER55707
61	1	2	Lucas	41	ENSDARG00000102941	DRER46331
61	1	2	Lucas	41	ENSDARG00000117218	DRER27345
61	1	2	Lucas	41	ENSDARG00000096745	DRER51347
62	2	2	Lucas	41	ENSDARG00000097222	DRER56480
62	2	2	Lucas	41	ENSDARG00000095884	DRER15746
62	2	2	Lucas	41	ENSDARG00000093808	DRER41431
62	2	2	Lucas	41	ENSDARG00000086179	NA
62	2	2	Lucas	41	ENSDARG00000099643	NA
62	2	2	Lucas	41	ENSDARG00000093703	DRER39574
62	2	2	Lucas	41	ENSDARG00000073913	DRER20317
62	2	2	Lucas	41	ENSDARG00000101469	NA
62	2	2	Lucas	41	ENSDARG00000098223	NA
62	2	2	Lucas	41	ENSDARG00000093001	DRER35007
62	2	2	Lucas	41	ENSDARG00000099656	NA
63	3	2	Lucas	41	ENSDARG00000092779	DRER41508
63	3	2	Lucas	41	ENSDARG00000016605	DRER31080
63	3	2	Lucas	41	ENSDARG00000098496	NA
63	3	2	Lucas	41	ENSDARG00000096665	DRER45881
63	3	2	Lucas	41	ENSDARG00000115107	DRER58429
63	3	2	Lucas	41	ENSDARG00000101971	DRER55759
63	3	2	Lucas	41	ENSDARG00000095093	DRER11585
63	3	2	Lucas	41	ENSDARG00000096574	DRER50634
63	3	2	Lucas	41	ENSDARG00000110071	DRER32478
63	3	2	Lucas	41	ENSDARG00000058386	DRER55526
64	4	2	Lucas	41	ENSDARG00000102250	NA
64	4	2	Lucas	41	ENSDARG00000102101	NA
64	4	2	Lucas	41	ENSDARG00000094145	DRER38380
64	4	2	Lucas	41	ENSDARG00000112183	DRER26901
64	4	2	Lucas	41	ENSDARG00000095326	DRER44017
64	4	2	Lucas	41	ENSDARG00000093595	DRER42411
64	4	2	Lucas	41	ENSDARG00000092401	DRER43998
65	5	2	Haden	11	ENSDARG00000112373	DRER36930
65	5	2	Haden	11	ENSDARG00000116273	DRER35917
65	5	2	Haden	11	ENSDARG00000054237	DRER10606
65	5	2	Haden	11	ENSDARG00000109580	DRER37389
65	5	2	Haden	11	ENSDARG00000095748	DRER33951
65	5	2	Haden	11	ENSDARG00000110514	DRER32512
65	5	2	Haden	11	ENSDARG00000091796	DRER27054
65	5	2	Haden	11	ENSDARG00000076803	DRER20669
66	6	2	Haden	11	ENSDARG00000092257	NA
66	6	2	Haden	11	ENSDARG00000089958	DRER40834
66	6	2	Haden	11	ENSDARG00000109991	DRER40562
66	6	2	Haden	11	ENSDARG00000109285	DRER29900
66	6	2	Haden	11	ENSDARG00000103434	DRER54930
66	6	2	Haden	11	ENSDARG00000104004	DRER36380
66	6	2	Haden	11	ENSDARG00000112132	NA
66	6	2	Haden	11	ENSDARG00000091887	DRER50994
66	6	2	Haden	11	ENSDARG00000094626	DRER39101
67	7	2	Haden	11	ENSDARG00000057284	DRER46146
67	7	2	Haden	11	ENSDARG00000114139	NA
67	7	2	Haden	11	ENSDARG00000116402	NA
67	7	2	Haden	11	ENSDARG00000105304	DRER43732
67	7	2	Haden	11	ENSDARG00000111017	DRER31201
67	7	2	Haden	11	ENSDARG00000096806	DRER51397
67	7	2	Haden	11	ENSDARG00000110131	NA
67	7	2	Haden	11	ENSDARG00000098945	DRER41208
67	7	2	Haden	11	ENSDARG00000070627	NA
68	8	2	Faadi	81	ENSDARG00000089185	DRER42190
68	8	2	Faadi	81	ENSDARG00000093633	NA
68	8	2	Faadi	81	ENSDARG00000052677	DRER57093
68	8	2	Faadi	81	ENSDARG00000092502	DRER42868
68	8	2	Faadi	81	ENSDARG00000111070	DRER49104
68	8	2	Faadi	81	ENSDARG00000101827	DRER42627
68	8	2	Faadi	81	ENSDARG00000116690	DRER17093
69	9	2	Faadi	81	ENSDARG00000093443	NA
69	9	2	Faadi	81	ENSDARG00000105655	DRER56849
69	9	2	Faadi	81	ENSDARG00000092636	NA
69	9	2	Faadi	81	ENSDARG00000115144	DRER20786
69	9	2	Faadi	81	ENSDARG00000095610	DRER42827
69	9	2	Faadi	81	ENSDARG00000092279	DRER42991
70	10	2	Faadi	81	ENSDARG00000096506	DRER42715
70	10	2	Faadi	81	ENSDARG00000113320	DRER15858
70	10	2	Faadi	81	ENSDARG00000096775	NA
70	10	2	Faadi	81	ENSDARG00000111897	NA
70	10	2	Faadi	81	ENSDARG00000109962	DRER40904
70	10	2	Faadi	81	ENSDARG00000097873	DRER52047
70	10	2	Faadi	81	ENSDARG00000094941	DRER42704
70	10	2	Faadi	81	ENSDARG00000100987	NA
70	10	2	Faadi	81	ENSDARG00000105621	DRER41522
70	10	2	Faadi	81	ENSDARG00000110403	NA
70	10	2	Faadi	81	ENSDARG00000086296	NA
70	10	2	Faadi	81	ENSDARG00000092278	DRER38722
70	10	2	Faadi	81	ENSDARG00000099493	DRER40423
70	10	2	Faadi	81	ENSDARG00000092120	DRER50776
70	10	2	Faadi	81	ENSDARG00000092005	DRER38740
71	11	2	Faadi	81	ENSDARG00000098569	NA
71	11	2	Faadi	81	ENSDARG00000093743	DRER37086
71	11	2	Faadi	81	ENSDARG00000094347	NA
71	11	2	Faadi	81	ENSDARG00000092131	DRER33137
71	11	2	Faadi	81	ENSDARG00000109643	DRER24433
71	11	2	Faadi	81	ENSDARG00000093386	DRER36638
71	11	2	Faadi	81	ENSDARG00000093538	DRER30994
71	11	2	Faadi	81	ENSDARG00000105526	DRER50014
71	11	2	Faadi	81	ENSDARG00000088493	DRER30830
71	11	2	Faadi	81	ENSDARG00000094193	NA
71	11	2	Faadi	81	ENSDARG00000092335	DRER35211
71	11	2	Faadi	81	ENSDARG00000105589	NA
71	11	2	Faadi	81	ENSDARG00000096780	NA
71	11	2	Faadi	81	ENSDARG00000095418	DRER44204
72	12	2	Abdul Fattaah	83	ENSDARG00000094734	DRER52842
72	12	2	Abdul Fattaah	83	ENSDARG00000116211	DRER55386
72	12	2	Abdul Fattaah	83	ENSDARG00000100221	DRER54866
72	12	2	Abdul Fattaah	83	ENSDARG00000095585	NA
72	12	2	Abdul Fattaah	83	ENSDARG00000095763	NA
72	12	2	Abdul Fattaah	83	ENSDARG00000103536	DRER48484
72	12	2	Abdul Fattaah	83	ENSDARG00000092097	DRER32122
72	12	2	Abdul Fattaah	83	ENSDARG00000096723	NA
73	13	2	Abdul Fattaah	83	ENSDARG00000093486	DRER46469
73	13	2	Abdul Fattaah	83	ENSDARG00000093927	DRER35188
73	13	2	Abdul Fattaah	83	ENSDARG00000115818	NA
73	13	2	Abdul Fattaah	83	ENSDARG00000092423	DRER34955
73	13	2	Abdul Fattaah	83	ENSDARG00000092454	DRER39676
73	13	2	Abdul Fattaah	83	ENSDARG00000092433	DRER40591
73	13	2	Abdul Fattaah	83	ENSDARG00000078419	DRER19569
73	13	2	Abdul Fattaah	83	ENSDARG00000093011	NA
73	13	2	Abdul Fattaah	83	ENSDARG00000091561	NA
73	13	2	Abdul Fattaah	83	ENSDARG00000095150	NA
74	14	2	Tu	5	ENSDARG00000070858	NA
74	14	2	Tu	5	ENSDARG00000094138	NA
74	14	2	Tu	5	ENSDARG00000093873	NA
74	14	2	Tu	5	ENSDARG00000100538	NA
74	14	2	Tu	5	ENSDARG00000114184	NA
74	14	2	Tu	5	ENSDARG00000093732	NA
75	15	2	Tu	5	ENSDARG00000115221	NA
75	15	2	Tu	5	ENSDARG00000103417	NA
75	15	2	Tu	5	ENSDARG00000091025	NA
75	15	2	Tu	5	ENSDARG00000093591	NA
75	15	2	Tu	5	ENSDARG00000093618	NA
75	15	2	Tu	5	ENSDARG00000095549	NA
75	15	2	Tu	5	ENSDARG00000096818	NA
76	16	2	Tu	5	ENSDARG00000100262	NA
76	16	2	Tu	5	ENSDARG00000085130	DRER23107
76	16	2	Tu	5	ENSDARG00000112153	NA
76	16	2	Tu	5	ENSDARG00000094735	NA
77	17	2	Tashina	23	ENSDARG00000096189	NA
77	17	2	Tashina	23	ENSDARG00000111813	DRER28084
77	17	2	Tashina	23	ENSDARG00000109762	DRER24495
77	17	2	Tashina	23	ENSDARG00000114361	DRER29891
77	17	2	Tashina	23	ENSDARG00000100942	NA
77	17	2	Tashina	23	ENSDARG00000109375	DRER22090
77	17	2	Tashina	23	ENSDARG00000115852	DRER22408
77	17	2	Tashina	23	ENSDARG00000109533	DRER29631
77	17	2	Tashina	23	ENSDARG00000092348	NA
77	17	2	Tashina	23	ENSDARG00000113731	DRER26410
77	17	2	Tashina	23	ENSDARG00000092012	NA
77	17	2	Tashina	23	ENSDARG00000116747	DRER26915
77	17	2	Tashina	23	ENSDARG00000110604	DRER21571
77	17	2	Tashina	23	ENSDARG00000116958	DRER25800
77	17	2	Tashina	23	ENSDARG00000113344	DRER28414
77	17	2	Tashina	23	ENSDARG00000116406	DRER28741
77	17	2	Tashina	23	ENSDARG00000112219	DRER25466
77	17	2	Tashina	23	ENSDARG00000095037	NA
77	17	2	Tashina	23	ENSDARG00000115142	NA
77	17	2	Tashina	23	ENSDARG00000109270	DRER24707
77	17	2	Tashina	23	ENSDARG00000114233	NA
78	18	2	Tashina	23	ENSDARG00000110897	DRER26201
78	18	2	Tashina	23	ENSDARG00000111498	DRER25594
78	18	2	Tashina	23	ENSDARG00000109939	DRER23730
78	18	2	Tashina	23	ENSDARG00000093168	NA
78	18	2	Tashina	23	ENSDARG00000104096	NA
78	18	2	Tashina	23	ENSDARG00000094644	NA
78	18	2	Tashina	23	ENSDARG00000112553	DRER28162
79	19	2	Tashina	23	ENSDARG00000080449	DRER21647
79	19	2	Tashina	23	ENSDARG00000083979	DRER22450
79	19	2	Tashina	23	ENSDARG00000104309	NA
79	19	2	Tashina	23	ENSDARG00000085786	DRER23497
79	19	2	Tashina	23	ENSDARG00000105150	NA
79	19	2	Tashina	23	ENSDARG00000102054	NA
80	20	2	Charles	101	ENSDARG00000096835	DRER54722
80	20	2	Charles	101	ENSDARG00000114721	NA
80	20	2	Charles	101	ENSDARG00000086105	DRER29138
80	20	2	Charles	101	ENSDARG00000103556	NA
80	20	2	Charles	101	ENSDARG00000104773	DRER25942
81	21	2	Stormy	113	ENSDARG00000079281	DRER35729
82	22	2	Stormy	113	ENSDARG00000045273	DRER17160
82	22	2	Stormy	113	ENSDARG00000003208	DRER00650
82	22	2	Stormy	113	ENSDARG00000071250	DRER37446
82	22	2	Stormy	113	ENSDARG00000032765	DRER48718
82	22	2	Stormy	113	ENSDARG00000104118	DRER12858
82	22	2	Stormy	113	ENSDARG00000056307	DRER40778
82	22	2	Stormy	113	ENSDARG00000045228	DRER09464
82	22	2	Stormy	113	ENSDARG00000037891	DRER07044
82	22	2	Stormy	113	ENSDARG00000070394	DRER16347
83	23	2	Stormy	113	ENSDARG00000105053	DRER07574
83	23	2	Stormy	113	ENSDARG00000080019	DRER19129
83	23	2	Stormy	113	ENSDARG00000004378	DRER45519
83	23	2	Stormy	113	ENSDARG00000018984	DRER53897
83	23	2	Stormy	113	ENSDARG00000076554	DRER35950
84	24	2	Stormy	113	ENSDARG00000015681	DRER03224
84	24	2	Stormy	113	ENSDARG00000058488	DRER39081
84	24	2	Stormy	113	ENSDARG00000075450	DRER47548
84	24	2	Stormy	113	ENSDARG00000042835	DRER54862
85	25	2	Kevin	1	ENSDARG00000078748	DRER18589
85	25	2	Kevin	1	ENSDARG00000075188	DRER20474
85	25	2	Kevin	1	ENSDARG00000070538	DRER16503
85	25	2	Kevin	1	ENSDARG00000102145	DRER41964
85	25	2	Kevin	1	ENSDARG00000062472	DRER13751
85	25	2	Kevin	1	ENSDARG00000042087	DRER08403
85	25	2	Kevin	1	ENSDARG00000019383	DRER06028
85	25	2	Kevin	1	ENSDARG00000095565	DRER35234
85	25	2	Kevin	1	ENSDARG00000075626	DRER18966
85	25	2	Kevin	1	ENSDARG00000103144	DRER04585
85	25	2	Kevin	1	ENSDARG00000075706	DRER43900
85	25	2	Kevin	1	ENSDARG00000094925	DRER34048
85	25	2	Kevin	1	ENSDARG00000061901	DRER13466
85	25	2	Kevin	1	ENSDARG00000103985	DRER04056
86	26	2	Nicholas	61	ENSDARG00000026035	DRER03805
86	26	2	Nicholas	61	ENSDARG00000013125	DRER02500
86	26	2	Nicholas	61	ENSDARG00000114980	DRER13548
86	26	2	Nicholas	61	ENSDARG00000101731	DRER54880
86	26	2	Nicholas	61	ENSDARG00000038954	DRER16566
86	26	2	Nicholas	61	ENSDARG00000025468	DRER04347
86	26	2	Nicholas	61	ENSDARG00000096435	DRER49952
86	26	2	Nicholas	61	ENSDARG00000012367	DRER05575
86	26	2	Nicholas	61	ENSDARG00000070567	DRER05160
86	26	2	Nicholas	61	ENSDARG00000052182	DRER09990
86	26	2	Nicholas	61	ENSDARG00000093253	DRER43436
86	26	2	Nicholas	61	ENSDARG00000002571	DRER01433
86	26	2	Nicholas	61	ENSDARG00000005883	DRER31463
87	27	2	Clerance	106	ENSDARG00000012499	DRER01281
87	27	2	Clerance	106	ENSDARG00000025797	DRER04296
87	27	2	Clerance	106	ENSDARG00000011583	DRER29026
87	27	2	Clerance	106	ENSDARG00000053097	DRER50952
87	27	2	Clerance	106	ENSDARG00000078095	DRER20408
88	28	2	Daniel	93	ENSDARG00000084670	DRER22816
88	28	2	Daniel	93	ENSDARG00000020239	DRER16704
88	28	2	Daniel	93	ENSDARG00000097205	DRER51662
88	28	2	Daniel	93	ENSDARG00000077726	DRER20237
89	29	2	Daran	35	ENSDARG00000029075	DRER12903
89	29	2	Daran	35	ENSDARG00000059815	DRER34485
89	29	2	Daran	35	ENSDARG00000103038	DRER54122
89	29	2	Daran	35	ENSDARG00000112314	NA
89	29	2	Daran	35	ENSDARG00000086856	DRER28810
90	30	2	Daran	35	ENSDARG00000068194	DRER14741
90	30	2	Daran	35	ENSDARG00000028396	DRER42295
90	30	2	Daran	35	ENSDARG00000088589	DRER39235
91	31	2	Daran	35	ENSDARG00000000796	DRER00036
91	31	2	Daran	35	ENSDARG00000003203	DRER47142
91	31	2	Daran	35	ENSDARG00000111240	DRER01336
91	31	2	Daran	35	ENSDARG00000101264	DRER16822
91	31	2	Daran	35	ENSDARG00000085822	DRER23522
92	32	2	Daran	35	ENSDARG00000013522	DRER46805
92	32	2	Daran	35	ENSDARG00000080855	DRER21442
92	32	2	Daran	35	ENSDARG00000104129	NA
93	33	2	Daniel	93	ENSDARG00000083108	DRER21524
93	33	2	Daniel	93	ENSDARG00000083400	DRER22058
93	33	2	Daniel	93	ENSDARG00000105169	DRER22763
93	33	2	Daniel	93	ENSDARG00000037099	DRER06805
93	33	2	Daniel	93	ENSDARG00000080823	DRER21465
93	33	2	Daniel	93	ENSDARG00000109330	DRER21686
93	33	2	Daniel	93	ENSDARG00000080151	DRER21421
93	33	2	Daniel	93	ENSDARG00000080351	DRER21714
93	33	2	Daniel	93	ENSDARG00000083593	DRER22136
94	34	2	Daniel	93	ENSDARG00000069135	NA
94	34	2	Daniel	93	ENSDARG00000115970	DRER21354
94	34	2	Daniel	93	ENSDARG00000080450	DRER21682
94	34	2	Daniel	93	ENSDARG00000110554	DRER21634
94	34	2	Daniel	93	ENSDARG00000083150	DRER21415
94	34	2	Daniel	93	ENSDARG00000113149	DRER28231
94	34	2	Daniel	93	ENSDARG00000081931	DRER22078
94	34	2	Daniel	93	ENSDARG00000097595	DRER51894
94	34	2	Daniel	93	ENSDARG00000083894	DRER22400
95	35	2	Patrick	88	ENSDARG00000101778	DRER18156
95	35	2	Patrick	88	ENSDARG00000018149	DRER47875
96	36	2	Aasiya	30	ENSDARG00000105141	NA
96	36	2	Aasiya	30	ENSDARG00000117419	NA
96	36	2	Aasiya	30	ENSDARG00000076533	DRER51166
97	37	2	Aasiya	30	ENSDARG00000037804	DRER07013
97	37	2	Aasiya	30	ENSDARG00000026281	DRER03944
97	37	2	Aasiya	30	ENSDARG00000058325	DRER16886
97	37	2	Aasiya	30	ENSDARG00000007077	DRER02635
97	37	2	Aasiya	30	ENSDARG00000021547	DRER15726
97	37	2	Aasiya	30	ENSDARG00000003961	DRER02922
98	38	2	Aasiya	30	ENSDARG00000069453	DRER34264
98	38	2	Aasiya	30	ENSDARG00000068152	DRER14708
98	38	2	Aasiya	30	ENSDARG00000016457	DRER00589
98	38	2	Aasiya	30	ENSDARG00000104396	DRER01649
99	39	2	Leandria	2	ENSDARG00000038822	DRER07360
99	39	2	Leandria	2	ENSDARG00000007425	DRER14759
99	39	2	Leandria	2	ENSDARG00000090767	DRER27166
99	39	2	Leandria	2	ENSDARG00000031136	DRER28046
100	40	2	Leandria	2	ENSDARG00000087131	DRER30845
100	40	2	Leandria	2	ENSDARG00000086786	DRER29997
100	40	2	Leandria	2	ENSDARG00000037091	DRER02087
100	40	2	Leandria	2	ENSDARG00000092074	DRER45777
101	41	2	Leandria	2	ENSDARG00000117312	NA
101	41	2	Leandria	2	ENSDARG00000069150	DRER43035
101	41	2	Leandria	2	ENSDARG00000061391	DRER46502
102	42	2	Leandria	2	ENSDARG00000044755	DRER09333
102	42	2	Leandria	2	ENSDARG00000094472	DRER38144
102	42	2	Leandria	2	ENSDARG00000096642	DRER50558
102	42	2	Leandria	2	ENSDARG00000030961	NA
102	42	2	Leandria	2	ENSDARG00000078550	DRER21130
102	42	2	Leandria	2	ENSDARG00000089094	DRER29488
103	43	2	Karina	107	ENSDARG00000058365	DRER33667
103	43	2	Karina	107	ENSDARG00000101175	NA
103	43	2	Karina	107	ENSDARG00000078696	DRER51153
103	43	2	Karina	107	ENSDARG00000099718	DRER55547
104	44	2	Karina	107	ENSDARG00000004930	DRER33556
104	44	2	Karina	107	ENSDARG00000019601	DRER49227
104	44	2	Karina	107	ENSDARG00000029124	DRER34043
104	44	2	Karina	107	ENSDARG00000044010	DRER09083
104	44	2	Karina	107	ENSDARG00000074201	DRER42798
104	44	2	Karina	107	ENSDARG00000075017	DRER18457
105	45	2	Karina	107	ENSDARG00000102146	DRER13925
105	45	2	Karina	107	ENSDARG00000061764	DRER13413
105	45	2	Karina	107	ENSDARG00000006422	DRER29867
105	45	2	Karina	107	ENSDARG00000039677	DRER15250
105	45	2	Karina	107	ENSDARG00000079372	DRER20817
105	45	2	Karina	107	ENSDARG00000099103	DRER22150
106	46	2	Karina	107	ENSDARG00000095783	DRER46959
106	46	2	Karina	107	ENSDARG00000101902	DRER34292
106	46	2	Karina	107	ENSDARG00000039453	DRER07556
106	46	2	Karina	107	ENSDARG00000059950	DRER12612
106	46	2	Karina	107	ENSDARG00000095464	DRER36679
106	46	2	Karina	107	ENSDARG00000040265	DRER38473
106	46	2	Karina	107	ENSDARG00000009753	DRER51071
106	46	2	Karina	107	ENSDARG00000097883	DRER51968
106	46	2	Karina	107	ENSDARG00000040133	DRER07786
106	46	2	Karina	107	ENSDARG00000099560	NA
106	46	2	Karina	107	ENSDARG00000091834	DRER28193
106	46	2	Karina	107	ENSDARG00000078114	DRER38801
106	46	2	Karina	107	ENSDARG00000097630	DRER58458
106	46	2	Karina	107	ENSDARG00000087954	DRER52340
106	46	2	Karina	107	ENSDARG00000030723	DRER17213
107	47	2	Karina	107	ENSDARG00000031836	DRER09764
107	47	2	Karina	107	ENSDARG00000104069	DRER27053
107	47	2	Karina	107	ENSDARG00000043710	DRER08977
107	47	2	Karina	107	ENSDARG00000100823	DRER55004
107	47	2	Karina	107	ENSDARG00000091726	DRER27406
107	47	2	Karina	107	ENSDARG00000094332	DRER35239
107	47	2	Karina	107	ENSDARG00000099699	DRER53762
107	47	2	Karina	107	ENSDARG00000100446	NA
107	47	2	Karina	107	ENSDARG00000059507	DRER12401
107	47	2	Karina	107	ENSDARG00000095774	DRER46372
108	48	2	Makayla	48	ENSDARG00000003167	DRER31676
108	48	2	Makayla	48	ENSDARG00000077130	DRER18141
108	48	2	Makayla	48	ENSDARG00000015915	DRER54751
108	48	2	Makayla	48	ENSDARG00000031044	DRER42463
108	48	2	Makayla	48	ENSDARG00000062008	DRER55113
108	48	2	Makayla	48	ENSDARG00000039255	DRER07493
108	48	2	Makayla	48	ENSDARG00000100947	DRER32244
108	48	2	Makayla	48	ENSDARG00000015946	DRER01372
108	48	2	Makayla	48	ENSDARG00000036084	DRER06488
109	49	2	Makayla	48	ENSDARG00000078983	DRER34492
109	49	2	Makayla	48	ENSDARG00000074904	DRER19516
109	49	2	Makayla	48	ENSDARG00000076464	DRER18377
109	49	2	Makayla	48	ENSDARG00000101098	NA
109	49	2	Makayla	48	ENSDARG00000061057	DRER25813
109	49	2	Makayla	48	ENSDARG00000097523	DRER54530
109	49	2	Makayla	48	ENSDARG00000102828	DRER08168
110	50	2	Makayla	48	ENSDARG00000032435	DRER05515
110	50	2	Makayla	48	ENSDARG00000079059	DRER19832
110	50	2	Makayla	48	ENSDARG00000116351	NA
110	50	2	Makayla	48	ENSDARG00000063407	NA
110	50	2	Makayla	48	ENSDARG00000036281	DRER18762
110	50	2	Makayla	48	ENSDARG00000110281	DRER34612
110	50	2	Makayla	48	ENSDARG00000102742	DRER20661
110	50	2	Makayla	48	ENSDARG00000074909	DRER38360
111	51	2	Makayla	48	ENSDARG00000069143	DRER15372
111	51	2	Makayla	48	ENSDARG00000060248	DRER12734
111	51	2	Makayla	48	ENSDARG00000036569	DRER02365
111	51	2	Makayla	48	ENSDARG00000042496	DRER30318
111	51	2	Makayla	48	ENSDARG00000069767	DRER21201
111	51	2	Makayla	48	ENSDARG00000043309	DRER08836
112	52	2	Wajeeh	95	ENSDARG00000068653	DRER15019
112	52	2	Wajeeh	95	ENSDARG00000093054	DRER44135
112	52	2	Wajeeh	95	ENSDARG00000077866	DRER20445
112	52	2	Wajeeh	95	ENSDARG00000097415	DRER54685
112	52	2	Wajeeh	95	ENSDARG00000075600	DRER38288
112	52	2	Wajeeh	95	ENSDARG00000104329	NA
112	52	2	Wajeeh	95	ENSDARG00000108688	DRER23614
113	53	2	Wajeeh	95	ENSDARG00000056214	NA
113	53	2	Wajeeh	95	ENSDARG00000081785	DRER21936
113	53	2	Wajeeh	95	ENSDARG00000102540	DRER43760
113	53	2	Wajeeh	95	ENSDARG00000035887	DRER42083
113	53	2	Wajeeh	95	ENSDARG00000070440	DRER16403
113	53	2	Wajeeh	95	ENSDARG00000095728	NA
113	53	2	Wajeeh	95	ENSDARG00000095164	DRER32855
113	53	2	Wajeeh	95	ENSDARG00000077900	DRER51352
114	54	2	Destiny	10	ENSDARG00000101234	DRER13288
114	54	2	Destiny	10	ENSDARG00000021055	DRER01408
114	54	2	Destiny	10	ENSDARG00000037576	DRER05698
114	54	2	Destiny	10	ENSDARG00000076127	DRER17514
115	55	2	Destiny	10	ENSDARG00000070668	DRER16612
115	55	2	Destiny	10	ENSDARG00000082167	DRER22082
115	55	2	Destiny	10	ENSDARG00000095663	NA
115	55	2	Destiny	10	ENSDARG00000071583	DRER17262
115	55	2	Destiny	10	ENSDARG00000110539	NA
115	55	2	Destiny	10	ENSDARG00000033587	DRER05217
115	55	2	Destiny	10	ENSDARG00000042983	DRER30373
115	55	2	Destiny	10	ENSDARG00000102392	NA
116	56	2	Destiny	10	ENSDARG00000093585	DRER33017
116	56	2	Destiny	10	ENSDARG00000033355	DRER06170
116	56	2	Destiny	10	ENSDARG00000079188	DRER19528
116	56	2	Destiny	10	ENSDARG00000089237	DRER52505
116	56	2	Destiny	10	ENSDARG00000109295	DRER15699
117	57	2	Destiny	10	ENSDARG00000063088	DRER14026
117	57	2	Destiny	10	ENSDARG00000042861	DRER08669
117	57	2	Destiny	10	ENSDARG00000069954	DRER44556
117	57	2	Destiny	10	ENSDARG00000077577	DRER19666
117	57	2	Destiny	10	ENSDARG00000052558	DRER05546
117	57	2	Destiny	10	ENSDARG00000008219	DRER24809
117	57	2	Destiny	10	ENSDARG00000093289	DRER45726
118	58	2	Destiny	10	ENSDARG00000042090	DRER08406
118	58	2	Destiny	10	ENSDARG00000094340	NA
118	58	2	Destiny	10	ENSDARG00000104895	DRER18760
118	58	2	Destiny	10	ENSDARG00000077240	DRER39208
118	58	2	Destiny	10	ENSDARG00000074604	DRER32074
119	59	2	Hannah	103	ENSDARG00000092014	DRER41666
119	59	2	Hannah	103	ENSDARG00000105623	NA
119	59	2	Hannah	103	ENSDARG00000026400	DRER28841
120	60	2	Hannah	103	ENSDARG00000003229	DRER02409
121	1	3	Lucas	41	ENSDARG00000097531	DRER57316
121	1	3	Lucas	41	ENSDARG00000097786	DRER45183
121	1	3	Lucas	41	ENSDARG00000088895	NA
121	1	3	Lucas	41	ENSDARG00000095992	DRER48363
121	1	3	Lucas	41	ENSDARG00000110611	DRER48288
121	1	3	Lucas	41	ENSDARG00000100699	DRER37236
121	1	3	Lucas	41	ENSDARG00000101475	DRER41085
121	1	3	Lucas	41	ENSDARG00000114181	DRER55362
121	1	3	Lucas	41	ENSDARG00000100165	DRER38852
121	1	3	Lucas	41	ENSDARG00000117785	DRER58597
121	1	3	Lucas	41	ENSDARG00000111024	DRER42092
121	1	3	Lucas	41	ENSDARG00000096472	DRER49807
121	1	3	Lucas	41	ENSDARG00000115628	DRER48761
121	1	3	Lucas	41	ENSDARG00000089627	NA
122	2	3	Lucas	41	ENSDARG00000093312	DRER41878
122	2	3	Lucas	41	ENSDARG00000095562	DRER34502
122	2	3	Lucas	41	ENSDARG00000117669	DRER30342
122	2	3	Lucas	41	ENSDARG00000095853	DRER56016
122	2	3	Lucas	41	ENSDARG00000087584	NA
122	2	3	Lucas	41	ENSDARG00000089067	DRER44797
122	2	3	Lucas	41	ENSDARG00000096807	DRER48645
122	2	3	Lucas	41	ENSDARG00000115225	NA
123	3	3	Lucas	41	ENSDARG00000113243	DRER24206
123	3	3	Lucas	41	ENSDARG00000096785	DRER51155
123	3	3	Lucas	41	ENSDARG00000094716	DRER32185
123	3	3	Lucas	41	ENSDARG00000077686	DRER07764
123	3	3	Lucas	41	ENSDARG00000070473	DRER09605
123	3	3	Lucas	41	ENSDARG00000097052	DRER55065
124	4	3	Haden	11	ENSDARG00000096098	DRER48486
124	4	3	Haden	11	ENSDARG00000100950	DRER52988
124	4	3	Haden	11	ENSDARG00000077899	DRER20196
124	4	3	Haden	11	ENSDARG00000110046	DRER40282
124	4	3	Haden	11	ENSDARG00000096523	DRER50582
124	4	3	Haden	11	ENSDARG00000043445	DRER50524
124	4	3	Haden	11	ENSDARG00000099626	NA
125	5	3	Haden	11	ENSDARG00000057844	DRER52524
125	5	3	Haden	11	ENSDARG00000100501	DRER54694
125	5	3	Haden	11	ENSDARG00000101567	DRER07143
125	5	3	Haden	11	ENSDARG00000012581	NA
125	5	3	Haden	11	ENSDARG00000074072	DRER56035
125	5	3	Haden	11	ENSDARG00000110928	NA
126	6	3	Haden	11	ENSDARG00000105681	DRER09325
126	6	3	Haden	11	ENSDARG00000103306	DRER47356
126	6	3	Haden	11	ENSDARG00000092686	NA
126	6	3	Haden	11	ENSDARG00000094457	DRER51660
126	6	3	Haden	11	ENSDARG00000117362	DRER51274
126	6	3	Haden	11	ENSDARG00000100138	DRER32510
126	6	3	Haden	11	ENSDARG00000097266	DRER52641
126	6	3	Haden	11	ENSDARG00000027070	DRER37373
126	6	3	Haden	11	ENSDARG00000101275	DRER31907
127	7	3	Faadi	81	ENSDARG00000095477	DRER39547
127	7	3	Faadi	81	ENSDARG00000096794	DRER51160
127	7	3	Faadi	81	ENSDARG00000095420	DRER41101
127	7	3	Faadi	81	ENSDARG00000099531	DRER53661
127	7	3	Faadi	81	ENSDARG00000104535	NA
127	7	3	Faadi	81	ENSDARG00000114702	DRER52401
127	7	3	Faadi	81	ENSDARG00000087597	NA
127	7	3	Faadi	81	ENSDARG00000106998	NA
127	7	3	Faadi	81	ENSDARG00000096955	DRER34964
127	7	3	Faadi	81	ENSDARG00000103841	NA
127	7	3	Faadi	81	ENSDARG00000086268	DRER26582
128	8	3	Faadi	81	ENSDARG00000094291	DRER40124
128	8	3	Faadi	81	ENSDARG00000096383	DRER49474
128	8	3	Faadi	81	ENSDARG00000113484	DRER34412
128	8	3	Faadi	81	ENSDARG00000109806	DRER45318
128	8	3	Faadi	81	ENSDARG00000112654	DRER56069
128	8	3	Faadi	81	ENSDARG00000113562	DRER31863
128	8	3	Faadi	81	ENSDARG00000112365	DRER16678
128	8	3	Faadi	81	ENSDARG00000093691	DRER38800
128	8	3	Faadi	81	ENSDARG00000112873	DRER43908
128	8	3	Faadi	81	ENSDARG00000056917	DRER59235
129	9	3	Faadi	81	ENSDARG00000093863	DRER46555
129	9	3	Faadi	81	ENSDARG00000089525	NA
129	9	3	Faadi	81	ENSDARG00000115724	NA
129	9	3	Faadi	81	ENSDARG00000104681	DRER42724
129	9	3	Faadi	81	ENSDARG00000110606	DRER15550
129	9	3	Faadi	81	ENSDARG00000068800	NA
129	9	3	Faadi	81	ENSDARG00000111054	NA
130	10	3	Faadi	81	ENSDARG00000094370	NA
130	10	3	Faadi	81	ENSDARG00000070676	DRER29837
130	10	3	Faadi	81	ENSDARG00000100235	DRER48535
130	10	3	Faadi	81	ENSDARG00000070885	DRER38499
130	10	3	Faadi	81	ENSDARG00000075671	DRER46738
131	11	3	Faadi	81	ENSDARG00000093419	DRER35358
131	11	3	Faadi	81	ENSDARG00000097213	DRER51461
131	11	3	Faadi	81	ENSDARG00000094774	DRER43795
131	11	3	Faadi	81	ENSDARG00000109824	NA
131	11	3	Faadi	81	ENSDARG00000093697	DRER34521
131	11	3	Faadi	81	ENSDARG00000095108	NA
131	11	3	Faadi	81	ENSDARG00000079036	DRER57932
131	11	3	Faadi	81	ENSDARG00000026799	DRER04674
131	11	3	Faadi	81	ENSDARG00000094159	NA
131	11	3	Faadi	81	ENSDARG00000075996	DRER51128
131	11	3	Faadi	81	ENSDARG00000094197	DRER41401
131	11	3	Faadi	81	ENSDARG00000084687	DRER22827
132	12	3	Abdul Fattaah	83	ENSDARG00000105122	DRER31921
132	12	3	Abdul Fattaah	83	ENSDARG00000095721	DRER39750
132	12	3	Abdul Fattaah	83	ENSDARG00000091185	DRER53779
132	12	3	Abdul Fattaah	83	ENSDARG00000095601	DRER41882
132	12	3	Abdul Fattaah	83	ENSDARG00000092826	DRER32400
132	12	3	Abdul Fattaah	83	ENSDARG00000095933	DRER03983
132	12	3	Abdul Fattaah	83	ENSDARG00000094139	DRER44266
132	12	3	Abdul Fattaah	83	ENSDARG00000105534	NA
132	12	3	Abdul Fattaah	83	ENSDARG00000094437	DRER42602
132	12	3	Abdul Fattaah	83	ENSDARG00000097807	DRER44892
132	12	3	Abdul Fattaah	83	ENSDARG00000095661	DRER38010
132	12	3	Abdul Fattaah	83	ENSDARG00000096451	DRER49806
132	12	3	Abdul Fattaah	83	ENSDARG00000117239	DRER41638
132	12	3	Abdul Fattaah	83	ENSDARG00000116926	DRER33427
133	13	3	Abdul Fattaah	83	ENSDARG00000093958	DRER55016
133	13	3	Abdul Fattaah	83	ENSDARG00000103105	NA
133	13	3	Abdul Fattaah	83	ENSDARG00000101336	NA
133	13	3	Abdul Fattaah	83	ENSDARG00000092358	DRER43419
133	13	3	Abdul Fattaah	83	ENSDARG00000103772	NA
133	13	3	Abdul Fattaah	83	ENSDARG00000096772	DRER45615
133	13	3	Abdul Fattaah	83	ENSDARG00000094586	DRER32838
133	13	3	Abdul Fattaah	83	ENSDARG00000093338	NA
133	13	3	Abdul Fattaah	83	ENSDARG00000097568	DRER54575
133	13	3	Abdul Fattaah	83	ENSDARG00000092695	NA
133	13	3	Abdul Fattaah	83	ENSDARG00000096899	NA
133	13	3	Abdul Fattaah	83	ENSDARG00000100571	DRER54003
133	13	3	Abdul Fattaah	83	ENSDARG00000092378	NA
133	13	3	Abdul Fattaah	83	ENSDARG00000094988	DRER43272
133	13	3	Abdul Fattaah	83	ENSDARG00000093537	DRER53430
133	13	3	Abdul Fattaah	83	ENSDARG00000093224	DRER41853
133	13	3	Abdul Fattaah	83	ENSDARG00000096825	DRER52802
133	13	3	Abdul Fattaah	83	ENSDARG00000103486	DRER37476
134	14	3	Abdul Fattaah	83	ENSDARG00000089021	DRER54021
134	14	3	Abdul Fattaah	83	ENSDARG00000095808	NA
134	14	3	Abdul Fattaah	83	ENSDARG00000097957	NA
134	14	3	Abdul Fattaah	83	ENSDARG00000115168	DRER23118
134	14	3	Abdul Fattaah	83	ENSDARG00000086015	NA
134	14	3	Abdul Fattaah	83	ENSDARG00000096217	DRER48385
134	14	3	Abdul Fattaah	83	ENSDARG00000096688	DRER39370
134	14	3	Abdul Fattaah	83	ENSDARG00000097018	DRER53898
134	14	3	Abdul Fattaah	83	ENSDARG00000096802	DRER47910
134	14	3	Abdul Fattaah	83	ENSDARG00000094212	DRER51189
134	14	3	Abdul Fattaah	83	ENSDARG00000103424	DRER48331
134	14	3	Abdul Fattaah	83	ENSDARG00000092691	NA
135	15	3	Ghassaan	117	ENSDARG00000035797	DRER42572
135	15	3	Ghassaan	117	ENSDARG00000103165	DRER34892
135	15	3	Ghassaan	117	ENSDARG00000097000	DRER26628
135	15	3	Ghassaan	117	ENSDARG00000093288	DRER44149
135	15	3	Ghassaan	117	ENSDARG00000096540	DRER50650
135	15	3	Ghassaan	117	ENSDARG00000094538	DRER33160
135	15	3	Ghassaan	117	ENSDARG00000094994	DRER41255
135	15	3	Ghassaan	117	ENSDARG00000095450	DRER38345
135	15	3	Ghassaan	117	ENSDARG00000103473	DRER53871
135	15	3	Ghassaan	117	ENSDARG00000103471	DRER48771
136	16	3	Ghassaan	117	ENSDARG00000112530	DRER22110
136	16	3	Ghassaan	117	ENSDARG00000081654	DRER22021
136	16	3	Ghassaan	117	ENSDARG00000111793	DRER22122
136	16	3	Ghassaan	117	ENSDARG00000098861	DRER24130
136	16	3	Ghassaan	117	ENSDARG00000083056	DRER22252
136	16	3	Ghassaan	117	ENSDARG00000084995	DRER23011
136	16	3	Ghassaan	117	ENSDARG00000098851	DRER43950
136	16	3	Ghassaan	117	ENSDARG00000115429	DRER21626
136	16	3	Ghassaan	117	ENSDARG00000082213	DRER21822
137	17	3	Charles	101	ENSDARG00000085485	DRER23317
137	17	3	Charles	101	ENSDARG00000081937	DRER22022
137	17	3	Charles	101	ENSDARG00000100761	NA
137	17	3	Charles	101	ENSDARG00000083937	DRER22426
137	17	3	Charles	101	ENSDARG00000099504	NA
137	17	3	Charles	101	ENSDARG00000088490	NA
137	17	3	Charles	101	ENSDARG00000083582	DRER22002
137	17	3	Charles	101	ENSDARG00000116745	DRER26610
137	17	3	Charles	101	ENSDARG00000080777	DRER21773
137	17	3	Charles	101	ENSDARG00000100745	DRER21557
137	17	3	Charles	101	ENSDARG00000110328	NA
137	17	3	Charles	101	ENSDARG00000117085	DRER21758
138	18	3	Charles	101	ENSDARG00000041858	DRER31583
138	18	3	Charles	101	ENSDARG00000096489	NA
138	18	3	Charles	101	ENSDARG00000099125	DRER22220
138	18	3	Charles	101	ENSDARG00000103728	DRER27259
139	19	3	Charles	101	ENSDARG00000058557	DRER11993
139	19	3	Charles	101	ENSDARG00000045548	DRER32778
140	20	3	Charles	101	ENSDARG00000022813	DRER04430
140	20	3	Charles	101	ENSDARG00000092739	NA
140	20	3	Charles	101	ENSDARG00000079144	DRER46106
140	20	3	Charles	101	ENSDARG00000063661	DRER34750
140	20	3	Charles	101	ENSDARG00000097996	DRER52789
140	20	3	Charles	101	ENSDARG00000093023	DRER34113
141	21	3	Ernesto	55	ENSDARG00000099294	DRER12513
141	21	3	Ernesto	55	ENSDARG00000099579	DRER13110
141	21	3	Ernesto	55	ENSDARG00000104742	DRER03155
141	21	3	Ernesto	55	ENSDARG00000006677	DRER17980
141	21	3	Ernesto	55	ENSDARG00000008292	DRER43912
142	22	3	Ernesto	55	ENSDARG00000090861	NA
142	22	3	Ernesto	55	ENSDARG00000115728	DRER01704
142	22	3	Ernesto	55	ENSDARG00000094590	DRER20797
142	22	3	Ernesto	55	ENSDARG00000089691	DRER25083
143	23	3	Stormy	113	ENSDARG00000013168	DRER02411
143	23	3	Stormy	113	ENSDARG00000093203	DRER15560
143	23	3	Stormy	113	ENSDARG00000100791	NA
143	23	3	Stormy	113	ENSDARG00000038609	DRER07293
143	23	3	Stormy	113	ENSDARG00000078227	DRER19843
143	23	3	Stormy	113	ENSDARG00000044982	DRER09394
144	24	3	Stormy	113	ENSDARG00000041878	DRER46850
144	24	3	Stormy	113	ENSDARG00000008164	DRER09528
144	24	3	Stormy	113	ENSDARG00000079387	DRER20106
144	24	3	Stormy	113	ENSDARG00000098466	DRER45343
144	24	3	Stormy	113	ENSDARG00000036755	DRER46510
144	24	3	Stormy	113	ENSDARG00000025977	DRER08128
144	24	3	Stormy	113	ENSDARG00000069853	DRER36109
145	25	3	Stormy	113	ENSDARG00000053499	DRER07202
145	25	3	Stormy	113	ENSDARG00000038780	DRER40488
145	25	3	Stormy	113	ENSDARG00000020497	DRER34253
145	25	3	Stormy	113	ENSDARG00000012534	DRER44628
145	25	3	Stormy	113	ENSDARG00000011273	DRER43033
145	25	3	Stormy	113	ENSDARG00000036344	DRER06574
146	26	3	Kevin	1	ENSDARG00000104886	DRER19432
146	26	3	Kevin	1	ENSDARG00000097907	DRER54779
146	26	3	Kevin	1	ENSDARG00000077395	NA
146	26	3	Kevin	1	ENSDARG00000042698	DRER24389
146	26	3	Kevin	1	ENSDARG00000095193	NA
147	27	3	Karen	69	ENSDARG00000023546	DRER32307
147	27	3	Karen	69	ENSDARG00000104663	NA
147	27	3	Karen	69	ENSDARG00000042752	DRER44626
147	27	3	Karen	69	ENSDARG00000045904	DRER27892
147	27	3	Karen	69	ENSDARG00000062906	DRER13943
148	28	3	Karen	69	ENSDARG00000004177	DRER24084
148	28	3	Karen	69	ENSDARG00000026865	DRER36187
148	28	3	Karen	69	ENSDARG00000105424	NA
148	28	3	Karen	69	ENSDARG00000060854	DRER12994
148	28	3	Karen	69	ENSDARG00000005690	DRER10001
148	28	3	Karen	69	ENSDARG00000100981	NA
148	28	3	Karen	69	ENSDARG00000026383	DRER50182
149	29	3	Daran	35	ENSDARG00000070774	DRER33988
149	29	3	Daran	35	ENSDARG00000055412	DRER35919
149	29	3	Daran	35	ENSDARG00000015134	NA
150	30	3	Daran	35	ENSDARG00000099719	DRER26034
150	30	3	Daran	35	ENSDARG00000030604	NA
150	30	3	Daran	35	ENSDARG00000003820	DRER14913
151	31	3	Daran	35	ENSDARG00000069095	NA
151	31	3	Daran	35	ENSDARG00000117546	NA
151	31	3	Daran	35	ENSDARG00000077236	DRER12882
151	31	3	Daran	35	ENSDARG00000055118	DRER10840
151	31	3	Daran	35	ENSDARG00000100697	NA
151	31	3	Daran	35	ENSDARG00000083089	DRER21459
152	32	3	Daran	35	ENSDARG00000109432	DRER21522
152	32	3	Daran	35	ENSDARG00000114570	DRER29913
152	32	3	Daran	35	ENSDARG00000080902	DRER21601
152	32	3	Daran	35	ENSDARG00000117047	DRER21497
152	32	3	Daran	35	ENSDARG00000098961	DRER21622
152	32	3	Daran	35	ENSDARG00000098340	DRER22116
152	32	3	Daran	35	ENSDARG00000103784	DRER22223
152	32	3	Daran	35	ENSDARG00000082790	DRER21995
152	32	3	Daran	35	ENSDARG00000101647	DRER22543
152	32	3	Daran	35	ENSDARG00000111887	DRER27428
152	32	3	Daran	35	ENSDARG00000114860	DRER25630
152	32	3	Daran	35	ENSDARG00000109433	DRER24820
152	32	3	Daran	35	ENSDARG00000105076	DRER25378
152	32	3	Daran	35	ENSDARG00000087188	NA
152	32	3	Daran	35	ENSDARG00000109928	DRER28493
152	32	3	Daran	35	ENSDARG00000080448	DRER21512
153	33	3	Daniel	93	ENSDARG00000098427	DRER22192
153	33	3	Daniel	93	ENSDARG00000117022	DRER26407
153	33	3	Daniel	93	ENSDARG00000112695	DRER21969
153	33	3	Daniel	93	ENSDARG00000112577	DRER22038
153	33	3	Daniel	93	ENSDARG00000110665	DRER57114
153	33	3	Daniel	93	ENSDARG00000104616	DRER21419
153	33	3	Daniel	93	ENSDARG00000112871	DRER21752
153	33	3	Daniel	93	ENSDARG00000113581	DRER25531
153	33	3	Daniel	93	ENSDARG00000116336	DRER21388
153	33	3	Daniel	93	ENSDARG00000100872	NA
153	33	3	Daniel	93	ENSDARG00000110759	DRER21667
153	33	3	Daniel	93	ENSDARG00000113119	DRER22155
153	33	3	Daniel	93	ENSDARG00000112345	DRER58881
153	33	3	Daniel	93	ENSDARG00000113682	DRER27689
153	33	3	Daniel	93	ENSDARG00000116114	DRER21523
153	33	3	Daniel	93	ENSDARG00000100931	DRER22094
153	33	3	Daniel	93	ENSDARG00000116088	DRER56038
153	33	3	Daniel	93	ENSDARG00000116390	DRER26715
153	33	3	Daniel	93	ENSDARG00000113170	DRER58555
153	33	3	Daniel	93	ENSDARG00000109780	DRER21609
153	33	3	Daniel	93	ENSDARG00000112987	DRER27957
153	33	3	Daniel	93	ENSDARG00000099912	DRER24829
153	33	3	Daniel	93	ENSDARG00000098775	DRER58427
153	33	3	Daniel	93	ENSDARG00000082628	DRER21456
153	33	3	Daniel	93	ENSDARG00000080745	DRER21360
153	33	3	Daniel	93	ENSDARG00000082253	DRER21953
153	33	3	Daniel	93	ENSDARG00000101489	DRER21813
153	33	3	Daniel	93	ENSDARG00000081574	DRER21975
153	33	3	Daniel	93	ENSDARG00000098160	DRER55686
153	33	3	Daniel	93	ENSDARG00000102390	DRER22006
154	34	3	Mareno	108	ENSDARG00000111390	NA
154	34	3	Mareno	108	ENSDARG00000055868	DRER22477
154	34	3	Mareno	108	ENSDARG00000081972	DRER22177
155	35	3	Patrick	88	ENSDARG00000031954	DRER40223
155	35	3	Patrick	88	ENSDARG00000104420	DRER22392
155	35	3	Patrick	88	ENSDARG00000081030	DRER21921
155	35	3	Patrick	88	ENSDARG00000081779	DRER22047
155	35	3	Patrick	88	ENSDARG00000104832	DRER18417
155	35	3	Patrick	88	ENSDARG00000081895	DRER21413
155	35	3	Patrick	88	ENSDARG00000081623	DRER22019
156	36	3	Aasiya	30	ENSDARG00000097190	DRER51637
156	36	3	Aasiya	30	ENSDARG00000074728	DRER44692
156	36	3	Aasiya	30	ENSDARG00000084089	DRER22512
156	36	3	Aasiya	30	ENSDARG00000067813	DRER14506
156	36	3	Aasiya	30	ENSDARG00000097911	DRER53949
156	36	3	Aasiya	30	ENSDARG00000105277	DRER26932
157	37	3	Aasiya	30	ENSDARG00000094511	DRER39241
157	37	3	Aasiya	30	ENSDARG00000102899	DRER38714
158	38	3	Leandria	2	ENSDARG00000090181	DRER23868
158	38	3	Leandria	2	ENSDARG00000112588	DRER43492
158	38	3	Leandria	2	ENSDARG00000033446	DRER04733
158	38	3	Leandria	2	ENSDARG00000054170	DRER10586
158	38	3	Leandria	2	ENSDARG00000061941	DRER37246
158	38	3	Leandria	2	ENSDARG00000057644	DRER47716
159	39	3	Leandria	2	ENSDARG00000040178	DRER41275
159	39	3	Leandria	2	ENSDARG00000097776	DRER52046
159	39	3	Leandria	2	ENSDARG00000045792	DRER51886
159	39	3	Leandria	2	ENSDARG00000078140	DRER20428
159	39	3	Leandria	2	ENSDARG00000080589	DRER22113
160	40	3	Leandria	2	ENSDARG00000037398	DRER06890
160	40	3	Leandria	2	ENSDARG00000009313	DRER03317
160	40	3	Leandria	2	ENSDARG00000078254	DRER35321
160	40	3	Leandria	2	ENSDARG00000080681	DRER21853
160	40	3	Leandria	2	ENSDARG00000098123	DRER49763
160	40	3	Leandria	2	ENSDARG00000077836	DRER19584
161	41	3	Leandria	2	ENSDARG00000027599	DRER46320
161	41	3	Leandria	2	ENSDARG00000021720	DRER52813
161	41	3	Leandria	2	ENSDARG00000089192	DRER29149
162	42	3	Leandria	2	ENSDARG00000036457	DRER53882
162	42	3	Leandria	2	ENSDARG00000030933	DRER55077
162	42	3	Leandria	2	ENSDARG00000003380	DRER41861
162	42	3	Leandria	2	ENSDARG00000096908	DRER53761
163	43	3	Karina	107	ENSDARG00000077174	DRER28525
163	43	3	Karina	107	ENSDARG00000062579	DRER40431
163	43	3	Karina	107	ENSDARG00000068191	DRER27851
163	43	3	Karina	107	ENSDARG00000078387	DRER40873
163	43	3	Karina	107	ENSDARG00000089004	DRER32291
163	43	3	Karina	107	ENSDARG00000029764	DRER37950
164	44	3	Karina	107	ENSDARG00000054451	DRER00629
164	44	3	Karina	107	ENSDARG00000079516	DRER18612
164	44	3	Karina	107	ENSDARG00000104836	DRER56774
164	44	3	Karina	107	ENSDARG00000079584	DRER18679
164	44	3	Karina	107	ENSDARG00000103854	DRER58998
164	44	3	Karina	107	ENSDARG00000008403	DRER07181
164	44	3	Karina	107	ENSDARG00000060518	DRER39357
164	44	3	Karina	107	ENSDARG00000020250	DRER00130
164	44	3	Karina	107	ENSDARG00000102234	DRER44601
165	45	3	Karina	107	ENSDARG00000071048	DRER16907
165	45	3	Karina	107	ENSDARG00000115383	DRER05453
165	45	3	Karina	107	ENSDARG00000012824	DRER17246
165	45	3	Karina	107	ENSDARG00000009484	DRER17941
165	45	3	Karina	107	ENSDARG00000097689	DRER51889
165	45	3	Karina	107	ENSDARG00000011672	DRER03510
165	45	3	Karina	107	ENSDARG00000022430	DRER03658
165	45	3	Karina	107	ENSDARG00000044809	DRER40349
165	45	3	Karina	107	ENSDARG00000102626	DRER21019
165	45	3	Karina	107	ENSDARG00000045302	DRER09485
166	46	3	Karina	107	ENSDARG00000099712	NA
166	46	3	Karina	107	ENSDARG00000020594	DRER45247
166	46	3	Karina	107	ENSDARG00000016375	DRER23691
166	46	3	Karina	107	ENSDARG00000078888	DRER18469
166	46	3	Karina	107	ENSDARG00000073810	DRER46680
166	46	3	Karina	107	ENSDARG00000031336	DRER15492
167	47	3	Bradley	111	ENSDARG00000037810	DRER04771
167	47	3	Bradley	111	ENSDARG00000092364	DRER45591
167	47	3	Bradley	111	ENSDARG00000104113	DRER53416
167	47	3	Bradley	111	ENSDARG00000040492	DRER49938
167	47	3	Bradley	111	ENSDARG00000096988	DRER55276
167	47	3	Bradley	111	ENSDARG00000097673	DRER54616
167	47	3	Bradley	111	ENSDARG00000095791	DRER46723
167	47	3	Bradley	111	ENSDARG00000018178	DRER02661
167	47	3	Bradley	111	ENSDARG00000079636	DRER20370
167	47	3	Bradley	111	ENSDARG00000097229	DRER53770
167	47	3	Bradley	111	ENSDARG00000036426	DRER06595
167	47	3	Bradley	111	ENSDARG00000095840	DRER48127
168	48	3	Makayla	48	ENSDARG00000008433	DRER00090
168	48	3	Makayla	48	ENSDARG00000102578	DRER47911
168	48	3	Makayla	48	ENSDARG00000100083	DRER47797
168	48	3	Makayla	48	ENSDARG00000071040	DRER34871
168	48	3	Makayla	48	ENSDARG00000070623	DRER43939
168	48	3	Makayla	48	ENSDARG00000102934	DRER13421
168	48	3	Makayla	48	ENSDARG00000063037	DRER49499
168	48	3	Makayla	48	ENSDARG00000063167	DRER33091
168	48	3	Makayla	48	ENSDARG00000095397	DRER35918
168	48	3	Makayla	48	ENSDARG00000060633	DRER33328
168	48	3	Makayla	48	ENSDARG00000020699	DRER18082
169	49	3	Makayla	48	ENSDARG00000078310	DRER18545
169	49	3	Makayla	48	ENSDARG00000074365	DRER21291
169	49	3	Makayla	48	ENSDARG00000112581	DRER10118
169	49	3	Makayla	48	ENSDARG00000005271	DRER47375
169	49	3	Makayla	48	ENSDARG00000015471	DRER54071
169	49	3	Makayla	48	ENSDARG00000024933	DRER04304
169	49	3	Makayla	48	ENSDARG00000101112	NA
169	49	3	Makayla	48	ENSDARG00000037059	DRER06790
169	49	3	Makayla	48	ENSDARG00000059020	DRER12177
169	49	3	Makayla	48	ENSDARG00000101018	DRER14047
169	49	3	Makayla	48	ENSDARG00000070119	DRER16137
170	50	3	Makayla	48	ENSDARG00000071524	DRER17227
170	50	3	Makayla	48	ENSDARG00000061699	DRER45597
170	50	3	Makayla	48	ENSDARG00000102505	DRER18985
170	50	3	Makayla	48	ENSDARG00000076496	DRER46306
170	50	3	Makayla	48	ENSDARG00000104768	DRER19603
170	50	3	Makayla	48	ENSDARG00000110253	DRER31998
170	50	3	Makayla	48	ENSDARG00000015971	DRER38721
170	50	3	Makayla	48	ENSDARG00000076592	DRER40490
170	50	3	Makayla	48	ENSDARG00000062000	DRER13521
171	51	3	Makayla	48	ENSDARG00000098145	NA
171	51	3	Makayla	48	ENSDARG00000046087	DRER48158
171	51	3	Makayla	48	ENSDARG00000068912	NA
171	51	3	Makayla	48	ENSDARG00000099568	DRER19314
171	51	3	Makayla	48	ENSDARG00000075417	DRER18453
171	51	3	Makayla	48	ENSDARG00000070127	DRER47182
171	51	3	Makayla	48	ENSDARG00000076501	DRER17505
171	51	3	Makayla	48	ENSDARG00000117245	DRER30861
171	51	3	Makayla	48	ENSDARG00000007370	DRER12374
171	51	3	Makayla	48	ENSDARG00000093919	DRER37676
172	52	3	Makayla	48	ENSDARG00000074254	DRER34802
172	52	3	Makayla	48	ENSDARG00000116418	DRER19595
172	52	3	Makayla	48	ENSDARG00000092023	DRER35398
172	52	3	Makayla	48	ENSDARG00000106606	NA
172	52	3	Makayla	48	ENSDARG00000114043	DRER23209
172	52	3	Makayla	48	ENSDARG00000004574	DRER02660
172	52	3	Makayla	48	ENSDARG00000094322	DRER37532
172	52	3	Makayla	48	ENSDARG00000077387	DRER49598
173	53	3	Wajeeh	95	ENSDARG00000090753	DRER26799
173	53	3	Wajeeh	95	ENSDARG00000096624	DRER50236
173	53	3	Wajeeh	95	ENSDARG00000074320	DRER18523
173	53	3	Wajeeh	95	ENSDARG00000004871	DRER01696
173	53	3	Wajeeh	95	ENSDARG00000062314	DRER13680
173	53	3	Wajeeh	95	ENSDARG00000097924	DRER51908
174	54	3	Destiny	10	ENSDARG00000093495	DRER46294
174	54	3	Destiny	10	ENSDARG00000096854	DRER53317
174	54	3	Destiny	10	ENSDARG00000105475	DRER58799
174	54	3	Destiny	10	ENSDARG00000087666	DRER36983
174	54	3	Destiny	10	ENSDARG00000056468	NA
174	54	3	Destiny	10	ENSDARG00000087166	DRER27897
175	55	3	Destiny	10	ENSDARG00000099187	DRER44254
175	55	3	Destiny	10	ENSDARG00000081815	DRER21784
175	55	3	Destiny	10	ENSDARG00000060130	DRER12693
175	55	3	Destiny	10	ENSDARG00000071543	DRER17233
175	55	3	Destiny	10	ENSDARG00000058994	DRER12157
175	55	3	Destiny	10	ENSDARG00000038384	DRER07215
176	56	3	Destiny	10	ENSDARG00000099787	DRER14303
176	56	3	Destiny	10	ENSDARG00000054332	DRER10635
176	56	3	Destiny	10	ENSDARG00000041554	DRER41151
177	57	3	Destiny	10	ENSDARG00000103551	DRER30867
177	57	3	Destiny	10	ENSDARG00000053568	DRER10413
177	57	3	Destiny	10	ENSDARG00000062924	DRER13946
177	57	3	Destiny	10	ENSDARG00000030867	DRER41371
177	57	3	Destiny	10	ENSDARG00000097296	DRER52900
177	57	3	Destiny	10	ENSDARG00000043470	DRER29191
178	58	3	Destiny	10	ENSDARG00000051804	DRER30459
178	58	3	Destiny	10	ENSDARG00000015678	DRER02408
178	58	3	Destiny	10	ENSDARG00000075909	DRER17862
178	58	3	Destiny	10	ENSDARG00000062467	DRER32192
179	59	3	Judy	100	ENSDARG00000042350	DRER15670
179	59	3	Judy	100	ENSDARG00000060758	DRER48146
179	59	3	Judy	100	ENSDARG00000097567	DRER52358
179	59	3	Judy	100	ENSDARG00000094618	DRER35750
179	59	3	Judy	100	ENSDARG00000061021	DRER13063
179	59	3	Judy	100	ENSDARG00000097411	DRER53434
179	59	3	Judy	100	ENSDARG00000089858	DRER26834
180	60	3	Dominic	98	ENSDARG00000031875	DRER27650
180	60	3	Dominic	98	ENSDARG00000082871	DRER22126
180	60	3	Dominic	98	ENSDARG00000105043	DRER27980
181	1	4	Lucas	41	ENSDARG00000095586	NA
181	1	4	Lucas	41	ENSDARG00000099330	NA
181	1	4	Lucas	41	ENSDARG00000117210	DRER58350
181	1	4	Lucas	41	ENSDARG00000070692	DRER16642
181	1	4	Lucas	41	ENSDARG00000077665	DRER41583
181	1	4	Lucas	41	ENSDARG00000109867	DRER59669
181	1	4	Lucas	41	ENSDARG00000088658	NA
182	2	4	Lucas	41	ENSDARG00000105505	DRER57434
182	2	4	Lucas	41	ENSDARG00000086859	DRER29920
182	2	4	Lucas	41	ENSDARG00000095671	NA
182	2	4	Lucas	41	ENSDARG00000099595	DRER58880
182	2	4	Lucas	41	ENSDARG00000095607	NA
182	2	4	Lucas	41	ENSDARG00000099284	NA
182	2	4	Lucas	41	ENSDARG00000088252	DRER35645
182	2	4	Lucas	41	ENSDARG00000113547	NA
182	2	4	Lucas	41	ENSDARG00000086460	DRER45786
182	2	4	Lucas	41	ENSDARG00000095576	DRER32663
182	2	4	Lucas	41	ENSDARG00000117523	NA
183	3	4	Haden	11	ENSDARG00000097332	DRER57881
183	3	4	Haden	11	ENSDARG00000097021	DRER52795
183	3	4	Haden	11	ENSDARG00000021336	DRER03587
183	3	4	Haden	11	ENSDARG00000101632	DRER54046
183	3	4	Haden	11	ENSDARG00000111249	DRER37250
183	3	4	Haden	11	ENSDARG00000089894	DRER26840
183	3	4	Haden	11	ENSDARG00000078180	DRER51626
183	3	4	Haden	11	ENSDARG00000092802	DRER37433
183	3	4	Haden	11	ENSDARG00000105377	NA
183	3	4	Haden	11	ENSDARG00000096369	DRER49200
184	4	4	Haden	11	ENSDARG00000079242	DRER18219
184	4	4	Haden	11	ENSDARG00000070021	DRER16047
184	4	4	Haden	11	ENSDARG00000030449	DRER04744
184	4	4	Haden	11	ENSDARG00000115145	DRER17781
184	4	4	Haden	11	ENSDARG00000111019	DRER45528
184	4	4	Haden	11	ENSDARG00000104678	DRER56368
184	4	4	Haden	11	ENSDARG00000096141	DRER48291
184	4	4	Haden	11	ENSDARG00000096657	DRER50560
184	4	4	Haden	11	ENSDARG00000001014	DRER57305
184	4	4	Haden	11	ENSDARG00000093689	DRER46241
185	5	4	Abdul Fattaah	83	ENSDARG00000096920	DRER54005
185	5	4	Abdul Fattaah	83	ENSDARG00000091590	DRER41036
185	5	4	Abdul Fattaah	83	ENSDARG00000094400	DRER45722
185	5	4	Abdul Fattaah	83	ENSDARG00000054050	NA
185	5	4	Abdul Fattaah	83	ENSDARG00000092178	DRER36353
185	5	4	Abdul Fattaah	83	ENSDARG00000070229	DRER16232
185	5	4	Abdul Fattaah	83	ENSDARG00000094419	DRER56390
185	5	4	Abdul Fattaah	83	ENSDARG00000096154	DRER48422
185	5	4	Abdul Fattaah	83	ENSDARG00000112669	DRER33928
186	6	4	Abdul Fattaah	83	ENSDARG00000071553	DRER17241
186	6	4	Abdul Fattaah	83	ENSDARG00000098000	DRER53055
186	6	4	Abdul Fattaah	83	ENSDARG00000015998	DRER49854
186	6	4	Abdul Fattaah	83	ENSDARG00000101798	DRER28787
186	6	4	Abdul Fattaah	83	ENSDARG00000103852	DRER18713
186	6	4	Abdul Fattaah	83	ENSDARG00000098047	DRER53617
186	6	4	Abdul Fattaah	83	ENSDARG00000095982	DRER48491
186	6	4	Abdul Fattaah	83	ENSDARG00000095756	DRER31441
186	6	4	Abdul Fattaah	83	ENSDARG00000117764	DRER33449
187	7	4	Abdul Fattaah	83	ENSDARG00000043854	DRER09594
187	7	4	Abdul Fattaah	83	ENSDARG00000074928	DRER13096
187	7	4	Abdul Fattaah	83	ENSDARG00000092341	DRER41608
187	7	4	Abdul Fattaah	83	ENSDARG00000075791	DRER32683
187	7	4	Abdul Fattaah	83	ENSDARG00000114142	DRER40767
187	7	4	Abdul Fattaah	83	ENSDARG00000104701	NA
187	7	4	Abdul Fattaah	83	ENSDARG00000093398	DRER39625
187	7	4	Abdul Fattaah	83	ENSDARG00000092963	DRER33776
187	7	4	Abdul Fattaah	83	ENSDARG00000076060	DRER59063
187	7	4	Abdul Fattaah	83	ENSDARG00000100604	DRER38775
187	7	4	Abdul Fattaah	83	ENSDARG00000011555	DRER15191
188	8	4	Abdul Fattaah	83	ENSDARG00000100532	DRER46333
188	8	4	Abdul Fattaah	83	ENSDARG00000085818	DRER23520
188	8	4	Abdul Fattaah	83	ENSDARG00000097999	DRER51726
188	8	4	Abdul Fattaah	83	ENSDARG00000092633	DRER35325
188	8	4	Abdul Fattaah	83	ENSDARG00000051798	DRER18306
188	8	4	Abdul Fattaah	83	ENSDARG00000101470	DRER37006
188	8	4	Abdul Fattaah	83	ENSDARG00000096678	DRER59441
188	8	4	Abdul Fattaah	83	ENSDARG00000092125	DRER40484
188	8	4	Abdul Fattaah	83	ENSDARG00000092448	DRER38140
188	8	4	Abdul Fattaah	83	ENSDARG00000092880	DRER33464
188	8	4	Abdul Fattaah	83	ENSDARG00000097607	DRER53305
188	8	4	Abdul Fattaah	83	ENSDARG00000100384	NA
188	8	4	Abdul Fattaah	83	ENSDARG00000105561	DRER55018
188	8	4	Abdul Fattaah	83	ENSDARG00000101653	NA
188	8	4	Abdul Fattaah	83	ENSDARG00000103745	DRER42415
188	8	4	Abdul Fattaah	83	ENSDARG00000103229	NA
189	9	4	Abdul Fattaah	83	ENSDARG00000095050	DRER37048
189	9	4	Abdul Fattaah	83	ENSDARG00000103037	NA
189	9	4	Abdul Fattaah	83	ENSDARG00000102884	NA
189	9	4	Abdul Fattaah	83	ENSDARG00000092542	DRER38322
189	9	4	Abdul Fattaah	83	ENSDARG00000098462	NA
189	9	4	Abdul Fattaah	83	ENSDARG00000093005	NA
189	9	4	Abdul Fattaah	83	ENSDARG00000102227	DRER44225
189	9	4	Abdul Fattaah	83	ENSDARG00000102375	NA
190	10	4	Marissa	4	ENSDARG00000110460	NA
190	10	4	Marissa	4	ENSDARG00000104518	NA
190	10	4	Marissa	4	ENSDARG00000093761	DRER40182
190	10	4	Marissa	4	ENSDARG00000093764	DRER45090
190	10	4	Marissa	4	ENSDARG00000093648	DRER36508
190	10	4	Marissa	4	ENSDARG00000117242	NA
190	10	4	Marissa	4	ENSDARG00000101400	NA
191	11	4	Marissa	4	ENSDARG00000096461	NA
191	11	4	Marissa	4	ENSDARG00000110290	NA
191	11	4	Marissa	4	ENSDARG00000117421	DRER25706
191	11	4	Marissa	4	ENSDARG00000096292	NA
191	11	4	Marissa	4	ENSDARG00000109778	DRER35128
191	11	4	Marissa	4	ENSDARG00000055655	NA
191	11	4	Marissa	4	ENSDARG00000111771	NA
191	11	4	Marissa	4	ENSDARG00000099780	DRER52296
191	11	4	Marissa	4	ENSDARG00000100414	DRER41876
191	11	4	Marissa	4	ENSDARG00000103972	DRER58185
192	12	4	Abdul Fattaah	83	ENSDARG00000093918	NA
192	12	4	Abdul Fattaah	83	ENSDARG00000094948	DRER32431
192	12	4	Abdul Fattaah	83	ENSDARG00000095069	NA
192	12	4	Abdul Fattaah	83	ENSDARG00000095670	DRER36631
192	12	4	Abdul Fattaah	83	ENSDARG00000092842	DRER45293
192	12	4	Abdul Fattaah	83	ENSDARG00000117675	NA
192	12	4	Abdul Fattaah	83	ENSDARG00000103777	DRER17394
192	12	4	Abdul Fattaah	83	ENSDARG00000095653	DRER32859
193	13	4	Abdul Fattaah	83	ENSDARG00000102726	DRER33638
193	13	4	Abdul Fattaah	83	ENSDARG00000099433	DRER36320
193	13	4	Abdul Fattaah	83	ENSDARG00000101444	DRER52828
193	13	4	Abdul Fattaah	83	ENSDARG00000098509	DRER36205
193	13	4	Abdul Fattaah	83	ENSDARG00000092829	DRER36445
193	13	4	Abdul Fattaah	83	ENSDARG00000093060	DRER37215
193	13	4	Abdul Fattaah	83	ENSDARG00000095432	DRER32947
193	13	4	Abdul Fattaah	83	ENSDARG00000094085	DRER41106
193	13	4	Abdul Fattaah	83	ENSDARG00000092065	NA
193	13	4	Abdul Fattaah	83	ENSDARG00000103103	NA
193	13	4	Abdul Fattaah	83	ENSDARG00000093973	NA
193	13	4	Abdul Fattaah	83	ENSDARG00000094086	NA
193	13	4	Abdul Fattaah	83	ENSDARG00000095686	NA
193	13	4	Abdul Fattaah	83	ENSDARG00000086495	NA
193	13	4	Abdul Fattaah	83	ENSDARG00000094846	DRER33925
194	14	4	Abdul Fattaah	83	ENSDARG00000093024	DRER32290
194	14	4	Abdul Fattaah	83	ENSDARG00000093383	DRER35952
194	14	4	Abdul Fattaah	83	ENSDARG00000092277	DRER37797
194	14	4	Abdul Fattaah	83	ENSDARG00000117347	DRER55877
194	14	4	Abdul Fattaah	83	ENSDARG00000097769	DRER54156
194	14	4	Abdul Fattaah	83	ENSDARG00000093650	DRER49801
195	15	4	Ghassaan	117	ENSDARG00000068945	DRER40137
195	15	4	Ghassaan	117	ENSDARG00000090975	DRER28850
195	15	4	Ghassaan	117	ENSDARG00000092319	NA
195	15	4	Ghassaan	117	ENSDARG00000092996	DRER31613
195	15	4	Ghassaan	117	ENSDARG00000091627	DRER59643
195	15	4	Ghassaan	117	ENSDARG00000094456	DRER50783
195	15	4	Ghassaan	117	ENSDARG00000101600	DRER35094
195	15	4	Ghassaan	117	ENSDARG00000090708	NA
195	15	4	Ghassaan	117	ENSDARG00000098030	NA
195	15	4	Ghassaan	117	ENSDARG00000100577	DRER53479
195	15	4	Ghassaan	117	ENSDARG00000092095	DRER39579
195	15	4	Ghassaan	117	ENSDARG00000070490	DRER34660
195	15	4	Ghassaan	117	ENSDARG00000100283	DRER49899
195	15	4	Ghassaan	117	ENSDARG00000109869	DRER08992
195	15	4	Ghassaan	117	ENSDARG00000097417	DRER35910
195	15	4	Ghassaan	117	ENSDARG00000070126	DRER38182
195	15	4	Ghassaan	117	ENSDARG00000094523	DRER31775
195	15	4	Ghassaan	117	ENSDARG00000102769	DRER14448
196	16	4	Marissa	4	ENSDARG00000086408	NA
196	16	4	Marissa	4	ENSDARG00000068840	DRER30939
196	16	4	Marissa	4	ENSDARG00000096778	NA
196	16	4	Marissa	4	ENSDARG00000090929	DRER25513
196	16	4	Marissa	4	ENSDARG00000081758	DRER21473
196	16	4	Marissa	4	ENSDARG00000097391	DRER51724
196	16	4	Marissa	4	ENSDARG00000104925	DRER39474
197	17	4	Charles	101	ENSDARG00000093422	DRER38620
197	17	4	Charles	101	ENSDARG00000092021	DRER51985
197	17	4	Charles	101	ENSDARG00000094495	NA
197	17	4	Charles	101	ENSDARG00000110425	NA
197	17	4	Charles	101	ENSDARG00000096522	DRER50465
197	17	4	Charles	101	ENSDARG00000099867	DRER56507
197	17	4	Charles	101	ENSDARG00000095944	DRER47444
197	17	4	Charles	101	ENSDARG00000096572	DRER50377
197	17	4	Charles	101	ENSDARG00000112844	NA
197	17	4	Charles	101	ENSDARG00000003984	DRER35198
197	17	4	Charles	101	ENSDARG00000092042	DRER49874
197	17	4	Charles	101	ENSDARG00000096919	DRER32168
197	17	4	Charles	101	ENSDARG00000096481	DRER33025
197	17	4	Charles	101	ENSDARG00000093861	DRER32829
198	18	4	Charles	101	ENSDARG00000095112	DRER36990
198	18	4	Charles	101	ENSDARG00000098363	DRER51797
198	18	4	Charles	101	ENSDARG00000093052	DRER38384
198	18	4	Charles	101	ENSDARG00000082920	DRER21430
198	18	4	Charles	101	ENSDARG00000098167	NA
198	18	4	Charles	101	ENSDARG00000097547	DRER54295
198	18	4	Charles	101	ENSDARG00000088836	DRER26670
198	18	4	Charles	101	ENSDARG00000090192	NA
198	18	4	Charles	101	ENSDARG00000092562	DRER32191
198	18	4	Charles	101	ENSDARG00000089079	DRER26535
198	18	4	Charles	101	ENSDARG00000100464	DRER40752
199	19	4	Charles	101	ENSDARG00000093704	DRER40994
199	19	4	Charles	101	ENSDARG00000094254	DRER38709
199	19	4	Charles	101	ENSDARG00000042130	DRER08424
199	19	4	Charles	101	ENSDARG00000053488	DRER21039
199	19	4	Charles	101	ENSDARG00000096434	NA
199	19	4	Charles	101	ENSDARG00000014565	DRER02204
199	19	4	Charles	101	ENSDARG00000105386	DRER25239
200	20	4	Charles	101	ENSDARG00000097791	DRER52435
200	20	4	Charles	101	ENSDARG00000041378	DRER08208
200	20	4	Charles	101	ENSDARG00000059294	DRER12303
200	20	4	Charles	101	ENSDARG00000113896	NA
200	20	4	Charles	101	ENSDARG00000043436	DRER08874
200	20	4	Charles	101	ENSDARG00000113315	DRER38077
200	20	4	Charles	101	ENSDARG00000103183	NA
200	20	4	Charles	101	ENSDARG00000059993	DRER12620
200	20	4	Charles	101	ENSDARG00000093546	DRER52053
201	21	4	Ernesto	55	ENSDARG00000020371	DRER01223
201	21	4	Ernesto	55	ENSDARG00000116499	NA
201	21	4	Ernesto	55	ENSDARG00000055270	DRER10880
202	22	4	Ernesto	55	ENSDARG00000003909	DRER15401
202	22	4	Ernesto	55	ENSDARG00000097851	DRER54913
202	22	4	Ernesto	55	ENSDARG00000078520	DRER55070
202	22	4	Ernesto	55	ENSDARG00000018757	DRER49215
202	22	4	Ernesto	55	ENSDARG00000115740	DRER20144
202	22	4	Ernesto	55	ENSDARG00000035018	DRER28030
203	23	4	Ernesto	55	ENSDARG00000055763	DRER11064
203	23	4	Ernesto	55	ENSDARG00000096290	DRER49580
203	23	4	Ernesto	55	ENSDARG00000111977	DRER04873
203	23	4	Ernesto	55	ENSDARG00000034568	DRER05044
203	23	4	Ernesto	55	ENSDARG00000069674	DRER15770
203	23	4	Ernesto	55	ENSDARG00000097660	DRER48119
203	23	4	Ernesto	55	ENSDARG00000104347	DRER12266
203	23	4	Ernesto	55	ENSDARG00000029063	DRER04076
204	24	4	Ernesto	55	ENSDARG00000076484	DRER14054
204	24	4	Ernesto	55	ENSDARG00000103511	DRER46928
204	24	4	Ernesto	55	ENSDARG00000057719	DRER11713
204	24	4	Ernesto	55	ENSDARG00000057456	DRER40445
204	24	4	Ernesto	55	ENSDARG00000063583	DRER14244
204	24	4	Ernesto	55	ENSDARG00000069003	DRER24437
205	25	4	Stormy	113	ENSDARG00000008203	DRER02537
205	25	4	Stormy	113	ENSDARG00000037603	DRER32186
205	25	4	Stormy	113	ENSDARG00000117726	NA
205	25	4	Stormy	113	ENSDARG00000069710	DRER44451
205	25	4	Stormy	113	ENSDARG00000030350	DRER04847
205	25	4	Stormy	113	ENSDARG00000102501	DRER00270
205	25	4	Stormy	113	ENSDARG00000031783	DRER39713
205	25	4	Stormy	113	ENSDARG00000027016	DRER44884
206	26	4	Stormy	113	ENSDARG00000032238	DRER40059
206	26	4	Stormy	113	ENSDARG00000099374	DRER38042
206	26	4	Stormy	113	ENSDARG00000032565	DRER04980
206	26	4	Stormy	113	ENSDARG00000073926	DRER52514
206	26	4	Stormy	113	ENSDARG00000098694	DRER30660
206	26	4	Stormy	113	ENSDARG00000053364	DRER49586
206	26	4	Stormy	113	ENSDARG00000035735	DRER26277
206	26	4	Stormy	113	ENSDARG00000111693	NA
206	26	4	Stormy	113	ENSDARG00000043510	DRER08905
206	26	4	Stormy	113	ENSDARG00000052511	DRER59065
206	26	4	Stormy	113	ENSDARG00000078504	DRER17933
207	27	4	Karen	69	ENSDARG00000117278	DRER19193
207	27	4	Karen	69	ENSDARG00000030832	DRER51326
207	27	4	Karen	69	ENSDARG00000092592	DRER37238
207	27	4	Karen	69	ENSDARG00000070846	DRER43909
207	27	4	Karen	69	ENSDARG00000006389	DRER05428
207	27	4	Karen	69	ENSDARG00000022518	DRER16718
207	27	4	Karen	69	ENSDARG00000070626	DRER53536
207	27	4	Karen	69	ENSDARG00000095458	DRER44852
208	28	4	Karen	69	ENSDARG00000098742	DRER09459
208	28	4	Karen	69	ENSDARG00000061566	DRER13314
208	28	4	Karen	69	ENSDARG00000103333	DRER51305
208	28	4	Karen	69	ENSDARG00000074414	DRER42446
208	28	4	Karen	69	ENSDARG00000018773	DRER02802
209	29	4	Karen	69	ENSDARG00000028507	DRER46490
209	29	4	Karen	69	ENSDARG00000053104	DRER13148
209	29	4	Karen	69	ENSDARG00000069103	DRER53744
209	29	4	Karen	69	ENSDARG00000045051	DRER35247
209	29	4	Karen	69	ENSDARG00000020107	DRER50407
210	30	4	Jasmine	82	ENSDARG00000062618	DRER13827
210	30	4	Jasmine	82	ENSDARG00000070222	DRER16223
210	30	4	Jasmine	82	ENSDARG00000114796	DRER35554
210	30	4	Jasmine	82	ENSDARG00000114869	DRER14572
211	31	4	Daniel	93	ENSDARG00000105809	NA
211	31	4	Daniel	93	ENSDARG00000091260	DRER53667
211	31	4	Daniel	93	ENSDARG00000074540	DRER19701
212	32	4	Mareno	108	ENSDARG00000071213	DRER49466
212	32	4	Mareno	108	ENSDARG00000110594	DRER56305
212	32	4	Mareno	108	ENSDARG00000081961	DRER22189
212	32	4	Mareno	108	ENSDARG00000075564	DRER18372
213	33	4	Mareno	108	ENSDARG00000083378	DRER21531
213	33	4	Mareno	108	ENSDARG00000061268	NA
213	33	4	Mareno	108	ENSDARG00000081926	DRER21864
213	33	4	Mareno	108	ENSDARG00000104958	DRER12293
213	33	4	Mareno	108	ENSDARG00000081702	DRER21795
213	33	4	Mareno	108	ENSDARG00000116438	NA
213	33	4	Mareno	108	ENSDARG00000115262	DRER22102
213	33	4	Mareno	108	ENSDARG00000080499	DRER21562
214	34	4	Mareno	108	ENSDARG00000084532	DRER22742
214	34	4	Mareno	108	ENSDARG00000115531	DRER22969
214	34	4	Mareno	108	ENSDARG00000111557	DRER21754
214	34	4	Mareno	108	ENSDARG00000056318	DRER21380
214	34	4	Mareno	108	ENSDARG00000117094	NA
214	34	4	Mareno	108	ENSDARG00000098419	DRER21668
214	34	4	Mareno	108	ENSDARG00000082960	DRER21576
214	34	4	Mareno	108	ENSDARG00000081126	DRER22217
214	34	4	Mareno	108	ENSDARG00000080523	DRER21845
214	34	4	Mareno	108	ENSDARG00000098534	DRER22093
214	34	4	Mareno	108	ENSDARG00000094799	NA
215	35	4	Mareno	108	ENSDARG00000078388	DRER18936
215	35	4	Mareno	108	ENSDARG00000057006	DRER11496
215	35	4	Mareno	108	ENSDARG00000100614	NA
215	35	4	Mareno	108	ENSDARG00000058498	DRER11956
216	36	4	Mareno	108	ENSDARG00000069500	DRER09363
216	36	4	Mareno	108	ENSDARG00000043403	DRER41138
216	36	4	Mareno	108	ENSDARG00000071384	DRER28858
216	36	4	Mareno	108	ENSDARG00000097724	DRER53354
216	36	4	Mareno	108	ENSDARG00000092160	DRER41835
216	36	4	Mareno	108	ENSDARG00000058738	DRER47314
217	37	4	Leandria	2	ENSDARG00000074791	DRER52600
217	37	4	Leandria	2	ENSDARG00000103683	DRER47402
217	37	4	Leandria	2	ENSDARG00000058647	DRER35103
217	37	4	Leandria	2	ENSDARG00000077768	DRER36671
217	37	4	Leandria	2	ENSDARG00000079967	DRER52690
217	37	4	Leandria	2	ENSDARG00000096977	DRER55257
218	38	4	Leandria	2	ENSDARG00000060165	DRER36310
218	38	4	Leandria	2	ENSDARG00000053828	DRER16170
218	38	4	Leandria	2	ENSDARG00000116600	NA
218	38	4	Leandria	2	ENSDARG00000054076	DRER41641
218	38	4	Leandria	2	ENSDARG00000117635	DRER11304
218	38	4	Leandria	2	ENSDARG00000017038	DRER53101
219	39	4	Leandria	2	ENSDARG00000098941	NA
219	39	4	Leandria	2	ENSDARG00000105344	DRER20829
219	39	4	Leandria	2	ENSDARG00000100372	DRER40187
219	39	4	Leandria	2	ENSDARG00000075441	DRER28926
219	39	4	Leandria	2	ENSDARG00000102985	DRER36094
219	39	4	Leandria	2	ENSDARG00000098774	NA
219	39	4	Leandria	2	ENSDARG00000082428	DRER21527
219	39	4	Leandria	2	ENSDARG00000096947	DRER41888
219	39	4	Leandria	2	ENSDARG00000056832	DRER40273
220	40	4	Leandria	2	ENSDARG00000077481	DRER36744
220	40	4	Leandria	2	ENSDARG00000061770	DRER13412
220	40	4	Leandria	2	ENSDARG00000042759	DRER08634
220	40	4	Leandria	2	ENSDARG00000017537	DRER32297
220	40	4	Leandria	2	ENSDARG00000058578	DRER16811
220	40	4	Leandria	2	ENSDARG00000094551	DRER30430
221	41	4	Leandria	2	ENSDARG00000001498	DRER00064
221	41	4	Leandria	2	ENSDARG00000103887	DRER35790
221	41	4	Leandria	2	ENSDARG00000102778	DRER40098
222	42	4	Masood	52	ENSDARG00000061222	DRER53765
222	42	4	Masood	52	ENSDARG00000075930	DRER20601
222	42	4	Masood	52	ENSDARG00000102180	DRER52892
222	42	4	Masood	52	ENSDARG00000104485	NA
222	42	4	Masood	52	ENSDARG00000093709	DRER24384
223	43	4	Masood	52	ENSDARG00000031761	DRER12597
223	43	4	Masood	52	ENSDARG00000041869	DRER42427
223	43	4	Masood	52	ENSDARG00000088332	NA
223	43	4	Masood	52	ENSDARG00000030012	DRER11523
223	43	4	Masood	52	ENSDARG00000077497	DRER20018
223	43	4	Masood	52	ENSDARG00000013719	DRER34566
223	43	4	Masood	52	ENSDARG00000039466	DRER17729
223	43	4	Masood	52	ENSDARG00000076306	DRER06975
224	44	4	Masood	52	ENSDARG00000101512	DRER10530
224	44	4	Masood	52	ENSDARG00000088187	DRER39328
224	44	4	Masood	52	ENSDARG00000023587	DRER03885
224	44	4	Masood	52	ENSDARG00000059887	DRER42292
224	44	4	Masood	52	ENSDARG00000074345	NA
224	44	4	Masood	52	ENSDARG00000032037	DRER31305
224	44	4	Masood	52	ENSDARG00000051880	DRER09876
224	44	4	Masood	52	ENSDARG00000060390	DRER46455
224	44	4	Masood	52	ENSDARG00000101540	DRER18724
224	44	4	Masood	52	ENSDARG00000034210	DRER53128
225	45	4	Karina	107	ENSDARG00000062352	DRER13700
225	45	4	Karina	107	ENSDARG00000026166	DRER17015
225	45	4	Karina	107	ENSDARG00000102026	DRER04613
225	45	4	Karina	107	ENSDARG00000104568	DRER26518
225	45	4	Karina	107	ENSDARG00000102701	DRER47571
225	45	4	Karina	107	ENSDARG00000059575	DRER12422
225	45	4	Karina	107	ENSDARG00000061177	DRER13129
225	45	4	Karina	107	ENSDARG00000102995	DRER18789
225	45	4	Karina	107	ENSDARG00000030087	DRER05456
226	46	4	Bradley	111	ENSDARG00000071159	DRER16962
226	46	4	Bradley	111	ENSDARG00000096948	DRER53468
226	46	4	Bradley	111	ENSDARG00000100904	NA
226	46	4	Bradley	111	ENSDARG00000098130	DRER07394
226	46	4	Bradley	111	ENSDARG00000088753	DRER30992
226	46	4	Bradley	111	ENSDARG00000042338	DRER08476
226	46	4	Bradley	111	ENSDARG00000016474	DRER03609
226	46	4	Bradley	111	ENSDARG00000104213	DRER49005
226	46	4	Bradley	111	ENSDARG00000042856	DRER08667
226	46	4	Bradley	111	ENSDARG00000069888	DRER15944
226	46	4	Bradley	111	ENSDARG00000068888	DRER15153
226	46	4	Bradley	111	ENSDARG00000013082	DRER40796
226	46	4	Bradley	111	ENSDARG00000076008	DRER19921
226	46	4	Bradley	111	ENSDARG00000088202	DRER27783
227	47	4	Bradley	111	ENSDARG00000021147	DRER38846
227	47	4	Bradley	111	ENSDARG00000067723	DRER24345
227	47	4	Bradley	111	ENSDARG00000055078	DRER06181
227	47	4	Bradley	111	ENSDARG00000033666	DRER30567
227	47	4	Bradley	111	ENSDARG00000099774	DRER10536
227	47	4	Bradley	111	ENSDARG00000040479	DRER53228
227	47	4	Bradley	111	ENSDARG00000093304	DRER43817
227	47	4	Bradley	111	ENSDARG00000094874	DRER40754
227	47	4	Bradley	111	ENSDARG00000099291	DRER40775
227	47	4	Bradley	111	ENSDARG00000041007	DRER44224
227	47	4	Bradley	111	ENSDARG00000043260	DRER08815
228	48	4	Makayla	48	ENSDARG00000089564	DRER24175
228	48	4	Makayla	48	ENSDARG00000012035	DRER03950
228	48	4	Makayla	48	ENSDARG00000097217	DRER52931
228	48	4	Makayla	48	ENSDARG00000028306	DRER52249
228	48	4	Makayla	48	ENSDARG00000105011	DRER03650
228	48	4	Makayla	48	ENSDARG00000102305	DRER26925
228	48	4	Makayla	48	ENSDARG00000079443	DRER19682
229	49	4	Makayla	48	ENSDARG00000030251	DRER41562
229	49	4	Makayla	48	ENSDARG00000095348	DRER43016
229	49	4	Makayla	48	ENSDARG00000091932	DRER36757
229	49	4	Makayla	48	ENSDARG00000075618	DRER21159
229	49	4	Makayla	48	ENSDARG00000097207	DRER52495
229	49	4	Makayla	48	ENSDARG00000069390	DRER15547
229	49	4	Makayla	48	ENSDARG00000102659	DRER49934
229	49	4	Makayla	48	ENSDARG00000056133	DRER05333
230	50	4	Makayla	48	ENSDARG00000044373	DRER46302
230	50	4	Makayla	48	ENSDARG00000095864	DRER47070
230	50	4	Makayla	48	ENSDARG00000059474	DRER42629
230	50	4	Makayla	48	ENSDARG00000012196	NA
230	50	4	Makayla	48	ENSDARG00000102154	NA
230	50	4	Makayla	48	ENSDARG00000002880	DRER44769
230	50	4	Makayla	48	ENSDARG00000042308	DRER43649
230	50	4	Makayla	48	ENSDARG00000011190	DRER10321
230	50	4	Makayla	48	ENSDARG00000057062	DRER31682
230	50	4	Makayla	48	ENSDARG00000010603	DRER00546
230	50	4	Makayla	48	ENSDARG00000035184	DRER45383
230	50	4	Makayla	48	ENSDARG00000059150	DRER38619
230	50	4	Makayla	48	ENSDARG00000108136	DRER27109
230	50	4	Makayla	48	ENSDARG00000103207	DRER46887
231	51	4	Makayla	48	ENSDARG00000077075	DRER33594
231	51	4	Makayla	48	ENSDARG00000114922	DRER20443
231	51	4	Makayla	48	ENSDARG00000088408	DRER26868
231	51	4	Makayla	48	ENSDARG00000061414	DRER13248
231	51	4	Makayla	48	ENSDARG00000105099	DRER44758
231	51	4	Makayla	48	ENSDARG00000083573	DRER21886
231	51	4	Makayla	48	ENSDARG00000009386	NA
231	51	4	Makayla	48	ENSDARG00000081470	DRER22218
231	51	4	Makayla	48	ENSDARG00000069929	DRER15969
231	51	4	Makayla	48	ENSDARG00000112545	DRER10577
231	51	4	Makayla	48	ENSDARG00000014550	DRER43340
232	52	4	Makayla	48	ENSDARG00000101987	DRER14507
232	52	4	Makayla	48	ENSDARG00000096135	DRER48706
232	52	4	Makayla	48	ENSDARG00000104899	DRER31899
232	52	4	Makayla	48	ENSDARG00000078152	DRER18804
232	52	4	Makayla	48	ENSDARG00000021369	DRER02137
232	52	4	Makayla	48	ENSDARG00000101566	DRER59294
232	52	4	Makayla	48	ENSDARG00000109743	NA
232	52	4	Makayla	48	ENSDARG00000100544	DRER41704
233	53	4	Haashid	73	ENSDARG00000039999	DRER52840
233	53	4	Haashid	73	ENSDARG00000069698	DRER15781
233	53	4	Haashid	73	ENSDARG00000023203	DRER09820
233	53	4	Haashid	73	ENSDARG00000092169	DRER39160
233	53	4	Haashid	73	ENSDARG00000091287	DRER26899
234	54	4	Haashid	73	ENSDARG00000112855	NA
234	54	4	Haashid	73	ENSDARG00000042536	DRER53824
234	54	4	Haashid	73	ENSDARG00000075203	DRER29236
234	54	4	Haashid	73	ENSDARG00000061773	DRER13415
234	54	4	Haashid	73	ENSDARG00000075407	DRER19833
234	54	4	Haashid	73	ENSDARG00000114661	DRER11294
234	54	4	Haashid	73	ENSDARG00000039477	DRER07564
234	54	4	Haashid	73	ENSDARG00000038646	NA
235	55	4	Destiny	10	ENSDARG00000041873	DRER08344
235	55	4	Destiny	10	ENSDARG00000093779	NA
235	55	4	Destiny	10	ENSDARG00000078417	DRER18227
235	55	4	Destiny	10	ENSDARG00000091221	DRER29007
235	55	4	Destiny	10	ENSDARG00000000606	DRER06883
235	55	4	Destiny	10	ENSDARG00000097241	DRER53500
235	55	4	Destiny	10	ENSDARG00000033956	DRER06104
236	56	4	Haashid	73	ENSDARG00000055476	DRER09283
236	56	4	Haashid	73	ENSDARG00000094540	DRER42494
236	56	4	Haashid	73	ENSDARG00000006894	DRER01061
236	56	4	Haashid	73	ENSDARG00000061611	DRER13337
236	56	4	Haashid	73	ENSDARG00000093014	NA
236	56	4	Haashid	73	ENSDARG00000096646	DRER50170
236	56	4	Haashid	73	ENSDARG00000095415	DRER41410
236	56	4	Haashid	73	ENSDARG00000063215	DRER14081
237	57	4	Haashid	73	ENSDARG00000091212	DRER20188
237	57	4	Haashid	73	ENSDARG00000105391	DRER19112
237	57	4	Haashid	73	ENSDARG00000092322	DRER45943
237	57	4	Haashid	73	ENSDARG00000079777	DRER44689
237	57	4	Haashid	73	ENSDARG00000087197	DRER30185
237	57	4	Haashid	73	ENSDARG00000109567	NA
237	57	4	Haashid	73	ENSDARG00000099376	DRER10046
238	58	4	Haashid	73	ENSDARG00000098204	DRER19185
238	58	4	Haashid	73	ENSDARG00000067537	DRER12845
238	58	4	Haashid	73	ENSDARG00000015749	DRER39761
238	58	4	Haashid	73	ENSDARG00000009482	DRER15517
238	58	4	Haashid	73	ENSDARG00000039065	DRER00700
238	58	4	Haashid	73	ENSDARG00000104557	NA
239	59	4	Dominic	98	ENSDARG00000094887	DRER42005
239	59	4	Dominic	98	ENSDARG00000004632	DRER03129
239	59	4	Dominic	98	ENSDARG00000095041	DRER42752
239	59	4	Dominic	98	ENSDARG00000021343	DRER01004
239	59	4	Dominic	98	ENSDARG00000033616	DRER35109
239	59	4	Dominic	98	ENSDARG00000089245	DRER30862
240	60	4	Dominic	98	ENSDARG00000031915	DRER40899
240	60	4	Dominic	98	ENSDARG00000071082	DRER16926
240	60	4	Dominic	98	ENSDARG00000032553	DRER48100
240	60	4	Dominic	98	ENSDARG00000053571	DRER44102
240	60	4	Dominic	98	ENSDARG00000062562	DRER13800
241	1	5	Haden	11	ENSDARG00000110529	DRER45026
241	1	5	Haden	11	ENSDARG00000105688	NA
241	1	5	Haden	11	ENSDARG00000095682	DRER35276
241	1	5	Haden	11	ENSDARG00000083326	DRER21799
241	1	5	Haden	11	ENSDARG00000102013	DRER50190
241	1	5	Haden	11	ENSDARG00000112826	DRER11081
241	1	5	Haden	11	ENSDARG00000115894	NA
241	1	5	Haden	11	ENSDARG00000099255	NA
241	1	5	Haden	11	ENSDARG00000111848	DRER35203
241	1	5	Haden	11	ENSDARG00000057265	NA
241	1	5	Haden	11	ENSDARG00000099910	NA
242	2	5	Haden	11	ENSDARG00000102800	NA
242	2	5	Haden	11	ENSDARG00000098522	NA
242	2	5	Haden	11	ENSDARG00000044550	DRER30531
242	2	5	Haden	11	ENSDARG00000094241	DRER37160
242	2	5	Haden	11	ENSDARG00000097719	DRER51583
242	2	5	Haden	11	ENSDARG00000077220	NA
243	3	5	Haden	11	ENSDARG00000096463	DRER49931
243	3	5	Haden	11	ENSDARG00000098406	DRER59165
243	3	5	Haden	11	ENSDARG00000097853	DRER54667
243	3	5	Haden	11	ENSDARG00000061083	DRER02191
243	3	5	Haden	11	ENSDARG00000078878	DRER50745
243	3	5	Haden	11	ENSDARG00000074670	DRER20266
243	3	5	Haden	11	ENSDARG00000079517	DRER15899
244	4	5	Abdul Fattaah	83	ENSDARG00000100565	DRER55573
244	4	5	Abdul Fattaah	83	ENSDARG00000077244	NA
244	4	5	Abdul Fattaah	83	ENSDARG00000114964	DRER37883
244	4	5	Abdul Fattaah	83	ENSDARG00000091712	DRER07982
244	4	5	Abdul Fattaah	83	ENSDARG00000094330	DRER43231
244	4	5	Abdul Fattaah	83	ENSDARG00000044343	DRER01616
244	4	5	Abdul Fattaah	83	ENSDARG00000087419	DRER42434
245	5	5	Abdul Fattaah	83	ENSDARG00000092457	DRER44549
245	5	5	Abdul Fattaah	83	ENSDARG00000042656	DRER08582
245	5	5	Abdul Fattaah	83	ENSDARG00000075673	DRER42558
245	5	5	Abdul Fattaah	83	ENSDARG00000094261	DRER35469
245	5	5	Abdul Fattaah	83	ENSDARG00000030512	DRER34884
245	5	5	Abdul Fattaah	83	ENSDARG00000044281	DRER13272
245	5	5	Abdul Fattaah	83	ENSDARG00000046150	DRER53494
245	5	5	Abdul Fattaah	83	ENSDARG00000060597	DRER12885
245	5	5	Abdul Fattaah	83	ENSDARG00000098570	DRER14641
245	5	5	Abdul Fattaah	83	ENSDARG00000097933	DRER52510
245	5	5	Abdul Fattaah	83	ENSDARG00000104084	DRER57446
245	5	5	Abdul Fattaah	83	ENSDARG00000052468	DRER35737
245	5	5	Abdul Fattaah	83	ENSDARG00000095795	DRER47966
246	6	5	Abdul Fattaah	83	ENSDARG00000035732	DRER46007
246	6	5	Abdul Fattaah	83	ENSDARG00000093616	DRER36681
246	6	5	Abdul Fattaah	83	ENSDARG00000097641	DRER53121
246	6	5	Abdul Fattaah	83	ENSDARG00000004502	DRER16789
246	6	5	Abdul Fattaah	83	ENSDARG00000008592	DRER44817
246	6	5	Abdul Fattaah	83	ENSDARG00000041413	DRER08219
246	6	5	Abdul Fattaah	83	ENSDARG00000093047	DRER39646
246	6	5	Abdul Fattaah	83	ENSDARG00000079415	DRER21033
247	7	5	Abdul Fattaah	83	ENSDARG00000096511	DRER50193
247	7	5	Abdul Fattaah	83	ENSDARG00000107418	DRER23307
247	7	5	Abdul Fattaah	83	ENSDARG00000097816	DRER52810
247	7	5	Abdul Fattaah	83	ENSDARG00000028973	DRER07938
247	7	5	Abdul Fattaah	83	ENSDARG00000059483	DRER20668
247	7	5	Abdul Fattaah	83	ENSDARG00000092615	DRER40621
247	7	5	Abdul Fattaah	83	ENSDARG00000104193	DRER17003
247	7	5	Abdul Fattaah	83	ENSDARG00000027469	DRER02576
247	7	5	Abdul Fattaah	83	ENSDARG00000070442	DRER47060
247	7	5	Abdul Fattaah	83	ENSDARG00000102264	DRER04924
247	7	5	Abdul Fattaah	83	ENSDARG00000077986	DRER53314
247	7	5	Abdul Fattaah	83	ENSDARG00000096773	DRER42668
248	8	5	Abdul Fattaah	83	ENSDARG00000054858	DRER29677
248	8	5	Abdul Fattaah	83	ENSDARG00000004672	DRER24436
248	8	5	Abdul Fattaah	83	ENSDARG00000096256	DRER57026
248	8	5	Abdul Fattaah	83	ENSDARG00000096127	DRER48837
248	8	5	Abdul Fattaah	83	ENSDARG00000097058	DRER51722
248	8	5	Abdul Fattaah	83	ENSDARG00000097112	DRER51680
248	8	5	Abdul Fattaah	83	ENSDARG00000092771	DRER32148
248	8	5	Abdul Fattaah	83	ENSDARG00000092388	DRER45349
248	8	5	Abdul Fattaah	83	ENSDARG00000097365	DRER51982
248	8	5	Abdul Fattaah	83	ENSDARG00000097538	DRER54131
248	8	5	Abdul Fattaah	83	ENSDARG00000078781	DRER53820
248	8	5	Abdul Fattaah	83	ENSDARG00000094547	DRER38402
248	8	5	Abdul Fattaah	83	ENSDARG00000106101	DRER22651
248	8	5	Abdul Fattaah	83	ENSDARG00000085052	DRER23048
248	8	5	Abdul Fattaah	83	ENSDARG00000096744	DRER50979
248	8	5	Abdul Fattaah	83	ENSDARG00000097685	DRER54895
248	8	5	Abdul Fattaah	83	ENSDARG00000008983	DRER52464
248	8	5	Abdul Fattaah	83	ENSDARG00000114497	DRER56235
249	9	5	Abdul Fattaah	83	ENSDARG00000105343	DRER10988
249	9	5	Abdul Fattaah	83	ENSDARG00000097671	DRER55231
249	9	5	Abdul Fattaah	83	ENSDARG00000071581	DRER17369
249	9	5	Abdul Fattaah	83	ENSDARG00000092472	DRER31276
249	9	5	Abdul Fattaah	83	ENSDARG00000073735	DRER17895
249	9	5	Abdul Fattaah	83	ENSDARG00000098289	DRER08972
249	9	5	Abdul Fattaah	83	ENSDARG00000095343	DRER38057
249	9	5	Abdul Fattaah	83	ENSDARG00000100164	DRER57940
249	9	5	Abdul Fattaah	83	ENSDARG00000104341	DRER43954
250	10	5	Abdul Fattaah	83	ENSDARG00000058416	DRER11935
250	10	5	Abdul Fattaah	83	ENSDARG00000100953	NA
250	10	5	Abdul Fattaah	83	ENSDARG00000096708	NA
250	10	5	Abdul Fattaah	83	ENSDARG00000102008	NA
250	10	5	Abdul Fattaah	83	ENSDARG00000103716	DRER10930
250	10	5	Abdul Fattaah	83	ENSDARG00000105096	NA
250	10	5	Abdul Fattaah	83	ENSDARG00000093449	DRER38142
250	10	5	Abdul Fattaah	83	ENSDARG00000094149	DRER41821
250	10	5	Abdul Fattaah	83	ENSDARG00000086282	DRER09002
251	11	5	Marissa	4	ENSDARG00000109211	NA
251	11	5	Marissa	4	ENSDARG00000088301	NA
251	11	5	Marissa	4	ENSDARG00000103418	NA
251	11	5	Marissa	4	ENSDARG00000089478	DRER50815
251	11	5	Marissa	4	ENSDARG00000094119	NA
251	11	5	Marissa	4	ENSDARG00000113570	DRER41029
251	11	5	Marissa	4	ENSDARG00000100755	NA
251	11	5	Marissa	4	ENSDARG00000076343	NA
251	11	5	Marissa	4	ENSDARG00000113964	NA
251	11	5	Marissa	4	ENSDARG00000103154	DRER14076
251	11	5	Marissa	4	ENSDARG00000093087	NA
251	11	5	Marissa	4	ENSDARG00000033071	DRER06097
251	11	5	Marissa	4	ENSDARG00000095800	DRER33453
251	11	5	Marissa	4	ENSDARG00000110810	NA
252	12	5	Marissa	4	ENSDARG00000040643	DRER07976
252	12	5	Marissa	4	ENSDARG00000097800	DRER53266
252	12	5	Marissa	4	ENSDARG00000097976	DRER52310
252	12	5	Marissa	4	ENSDARG00000101551	DRER59072
252	12	5	Marissa	4	ENSDARG00000096351	NA
252	12	5	Marissa	4	ENSDARG00000094606	NA
252	12	5	Marissa	4	ENSDARG00000101459	DRER59162
252	12	5	Marissa	4	ENSDARG00000091233	DRER24321
252	12	5	Marissa	4	ENSDARG00000104026	NA
252	12	5	Marissa	4	ENSDARG00000056949	DRER11479
252	12	5	Marissa	4	ENSDARG00000112725	NA
252	12	5	Marissa	4	ENSDARG00000044056	DRER46598
252	12	5	Marissa	4	ENSDARG00000113704	DRER43169
252	12	5	Marissa	4	ENSDARG00000089839	DRER46229
253	13	5	Marissa	4	ENSDARG00000092573	DRER45700
253	13	5	Marissa	4	ENSDARG00000018040	DRER53697
253	13	5	Marissa	4	ENSDARG00000078938	DRER17788
253	13	5	Marissa	4	ENSDARG00000112884	NA
253	13	5	Marissa	4	ENSDARG00000069326	DRER32619
253	13	5	Marissa	4	ENSDARG00000094038	NA
253	13	5	Marissa	4	ENSDARG00000100492	DRER42180
253	13	5	Marissa	4	ENSDARG00000094922	DRER46019
254	14	5	Marissa	4	ENSDARG00000096247	DRER48938
254	14	5	Marissa	4	ENSDARG00000102533	DRER55360
254	14	5	Marissa	4	ENSDARG00000060035	DRER12654
254	14	5	Marissa	4	ENSDARG00000095534	DRER31225
254	14	5	Marissa	4	ENSDARG00000089402	NA
254	14	5	Marissa	4	ENSDARG00000092477	DRER33840
254	14	5	Marissa	4	ENSDARG00000101994	DRER57800
254	14	5	Marissa	4	ENSDARG00000099346	DRER48684
254	14	5	Marissa	4	ENSDARG00000097519	DRER50042
254	14	5	Marissa	4	ENSDARG00000111758	NA
254	14	5	Marissa	4	ENSDARG00000099048	DRER24778
254	14	5	Marissa	4	ENSDARG00000094668	NA
254	14	5	Marissa	4	ENSDARG00000093483	DRER34192
254	14	5	Marissa	4	ENSDARG00000100911	DRER37067
254	14	5	Marissa	4	ENSDARG00000094118	DRER15665
255	15	5	Marissa	4	ENSDARG00000097985	DRER51812
255	15	5	Marissa	4	ENSDARG00000097585	DRER54864
255	15	5	Marissa	4	ENSDARG00000069780	DRER38995
255	15	5	Marissa	4	ENSDARG00000097529	DRER53767
255	15	5	Marissa	4	ENSDARG00000096904	NA
255	15	5	Marissa	4	ENSDARG00000083312	NA
255	15	5	Marissa	4	ENSDARG00000095779	DRER40844
[truncated: 27,050 more rows]
