# Supplementary material for: Map and model—moving from observation to prediction in toxicogenomics
Source: Gigascience. 2019 May 29;8(6):giz057. doi: 10.1093/gigascience/giz057 (PMC6539241; doi:10.1093/gigascience/giz057)
Supplement: giz057_Supplementary_Tables [file giz057_supplementary_tables.zip › TableS3_Enrichments_GO.txt]

ONTOLOGY	ID	Description	GeneRatio	BgRatio	pvalue	p.adjust	qvalue	geneID	Count	genenr_annot	genenr_total	clustername	ratio_annot	ratio_total
BP	GO:0043066	negative regulation of apoptotic process	9/25	166/18197	6.33987272037687e-13	1.61892275775941e-11	8.30216798850978e-12	pimr141/si:ch211-57m13.9/pimr113/pimr213/pimr110/pimr50/si:ch211-160d20.5/si:dkey-80c24.1/pimr140	9	25	119	Lucas	0.36	0.0756302521008403
BP	GO:0043069	negative regulation of programmed cell death	9/25	171/18197	8.30216798850978e-13	1.61892275775941e-11	8.30216798850978e-12	pimr141/si:ch211-57m13.9/pimr113/pimr213/pimr110/pimr50/si:ch211-160d20.5/si:dkey-80c24.1/pimr140	9	25	119	Lucas	0.36	0.0756302521008403
BP	GO:0060548	negative regulation of cell death	9/25	187/18197	1.8678337681313e-12	2.20578284982186e-11	1.13117069221634e-11	pimr141/si:ch211-57m13.9/pimr113/pimr213/pimr110/pimr50/si:ch211-160d20.5/si:dkey-80c24.1/pimr140	9	25	119	Lucas	0.36	0.0756302521008403
BP	GO:0046777	protein autophosphorylation	8/25	117/18197	2.26234138443268e-12	2.20578284982186e-11	1.13117069221634e-11	pimr141/si:ch211-57m13.9/pimr113/pimr110/pimr50/si:ch211-160d20.5/si:dkey-80c24.1/pimr140	8	25	119	Lucas	0.32	0.0672268907563025
MF	GO:0004674	protein serine/threonine kinase activity	10/25	444/18197	1.5930007882342e-10	1.24254061482268e-09	6.3720031529368e-10	pimr141/si:ch211-57m13.9/pimr113/pimr213/pimr110/pimr50/si:ch211-160d20.5/aak1b/si:dkey-80c24.1/pimr140	10	25	119	Lucas	0.4	0.0840336134453782
BP	GO:0007346	regulation of mitotic cell cycle	8/25	227/18197	4.67065601439646e-10	3.0359264093577e-09	1.55688533813215e-09	pimr141/si:ch211-57m13.9/pimr113/pimr110/pimr50/si:ch211-160d20.5/si:dkey-80c24.1/pimr140	8	25	119	Lucas	0.32	0.0672268907563025
BP	GO:0042981	regulation of apoptotic process	9/25	433/18197	3.28108816320934e-09	1.66522391440031e-08	8.5396098174375e-09	pimr141/si:ch211-57m13.9/pimr113/pimr213/pimr110/pimr50/si:ch211-160d20.5/si:dkey-80c24.1/pimr140	9	25	119	Lucas	0.36	0.0756302521008403
BP	GO:0043067	regulation of programmed cell death	9/25	435/18197	3.415843926975e-09	1.66522391440031e-08	8.5396098174375e-09	pimr141/si:ch211-57m13.9/pimr113/pimr213/pimr110/pimr50/si:ch211-160d20.5/si:dkey-80c24.1/pimr140	9	25	119	Lucas	0.36	0.0756302521008403
BP	GO:0010941	regulation of cell death	9/25	460/18197	5.56076393223454e-09	2.40966437063497e-08	1.23572531827434e-08	pimr141/si:ch211-57m13.9/pimr113/pimr213/pimr110/pimr50/si:ch211-160d20.5/si:dkey-80c24.1/pimr140	9	25	119	Lucas	0.36	0.0756302521008403
BP	GO:0051726	regulation of cell cycle	8/25	350/18197	1.40606548748275e-08	5.48365540118273e-08	2.8121309749655e-08	pimr141/si:ch211-57m13.9/pimr113/pimr110/pimr50/si:ch211-160d20.5/si:dkey-80c24.1/pimr140	8	25	119	Lucas	0.32	0.0672268907563025
BP	GO:0000278	mitotic cell cycle	8/25	373/18197	2.30614953287053e-08	8.17634834381371e-08	4.1929991506737e-08	pimr141/si:ch211-57m13.9/pimr113/pimr110/pimr50/si:ch211-160d20.5/si:dkey-80c24.1/pimr140	8	25	119	Lucas	0.32	0.0672268907563025
MF	GO:0030246	carbohydrate binding	6/25	185/18197	1.53543696345379e-07	4.99017013122481e-07	2.55906160575631e-07	si:dkey-81n2.1/si:dkey-88n24.10/si:ch211-250e5.3/si:dkey-83f18.5/si:dkey-83f18.6/si:dkey-83f18.10	6	25	119	Lucas	0.24	0.0504201680672269
MF	GO:0008227	G-protein coupled amine receptor activity	7/57	103/18197	3.17458997752178e-08	1.01904338278449e-05	9.59060340577633e-06	taar18c/or137-5/taar12b/taar19b/taar20j/or137-4/taar12h	7	57	239	Haden	0.12280701754386	0.0292887029288703
MF	GO:0001594	trace-amine receptor activity	5/57	38/18197	1.16901854073816e-07	1.87627475788474e-05	1.76583326943079e-05	taar18c/taar12b/taar19b/taar20j/taar12h	5	57	239	Haden	0.087719298245614	0.0209205020920502
BP	GO:0046777	protein autophosphorylation	5/57	117/18197	3.23314079283261e-05	0.00345946064833089	0.00325582950015073	pimr60/pimr54/matk/pimr48/pimr62	5	57	239	Haden	0.087719298245614	0.0209205020920502
CC	GO:0005840	ribosome	15/343	179/18197	1.58104452048035e-06	0.0018932184610552	0.00181393002694425	rrbp1b/rps24/mrps5/rpl4/mrpl3/eif2a/mrpl15/mrpl11/mrpl13/mrps9/chchd1/rps2/rpl8/mrpl48/rsl24d1	15	343	453	Masood	0.043731778425656	0.033112582781457
CC	GO:0005759	mitochondrial matrix	12/343	115/18197	1.79878238580066e-06	0.0018932184610552	0.00181393002694425	eral1/iba57/trmt5/mrps5/si:ch73-1a9.4/pdhb/mrpl15/ndufa10/mrpl11/mrps9/chchd1/mrpl48	12	343	453	Masood	0.0349854227405248	0.0264900662251656
BP	GO:0051186	cofactor metabolic process	15/343	208/18197	1.00192187354053e-05	0.00703015181267607	0.00673572740246898	lias/nadk2/iba57/acot14/acot22/pdhb/aclya/cpox/coq2/hkdc1/mdh1aa/mocs2/hmgcrb/ndor1/flvcr1	15	343	453	Masood	0.043731778425656	0.033112582781457
CC	GO:0030529	intracellular ribonucleoprotein complex	137/941	500/18197	2.37003099519863e-62	2.88906778314712e-59	2.40869992196239e-59	rps27.2/smn1/naa10/mrps22/frg1/ebna1bp2/utp11l/surf6/utp3/mak16/rrp36/rpp21/pop4/snrpc/edc4/snrpb/eif4h/hnrpdl/nip7/fcf1/txnl4a/znf593/krr1/snu13b/rrs1/nhp2/wdr74/fbl/ngdn/rrp9/rrp15/diexf/ppan/srp19/mrpl33/bcas2/hspa14/rpl7l1/noc4l/rwdd1/dkc1/nop58/nob1/pwp2h/mphosph10/ssb/nle1/tbl3/nat10/pes/mrpl57/denr/sf3a3/mrpl46/mrpl19/mrps18b/mrpl12/eif2s1a/mrps31/eif3ja/ltv1/ddx19/hnrnpul1/puf60b/mrps17/m…	137	941	1067	Ummu Kulthoom	0.145589798087141	0.128397375820056
CC	GO:1990904	ribonucleoprotein complex	137/941	500/18197	2.37003099519863e-62	2.88906778314712e-59	2.40869992196239e-59	rps27.2/smn1/naa10/mrps22/frg1/ebna1bp2/utp11l/surf6/utp3/mak16/rrp36/rpp21/pop4/snrpc/edc4/snrpb/eif4h/hnrpdl/nip7/fcf1/txnl4a/znf593/krr1/snu13b/rrs1/nhp2/wdr74/fbl/ngdn/rrp9/rrp15/diexf/ppan/srp19/mrpl33/bcas2/hspa14/rpl7l1/noc4l/rwdd1/dkc1/nop58/nob1/pwp2h/mphosph10/ssb/nle1/tbl3/nat10/pes/mrpl57/denr/sf3a3/mrpl46/mrpl19/mrps18b/mrpl12/eif2s1a/mrps31/eif3ja/ltv1/ddx19/hnrnpul1/puf60b/mrps17/m…	137	941	1067	Ummu Kulthoom	0.145589798087141	0.128397375820056
BP	GO:0022613	ribonucleoprotein complex biogenesis	105/941	284/18197	5.3290754917652e-62	4.33076201630785e-59	3.61068237705214e-59	rps27.2/c1d/heatr3/trmt112/nop16/ebna1bp2/polr1d/utp11l/surf6/utp3/mak16/rrp36/exosc9/pop4/dis3/mphosph6/snrpc/ruvbl1/srpk1b/eif4h/pak1ip1/nip7/fcf1/dimt1l/txnl4a/znf593/krr1/snu13b/nom1/mrto4/rrs1/mpv17l2/nhp2/polr1c/wdr74/fbl/ngdn/tsr2/gnl3l/lsg1/rrp9/rrp15/sdad1/rpusd2/diexf/urb2/ppan/sbds/rpl7l1/noc4l/exosc8/dkc1/nop58/wdr75/gnl3/nob1/pwp2h/rpf2/mphosph10/ddx51/nle1/tbl3/nsun5/nat10/pes/denr/…	105	941	1067	Ummu Kulthoom	0.111583421891605	0.098406747891284
CC	GO:0005730	nucleolus	90/941	211/18197	1.47550313211695e-59	8.99319159025281e-57	7.49788565294166e-57	c1d/prkrip1/frg1/nop16/ebna1bp2/polr1d/utp11l/surf6/utp3/mak16/ddx49/rrp36/rpp21/pop4/pno1/pak1ip1/nip7/fcf1/krr1/snu13b/nifk/nom1/mrto4/rrs1/polr1e/nhp2/polr1c/wdr74/fbl/llph/ngdn/gnl3l/pinx1/sdad1/top1mt/diexf/urb2/rcc2/bcas2/noc4l/dkc1/nop58/ddx18/wdr75/npm1a/gnl3/ddx27/pwp2h/rpf2/mphosph10/aatf/ddx51/nle1/polr1a/ddx31/ddx54/tbl3/nol10/nsun5/noc3l/nat10/pes/rrp8/ddx19/exosc4/nop10/imp4/nkrf/no…	90	941	1067	Ummu Kulthoom	0.0956429330499469	0.084348641049672
BP	GO:0042254	ribosome biogenesis	86/941	200/18197	2.81955657385401e-57	1.37481578541122e-54	1.14622394612886e-54	rps27.2/c1d/heatr3/trmt112/nop16/ebna1bp2/polr1d/utp11l/surf6/utp3/mak16/rrp36/exosc9/pop4/dis3/mphosph6/pak1ip1/nip7/fcf1/dimt1l/znf593/krr1/snu13b/nom1/mrto4/rrs1/mpv17l2/nhp2/polr1c/wdr74/fbl/ngdn/tsr2/gnl3l/lsg1/rrp9/rrp15/sdad1/rpusd2/diexf/urb2/ppan/sbds/rpl7l1/noc4l/exosc8/dkc1/nop58/wdr75/gnl3/nob1/pwp2h/rpf2/mphosph10/ddx51/nle1/tbl3/nsun5/nat10/pes/ltv1/exosc4/abce1/nol9/nop10/imp4/mrpl…	86	941	1067	Ummu Kulthoom	0.0913921360255048	0.0805998125585754
BP	GO:0034470	ncRNA processing	82/941	221/18197	1.41806342153248e-48	5.76206436949363e-46	4.80400081926178e-46	c1d/rpp14/trmt2b/trub1/trmt112/ebna1bp2/utp11l/utp3/trmt6/mak16/rrp36/exosc9/thg1l/rpp21/pop4/dis3/mphosph6/mettl3/fcf1/dimt1l/krr1/snu13b/mrto4/rrs1/nhp2/fbl/ngdn/tsr2/gnl3l/rrp9/rrp15/rpusd2/diexf/mettl1/nsun2/qtrt2/tyw3/sbds/rpl7l1/noc4l/exosc8/dkc1/nop58/wdr75/gnl3/wdr4/nob1/pwp2h/rpf2/mphosph10/ddx51/tbl3/nsun5/nat10/pes/trnt1/exosc4/nol9/nop10/imp4/zgc:56576/nol11/rpl10a/exosc2/qtrt1/nol6/w…	82	941	1067	Ummu Kulthoom	0.0871413390010627	0.0768509840674789
BP	GO:0006364	rRNA processing	62/941	131/18197	1.33470134019565e-44	4.64857409628144e-42	3.87565156077866e-42	c1d/trmt112/ebna1bp2/utp11l/utp3/mak16/rrp36/exosc9/pop4/dis3/mphosph6/fcf1/dimt1l/krr1/snu13b/mrto4/rrs1/nhp2/fbl/ngdn/tsr2/gnl3l/rrp9/rrp15/rpusd2/diexf/sbds/rpl7l1/noc4l/exosc8/dkc1/nop58/wdr75/gnl3/nob1/pwp2h/rpf2/mphosph10/ddx51/tbl3/nsun5/nat10/pes/exosc4/nol9/nop10/imp4/nol11/rpl10a/exosc2/nol6/wdr36/wdr12/ddx56/exosc6/gar1/utp15/gemin4/bud23/tsr1/abt1/rnmtl1a	62	941	1067	Ummu Kulthoom	0.0658873538788523	0.0581068416119963
BP	GO:0016072	rRNA metabolic process	62/941	140/18197	2.06159364405331e-42	6.28270663025247e-40	5.23807542982493e-40	c1d/trmt112/ebna1bp2/utp11l/utp3/mak16/rrp36/exosc9/pop4/dis3/mphosph6/fcf1/dimt1l/krr1/snu13b/mrto4/rrs1/nhp2/fbl/ngdn/tsr2/gnl3l/rrp9/rrp15/rpusd2/diexf/sbds/rpl7l1/noc4l/exosc8/dkc1/nop58/wdr75/gnl3/nob1/pwp2h/rpf2/mphosph10/ddx51/tbl3/nsun5/nat10/pes/exosc4/nol9/nop10/imp4/nol11/rpl10a/exosc2/nol6/wdr36/wdr12/ddx56/exosc6/gar1/utp15/gemin4/bud23/tsr1/abt1/rnmtl1a	62	941	1067	Ummu Kulthoom	0.0658873538788523	0.0581068416119963
BP	GO:0034660	ncRNA metabolic process	85/941	289/18197	3.36960616089085e-41	9.12788868916876e-39	7.61018654582483e-39	c1d/rpp14/trmt2b/trub1/trmt112/ebna1bp2/utp11l/utp3/trmt6/mak16/rrp36/exosc9/thg1l/rpp21/pop4/dis3/mphosph6/mettl3/fcf1/dimt1l/krr1/snu13b/mrto4/rrs1/nhp2/fbl/ngdn/tsr2/gnl3l/rrp9/rrp15/rpusd2/diexf/mettl1/nsun2/qtrt2/tyw3/sbds/rpl7l1/noc4l/exosc8/dkc1/nop58/wdr75/gnl3/wdr4/nob1/pwp2h/rpf2/mphosph10/ddx51/tbl3/nsun5/nat10/pes/trnt1/exosc4/nol9/nop10/imp4/zgc:56576/nol11/fdxacb1/rpl10a/polr3b/exos…	85	941	1067	Ummu Kulthoom	0.0903294367693943	0.0796626054358013
CC	GO:0044429	mitochondrial part	105/941	472/18197	1.54266025631652e-38	3.76100570489968e-36	3.13565995257601e-36	ak2/pgam5/cox19/lyrm7/mrps22/slc25a44b/coq7/fundc1/abcb8/dimt1l/timm9/mpv17l2/slc25a44a/qtrt2/cox4i1/mrpl33/arl2bp/tomm20a/mrpl57/timm8a/ndufaf5/mrpl46/mrpl19/timm13/grpel1/hspe1/hspa9/mrps31/mrps17/mrpl14/mrpl21/mrpl43/pam16/mrpl24/tomm22/chchd4a/timm10/mrps2/mrpl28/mrpl10/mrpl40/cox5ab/ndufs5/agk/mtx2/qtrt1/mrps7/mrps18a/c1qbp/thop1/mrpl16/timm50/timm44/hadhaa/pitrm1/cox15/dap3/slc25a26/mief1/c…	105	941	1067	Ummu Kulthoom	0.111583421891605	0.098406747891284
CC	GO:1905368	peptidase complex	34/941	68/18197	5.4094262225051e-26	1.19892555731522e-23	9.99579142168167e-24	sec11a/psme3/spcs3/psmd8/psma5/spcs2/spcs1/psma6l/elp2/psmd7/psmc6/psma1/psmc4/psmc2/psmb6/psmb5/psmd4b/psmb1/psmb2/psmd3/psmb4/adrm1/psmb7/psma8/psmd11a/psma4/psmc1b/psmd11b/psmd4a/psmd9/psmc1a/psmd10/psmg2/psmg3	34	941	1067	Ummu Kulthoom	0.0361317747077577	0.0318650421743205
CC	GO:0030684	preribosome	32/941	61/18197	2.12558370877454e-25	4.31847756832694e-23	3.600440475126e-23	ebna1bp2/utp11l/utp3/mak16/rrp36/nip7/fcf1/znf593/krr1/snu13b/rrs1/wdr74/fbl/ngdn/rrp9/rrp15/diexf/ppan/noc4l/nop58/nob1/pwp2h/mphosph10/tbl3/nat10/pes/ltv1/imp4/nol6/wdr36/wdr12/tsr1	32	941	1067	Ummu Kulthoom	0.0340063761955367	0.0299906279287723
CC	GO:0000502	proteasome complex	30/941	57/18197	6.01157169312942e-24	1.04687227056068e-21	8.72807890182926e-22	psme3/psmd8/psma5/psma6l/elp2/psmd7/psmc6/psma1/psmc4/psmc2/psmb6/psmb5/psmd4b/psmb1/psmb2/psmd3/psmb4/adrm1/psmb7/psma8/psmd11a/psma4/psmc1b/psmd11b/psmd4a/psmd9/psmc1a/psmd10/psmg2/psmg3	30	941	1067	Ummu Kulthoom	0.0318809776833156	0.028116213683224
CC	GO:1905369	endopeptidase complex	30/941	57/18197	6.01157169312942e-24	1.04687227056068e-21	8.72807890182926e-22	psme3/psmd8/psma5/psma6l/elp2/psmd7/psmc6/psma1/psmc4/psmc2/psmb6/psmb5/psmd4b/psmb1/psmb2/psmd3/psmb4/adrm1/psmb7/psma8/psmd11a/psma4/psmc1b/psmd11b/psmd4a/psmd9/psmc1a/psmd10/psmg2/psmg3	30	941	1067	Ummu Kulthoom	0.0318809776833156	0.028116213683224
CC	GO:0031967	organelle envelope	86/941	491/18197	6.87594890652844e-24	1.11757089560776e-21	9.31751392175889e-22	ak2/pgam5/cox19/seh1l/slc25a44b/cse1l/coq7/fundc1/abcb8/timm9/mpv17l2/slc25a44a/ndc1/qtrt2/cox4i1/arl2bp/noc4l/tomm20a/timm8a/ndufaf5/timm13/grpel1/kpna3/kpnb3/pam16/rae1/tomm22/chchd4a/timm10/cox5ab/ndufs5/agk/mtx2/qtrt1/nup133/ipo4/nup43/nup62l/thop1/timm50/timm44/cox15/nup88/slc25a26/mief1/cox10/slc25a25b/coa7/coa3a/si:ch211-215a9.5/rtn4ip1/minos1/sco2/cptp/chmp7/samm50/cox20/surf1/cox17/cnep1…	86	941	1067	Ummu Kulthoom	0.0913921360255048	0.0805998125585754
CC	GO:0031975	envelope	86/941	498/18197	1.85945386064461e-23	2.83334282015722e-21	2.36224039796364e-21	ak2/pgam5/cox19/seh1l/slc25a44b/cse1l/coq7/fundc1/abcb8/timm9/mpv17l2/slc25a44a/ndc1/qtrt2/cox4i1/arl2bp/noc4l/tomm20a/timm8a/ndufaf5/timm13/grpel1/kpna3/kpnb3/pam16/rae1/tomm22/chchd4a/timm10/cox5ab/ndufs5/agk/mtx2/qtrt1/nup133/ipo4/nup43/nup62l/thop1/timm50/timm44/cox15/nup88/slc25a26/mief1/cox10/slc25a25b/coa7/coa3a/si:ch211-215a9.5/rtn4ip1/minos1/sco2/cptp/chmp7/samm50/cox20/surf1/cox17/cnep1…	86	941	1067	Ummu Kulthoom	0.0913921360255048	0.0805998125585754
CC	GO:0005840	ribosome	49/941	179/18197	1.26332935165871e-22	1.81176291726114e-20	1.51051949105447e-20	rps27.2/naa10/mrps22/surf6/mrpl33/hspa14/rpl7l1/nle1/mrpl57/denr/mrpl46/mrpl19/mrps18b/mrpl12/eif2s1a/mrps31/mrps17/mrpl14/mrpl21/mrpl43/mrpl30/faub/mrpl24/mrps2/mrpl28/mrpl10/rps6kb1b/rpl10a/mrpl2/mrpl40/mcts1/mrps7/mrps18a/mrpl16/mrpl38/dap3/mrps23/mrpl9/mrps34/mrpl17/mrpl52/mrps10/mrps14/mrpl32/mrpl54/mrps21/mrpl18/mrps18c/zgc:171480	49	941	1067	Ummu Kulthoom	0.0520722635494155	0.0459231490159325
CC	GO:0005740	mitochondrial envelope	71/941	365/18197	1.38447331300175e-22	1.87519218727681e-20	1.56340232012069e-20	ak2/pgam5/cox19/slc25a44b/coq7/fundc1/abcb8/timm9/mpv17l2/slc25a44a/qtrt2/cox4i1/arl2bp/tomm20a/timm8a/ndufaf5/timm13/grpel1/pam16/tomm22/chchd4a/timm10/cox5ab/ndufs5/agk/mtx2/qtrt1/thop1/timm50/timm44/cox15/slc25a26/mief1/cox10/slc25a25b/coa7/coa3a/si:ch211-215a9.5/rtn4ip1/minos1/sco2/samm50/cox20/surf1/cox17/slc25a40/mrpl32/atp5e/uqcc2/dnajc19/ndufa3/si:dkeyp-80c12.10/tomm7/sdhaf3/si:dkey-13i19…	71	941	1067	Ummu Kulthoom	0.075451647183847	0.0665417057169635
CC	GO:0044452	nucleolar part	25/941	43/18197	1.26792259192567e-21	1.62694488374462e-19	1.35643131579416e-19	polr1d/rpp21/pop4/snu13b/polr1e/nhp2/polr1c/fbl/dkc1/nop58/pwp2h/mphosph10/polr1a/tbl3/pes/nop10/imp4/polr1b/nol6/wdr36/wdr12/gar1/polr2eb/polr2k/polr2l	25	941	1067	Ummu Kulthoom	0.026567481402763	0.0234301780693533
CC	GO:0000313	organellar ribosome	27/941	53/18197	3.45737980686495e-21	4.01385331863654e-19	3.34646636945173e-19	mrps22/mrpl33/mrpl57/mrpl46/mrpl19/mrps31/mrps17/mrpl14/mrpl21/mrpl43/mrpl24/mrps2/mrpl28/mrpl10/mrpl40/mrps7/mrps18a/mrpl16/dap3/mrpl17/mrpl52/mrps10/mrps14/mrpl32/mrpl54/mrps18c/zgc:171480	27	941	1067	Ummu Kulthoom	0.0286928799149841	0.0253045923149016
CC	GO:0005761	mitochondrial ribosome	27/941	53/18197	3.45737980686495e-21	4.01385331863654e-19	3.34646636945173e-19	mrps22/mrpl33/mrpl57/mrpl46/mrpl19/mrps31/mrps17/mrpl14/mrpl21/mrpl43/mrpl24/mrps2/mrpl28/mrpl10/mrpl40/mrps7/mrps18a/mrpl16/dap3/mrpl17/mrpl52/mrps10/mrps14/mrpl32/mrpl54/mrps18c/zgc:171480	27	941	1067	Ummu Kulthoom	0.0286928799149841	0.0253045923149016
CC	GO:0005759	mitochondrial matrix	38/941	115/18197	5.34633488039135e-21	5.92471110836096e-19	4.93960414068694e-19	lyrm7/mrps22/dimt1l/mrpl33/mrpl57/mrpl46/mrpl19/grpel1/hspe1/hspa9/mrps31/mrps17/mrpl14/mrpl21/mrpl43/mrpl24/mrps2/mrpl28/mrpl10/mrpl40/mrps7/mrps18a/c1qbp/mrpl16/hadhaa/pitrm1/dap3/mrpl17/mrpl52/mrps10/mrps14/tefm/mrpl32/mrpl54/uqcc2/mrps18c/sdhaf3/zgc:171480	38	941	1067	Ummu Kulthoom	0.0403825717321998	0.0356138706654171
BP	GO:0034622	cellular macromolecular complex assembly	80/941	494/18197	4.33238903250321e-20	4.5923323744534e-18	3.82876119989186e-18	rps27.2/cox19/atpaf2/snrpc/ruvbl1/srpk1b/eif4h/nip7/txnl4a/pfdn6/mrto4/mpv17l2/ppan/tubg1/hp1bp3/srp19/tbca/sbds/psmd8/pwp2h/rpf2/nle1/denr/ndufaf5/atpaf1/eif3ja/tubgcp4/clns1a/twf1b/lsm4/prpf19/eif3k/pomp/psmg1/mcts1/ndufs5/gtf2b/arpc1a/cops8/mrps7/vbp1/elp2/cttn/psmc6/psmc4/psmc2/psmd4b/adrm1/psmd11a/xab2/taf11/polr2d/ndufaf6/eif4bb/gemin4/mterf3/psmc1b/spag1a/arpc5lb/psmd11b/psmd4a/coa3a/psmd9…	80	941	1067	Ummu Kulthoom	0.0850159404888417	0.0749765698219306
MF	GO:0140098	catalytic activity, acting on RNA	56/941	269/18197	1.77031786343401e-19	1.79834789627172e-17	1.49933499749609e-17	rnaseh1/rpp14/trmt2b/polr1d/ddx49/rpp21/pop4/dis3/mettl3/dimt1l/polr1e/polr1c/fbl/mettl1/nsun2/qtrt2/ddx18/ddx27/wdr4/nob1/ddx51/polr1a/ddx31/ddx54/nsun5/polr3a/si:dkey-19e4.5/ddx19/rnmt/smfn/ptrh2/dbr1/ddx55/fdxacb1/polr3b/qtrt1/polr1b/yars2/ddx56/mrpl44/polr2c/pop7/polr2d/cnot8/polr2eb/bud23/eif4a3/mtfmt/tsen34/polr3d/tsen2/rnmtl1a/ptrhd1/polr3k/polr2k/polr2l	56	941	1067	Ummu Kulthoom	0.0595111583421892	0.0524835988753515
BP	GO:0016071	mRNA metabolic process	60/941	319/18197	1.65952763866107e-18	1.61837135322227e-16	1.34928331379138e-16	smn1/trub1/exosc9/pop4/snrpc/edc4/snrpb/thoc6/srpk1b/mettl3/txnl4a/snu13b/mrto4/ptbp1b/srsf1a/bcas2/exosc8/dkc1/sf3a3/aurkaip1/exosc4/rnmt/fip1l1b/puf60b/sf3b5/clns1a/snrpb2/dbr1/smndc1/plrg1/lsm4/prpf19/cdc40/exosc2/magoh/dcp1b/exosc6/xab2/polr2d/cnot8/tbp/gemin4/snrpa/eif4a3/tfip11/ssu72/htatsf1/snrpd3/snrpd2/polr3k/lsm7/bud31/srek1ip1/snrpe/snrpg/lsm1/thoc7/phf5a/lsm8/lsm5	60	941	1067	Ummu Kulthoom	0.0637619553666312	0.056232427366448
CC	GO:0031966	mitochondrial membrane	62/941	341/18197	2.54006617567034e-18	2.3818005139555e-16	1.98577643126293e-16	pgam5/slc25a44b/coq7/fundc1/abcb8/timm9/mpv17l2/slc25a44a/qtrt2/cox4i1/tomm20a/timm8a/ndufaf5/timm13/grpel1/pam16/tomm22/timm10/cox5ab/ndufs5/agk/mtx2/qtrt1/timm50/timm44/cox15/slc25a26/mief1/cox10/slc25a25b/coa3a/rtn4ip1/minos1/sco2/samm50/cox20/surf1/slc25a40/mrpl32/atp5e/uqcc2/dnajc19/ndufa3/si:dkeyp-80c12.10/tomm7/si:dkey-13i19.8/timm10b/tomm5/atp5ia/ndufa2/ndufs4/ndufs6/ndufc2/ndufa7/zgc:865…	62	941	1067	Ummu Kulthoom	0.0658873538788523	0.0581068416119963
BP	GO:0008380	RNA splicing	45/941	204/18197	6.62676086697006e-17	5.9837196272863e-15	4.98880126086518e-15	smn1/snrpc/snrpb/thoc6/srpk1b/mettl3/txnl4a/snu13b/srsf1a/bcas2/sf3a3/ddx19/puf60b/sf3b5/clns1a/snrpb2/zgc:56576/dbr1/smndc1/plrg1/lsm4/prpf19/cdc40/magoh/xab2/thrap3b/gemin4/snrpa/mterf3/eif4a3/tfip11/tsen34/tsen2/htatsf1/snrpd3/snrpd2/lsm7/bud31/srek1ip1/snrpe/snrpg/thoc7/phf5a/lsm8/lsm5	45	941	1067	Ummu Kulthoom	0.0478214665249734	0.042174320524836
CC	GO:0044455	mitochondrial membrane part	36/941	134/18197	1.11626113658984e-16	9.7194451821644e-15	8.10338441637212e-15	slc25a44b/coq7/fundc1/timm9/slc25a44a/cox4i1/tomm20a/grpel1/pam16/tomm22/cox5ab/ndufs5/agk/timm50/coa3a/minos1/atp5e/ndufa3/si:dkeyp-80c12.10/tomm7/si:dkey-13i19.8/timm10b/tomm5/atp5ia/ndufa2/ndufs4/ndufs6/ndufa7/zgc:86599/cox7a2a/ndufa8/uqcr10/cox8a/uqcrq/atp5j/atp5l	36	941	1067	Ummu Kulthoom	0.0382571732199787	0.0337394564198688
CC	GO:0005743	mitochondrial inner membrane	48/941	236/18197	1.90386393856559e-16	1.6005587180079e-14	1.33443240122329e-14	slc25a44b/coq7/abcb8/timm9/mpv17l2/slc25a44a/cox4i1/timm8a/ndufaf5/timm13/grpel1/pam16/timm10/cox5ab/ndufs5/agk/timm50/timm44/cox15/slc25a26/slc25a25b/coa3a/minos1/sco2/surf1/slc25a40/mrpl32/atp5e/uqcc2/dnajc19/ndufa3/si:dkeyp-80c12.10/si:dkey-13i19.8/timm10b/atp5ia/ndufa2/ndufs4/ndufs6/ndufc2/ndufa7/zgc:86599/cox7a2a/ndufa8/uqcr10/cox8a/uqcrq/atp5j/atp5l	48	941	1067	Ummu Kulthoom	0.051009564293305	0.0449859418931584
MF	GO:0003735	structural constituent of ribosome	37/941	144/18197	2.05866036877758e-16	1.67300465969324e-14	1.39483269196825e-14	rps27.2/mrps22/rpl7l1/mrpl46/mrpl19/mrps18b/mrpl12/mrps31/mrps17/mrpl14/mrpl21/mrpl43/mrpl30/faub/mrpl24/mrps2/mrpl28/mrpl10/rpl10a/mrpl2/mrps7/mrps18a/mrpl16/dap3/mrps23/mrpl9/mrps34/mrpl17/mrps25/mrpl52/mrps10/mrps14/mrpl32/mrps21/mrpl18/mrps18c/zgc:171480	37	941	1067	Ummu Kulthoom	0.0393198724760893	0.0346766635426429
BP	GO:0042274	ribosomal small subunit biogenesis	24/941	60/18197	6.10045766937115e-16	4.7977147735248e-14	3.9999944854179e-14	rps27.2/utp11l/surf6/utp3/rrp36/fcf1/krr1/snu13b/nom1/rrs1/ngdn/tsr2/diexf/noc4l/nob1/pwp2h/mphosph10/tbl3/nat10/ltv1/nol11/mrps7/tsr1/abt1	24	941	1067	Ummu Kulthoom	0.0255047821466525	0.0224929709465792
BP	GO:0006518	peptide metabolic process	72/941	498/18197	1.78513022510693e-15	1.36004609025334e-13	1.1339100212768e-13	rps27.2/eef2a.1/eif4h/mettl3/sec11a/nhp2/ngdn/dph2/rnpep/spcs3/eif4ea/eif1axb/rpl7l1/rwdd1/eif1axa/eif2s2/denr/eif4eb/spcs2/mrpl19/mrps18b/mrpl12/eif2s1a/eif3ja/eif3i/abce1/znf598/mrps17/mrpl14/mrpl30/faub/spcs1/mrpl24/mrps2/ogfod1/mrpl10/rps6kb1b/fdxacb1/rpl10a/eif3k/mrpl2/magoh/mcts1/tufm/mrps7/mrps18a/yars2/dph5/thop1/mrpl16/gfm1/polr2d/eif4bb/cnot8/eif3g/eif3s6ip/eif4a3/mrps23/gspt1/mrpl9/coa…	72	941	1067	Ummu Kulthoom	0.0765143464399575	0.0674789128397376
BP	GO:0006412	translation	66/941	434/18197	2.31863378217685e-15	1.71297853362035e-13	1.4281600744445e-13	rps27.2/eef2a.1/eif4h/mettl3/nhp2/ngdn/dph2/eif4ea/eif1axb/rpl7l1/rwdd1/eif1axa/eif2s2/denr/eif4eb/mrpl19/mrps18b/mrpl12/eif2s1a/eif3ja/eif3i/abce1/znf598/mrps17/mrpl14/mrpl30/faub/mrpl24/mrps2/ogfod1/mrpl10/rps6kb1b/fdxacb1/rpl10a/eif3k/mrpl2/magoh/mcts1/tufm/mrps7/mrps18a/yars2/dph5/mrpl16/gfm1/polr2d/eif4bb/cnot8/eif3g/eif3s6ip/eif4a3/mrps23/gspt1/mrpl9/coa3a/mrpl17/mrpl52/mrps10/mrps14/mrpl32…	66	941	1067	Ummu Kulthoom	0.0701381509032944	0.0618556701030928
CC	GO:0032040	small-subunit processome	17/941	29/18197	3.38890555020297e-15	2.43004462688084e-13	2.0259989527684e-13	utp11l/utp3/fcf1/krr1/snu13b/fbl/ngdn/rrp9/diexf/noc4l/nop58/pwp2h/mphosph10/tbl3/imp4/nol6/wdr36	17	941	1067	Ummu Kulthoom	0.0180658873538789	0.0159325210871603
BP	GO:0043043	peptide biosynthetic process	66/941	439/18197	4.10611613829661e-15	2.86020318433347e-13	2.38463466557918e-13	rps27.2/eef2a.1/eif4h/mettl3/nhp2/ngdn/dph2/eif4ea/eif1axb/rpl7l1/rwdd1/eif1axa/eif2s2/denr/eif4eb/mrpl19/mrps18b/mrpl12/eif2s1a/eif3ja/eif3i/abce1/znf598/mrps17/mrpl14/mrpl30/faub/mrpl24/mrps2/ogfod1/mrpl10/rps6kb1b/fdxacb1/rpl10a/eif3k/mrpl2/magoh/mcts1/tufm/mrps7/mrps18a/yars2/dph5/mrpl16/gfm1/polr2d/eif4bb/cnot8/eif3g/eif3s6ip/eif4a3/mrps23/gspt1/mrpl9/coa3a/mrpl17/mrpl52/mrps10/mrps14/mrpl32…	66	941	1067	Ummu Kulthoom	0.0701381509032944	0.0618556701030928
CC	GO:0005654	nucleoplasm	55/941	326/18197	6.24232341357584e-15	4.22744013397164e-13	3.52453991567689e-13	men1/smn1/fam206a/ccnh/polr1d/zgc:103508/ruvbl1/thoc6/mettl3/thap12a/rpa1/gtf2h3/polr1c/fbl/lsg1/pes/rrp8/polr3a/kpna3/supt16h/fip1l1b/nop10/smndc1/nkrf/rbb4l/polr3b/eed/magoh/med31/med6/wdr12/elp2/polr2c/med20/taf11/polr2d/med28/tbp/sap30l/polr2eb/eif4a3/si:ch73-105m5.1/ssu72/med7/polr3d/zgc:110269/gtf2a2/polr3k/polr2k/polr2l/taf13/dpy30/med29/thoc7/cops9	55	941	1067	Ummu Kulthoom	0.0584484590860786	0.0515463917525773
BP	GO:0043604	amide biosynthetic process	69/941	479/18197	8.54241589758526e-15	5.62875944819266e-13	4.69286062538752e-13	rps27.2/eef2a.1/eif4h/mettl3/cers3b/nhp2/ngdn/dph2/eif4ea/eif1axb/rpl7l1/rwdd1/eif1axa/eif2s2/denr/eif4eb/mrpl19/mrps18b/mrpl12/eif2s1a/eif3ja/eif3i/abce1/znf598/cad/mrps17/mrpl14/mrpl30/faub/mrpl24/mrps2/ogfod1/mrpl10/rps6kb1b/fdxacb1/rpl10a/eif3k/mrpl2/magoh/mcts1/tufm/mrps7/mrps18a/yars2/dph5/mrpl16/gfm1/polr2d/eif4bb/cnot8/eif3g/eif3s6ip/eif4a3/mrps23/gspt1/mrpl9/coa3a/mrpl17/mrpl52/mrps10/mr…	69	941	1067	Ummu Kulthoom	0.0733262486716259	0.0646672914714152
CC	GO:0019866	organelle inner membrane	48/941	262/18197	1.36171414312112e-14	8.73647126560338e-13	7.28385044422958e-13	slc25a44b/coq7/abcb8/timm9/mpv17l2/slc25a44a/cox4i1/timm8a/ndufaf5/timm13/grpel1/pam16/timm10/cox5ab/ndufs5/agk/timm50/timm44/cox15/slc25a26/slc25a25b/coa3a/minos1/sco2/surf1/slc25a40/mrpl32/atp5e/uqcc2/dnajc19/ndufa3/si:dkeyp-80c12.10/si:dkey-13i19.8/timm10b/atp5ia/ndufa2/ndufs4/ndufs6/ndufc2/ndufa7/zgc:86599/cox7a2a/ndufa8/uqcr10/cox8a/uqcrq/atp5j/atp5l	48	941	1067	Ummu Kulthoom	0.051009564293305	0.0449859418931584
BP	GO:0006397	mRNA processing	45/941	235/18197	1.73576640642376e-14	1.08507653816952e-12	9.04659900352035e-13	smn1/snrpc/snrpb/thoc6/srpk1b/mettl3/txnl4a/snu13b/ptbp1b/srsf1a/bcas2/sf3a3/aurkaip1/rnmt/fip1l1b/puf60b/sf3b5/clns1a/snrpb2/dbr1/smndc1/plrg1/lsm4/prpf19/cdc40/magoh/xab2/polr2d/gemin4/snrpa/eif4a3/tfip11/ssu72/htatsf1/snrpd3/snrpd2/lsm7/bud31/srek1ip1/snrpe/snrpg/thoc7/phf5a/lsm8/lsm5	45	941	1067	Ummu Kulthoom	0.0478214665249734	0.042174320524836
CC	GO:0098798	mitochondrial protein complex	29/941	102/18197	2.10895394232357e-14	1.28540742784622e-12	1.07168159542811e-12	timm9/cox4i1/tomm20a/grpel1/pam16/tomm22/cox5ab/ndufs5/agk/timm50/minos1/atp5e/ndufa3/si:dkeyp-80c12.10/tomm7/timm10b/tomm5/atp5ia/ndufa2/ndufs4/ndufs6/ndufa7/zgc:86599/ndufa8/uqcr10/cox8a/uqcrq/atp5j/atp5l	29	941	1067	Ummu Kulthoom	0.0308182784272051	0.0271790065604499
BP	GO:0042273	ribosomal large subunit biogenesis	22/941	57/18197	2.43720129530195e-14	1.44924311169419e-12	1.20827617489809e-12	heatr3/nop16/ebna1bp2/surf6/mak16/pak1ip1/nip7/snu13b/mrto4/rrs1/nhp2/wdr74/rrp15/sdad1/ppan/rpl7l1/rpf2/nle1/pes/nol9/rpl10a/wdr12	22	941	1067	Ummu Kulthoom	0.0233793836344315	0.0206185567010309
BP	GO:0022618	ribonucleoprotein complex assembly	32/941	129/18197	6.50186404194069e-14	3.77417727005986e-12	3.14664146992167e-12	rps27.2/snrpc/ruvbl1/srpk1b/eif4h/nip7/txnl4a/mrto4/mpv17l2/ppan/sbds/pwp2h/rpf2/nle1/denr/eif3ja/clns1a/lsm4/prpf19/eif3k/mcts1/mrps7/xab2/polr2d/eif4bb/gemin4/mterf3/abt1/snrpd3/snrpd2/snrpe/snrpg	32	941	1067	Ummu Kulthoom	0.0340063761955367	0.0299906279287723
BP	GO:0033365	protein localization to organelle	37/941	172/18197	8.96152708420201e-14	5.08097744913593e-12	4.23615882487003e-12	heatr3/cse1l/rpa1/timm9/top1mt/ranbp1/srp19/spcs3/ift20/spcs2/timm13/grpel1/kpna3/kpnb3/pam16/spcs1/rae1/tomm22/chchd4a/timm10/ankrd13c/sec61b/agk/mtx2/nup133/ipo4/nup62l/timm50/timm44/fam53b/nup88/zgc:56596/pex26/srpr/srp9/wrb/tomm7	37	941	1067	Ummu Kulthoom	0.0393198724760893	0.0346766635426429
BP	GO:0071826	ribonucleoprotein complex subunit organization	33/941	139/18197	1.02198741331044e-13	5.66273934920649e-12	4.72119065813986e-12	rps27.2/snrpc/ruvbl1/srpk1b/eif4h/nip7/txnl4a/mrto4/mpv17l2/ppan/sbds/pwp2h/rpf2/nle1/denr/eif3ja/clns1a/lsm4/prpf19/eif3k/mcts1/mrps7/xab2/polr2d/eif4bb/gemin4/mterf3/tfip11/abt1/snrpd3/snrpd2/snrpe/snrpg	33	941	1067	Ummu Kulthoom	0.0350690754516472	0.0309278350515464
CC	GO:0044451	nucleoplasm part	48/941	280/18197	1.84968900110452e-13	1.00212039659841e-11	8.35496949972592e-12	men1/smn1/fam206a/ccnh/polr1d/zgc:103508/ruvbl1/thoc6/mettl3/rpa1/gtf2h3/polr1c/fbl/lsg1/rrp8/polr3a/supt16h/fip1l1b/nop10/smndc1/rbb4l/polr3b/eed/magoh/med31/med6/elp2/polr2c/med20/taf11/polr2d/med28/tbp/sap30l/polr2eb/eif4a3/si:ch73-105m5.1/ssu72/med7/polr3d/gtf2a2/polr3k/polr2k/polr2l/taf13/dpy30/med29/thoc7	48	941	1067	Ummu Kulthoom	0.051009564293305	0.0449859418931584
CC	GO:0044391	ribosomal subunit	32/941	134/18197	2.0323775596579e-13	1.06414095452942e-11	8.87205294761152e-12	rps27.2/mrps22/surf6/mrpl33/rpl7l1/mrpl46/mrpl19/mrps31/mrps17/mrpl14/mrpl21/mrpl43/mrpl30/mrpl24/mrps2/mrpl28/mrpl10/rpl10a/mcts1/mrps7/mrps18a/mrpl16/dap3/mrpl17/mrpl52/mrps10/mrps14/mrpl32/mrpl54/mrps21/mrps18c/zgc:171480	32	941	1067	Ummu Kulthoom	0.0340063761955367	0.0299906279287723
CC	GO:0022624	proteasome accessory complex	15/941	26/18197	2.05146123309609e-13	1.06414095452942e-11	8.87205294761152e-12	psme3/psmd8/psmd7/psmc6/psmc4/psmc2/psmd4b/psmd3/adrm1/psmd11a/psmc1b/psmd11b/psmd4a/psmd9/psmc1a	15	941	1067	Ummu Kulthoom	0.0159404888416578	0.014058106841612
CC	GO:0005838	proteasome regulatory particle	14/941	23/18197	4.70038083691274e-13	2.3874017667486e-11	1.99044635878914e-11	psmd8/psmd7/psmc6/psmc4/psmc2/psmd4b/psmd3/adrm1/psmd11a/psmc1b/psmd11b/psmd4a/psmd9/psmc1a	14	941	1067	Ummu Kulthoom	0.0148777895855473	0.0131208997188379
BP	GO:0072594	establishment of protein localization to organelle	31/941	130/18197	5.0410429383563e-13	2.50817605790054e-11	2.09113940149646e-11	heatr3/cse1l/timm9/ranbp1/srp19/spcs3/spcs2/timm13/grpel1/kpna3/kpnb3/pam16/spcs1/rae1/tomm22/chchd4a/timm10/sec61b/agk/mtx2/nup133/ipo4/nup62l/timm50/timm44/fam53b/nup88/pex26/srpr/srp9/tomm7	31	941	1067	Ummu Kulthoom	0.0329436769394261	0.0290534208059981
CC	GO:0005681	spliceosomal complex	27/941	101/18197	8.56410299873612e-13	4.17585662218373e-11	3.48153324011778e-11	smn1/frg1/snrpc/snrpb/txnl4a/snu13b/bcas2/sf3a3/ddx19/sf3b5/smndc1/plrg1/prpf19/cdc40/magoh/xab2/eif4a3/tfip11/htatsf1/snrpd3/snrpd2/lsm7/bud31/snrpe/snrpg/phf5a/lsm8	27	941	1067	Ummu Kulthoom	0.0286928799149841	0.0253045923149016
CC	GO:0000315	organellar large ribosomal subunit	15/941	28/18197	9.0165685016692e-13	4.22738346289798e-11	3.52449266735288e-11	mrpl33/mrpl46/mrpl19/mrpl14/mrpl21/mrpl43/mrpl24/mrpl28/mrpl10/mrpl16/mrpl17/mrpl52/mrpl32/mrpl54/zgc:171480	15	941	1067	Ummu Kulthoom	0.0159404888416578	0.014058106841612
CC	GO:0005762	mitochondrial large ribosomal subunit	15/941	28/18197	9.0165685016692e-13	4.22738346289798e-11	3.52449266735288e-11	mrpl33/mrpl46/mrpl19/mrpl14/mrpl21/mrpl43/mrpl24/mrpl28/mrpl10/mrpl16/mrpl17/mrpl52/mrpl32/mrpl54/zgc:171480	15	941	1067	Ummu Kulthoom	0.0159404888416578	0.014058106841612
BP	GO:0030490	maturation of SSU-rRNA	18/941	43/18197	1.06357196558209e-12	4.8924310416776e-11	4.07896219570806e-11	utp3/rrp36/fcf1/krr1/snu13b/rrs1/ngdn/tsr2/diexf/noc4l/nob1/pwp2h/mphosph10/tbl3/nat10/nol11/tsr1/abt1	18	941	1067	Ummu Kulthoom	0.0191285866099894	0.0168697282099344
BP	GO:0043248	proteasome assembly	11/941	14/18197	2.1080926289954e-12	9.51764783239036e-11	7.93514009081896e-11	psmd8/pomp/psmg1/elp2/psmd4b/adrm1/psmd11a/psmd11b/psmd4a/psmd9/psmg2	11	941	1067	Ummu Kulthoom	0.0116896918172157	0.0103092783505155
BP	GO:0000377	RNA splicing, via transesterification reactions with bulged adenosine as nucleophile	32/941	146/18197	2.4938319848029e-12	1.08570756766955e-10	9.05186008017746e-11	smn1/snrpc/snrpb/srpk1b/mettl3/txnl4a/snu13b/sf3a3/sf3b5/clns1a/snrpb2/dbr1/plrg1/lsm4/prpf19/cdc40/magoh/xab2/gemin4/snrpa/eif4a3/tfip11/htatsf1/snrpd3/snrpd2/lsm7/bud31/snrpe/snrpg/phf5a/lsm8/lsm5	32	941	1067	Ummu Kulthoom	0.0340063761955367	0.0299906279287723
BP	GO:0000398	mRNA splicing, via spliceosome	32/941	146/18197	2.4938319848029e-12	1.08570756766955e-10	9.05186008017746e-11	smn1/snrpc/snrpb/srpk1b/mettl3/txnl4a/snu13b/sf3a3/sf3b5/clns1a/snrpb2/dbr1/plrg1/lsm4/prpf19/cdc40/magoh/xab2/gemin4/snrpa/eif4a3/tfip11/htatsf1/snrpd3/snrpd2/lsm7/bud31/snrpe/snrpg/phf5a/lsm8/lsm5	32	941	1067	Ummu Kulthoom	0.0340063761955367	0.0299906279287723
BP	GO:0000375	RNA splicing, via transesterification reactions	32/941	147/18197	3.03313501306695e-12	1.29600731907836e-10	1.0805190333493e-10	smn1/snrpc/snrpb/srpk1b/mettl3/txnl4a/snu13b/sf3a3/sf3b5/clns1a/snrpb2/dbr1/plrg1/lsm4/prpf19/cdc40/magoh/xab2/gemin4/snrpa/eif4a3/tfip11/htatsf1/snrpd3/snrpd2/lsm7/bud31/snrpe/snrpg/phf5a/lsm8/lsm5	32	941	1067	Ummu Kulthoom	0.0340063761955367	0.0299906279287723
CC	GO:0098800	inner mitochondrial membrane protein complex	25/941	91/18197	3.08320034891488e-12	1.29600731907836e-10	1.0805190333493e-10	timm9/cox4i1/grpel1/pam16/cox5ab/ndufs5/agk/timm50/minos1/atp5e/ndufa3/si:dkeyp-80c12.10/timm10b/atp5ia/ndufa2/ndufs4/ndufs6/ndufa7/zgc:86599/ndufa8/uqcr10/cox8a/uqcrq/atp5j/atp5l	25	941	1067	Ummu Kulthoom	0.026567481402763	0.0234301780693533
BP	GO:0009451	RNA modification	24/941	86/18197	5.78749313853624e-12	2.39150987656802e-10	1.99387140954745e-10	trub1/trmt112/trmt6/thg1l/trub2/mettl3/dimt1l/nhp2/rpusd2/mettl1/nsun2/qtrt2/dkc1/nop58/wdr4/nsun5/nat10/nop10/qtrt1/naf1/gar1/rpusd4/bud23/mtfmt	24	941	1067	Ummu Kulthoom	0.0255047821466525	0.0224929709465792
BP	GO:0008033	tRNA processing	23/941	80/18197	8.10240987011882e-12	3.29227921055828e-10	2.74486902792973e-10	rpp14/trmt2b/trub1/trmt112/trmt6/thg1l/rpp21/pop4/fbl/mettl1/nsun2/qtrt2/tyw3/wdr4/nat10/trnt1/zgc:56576/qtrt1/pop7/rpusd4/mtfmt/tsen34/tsen2	23	941	1067	Ummu Kulthoom	0.024442082890542	0.0215557638238051
BP	GO:0044265	cellular macromolecule catabolic process	62/941	473/18197	1.34245977393922e-11	5.36543758830134e-10	4.47332152454984e-10	lonrf1l/rnaseh1/exosc9/dis3/edc4/mettl3/psme3/mrto4/ranbp1/psmd8/psma5/uchl5/exosc8/anapc4/anapc2/endog/exosc4/si:ch211-59o9.10/ubxn1/lsm4/exosc2/psma6l/magoh/rbx1/dcp1b/exosc6/psmd7/psmc6/psma1/psmc4/psmc2/psmb6/psmb5/psmd4b/vcp/psmb1/psmb2/psmd3/psmb4/usp14/adrm1/psmb7/psma8/nsfl1c/psmd11a/psma4/polr2d/cnot8/tbp/eif4a3/psmf1/psmc1b/usp4/psmd11b/psmd4a/anapc11/rnf175/psmc1a/lsm7/lsm1/uqcc2/lsm5	62	941	1067	Ummu Kulthoom	0.0658873538788523	0.0581068416119963
BP	GO:0006457	protein folding	28/941	122/18197	1.81330599944523e-11	7.130387139754e-10	5.94481134962436e-10	erp44/fkbp2/pfdn6/pdia5/ppie/tbca/ppib/nudc/zgc:77086/dnajb11/pfdn1/nudcd2/grpel1/hspe1/hspa9/cct3/cct7/chchd4a/trap1/emc1/vbp1/clgn/nudcd3/tbce/fkbp4/emc6/tbcc/ppil3	28	941	1067	Ummu Kulthoom	0.0297555791710946	0.0262417994376757
CC	GO:0005758	mitochondrial intermembrane space	15/941	33/18197	1.95676284281065e-11	7.45404345433184e-10	6.21465304188713e-10	ak2/cox19/timm9/arl2bp/timm13/chchd4a/timm10/agk/thop1/coa7/si:ch211-215a9.5/cox17/uqcc2/sdhaf3/timm10b	15	941	1067	Ummu Kulthoom	0.0159404888416578	0.014058106841612
CC	GO:0031970	organelle envelope lumen	15/941	33/18197	1.95676284281065e-11	7.45404345433184e-10	6.21465304188713e-10	ak2/cox19/timm9/arl2bp/timm13/chchd4a/timm10/agk/thop1/coa7/si:ch211-215a9.5/cox17/uqcc2/sdhaf3/timm10b	15	941	1067	Ummu Kulthoom	0.0159404888416578	0.014058106841612
BP	GO:0006399	tRNA metabolic process	29/941	131/18197	2.0452451817005e-11	7.67124269690126e-10	6.39573837386828e-10	rpp14/trmt2b/trub1/trmt112/trmt6/exosc9/thg1l/rpp21/pop4/fbl/mettl1/nsun2/qtrt2/tyw3/exosc8/wdr4/nat10/trnt1/zgc:56576/fdxacb1/polr3b/exosc2/qtrt1/yars2/pop7/rpusd4/mtfmt/tsen34/tsen2	29	941	1067	Ummu Kulthoom	0.0308182784272051	0.0271790065604499
CC	GO:0098796	membrane protein complex	60/941	460/18197	3.55577669583885e-11	1.31348236128108e-09	1.09508848479503e-09	stx4/vamp5/sec11a/timm9/cox4i1/si:ch211-286b5.5/spcs3/emc8/tomm20a/gng12a/spcs2/grpel1/ltv1/gng5/pam16/spcs1/tomm22/atp6v1e1b/sec61b/cox5ab/ndufs5/atp6v0e1/emc1/agk/timm50/clta/aph1b/atp6v1ab/emc10/atp6v1f/atp6v1g1/ap2m1a/mmgt1/srpr/minos1/emc7/emc6/chmp7/emc9/srp9/atp5e/ndufa3/si:dkeyp-80c12.10/tomm7/copz1/timm10b/tomm5/atp5ia/zgc:92907/ndufa2/ndufs4/ndufs6/ndufa7/zgc:86599/ndufa8/uqcr10/cox8a/u…	60	941	1067	Ummu Kulthoom	0.0637619553666312	0.056232427366448
BP	GO:0017038	protein import	23/941	86/18197	4.16652910539479e-11	1.51611909835112e-09	1.26403263197444e-09	heatr3/cse1l/timm9/ranbp1/timm13/grpel1/kpna3/kpnb3/pam16/rae1/tomm22/chchd4a/timm10/agk/nup133/ipo4/nup62l/timm50/timm44/fam53b/nup88/pex26/tomm7	23	941	1067	Ummu Kulthoom	0.024442082890542	0.0215557638238051
BP	GO:0065002	intracellular protein transmembrane transport	15/941	35/18197	5.55816607776161e-11	1.96388534747577e-09	1.6373483899554e-09	timm9/srp19/timm13/grpel1/pam16/tomm22/chchd4a/timm10/sec61b/agk/timm50/timm44/pex26/srp9/tomm7	15	941	1067	Ummu Kulthoom	0.0159404888416578	0.014058106841612
BP	GO:0071806	protein transmembrane transport	15/941	35/18197	5.55816607776161e-11	1.96388534747577e-09	1.6373483899554e-09	timm9/srp19/timm13/grpel1/pam16/tomm22/chchd4a/timm10/sec61b/agk/timm50/timm44/pex26/srp9/tomm7	15	941	1067	Ummu Kulthoom	0.0159404888416578	0.014058106841612
BP	GO:0007005	mitochondrion organization	33/941	173/18197	6.16071815396835e-11	2.14569012276783e-09	1.7889243241072e-09	mgme1/cox19/apopt1/fundc1/timm9/cluha/ndufaf5/timm13/grpel1/atpaf1/pam16/tomm22/chchd4a/timm10/ndufs5/agk/mtx2/timm50/timm44/ndufaf6/mief1/coa3a/mrpl17/si:ch211-215a9.5/samm50/cox20/coa5/cox17/uqcc2/tomm7/sdhaf3/chchd10/uqcr10	33	941	1067	Ummu Kulthoom	0.0350690754516472	0.0309278350515464
CC	GO:0055029	nuclear DNA-directed RNA polymerase complex	22/941	83/18197	1.33560303278031e-10	4.5861974562231e-09	3.82364633995372e-09	ccnh/polr1d/gtf2h3/polr1e/polr1c/polr1a/polr3a/polr3b/med31/med6/polr1b/polr2c/taf11/polr2d/tbp/polr2eb/polr3d/gtf2a2/polr3k/polr2k/polr2l/taf13	22	941	1067	Ummu Kulthoom	0.0233793836344315	0.0206185567010309
CC	GO:0000428	DNA-directed RNA polymerase complex	22/941	84/18197	1.72231226944848e-10	5.75205111358275e-09	4.79565247628699e-09	ccnh/polr1d/gtf2h3/polr1e/polr1c/polr1a/polr3a/polr3b/med31/med6/polr1b/polr2c/taf11/polr2d/tbp/polr2eb/polr3d/gtf2a2/polr3k/polr2k/polr2l/taf13	22	941	1067	Ummu Kulthoom	0.0233793836344315	0.0206185567010309
CC	GO:0030880	RNA polymerase complex	22/941	84/18197	1.72231226944848e-10	5.75205111358275e-09	4.79565247628699e-09	ccnh/polr1d/gtf2h3/polr1e/polr1c/polr1a/polr3a/polr3b/med31/med6/polr1b/polr2c/taf11/polr2d/tbp/polr2eb/polr3d/gtf2a2/polr3k/polr2k/polr2l/taf13	22	941	1067	Ummu Kulthoom	0.0233793836344315	0.0206185567010309
CC	GO:0030532	small nuclear ribonucleoprotein complex	18/941	56/18197	1.95963372918717e-10	6.45619869156528e-09	5.38272081231923e-09	snrpc/snrpb/txnl4a/snu13b/sf3b5/snrpb2/lsm4/gemin4/snrpa/htatsf1/snrpd3/snrpd2/lsm7/snrpe/snrpg/phf5a/lsm8/lsm5	18	941	1067	Ummu Kulthoom	0.0191285866099894	0.0168697282099344
BP	GO:0090305	nucleic acid phosphodiester bond hydrolysis	20/941	71/18197	2.80205899640429e-10	9.07459964603408e-09	7.56575791912776e-09	rnaseh1/ercc1/rrp36/exosc9/pop4/edc4/rrs1/nhp2/exosc8/gnl3/nob1/endog/nol9/fip1l1b/exosc2/dcp1b/pop7/tsr1/abt1/polr3k	20	941	1067	Ummu Kulthoom	0.0212539851222104	0.0187441424554827
BP	GO:0006605	protein targeting	22/941	86/18197	2.8288333597153e-10	9.07459964603408e-09	7.56575791912776e-09	timm9/srp19/spcs3/tomm20a/spcs2/timm13/grpel1/pam16/spcs1/tomm22/chchd4a/timm10/sec61b/agk/mtx2/timm50/timm44/pex26/mief1/srpr/srp9/tomm7	22	941	1067	Ummu Kulthoom	0.0233793836344315	0.0206185567010309
BP	GO:0000460	maturation of 5.8S rRNA	13/941	28/18197	3.16188421068027e-10	1.00112645527773e-08	8.34668272156335e-09	c1d/mak16/exosc9/mphosph6/rrs1/rrp15/exosc8/gnl3/pes/nol9/exosc2/wdr12/abt1	13	941	1067	Ummu Kulthoom	0.0138150903294368	0.0121836925960637
BP	GO:0043623	cellular protein complex assembly	41/941	270/18197	5.25295876661965e-10	1.6418863426947e-08	1.36888844512045e-08	cox19/atpaf2/eif4h/pfdn6/tubg1/srp19/tbca/psmd8/ndufaf5/atpaf1/tubgcp4/twf1b/pomp/psmg1/ndufs5/arpc1a/cops8/vbp1/elp2/cttn/psmd4b/adrm1/psmd11a/ndufaf6/eif4bb/spag1a/arpc5lb/psmd11b/psmd4a/coa3a/psmd9/si:ch211-215a9.5/sco2/tbcc/cox20/coa5/cox17/psmg2/uqcc2/sdhaf3/uqcr10	41	941	1067	Ummu Kulthoom	0.0435706695005314	0.0384254920337395
CC	GO:0097525	spliceosomal snRNP complex	17/941	54/18197	9.0333887256549e-10	2.78777236875274e-08	2.32424698590801e-08	snrpc/snrpb/txnl4a/snu13b/sf3b5/snrpb2/lsm4/snrpa/htatsf1/snrpd3/snrpd2/lsm7/snrpe/snrpg/phf5a/lsm8/lsm5	17	941	1067	Ummu Kulthoom	0.0180658873538789	0.0159325210871603
BP	GO:0006413	translational initiation	20/941	76/18197	1.05942433353299e-09	3.22859565644178e-08	2.69177419480553e-08	eif4h/mettl3/eif4ea/eif1axb/eif1axa/eif2s2/denr/eif4eb/eif2s1a/eif3ja/eif3i/abce1/rps6kb1b/eif3k/mcts1/polr2d/eif4bb/eif3g/eif3s6ip/eif3f	20	941	1067	Ummu Kulthoom	0.0212539851222104	0.0187441424554827
MF	GO:0003899	DNA-directed 5'-3' RNA polymerase activity	14/941	36/18197	1.16062390679619e-09	3.40915793345677e-08	2.84231422197013e-08	polr1d/polr1e/polr1c/polr1a/polr3a/polr3b/polr1b/polr2c/polr2d/polr2eb/polr3d/polr3k/polr2k/polr2l	14	941	1067	Ummu Kulthoom	0.0148777895855473	0.0131208997188379
MF	GO:0034062	5'-3' RNA polymerase activity	14/941	36/18197	1.16062390679619e-09	3.40915793345677e-08	2.84231422197013e-08	polr1d/polr1e/polr1c/polr1a/polr3a/polr3b/polr1b/polr2c/polr2d/polr2eb/polr3d/polr3k/polr2k/polr2l	14	941	1067	Ummu Kulthoom	0.0148777895855473	0.0131208997188379
MF	GO:0097747	RNA polymerase activity	14/941	36/18197	1.16062390679619e-09	3.40915793345677e-08	2.84231422197013e-08	polr1d/polr1e/polr1c/polr1a/polr3a/polr3b/polr1b/polr2c/polr2d/polr2eb/polr3d/polr3k/polr2k/polr2l	14	941	1067	Ummu Kulthoom	0.0148777895855473	0.0131208997188379
BP	GO:0000469	cleavage involved in rRNA processing	11/941	21/18197	1.46058247789435e-09	4.23916676322195e-08	3.53431674788722e-08	rrp36/exosc9/rrs1/nhp2/exosc8/gnl3/nob1/nol9/exosc2/tsr1/abt1	11	941	1067	Ummu Kulthoom	0.0116896918172157	0.0103092783505155
BP	GO:0033108	mitochondrial respiratory chain complex assembly	12/941	26/18197	1.68165202494063e-09	4.82337369035913e-08	4.02138707140601e-08	cox19/ndufaf5/ndufs5/ndufaf6/coa3a/si:ch211-215a9.5/cox20/coa5/cox17/uqcc2/sdhaf3/uqcr10	12	941	1067	Ummu Kulthoom	0.0127523910733262	0.0112464854732896
MF	GO:0030515	snoRNA binding	10/941	17/18197	1.82094635492001e-09	5.16217117824998e-08	4.30385240067385e-08	nhp2/rrp9/diexf/nop58/pwp2h/tbl3/nop10/imp4/gar1/tsr1	10	941	1067	Ummu Kulthoom	0.0106269925611052	0.00937207122774133
BP	GO:0090501	RNA phosphodiester bond hydrolysis	16/941	50/18197	2.15765167270045e-09	6.04638480234908e-08	5.04104704172362e-08	rnaseh1/rrp36/exosc9/pop4/rrs1/nhp2/exosc8/gnl3/nob1/nol9/fip1l1b/exosc2/pop7/tsr1/abt1/polr3k	16	941	1067	Ummu Kulthoom	0.0170031880977683	0.0149953139643861
BP	GO:0000462	maturation of SSU-rRNA from tricistronic rRNA transcript (SSU-rRNA, 5.8S rRNA, LSU-rRNA)	13/941	32/18197	2.41742718965745e-09	6.69737214589189e-08	5.58379414261787e-08	utp3/rrp36/fcf1/krr1/rrs1/ngdn/tsr2/diexf/noc4l/pwp2h/tbl3/tsr1/abt1	13	941	1067	Ummu Kulthoom	0.0138150903294368	0.0121836925960637
CC	GO:1990234	transferase complex	54/941	437/18197	2.50917717602973e-09	6.87345388220279e-08	5.73059861255282e-08	ddb2/men1/tmem258/naa10/ccnh/polr1d/trmt6/zgc:103508/ruvbl1/mettl3/gtf2h3/polr1e/polr1c/mettl1/ube2nb/pigh/wdr4/polr1a/anapc4/anapc2/polr3a/clns1a/plrg1/rbb4l/polr3b/dhtkd1/eed/med31/rbx1/ube2v1/med6/naa15a/polr1b/elp2/polr2c/taf11/polr2d/tbp/fnta/polr2eb/polr3d/anapc11/zgc:162634/si:dkey-28b4.7/gtf2a2/polr3k/polr2k/polr2l/dpm3/snrpe/taf13/dpy30/sptssa/dpm2	54	941	1067	Ummu Kulthoom	0.0573857598299681	0.0506091846298032
CC	GO:0071013	catalytic step 2 spliceosome	14/941	39/18197	3.98678644497288e-09	1.07997615031599e-07	9.0040755850791e-08	frg1/snrpb/bcas2/ddx19/plrg1/cdc40/magoh/xab2/eif4a3/snrpd3/snrpd2/lsm7/snrpg/phf5a	14	941	1067	Ummu Kulthoom	0.0148777895855473	0.0131208997188379
CC	GO:0005732	small nucleolar ribonucleoprotein complex	9/941	14/18197	4.03210763584972e-09	1.08025037540677e-07	9.00636187949776e-08	pop4/snu13b/nhp2/fbl/dkc1/nop58/mphosph10/nop10/gar1	9	941	1067	Ummu Kulthoom	0.00956429330499469	0.0084348641049672
BP	GO:0006403	RNA localization	20/941	82/18197	4.49137030608442e-09	1.19021313111237e-07	9.92315338792793e-08	seh1l/thoc6/znf593/rrs1/sdad1/ndc1/ranbp1/ltv1/abce1/nop10/rae1/exosc2/magoh/nol6/nup133/nup62l/polr2d/nup88/eif4a3/thoc7	20	941	1067	Ummu Kulthoom	0.0212539851222104	0.0187441424554827
MF	GO:0004298	threonine-type endopeptidase activity	11/941	23/18197	5.08788637892108e-09	1.30571231492733e-07	1.08861037093591e-07	psma5/psma6l/psma1/psmb6/psmb5/psmb1/psmb2/psmb4/psmb7/psma8/psma4	11	941	1067	Ummu Kulthoom	0.0116896918172157	0.0103092783505155
MF	GO:0070003	threonine-type peptidase activity	11/941	23/18197	5.08788637892108e-09	1.30571231492733e-07	1.08861037093591e-07	psma5/psma6l/psma1/psmb6/psmb5/psmb1/psmb2/psmb4/psmb7/psma8/psma4	11	941	1067	Ummu Kulthoom	0.0116896918172157	0.0103092783505155
CC	GO:0097526	spliceosomal tri-snRNP complex	11/941	23/18197	5.08788637892108e-09	1.30571231492733e-07	1.08861037093591e-07	snrpb/txnl4a/snu13b/lsm4/snrpd3/snrpd2/lsm7/snrpe/snrpg/lsm8/lsm5	11	941	1067	Ummu Kulthoom	0.0116896918172157	0.0103092783505155
BP	GO:0071822	protein complex subunit organization	55/941	462/18197	6.81853130923114e-09	1.73162284707349e-07	1.44370438137339e-07	cox19/atpaf2/seh1l/eif4h/atpif1b/pfdn6/ndc1/tubg1/srp19/tbca/psmd8/atpif1a/sub1b/ndufaf5/atpaf1/abce1/tubgcp4/twf1b/ogfod1/pomp/psmg1/ndufs5/arpc1a/cops8/vbp1/elp2/cttn/psmc6/psmc4/psmc2/psmd4b/vcp/adrm1/psmd11a/ndufaf6/eif4bb/psmc1b/spag1a/gspt1/arpc5lb/psmd11b/psmd4a/coa3a/psmd9/si:ch211-215a9.5/sco2/psmc1a/tbcc/cox20/coa5/cox17/psmg2/uqcc2/sdhaf3/uqcr10	55	941	1067	Ummu Kulthoom	0.0584484590860786	0.0515463917525773
CC	GO:0000314	organellar small ribosomal subunit	10/941	19/18197	7.86529574653718e-09	1.95669296225078e-07	1.63135188899713e-07	mrps22/mrps31/mrps17/mrps2/mrps7/mrps18a/dap3/mrps10/mrps14/mrps18c	10	941	1067	Ummu Kulthoom	0.0106269925611052	0.00937207122774133
CC	GO:0005763	mitochondrial small ribosomal subunit	10/941	19/18197	7.86529574653718e-09	1.95669296225078e-07	1.63135188899713e-07	mrps22/mrps31/mrps17/mrps2/mrps7/mrps18a/dap3/mrps10/mrps14/mrps18c	10	941	1067	Ummu Kulthoom	0.0106269925611052	0.00937207122774133
CC	GO:0030686	90S preribosome	11/941	24/18197	8.95432531508870e-09	2.20511566850366e-07	1.8384691316785e-07	rrp36/noc4l/pwp2h/mphosph10/tbl3/nat10/pes/imp4/nol6/wdr36/wdr12	11	941	1067	Ummu Kulthoom	0.0116896918172157	0.0103092783505155
CC	GO:0015934	large ribosomal subunit	19/941	78/18197	1.11586789967816e-08	2.72048593941534e-07	2.26814833081949e-07	surf6/mrpl33/rpl7l1/mrpl46/mrpl19/mrpl14/mrpl21/mrpl43/mrpl30/mrpl24/mrpl28/mrpl10/rpl10a/mrpl16/mrpl17/mrpl52/mrpl32/mrpl54/zgc:171480	19	941	1067	Ummu Kulthoom	0.0201912858660999	0.0178069353327085
BP	GO:0044743	protein transmembrane import into intracellular organelle	12/941	30/18197	1.24243733515397e-08	2.99907150802513e-07	2.5004132299972e-07	timm9/timm13/grpel1/pam16/tomm22/chchd4a/timm10/agk/timm50/timm44/pex26/tomm7	12	941	1067	Ummu Kulthoom	0.0127523910733262	0.0112464854732896
BP	GO:0006461	protein complex assembly	49/941	397/18197	1.44053719947125e-08	3.4431663650107e-07	2.87066804146439e-07	cox19/atpaf2/eif4h/atpif1b/pfdn6/tubg1/srp19/tbca/psmd8/atpif1a/sub1b/ndufaf5/atpaf1/tubgcp4/twf1b/pomp/psmg1/ndufs5/arpc1a/cops8/vbp1/elp2/cttn/psmc6/psmc4/psmc2/psmd4b/adrm1/psmd11a/ndufaf6/eif4bb/psmc1b/spag1a/arpc5lb/psmd11b/psmd4a/coa3a/psmd9/si:ch211-215a9.5/sco2/psmc1a/tbcc/cox20/coa5/cox17/psmg2/uqcc2/sdhaf3/uqcr10	49	941	1067	Ummu Kulthoom	0.0520722635494155	0.0459231490159325
BP	GO:0000154	rRNA modification	11/941	25/18197	1.52433103786136e-08	3.57338372144807e-07	2.97923404262174e-07	trmt112/dimt1l/nhp2/rpusd2/dkc1/nop58/nsun5/nat10/nop10/gar1/bud23	11	941	1067	Ummu Kulthoom	0.0116896918172157	0.0103092783505155
CC	GO:0005839	proteasome core complex	11/941	25/18197	1.52433103786136e-08	3.57338372144807e-07	2.97923404262174e-07	psma5/psma6l/psma1/psmb6/psmb5/psmb1/psmb2/psmb4/psmb7/psma8/psma4	11	941	1067	Ummu Kulthoom	0.0116896918172157	0.0103092783505155
BP	GO:0070271	protein complex biogenesis	49/941	398/18197	1.56302564117168e-08	3.62919667921576e-07	3.02576693042858e-07	cox19/atpaf2/eif4h/atpif1b/pfdn6/tubg1/srp19/tbca/psmd8/atpif1a/sub1b/ndufaf5/atpaf1/tubgcp4/twf1b/pomp/psmg1/ndufs5/arpc1a/cops8/vbp1/elp2/cttn/psmc6/psmc4/psmc2/psmd4b/adrm1/psmd11a/ndufaf6/eif4bb/psmc1b/spag1a/arpc5lb/psmd11b/psmd4a/coa3a/psmd9/si:ch211-215a9.5/sco2/psmc1a/tbcc/cox20/coa5/cox17/psmg2/uqcc2/sdhaf3/uqcr10	49	941	1067	Ummu Kulthoom	0.0520722635494155	0.0459231490159325
MF	GO:0001054	RNA polymerase I activity	8/941	12/18197	2.04189712536886e-08	4.65247214172831e-07	3.87890147475384e-07	polr1d/polr1e/polr1c/polr1a/polr1b/polr2eb/polr2k/polr2l	8	941	1067	Ummu Kulthoom	0.00850159404888417	0.00749765698219306
CC	GO:0005736	DNA-directed RNA polymerase I complex	8/941	12/18197	2.04189712536886e-08	4.65247214172831e-07	3.87890147475384e-07	polr1d/polr1e/polr1c/polr1a/polr1b/polr2eb/polr2k/polr2l	8	941	1067	Ummu Kulthoom	0.00850159404888417	0.00749765698219306
CC	GO:0000178	exosome (RNase complex)	9/941	16/18197	2.09694145663027e-08	4.69022318464643e-07	3.91037561830329e-07	c1d/exosc9/dis3/mphosph6/exosc8/exosc4/exosc10/exosc2/exosc6	9	941	1067	Ummu Kulthoom	0.00956429330499469	0.0084348641049672
CC	GO:1905354	exoribonuclease complex	9/941	16/18197	2.09694145663027e-08	4.69022318464643e-07	3.91037561830329e-07	c1d/exosc9/dis3/mphosph6/exosc8/exosc4/exosc10/exosc2/exosc6	9	941	1067	Ummu Kulthoom	0.00956429330499469	0.0084348641049672
BP	GO:0000956	nuclear-transcribed mRNA catabolic process	16/941	58/18197	2.37140141919486e-08	5.25588787272462e-07	4.38198673728735e-07	exosc9/edc4/mrto4/exosc8/exosc4/lsm4/exosc2/magoh/dcp1b/exosc6/polr2d/cnot8/eif4a3/lsm7/lsm1/lsm5	16	941	1067	Ummu Kulthoom	0.0170031880977683	0.0149953139643861
BP	GO:0006886	intracellular protein transport	47/941	379/18197	2.45537985093409e-08	5.39298745637595e-07	4.49629065163938e-07	heatr3/stx4/cse1l/timm9/znf593/rrs1/sdad1/ranbp1/snx6/srp19/spcs3/ift20/tomm20a/spcs2/timm13/grpel1/ltv1/kpna3/abce1/kpnb3/pam16/spcs1/rae1/tomm22/chchd4a/timm10/sec61b/agk/mtx2/nol6/nup133/ipo4/nup62l/timm50/timm44/clta/polr2d/fam53b/nup88/ap2m1a/pex26/mief1/srpr/srp9/thoc7/tomm7/copz1	47	941	1067	Ummu Kulthoom	0.0499468650371945	0.0440487347703843
BP	GO:0090150	establishment of protein localization to membrane	15/941	51/18197	2.50330765204224e-08	5.44916433542766e-07	4.54312695121576e-07	timm9/srp19/timm13/tomm22/timm10/sec61b/agk/cox18/zgc:56596/pex26/mief1/srpr/srp9/wrb/tomm7	15	941	1067	Ummu Kulthoom	0.0159404888416578	0.014058106841612
BP	GO:0050657	nucleic acid transport	18/941	74/18197	2.7738484329096e-08	5.93214252581895e-07	4.94579992977695e-07	seh1l/thoc6/znf593/rrs1/sdad1/ndc1/ranbp1/ltv1/abce1/rae1/magoh/nol6/nup133/nup62l/polr2d/nup88/eif4a3/thoc7	18	941	1067	Ummu Kulthoom	0.0191285866099894	0.0168697282099344
BP	GO:0050658	RNA transport	18/941	74/18197	2.7738484329096e-08	5.93214252581895e-07	4.94579992977695e-07	seh1l/thoc6/znf593/rrs1/sdad1/ndc1/ranbp1/ltv1/abce1/rae1/magoh/nol6/nup133/nup62l/polr2d/nup88/eif4a3/thoc7	18	941	1067	Ummu Kulthoom	0.0191285866099894	0.0168697282099344
BP	GO:0006626	protein targeting to mitochondrion	12/941	32/18197	2.94613830532322e-08	6.24581320728523e-07	5.20731630899692e-07	timm9/timm13/grpel1/pam16/tomm22/chchd4a/timm10/agk/mtx2/timm50/timm44/tomm7	12	941	1067	Ummu Kulthoom	0.0127523910733262	0.0112464854732896
BP	GO:0051236	establishment of RNA localization	18/941	75/18197	3.47531540283475e-08	7.30415426906131e-07	6.08968606431389e-07	seh1l/thoc6/znf593/rrs1/sdad1/ndc1/ranbp1/ltv1/abce1/rae1/magoh/nol6/nup133/nup62l/polr2d/nup88/eif4a3/thoc7	18	941	1067	Ummu Kulthoom	0.0191285866099894	0.0168697282099344
MF	GO:0008135	translation factor activity, RNA binding	20/941	92/18197	3.69336163255465e-08	7.69608176082754e-07	6.4164474246181e-07	eef2a.1/eif4h/gtf2h3/eif4ea/eif1axb/eif1axa/eif2s2/denr/eif4eb/eif2s1a/eif3ja/eif3i/eif3k/tufm/gfm1/eif4bb/eif3g/eif3s6ip/gspt1/eif3f	20	941	1067	Ummu Kulthoom	0.0212539851222104	0.0187441424554827
MF	GO:0001056	RNA polymerase III activity	9/941	17/18197	4.25114413041085e-08	8.70948688230391e-07	7.26135277826037e-07	polr1d/polr1c/polr3a/polr3b/polr2eb/polr3d/polr3k/polr2k/polr2l	9	941	1067	Ummu Kulthoom	0.00956429330499469	0.0084348641049672
BP	GO:0001522	pseudouridine synthesis	9/941	17/18197	4.25114413041085e-08	8.70948688230391e-07	7.26135277826037e-07	trub1/trub2/nhp2/rpusd2/dkc1/nop10/naf1/gar1/rpusd4	9	941	1067	Ummu Kulthoom	0.00956429330499469	0.0084348641049672
CC	GO:0034708	methyltransferase complex	12/941	33/18197	4.41247348133544e-08	8.81771339958672e-07	7.35158437658217e-07	men1/trmt6/zgc:103508/ruvbl1/mettl3/mettl1/wdr4/clns1a/rbb4l/eed/snrpe/dpy30	12	941	1067	Ummu Kulthoom	0.0127523910733262	0.0112464854732896
BP	GO:0070585	protein localization to mitochondrion	12/941	33/18197	4.41247348133544e-08	8.81771339958672e-07	7.35158437658217e-07	timm9/timm13/grpel1/pam16/tomm22/chchd4a/timm10/agk/mtx2/timm50/timm44/tomm7	12	941	1067	Ummu Kulthoom	0.0127523910733262	0.0112464854732896
BP	GO:0072655	establishment of protein localization to mitochondrion	12/941	33/18197	4.41247348133544e-08	8.81771339958672e-07	7.35158437658217e-07	timm9/timm13/grpel1/pam16/tomm22/chchd4a/timm10/agk/mtx2/timm50/timm44/tomm7	12	941	1067	Ummu Kulthoom	0.0127523910733262	0.0112464854732896
CC	GO:0030687	preribosome, large subunit precursor	10/941	22/18197	4.77485409316149e-08	9.46430429197376e-07	7.89066602815135e-07	ebna1bp2/mak16/nip7/znf593/rrs1/wdr74/rrp15/ppan/pes/wdr12	10	941	1067	Ummu Kulthoom	0.0106269925611052	0.00937207122774133
CC	GO:0042175	nuclear outer membrane-endoplasmic reticulum membrane network	43/941	341/18197	5.98673410485298e-08	1.17706917319609e-06	9.81356838410111e-07	tmem258/sec11a/top1mt/pigh/spcs3/emc8/selenot1b/ergic1/ddost/spcs2/tmco1/zmpste24/spcs1/hacd3/hsd17b12b/ankrd13c/sec61b/sec61a1l/emc1/nomo/slc39a7/ncln/emc10/mmgt1/srpr/elovl6/rnf175/zgc:162634/tex261/alg8/emc7/emc6/cptp/vma21/dpm3/emc9/pigf/cnep1r1/sptssa/srp9/wrb/dpm2/zgc:92907	43	941	1067	Ummu Kulthoom	0.0456960680127524	0.0402999062792877
BP	GO:0009141	nucleoside triphosphate metabolic process	26/941	152/18197	6.79005459184637e-08	1.32433224759372e-06	1.10413435089308e-06	smn1/ak2/dctpp1/nme6/itpa/cox4i1/dhtkd1/cox5ab/cmpk/ctps1a/atp6v1ab/nme3/tefm/atp5e/uqcc2/atp5ia/ndufs6/ndufc2/ndufa7/zgc:86599/ndufa8/uqcr10/cox8a/uqcrq/atp5j/atp5l	26	941	1067	Ummu Kulthoom	0.0276301806588735	0.0243673851921275
BP	GO:0006401	RNA catabolic process	20/941	96/18197	7.85643070195558e-08	1.52015698820379e-06	1.26739913830211e-06	rnaseh1/exosc9/dis3/edc4/mettl3/mrto4/exosc8/exosc4/lsm4/exosc2/magoh/dcp1b/exosc6/polr2d/cnot8/tbp/eif4a3/lsm7/lsm1/lsm5	20	941	1067	Ummu Kulthoom	0.0212539851222104	0.0187441424554827
BP	GO:0000466	maturation of 5.8S rRNA from tricistronic rRNA transcript (SSU-rRNA, 5.8S rRNA, LSU-rRNA)	9/941	18/18197	8.11159328818645e-08	1.55717042807863e-06	1.2982583207201e-06	exosc9/rrs1/exosc8/gnl3/pes/nol9/exosc2/wdr12/abt1	9	941	1067	Ummu Kulthoom	0.00956429330499469	0.0084348641049672
MF	GO:0003743	translation initiation factor activity	15/941	56/18197	1.00068366160058e-07	1.90598966170486e-06	1.58907907117658e-06	eif4h/eif4ea/eif1axb/eif1axa/eif2s2/denr/eif4eb/eif2s1a/eif3ja/eif3i/eif3k/eif4bb/eif3g/eif3s6ip/eif3f	15	941	1067	Ummu Kulthoom	0.0159404888416578	0.014058106841612
BP	GO:0008535	respiratory chain complex IV assembly	7/941	10/18197	1.0121559164352e-07	1.91289622036358e-06	1.59483727020512e-06	cox19/coa3a/si:ch211-215a9.5/sco2/cox20/coa5/cox17	7	941	1067	Ummu Kulthoom	0.00743889479277365	0.00656044985941893
MF	GO:0016741	transferase activity, transferring one-carbon groups	29/941	187/18197	1.11570665938244e-07	2.09237910428799e-06	1.74447737592509e-06	men1/trmt2b/trmt11/eef1akmt1/mettl3/dimt1l/fbl/setd6/mettl1/prmt6/nsun2/prmt5/prmt1/tyw3/wdr4/nsun5/rrp8/ndufaf5/cad/rnmt/prmt3/dph5/bud23/ntmt1/mtfmt/rnmtl1a/mettl21a/dpy30/otc	29	941	1067	Ummu Kulthoom	0.0308182784272051	0.0271790065604499
CC	GO:0008540	proteasome regulatory particle, base subcomplex	8/941	14/18197	1.12863363188269e-07	2.10046472864886e-06	1.75121859635635e-06	psmc6/psmc4/psmc2/psmd4b/psmc1b/psmd4a/psmd9/psmc1a	8	941	1067	Ummu Kulthoom	0.00850159404888417	0.00749765698219306
CC	GO:0005746	mitochondrial respiratory chain	15/941	57/18197	1.29367587382687e-07	2.38938013665901e-06	1.99209578338092e-06	cox4i1/cox5ab/ndufs5/ndufa3/si:dkey-13i19.8/ndufa2/ndufs4/ndufs6/ndufa7/zgc:86599/cox7a2a/ndufa8/uqcr10/cox8a/uqcrq	15	941	1067	Ummu Kulthoom	0.0159404888416578	0.014058106841612
BP	GO:0000470	maturation of LSU-rRNA	10/941	24/18197	1.31714503144774e-07	2.41443577945083e-06	2.01298540223632e-06	mak16/snu13b/nhp2/rrp15/rpl7l1/rpf2/pes/nol9/rpl10a/wdr12	10	941	1067	Ummu Kulthoom	0.0106269925611052	0.00937207122774133
MF	GO:0005198	structural molecule activity	49/941	428/18197	1.54736021995385e-07	2.81527180316976e-06	2.34717406498891e-06	rps27.2/mrps22/ndc1/rpl7l1/mrpl46/mrpl19/mrps18b/mrpl12/mrps31/tubgcp4/mrps17/mrpl14/mrpl21/mrpl43/mrpl30/faub/zgc:55461/mrpl24/mrps2/mrpl28/mrpl10/rpl10a/tuba8l/mrpl2/tuba8l4/si:ch211-114n24.6/mrps7/mrps18a/nup133/nup62l/mrpl16/psmd11a/clta/dap3/mrps23/psmd11b/mrpl9/mrps34/mrpl17/mrps25/mrpl52/mrps10/mrps14/mrpl32/mrps21/mrpl18/mrps18c/zgc:171480/sav1	49	941	1067	Ummu Kulthoom	0.0520722635494155	0.0459231490159325
CC	GO:0044432	endoplasmic reticulum part	43/941	354/18197	1.7416635331476e-07	3.14531532875099e-06	2.62234096101989e-06	tmem258/sec11a/top1mt/pigh/spcs3/emc8/selenot1b/ergic1/ddost/spcs2/tmco1/zmpste24/spcs1/hacd3/hsd17b12b/ankrd13c/sec61b/sec61a1l/selenof/emc1/nomo/slc39a7/sec13/ncln/emc10/mmgt1/srpr/elovl6/rnf175/zgc:162634/tex261/alg8/emc7/emc6/vma21/dpm3/emc9/pigf/sptssa/srp9/wrb/dpm2/zgc:92907	43	941	1067	Ummu Kulthoom	0.0456960680127524	0.0402999062792877
BP	GO:0015931	nucleobase-containing compound transport	18/941	83/18197	1.8357283915315e-07	3.29081310187779e-06	2.74364669043911e-06	seh1l/thoc6/znf593/rrs1/sdad1/ndc1/ranbp1/ltv1/abce1/rae1/magoh/nol6/nup133/nup62l/polr2d/nup88/eif4a3/thoc7	18	941	1067	Ummu Kulthoom	0.0191285866099894	0.0168697282099344
CC	GO:0071011	precatalytic spliceosome	10/941	25/18197	2.09361964988882e-07	3.72572606308681e-06	3.10624628807937e-06	snu13b/bcas2/sf3b5/plrg1/snrpd3/snrpd2/snrpe/snrpg/phf5a/lsm8	10	941	1067	Ummu Kulthoom	0.0106269925611052	0.00937207122774133
BP	GO:0006402	mRNA catabolic process	18/941	84/18197	2.22482565377834e-07	3.91831071365383e-06	3.26680971808883e-06	exosc9/edc4/mettl3/mrto4/exosc8/exosc4/lsm4/exosc2/magoh/dcp1b/exosc6/polr2d/cnot8/tbp/eif4a3/lsm7/lsm1/lsm5	18	941	1067	Ummu Kulthoom	0.0191285866099894	0.0168697282099344
BP	GO:0006913	nucleocytoplasmic transport	20/941	102/18197	2.25005537289391e-07	3.91831071365383e-06	3.26680971808883e-06	heatr3/cse1l/znf593/rrs1/lsg1/sdad1/ranbp1/ltv1/kpna3/abce1/kpnb3/rae1/nol6/nup133/ipo4/nup62l/polr2d/fam53b/nup88/thoc7	20	941	1067	Ummu Kulthoom	0.0212539851222104	0.0187441424554827
BP	GO:0051169	nuclear transport	20/941	102/18197	2.25005537289391e-07	3.91831071365383e-06	3.26680971808883e-06	heatr3/cse1l/znf593/rrs1/lsg1/sdad1/ranbp1/ltv1/kpna3/abce1/kpnb3/rae1/nol6/nup133/ipo4/nup62l/polr2d/fam53b/nup88/thoc7	20	941	1067	Ummu Kulthoom	0.0212539851222104	0.0187441424554827
CC	GO:0005666	DNA-directed RNA polymerase III complex	9/941	20/18197	2.5507467499615e-07	4.37938068760996e-06	3.65121717878107e-06	polr1d/polr1c/polr3a/polr3b/polr2eb/polr3d/polr3k/polr2k/polr2l	9	941	1067	Ummu Kulthoom	0.00956429330499469	0.0084348641049672
BP	GO:0017004	cytochrome complex assembly	9/941	20/18197	2.5507467499615e-07	4.37938068760996e-06	3.65121717878107e-06	cox19/coa3a/si:ch211-215a9.5/sco2/cox20/coa5/cox17/uqcc2/uqcr10	9	941	1067	Ummu Kulthoom	0.00956429330499469	0.0084348641049672
CC	GO:0000176	nuclear exosome (RNase complex)	7/941	11/18197	2.65863764668433e-07	4.50122123792805e-06	3.75279919279783e-06	exosc9/mphosph6/exosc8/exosc4/exosc10/exosc2/exosc6	7	941	1067	Ummu Kulthoom	0.00743889479277365	0.00656044985941893
BP	GO:0051123	RNA polymerase II transcriptional preinitiation complex assembly	7/941	11/18197	2.65863764668433e-07	4.50122123792805e-06	3.75279919279783e-06	psmc6/psmc4/psmc2/taf11/psmc1b/gtf2a2/psmc1a	7	941	1067	Ummu Kulthoom	0.00743889479277365	0.00656044985941893
CC	GO:0070469	respiratory chain	16/941	68/18197	2.67731478245856e-07	4.50158168250618e-06	3.75309970593646e-06	cox4i1/cox5ab/ndufs5/ndufa3/si:dkey-13i19.8/ndufa2/ndufs4/ndufs6/ndufc2/ndufa7/zgc:86599/cox7a2a/ndufa8/uqcr10/cox8a/uqcrq	16	941	1067	Ummu Kulthoom	0.0170031880977683	0.0149953139643861
CC	GO:0005789	endoplasmic reticulum membrane	41/941	336/18197	2.973491123852e-07	4.96532284928163e-06	4.13973421785019e-06	tmem258/sec11a/top1mt/pigh/spcs3/emc8/selenot1b/ergic1/ddost/spcs2/tmco1/zmpste24/spcs1/hacd3/hsd17b12b/ankrd13c/sec61b/sec61a1l/emc1/nomo/slc39a7/ncln/emc10/mmgt1/srpr/elovl6/rnf175/zgc:162634/tex261/alg8/emc7/emc6/vma21/dpm3/emc9/pigf/sptssa/srp9/wrb/dpm2/zgc:92907	41	941	1067	Ummu Kulthoom	0.0435706695005314	0.0384254920337395
CC	GO:0098827	endoplasmic reticulum subcompartment	41/941	337/18197	3.22107846197226e-07	5.34216958523019e-06	4.45392231297418e-06	tmem258/sec11a/top1mt/pigh/spcs3/emc8/selenot1b/ergic1/ddost/spcs2/tmco1/zmpste24/spcs1/hacd3/hsd17b12b/ankrd13c/sec61b/sec61a1l/emc1/nomo/slc39a7/ncln/emc10/mmgt1/srpr/elovl6/rnf175/zgc:162634/tex261/alg8/emc7/emc6/vma21/dpm3/emc9/pigf/sptssa/srp9/wrb/dpm2/zgc:92907	41	941	1067	Ummu Kulthoom	0.0435706695005314	0.0384254920337395
BP	GO:0034655	nucleobase-containing compound catabolic process	23/941	134/18197	3.60232947364727e-07	5.93410760591354e-06	4.94743827426236e-06	rnaseh1/exosc9/dis3/edc4/mettl3/dctpp1/itpa/mrto4/exosc8/endog/exosc4/lsm4/exosc2/magoh/dcp1b/exosc6/polr2d/cnot8/tbp/eif4a3/lsm7/lsm1/lsm5	23	941	1067	Ummu Kulthoom	0.024442082890542	0.0215557638238051
BP	GO:0070972	protein localization to endoplasmic reticulum	9/941	21/18197	4.25897875937084e-07	6.96871826533295e-06	5.81002330225721e-06	top1mt/srp19/spcs3/spcs2/spcs1/ankrd13c/sec61b/srpr/srp9	9	941	1067	Ummu Kulthoom	0.00956429330499469	0.0084348641049672
BP	GO:0140053	mitochondrial gene expression	11/941	33/18197	4.51742263177389e-07	7.3423175841765e-06	6.12150393119677e-06	mrps17/mrpl10/mrps7/mrps18a/mrpl16/gfm1/coa3a/mrpl52/tefm/uqcc2/mrps18c	11	941	1067	Ummu Kulthoom	0.0116896918172157	0.0103092783505155
MF	GO:0008757	S-adenosylmethionine-dependent methyltransferase activity	21/941	117/18197	5.35902896511643e-07	8.65252491188997e-06	7.21386192515847e-06	men1/trmt2b/eef1akmt1/mettl3/dimt1l/fbl/setd6/mettl1/prmt6/nsun2/prmt5/prmt1/wdr4/nsun5/rrp8/rnmt/prmt3/dph5/bud23/mettl21a/dpy30	21	941	1067	Ummu Kulthoom	0.0223166843783209	0.0196813495782568
CC	GO:0072546	ER membrane protein complex	7/941	12/18197	6.09486475449073e-07	9.77584228384763e-06	8.15040432196787e-06	emc8/emc1/emc10/mmgt1/emc7/emc6/emc9	7	941	1067	Ummu Kulthoom	0.00743889479277365	0.00656044985941893
BP	GO:0042255	ribosome assembly	12/941	42/18197	8.92991679704386e-07	1.42295014060085e-05	1.18635495941463e-05	rps27.2/nip7/mrto4/mpv17l2/ppan/sbds/pwp2h/rpf2/nle1/mrps7/mterf3/abt1	12	941	1067	Ummu Kulthoom	0.0127523910733262	0.0112464854732896
BP	GO:0006119	oxidative phosphorylation	13/941	50/18197	1.03638213957398e-06	1.64071406252037e-05	1.36791108100982e-05	smn1/cox4i1/cox5ab/tefm/uqcc2/ndufs6/ndufc2/ndufa7/zgc:86599/ndufa8/uqcr10/cox8a/uqcrq	13	941	1067	Ummu Kulthoom	0.0138150903294368	0.0121836925960637
BP	GO:0032543	mitochondrial translation	10/941	29/18197	1.0615557678969e-06	1.66961234068808e-05	1.39200441685103e-05	mrps17/mrpl10/mrps7/mrps18a/mrpl16/gfm1/coa3a/mrpl52/uqcc2/mrps18c	10	941	1067	Ummu Kulthoom	0.0106269925611052	0.00937207122774133
BP	GO:0051168	nuclear export	14/941	58/18197	1.0683327528603e-06	1.66961234068808e-05	1.39200441685103e-05	znf593/rrs1/lsg1/sdad1/ranbp1/ltv1/abce1/rae1/nol6/nup133/nup62l/polr2d/nup88/thoc7	14	941	1067	Ummu Kulthoom	0.0148777895855473	0.0131208997188379
MF	GO:0017025	TBP-class protein binding	7/941	13/18197	1.26143427678829e-06	1.93419922440871e-05	1.61259820488459e-05	gtf2b/psmc6/psmc4/psmc2/psmc1b/gtf2a2/psmc1a	7	941	1067	Ummu Kulthoom	0.00743889479277365	0.00656044985941893
BP	GO:0045047	protein targeting to ER	7/941	13/18197	1.26143427678829e-06	1.93419922440871e-05	1.61259820488459e-05	srp19/spcs3/spcs2/spcs1/sec61b/srpr/srp9	7	941	1067	Ummu Kulthoom	0.00743889479277365	0.00656044985941893
BP	GO:0072599	establishment of protein localization to endoplasmic reticulum	7/941	13/18197	1.26143427678829e-06	1.93419922440871e-05	1.61259820488459e-05	srp19/spcs3/spcs2/spcs1/sec61b/srpr/srp9	7	941	1067	Ummu Kulthoom	0.00743889479277365	0.00656044985941893
BP	GO:0032259	methylation	25/941	165/18197	1.28605544328313e-06	1.95962698170268e-05	1.63379806643403e-05	men1/trmt2b/trmt11/trmt112/trmt6/eef1akmt1/mettl3/dimt1l/fbl/setd6/mettl1/prmt6/nsun2/prmt5/prmt1/tyw3/wdr4/nsun5/ndufaf5/rnmt/prmt3/bud23/ntmt1/rnmtl1a/mettl21a	25	941	1067	Ummu Kulthoom	0.026567481402763	0.0234301780693533
BP	GO:0009199	ribonucleoside triphosphate metabolic process	23/941	144/18197	1.33515911779454e-06	2.02181237837458e-05	1.68564384207993e-05	smn1/ak2/nme6/cox4i1/dhtkd1/cox5ab/ctps1a/atp6v1ab/nme3/tefm/atp5e/uqcc2/atp5ia/ndufs6/ndufc2/ndufa7/zgc:86599/ndufa8/uqcr10/cox8a/uqcrq/atp5j/atp5l	23	941	1067	Ummu Kulthoom	0.024442082890542	0.0215557638238051
CC	GO:0005686	U2 snRNP	8/941	18/18197	1.36564004781734e-06	2.04259535986422e-05	1.70297121881517e-05	snrpb/sf3b5/htatsf1/snrpd3/snrpd2/snrpe/snrpg/phf5a	8	941	1067	Ummu Kulthoom	0.00850159404888417	0.00749765698219306
BP	GO:0070897	DNA-templated transcriptional preinitiation complex assembly	8/941	18/18197	1.36564004781734e-06	2.04259535986422e-05	1.70297121881517e-05	gtf2b/psmc6/psmc4/psmc2/taf11/psmc1b/gtf2a2/psmc1a	8	941	1067	Ummu Kulthoom	0.00850159404888417	0.00749765698219306
BP	GO:0006367	transcription initiation from RNA polymerase II promoter	9/941	24/18197	1.64575669637756e-06	2.44655782059054e-05	2.03976648312264e-05	sub1b/psmc6/psmc4/psmc2/taf11/polr2d/psmc1b/gtf2a2/psmc1a	9	941	1067	Ummu Kulthoom	0.00956429330499469	0.0084348641049672
MF	GO:0008168	methyltransferase activity	26/941	179/18197	1.79903915916387e-06	2.65821664851001e-05	2.21623261010873e-05	men1/trmt2b/trmt11/eef1akmt1/mettl3/dimt1l/fbl/setd6/mettl1/prmt6/nsun2/prmt5/prmt1/tyw3/wdr4/nsun5/rrp8/ndufaf5/rnmt/prmt3/dph5/bud23/ntmt1/rnmtl1a/mettl21a/dpy30	26	941	1067	Ummu Kulthoom	0.0276301806588735	0.0243673851921275
BP	GO:0009205	purine ribonucleoside triphosphate metabolic process	22/941	136/18197	1.81345227772771e-06	2.66337147777117e-05	2.22053034133938e-05	smn1/ak2/nme6/cox4i1/dhtkd1/cox5ab/atp6v1ab/nme3/tefm/atp5e/uqcc2/atp5ia/ndufs6/ndufc2/ndufa7/zgc:86599/ndufa8/uqcr10/cox8a/uqcrq/atp5j/atp5l	22	941	1067	Ummu Kulthoom	0.0233793836344315	0.0206185567010309
BP	GO:0030163	protein catabolic process	43/941	388/18197	2.1093732456793e-06	3.0794323191414e-05	2.56741237781704e-05	lonrf1l/psme3/diexf/ranbp1/psmd8/psma5/uchl5/anapc4/anapc2/si:ch211-59o9.10/ubxn1/psma6l/rbx1/psmd7/psmc6/psma1/psmc4/psmc2/psmb6/psmb5/psmd4b/vcp/psmb1/psmb2/psmd3/psmb4/usp14/adrm1/psmb7/psma8/nsfl1c/psmd11a/psma4/psmf1/psmc1b/usp4/psmd11b/psmd4a/lypla1/anapc11/rnf175/psmc1a/uqcc2	43	941	1067	Ummu Kulthoom	0.0456960680127524	0.0402999062792877
CC	GO:0061695	transferase complex, transferring phosphorus-containing groups	23/941	148/18197	2.1713084830762e-06	3.15098219151178e-05	2.62706558948631e-05	ccnh/polr1d/gtf2h3/polr1e/polr1c/polr1a/polr3a/polr3b/med31/med6/polr1b/polr2c/taf11/polr2d/tbp/polr2eb/polr3d/si:dkey-28b4.7/gtf2a2/polr3k/polr2k/polr2l/taf13	23	941	1067	Ummu Kulthoom	0.024442082890542	0.0215557638238051
BP	GO:0046034	ATP metabolic process	20/941	117/18197	2.19980347128083e-06	3.17344429762288e-05	2.64579290130382e-05	smn1/ak2/cox4i1/dhtkd1/cox5ab/atp6v1ab/tefm/atp5e/uqcc2/atp5ia/ndufs6/ndufc2/ndufa7/zgc:86599/ndufa8/uqcr10/cox8a/uqcrq/atp5j/atp5l	20	941	1067	Ummu Kulthoom	0.0212539851222104	0.0187441424554827
BP	GO:0043628	ncRNA 3'-end processing	8/941	19/18197	2.25189353255455e-06	3.22948025433412e-05	2.69251170982219e-05	exosc9/fbl/exosc8/dkc1/gnl3/exosc4/exosc2/exosc6	8	941	1067	Ummu Kulthoom	0.00850159404888417	0.00749765698219306
BP	GO:0009144	purine nucleoside triphosphate metabolic process	22/941	138/18197	2.32945084926328e-06	3.32117027514846e-05	2.76895634960135e-05	smn1/ak2/nme6/cox4i1/dhtkd1/cox5ab/atp6v1ab/nme3/tefm/atp5e/uqcc2/atp5ia/ndufs6/ndufc2/ndufa7/zgc:86599/ndufa8/uqcr10/cox8a/uqcrq/atp5j/atp5l	22	941	1067	Ummu Kulthoom	0.0233793836344315	0.0206185567010309
BP	GO:0044257	cellular protein catabolic process	41/941	365/18197	2.5842265777549e-06	3.66299092823631e-05	3.05394217970913e-05	lonrf1l/psme3/ranbp1/psmd8/psma5/uchl5/anapc4/anapc2/si:ch211-59o9.10/ubxn1/psma6l/rbx1/psmd7/psmc6/psma1/psmc4/psmc2/psmb6/psmb5/psmd4b/vcp/psmb1/psmb2/psmd3/psmb4/usp14/adrm1/psmb7/psma8/nsfl1c/psmd11a/psma4/psmf1/psmc1b/usp4/psmd11b/psmd4a/anapc11/rnf175/psmc1a/uqcc2	41	941	1067	Ummu Kulthoom	0.0435706695005314	0.0384254920337395
MF	GO:0004540	ribonuclease activity	13/941	54/18197	2.67003728453053e-06	3.74112120671576e-05	3.11908166753082e-05	rnaseh1/rpp14/rpp21/pop4/dis3/nob1/smfn/dbr1/mrpl44/pop7/cnot8/tsen34/tsen2	13	941	1067	Ummu Kulthoom	0.0138150903294368	0.0121836925960637
BP	GO:0006405	RNA export from nucleus	13/941	54/18197	2.67003728453053e-06	3.74112120671576e-05	3.11908166753082e-05	znf593/rrs1/sdad1/ranbp1/ltv1/abce1/rae1/nol6/nup133/nup62l/polr2d/nup88/thoc7	13	941	1067	Ummu Kulthoom	0.0138150903294368	0.0121836925960637
BP	GO:0006400	tRNA modification	12/941	47/18197	3.32137215215295e-06	4.61613040451031e-05	3.84860231039653e-05	trub1/trmt112/trmt6/thg1l/mettl1/nsun2/qtrt2/wdr4/nat10/qtrt1/rpusd4/mtfmt	12	941	1067	Ummu Kulthoom	0.0127523910733262	0.0112464854732896
CC	GO:0098803	respiratory chain complex	13/941	55/18197	3.33239930760383e-06	4.61613040451031e-05	3.84860231039653e-05	cox4i1/cox5ab/ndufs5/ndufa3/ndufa2/ndufs4/ndufs6/ndufa7/zgc:86599/ndufa8/uqcr10/cox8a/uqcrq	13	941	1067	Ummu Kulthoom	0.0138150903294368	0.0121836925960637
CC	GO:0005685	U1 snRNP	8/941	20/18197	3.58310610426019e-06	4.93537439671545e-05	4.11476532103861e-05	snrpc/snrpb/snrpb2/snrpa/snrpd3/snrpd2/snrpe/snrpg	8	941	1067	Ummu Kulthoom	0.00850159404888417	0.00749765698219306
MF	GO:0016853	isomerase activity	20/941	122/18197	4.28526907868001e-06	5.86937416506846e-05	4.89346812000656e-05	erp44/fkbp2/trub1/trub2/top1mt/rpusd2/pdia5/ppie/ppib/dkc1/zgc:77086/idi1/ppwd1/pin1/rpusd4/aip/ptgesl/fkbp4/ppil3/pin4	20	941	1067	Ummu Kulthoom	0.0212539851222104	0.0187441424554827
BP	GO:0009161	ribonucleoside monophosphate metabolic process	23/941	154/18197	4.34146873977031e-06	5.91312893159777e-05	4.92994774272065e-05	smn1/ak2/adssl/cox4i1/dhtkd1/cox5ab/umps/atp6v1ab/prps1b/tefm/atp5e/uqcc2/atp5ia/ndufs6/ndufc2/ndufa7/zgc:86599/ndufa8/uqcr10/cox8a/uqcrq/atp5j/atp5l	23	941	1067	Ummu Kulthoom	0.024442082890542	0.0215557638238051
BP	GO:0043632	modification-dependent macromolecule catabolic process	36/941	309/18197	4.57652189691705e-06	6.19864465815765e-05	5.16799051634317e-05	lonrf1l/exosc9/ranbp1/psmd8/psma5/uchl5/exosc8/anapc4/anapc2/si:ch211-59o9.10/ubxn1/exosc2/psma6l/rbx1/psmd7/psmc6/psma1/psmc4/psmc2/psmd4b/vcp/psmd3/usp14/adrm1/psma8/nsfl1c/psmd11a/psma4/psmf1/psmc1b/usp4/psmd11b/psmd4a/anapc11/rnf175/psmc1a	36	941	1067	Ummu Kulthoom	0.0382571732199787	0.0337394564198688
BP	GO:0051603	proteolysis involved in cellular protein catabolic process	40/941	361/18197	4.77728073283119e-06	6.43481239041019e-05	5.36489043041409e-05	lonrf1l/psme3/ranbp1/psmd8/psma5/uchl5/anapc4/anapc2/si:ch211-59o9.10/ubxn1/psma6l/rbx1/psmd7/psmc6/psma1/psmc4/psmc2/psmb6/psmb5/psmd4b/vcp/psmb1/psmb2/psmd3/psmb4/usp14/adrm1/psmb7/psma8/nsfl1c/psmd11a/psma4/psmf1/psmc1b/usp4/psmd11b/psmd4a/anapc11/rnf175/psmc1a	40	941	1067	Ummu Kulthoom	0.0425079702444208	0.0374882849109653
BP	GO:0009123	nucleoside monophosphate metabolic process	23/941	157/18197	6.04490538669659e-06	8.09751611690456e-05	6.75113493447723e-05	smn1/ak2/adssl/cox4i1/dhtkd1/cox5ab/umps/atp6v1ab/prps1b/tefm/atp5e/uqcc2/atp5ia/ndufs6/ndufc2/ndufa7/zgc:86599/ndufa8/uqcr10/cox8a/uqcrq/atp5j/atp5l	23	941	1067	Ummu Kulthoom	0.024442082890542	0.0215557638238051
BP	GO:0006839	mitochondrial transport	18/941	105/18197	6.72208449909553e-06	8.95543279169121e-05	7.46640504328644e-05	slc25a44b/timm9/slc25a44a/timm13/grpel1/pam16/tomm22/chchd4a/timm10/agk/mtx2/timm50/timm44/slc25a26/slc25a25b/slc25a40/tomm7/zgc:86599	18	941	1067	Ummu Kulthoom	0.0191285866099894	0.0168697282099344
BP	GO:0031125	rRNA 3'-end processing	6/941	11/18197	6.94941736708204e-06	9.01206358560958e-05	7.51361978490225e-05	exosc9/exosc8/gnl3/exosc4/exosc2/exosc6	6	941	1067	Ummu Kulthoom	0.00637619553666312	0.0056232427366448
BP	GO:0060260	regulation of transcription initiation from RNA polymerase II promoter	6/941	11/18197	6.94941736708204e-06	9.01206358560958e-05	7.51361978490225e-05	sub1b/psmc6/psmc4/psmc2/psmc1b/psmc1a	6	941	1067	Ummu Kulthoom	0.00637619553666312	0.0056232427366448
BP	GO:0060261	positive regulation of transcription initiation from RNA polymerase II promoter	6/941	11/18197	6.94941736708204e-06	9.01206358560958e-05	7.51361978490225e-05	sub1b/psmc6/psmc4/psmc2/psmc1b/psmc1a	6	941	1067	Ummu Kulthoom	0.00637619553666312	0.0056232427366448
BP	GO:2000142	regulation of DNA-templated transcription, initiation	6/941	11/18197	6.94941736708204e-06	9.01206358560958e-05	7.51361978490225e-05	sub1b/psmc6/psmc4/psmc2/psmc1b/psmc1a	6	941	1067	Ummu Kulthoom	0.00637619553666312	0.0056232427366448
BP	GO:2000144	positive regulation of DNA-templated transcription, initiation	6/941	11/18197	6.94941736708204e-06	9.01206358560958e-05	7.51361978490225e-05	sub1b/psmc6/psmc4/psmc2/psmc1b/psmc1a	6	941	1067	Ummu Kulthoom	0.00637619553666312	0.0056232427366448
CC	GO:0016591	DNA-directed RNA polymerase II, holoenzyme	13/941	59/18197	7.66962189853234e-06	9.89340644900627e-05	8.24842098917625e-05	ccnh/gtf2h3/med31/med6/polr2c/taf11/polr2d/tbp/polr2eb/gtf2a2/polr2k/polr2l/taf13	13	941	1067	Ummu Kulthoom	0.0138150903294368	0.0121836925960637
CC	GO:0031968	organelle outer membrane	15/941	77/18197	7.8483713959334e-06	0.000100706997175188	8.39623554877972e-05	pgam5/slc25a44b/fundc1/slc25a44a/qtrt2/tomm20a/tomm22/mtx2/qtrt1/mief1/rtn4ip1/cptp/samm50/tomm7/tomm5	15	941	1067	Ummu Kulthoom	0.0159404888416578	0.014058106841612
BP	GO:0044270	cellular nitrogen compound catabolic process	23/941	160/18197	8.33524982336178e-06	0.000105378570484624	8.78571821621734e-05	rnaseh1/exosc9/dis3/edc4/mettl3/dctpp1/itpa/mrto4/exosc8/endog/exosc4/lsm4/exosc2/magoh/dcp1b/exosc6/polr2d/cnot8/tbp/eif4a3/lsm7/lsm1/lsm5	23	941	1067	Ummu Kulthoom	0.024442082890542	0.0215557638238051
BP	GO:0046700	heterocycle catabolic process	23/941	160/18197	8.33524982336178e-06	0.000105378570484624	8.78571821621734e-05	rnaseh1/exosc9/dis3/edc4/mettl3/dctpp1/itpa/mrto4/exosc8/endog/exosc4/lsm4/exosc2/magoh/dcp1b/exosc6/polr2d/cnot8/tbp/eif4a3/lsm7/lsm1/lsm5	23	941	1067	Ummu Kulthoom	0.024442082890542	0.0215557638238051
BP	GO:0031123	RNA 3'-end processing	11/941	43/18197	8.34210996863516e-06	0.000105378570484624	8.78571821621734e-05	exosc9/fbl/exosc8/dkc1/gnl3/exosc4/fip1l1b/exosc2/exosc6/polr2d/ssu72	11	941	1067	Ummu Kulthoom	0.0116896918172157	0.0103092783505155
MF	GO:0015078	hydrogen ion transmembrane transporter activity	16/941	87/18197	8.57160017454341e-06	0.000107719387760499	8.98087896746789e-05	cox4i1/atp6v1e1b/cox5ab/atp6v0e1/atp6v1ab/atp6v1f/surf1/atp5e/atp5ia/zgc:86599/cox7a2a/uqcr10/cox8a/uqcrq/atp5j/atp5l	16	941	1067	Ummu Kulthoom	0.0170031880977683	0.0149953139643861
MF	GO:0140101	catalytic activity, acting on a tRNA	17/941	97/18197	8.87547855512819e-06	0.000110966239576423	9.25157845611473e-05	trmt2b/rpp21/pop4/mettl1/nsun2/qtrt2/wdr4/si:dkey-19e4.5/ptrh2/fdxacb1/qtrt1/yars2/pop7/mtfmt/tsen34/tsen2/ptrhd1	17	941	1067	Ummu Kulthoom	0.0180658873538789	0.0159325210871603
BP	GO:0010501	RNA secondary structure unwinding	10/941	36/18197	9.67854895208543e-06	0.000120389297679512	0.0001003720624408	ddx49/ddx18/ddx27/ddx51/ddx31/ddx54/ddx19/ddx55/ddx56/eif4a3	10	941	1067	Ummu Kulthoom	0.0106269925611052	0.00937207122774133
MF	GO:0008173	RNA methyltransferase activity	11/941	44/18197	1.06069471378837e-05	0.000131267701127718	0.000109441704105014	trmt2b/mettl3/dimt1l/fbl/mettl1/nsun2/wdr4/nsun5/rnmt/bud23/rnmtl1a	11	941	1067	Ummu Kulthoom	0.0116896918172157	0.0103092783505155
BP	GO:0019439	aromatic compound catabolic process	23/941	163/18197	1.13866171812723e-05	0.000140204912565363	0.000116892917474943	rnaseh1/exosc9/dis3/edc4/mettl3/dctpp1/itpa/mrto4/exosc8/endog/exosc4/lsm4/exosc2/magoh/dcp1b/exosc6/polr2d/cnot8/tbp/eif4a3/lsm7/lsm1/lsm5	23	941	1067	Ummu Kulthoom	0.024442082890542	0.0215557638238051
CC	GO:0046540	U4/U6 x U5 tri-snRNP complex	7/941	17/18197	1.19071117995077e-05	0.000145877078227134	0.000121621967124302	snrpb/txnl4a/snu13b/snrpd2/snrpe/lsm8/lsm5	7	941	1067	Ummu Kulthoom	0.00743889479277365	0.00656044985941893
BP	GO:0000387	spliceosomal snRNP assembly	8/941	23/18197	1.21375579236792e-05	0.000147956831089649	0.000123355917634866	snrpc/clns1a/lsm4/gemin4/snrpd3/snrpd2/snrpe/snrpg	8	941	1067	Ummu Kulthoom	0.00850159404888417	0.00749765698219306
BP	GO:0009126	purine nucleoside monophosphate metabolic process	21/941	142/18197	1.30725445732232e-05	0.000157776552819397	0.000131542905528369	smn1/ak2/adssl/cox4i1/dhtkd1/cox5ab/atp6v1ab/tefm/atp5e/uqcc2/atp5ia/ndufs6/ndufc2/ndufa7/zgc:86599/ndufa8/uqcr10/cox8a/uqcrq/atp5j/atp5l	21	941	1067	Ummu Kulthoom	0.0223166843783209	0.0196813495782568
BP	GO:0009167	purine ribonucleoside monophosphate metabolic process	21/941	142/18197	1.30725445732232e-05	0.000157776552819397	0.000131542905528369	smn1/ak2/adssl/cox4i1/dhtkd1/cox5ab/atp6v1ab/tefm/atp5e/uqcc2/atp5ia/ndufs6/ndufc2/ndufa7/zgc:86599/ndufa8/uqcr10/cox8a/uqcrq/atp5j/atp5l	21	941	1067	Ummu Kulthoom	0.0223166843783209	0.0196813495782568
BP	GO:0000054	ribosomal subunit export from nucleus	6/941	12/18197	1.32893482587151e-05	0.000158820740464448	0.000132413475168105	znf593/rrs1/sdad1/ltv1/abce1/nup88	6	941	1067	Ummu Kulthoom	0.00637619553666312	0.0056232427366448
BP	GO:0033750	ribosome localization	6/941	12/18197	1.32893482587151e-05	0.000158820740464448	0.000132413475168105	znf593/rrs1/sdad1/ltv1/abce1/nup88	6	941	1067	Ummu Kulthoom	0.00637619553666312	0.0056232427366448
MF	GO:0016779	nucleotidyltransferase activity	17/941	100/18197	1.35001341798327e-05	0.000160552815270401	0.000133857556360755	polr1d/thg1l/polr1e/polr1c/polr1a/polr3a/trnt1/polr3b/polr1b/polr2c/polr2d/polr2eb/polr3d/si:dkey-28b4.7/polr3k/polr2k/polr2l	17	941	1067	Ummu Kulthoom	0.0180658873538789	0.0159325210871603
BP	GO:0002181	cytoplasmic translation	12/941	54/18197	1.5605703791117e-05	0.000184692746809433	0.000153983720085064	eif4h/mettl3/dph2/rpl7l1/rwdd1/denr/eif3ja/eif3k/mcts1/dph5/eif4bb/gspt1	12	941	1067	Ummu Kulthoom	0.0127523910733262	0.0112464854732896
BP	GO:0002183	cytoplasmic translational initiation	7/941	18/18197	1.86153210960379e-05	0.000218193042462213	0.000181913891884864	eif4h/mettl3/denr/eif3ja/eif3k/mcts1/eif4bb	7	941	1067	Ummu Kulthoom	0.00743889479277365	0.00656044985941893
CC	GO:0005852	eukaryotic translation initiation factor 3 complex	7/941	18/18197	1.86153210960379e-05	0.000218193042462213	0.000181913891884864	eif3ja/eif3i/abce1/eif3k/eif3g/eif3s6ip/eif3f	7	941	1067	Ummu Kulthoom	0.00743889479277365	0.00656044985941893
CC	GO:0005741	mitochondrial outer membrane	14/941	73/18197	1.88924431921824e-05	0.000219332269059718	0.000182863698266187	pgam5/slc25a44b/fundc1/slc25a44a/qtrt2/tomm20a/tomm22/mtx2/qtrt1/mief1/rtn4ip1/samm50/tomm7/tomm5	14	941	1067	Ummu Kulthoom	0.0148777895855473	0.0131208997188379
MF	GO:0051082	unfolded protein binding	14/941	73/18197	1.88924431921824e-05	0.000219332269059718	0.000182863698266187	heatr3/pfdn6/nudc/dnajb11/pfdn1/nudcd2/grpel1/hspe1/hspa9/cct3/cct7/trap1/clgn/nudcd3	14	941	1067	Ummu Kulthoom	0.0148777895855473	0.0131208997188379
CC	GO:0015935	small ribosomal subunit	12/941	55/18197	1.90308120190741e-05	0.000219891562571103	0.000183329997549674	rps27.2/mrps22/mrps31/mrps17/mrps2/mcts1/mrps7/mrps18a/dap3/mrps10/mrps14/mrps18c	12	941	1067	Ummu Kulthoom	0.0127523910733262	0.0112464854732896
BP	GO:1901361	organic cyclic compound catabolic process	23/941	169/18197	2.06928923459304e-05	0.0002379682619782	0.000198401068123097	rnaseh1/exosc9/dis3/edc4/mettl3/dctpp1/itpa/mrto4/exosc8/endog/exosc4/lsm4/exosc2/magoh/dcp1b/exosc6/polr2d/cnot8/tbp/eif4a3/lsm7/lsm1/lsm5	23	941	1067	Ummu Kulthoom	0.024442082890542	0.0215557638238051
CC	GO:0016604	nuclear body	12/941	56/18197	2.30929597927365e-05	0.000264322234622965	0.000220373142375953	smn1/fam206a/thoc6/mettl3/rpa1/fbl/lsg1/nop10/smndc1/magoh/eif4a3/thoc7	12	941	1067	Ummu Kulthoom	0.0127523910733262	0.0112464854732896
CC	GO:0019867	outer membrane	15/941	84/18197	2.34929954779368e-05	0.000266362660787602	0.000222074305073555	pgam5/slc25a44b/fundc1/slc25a44a/qtrt2/tomm20a/tomm22/mtx2/qtrt1/mief1/rtn4ip1/cptp/samm50/tomm7/tomm5	15	941	1067	Ummu Kulthoom	0.0159404888416578	0.014058106841612
BP	GO:0000291	nuclear-transcribed mRNA catabolic process, exonucleolytic	6/941	13/18197	2.35989888146522e-05	0.000266362660787602	0.000222074305073555	exosc9/exosc8/exosc4/exosc2/exosc6/cnot8	6	941	1067	Ummu Kulthoom	0.00637619553666312	0.0056232427366448
BP	GO:0071428	rRNA-containing ribonucleoprotein complex export from nucleus	6/941	13/18197	2.35989888146522e-05	0.000266362660787602	0.000222074305073555	znf593/rrs1/sdad1/ltv1/abce1/nup88	6	941	1067	Ummu Kulthoom	0.00637619553666312	0.0056232427366448
MF	GO:0004521	endoribonuclease activity	9/941	32/18197	2.42806558077056e-05	0.000272793727461688	0.000227436072591218	rnaseh1/rpp21/pop4/nob1/dbr1/mrpl44/pop7/tsen34/tsen2	9	941	1067	Ummu Kulthoom	0.00956429330499469	0.0084348641049672
MF	GO:0004518	nuclease activity	19/941	126/18197	2.52168161529871e-05	0.000282011916426526	0.000235121545105834	mgme1/rnaseh1/rpp14/ercc1/rpp21/pop4/dis3/nob1/exosc4/exosc10/smfn/dbr1/mrpl44/pop7/cnot8/harbi1/tsen34/tsen2/zgc:110269	19	941	1067	Ummu Kulthoom	0.0201912858660999	0.0178069353327085
BP	GO:0006352	DNA-templated transcription, initiation	12/941	58/18197	3.35280111349877e-05	0.000368748826530156	0.0003074366322826	sub1b/gtf2b/psmc6/psmc4/psmc2/taf11/polr2d/tbp/psmc1b/gtf2a2/psmc1a/taf10	12	941	1067	Ummu Kulthoom	0.0127523910733262	0.0112464854732896
MF	GO:0009055	electron transfer activity	12/941	58/18197	3.35280111349877e-05	0.000368748826530156	0.0003074366322826	fdx1/cox4i1/sh3bgrl3/cox5ab/glrx3/ptgesl/surf1/zgc:86599/cox7a2a/uqcr10/cox8a/uqcrq	12	941	1067	Ummu Kulthoom	0.0127523910733262	0.0112464854732896
BP	GO:0042775	mitochondrial ATP synthesis coupled electron transport	10/941	41/18197	3.37288713356131e-05	0.000368748826530156	0.0003074366322826	cox4i1/cox5ab/ndufs6/ndufc2/ndufa7/zgc:86599/ndufa8/uqcr10/cox8a/uqcrq	10	941	1067	Ummu Kulthoom	0.0106269925611052	0.00937207122774133
BP	GO:0071166	ribonucleoprotein complex localization	10/941	41/18197	3.37288713356131e-05	0.000368748826530156	0.0003074366322826	znf593/rrs1/sdad1/ltv1/abce1/nol6/nup62l/polr2d/nup88/thoc7	10	941	1067	Ummu Kulthoom	0.0106269925611052	0.00937207122774133
BP	GO:0071426	ribonucleoprotein complex export from nucleus	10/941	41/18197	3.37288713356131e-05	0.000368748826530156	0.0003074366322826	znf593/rrs1/sdad1/ltv1/abce1/nol6/nup62l/polr2d/nup88/thoc7	10	941	1067	Ummu Kulthoom	0.0106269925611052	0.00937207122774133
CC	GO:0030176	integral component of endoplasmic reticulum membrane	14/941	77/18197	3.54088846250125e-05	0.000385387771052591	0.000321309004750466	emc8/tmco1/zmpste24/spcs1/hacd3/emc1/emc10/mmgt1/elovl6/tex261/emc7/emc6/emc9/dpm2	14	941	1067	Ummu Kulthoom	0.0148777895855473	0.0131208997188379
BP	GO:0006511	ubiquitin-dependent protein catabolic process	33/941	301/18197	3.92841685166767e-05	0.000425665790416257	0.000354889962131943	lonrf1l/ranbp1/psmd8/psma5/uchl5/anapc4/anapc2/si:ch211-59o9.10/ubxn1/psma6l/rbx1/psmd7/psmc6/psma1/psmc4/psmc2/psmd4b/vcp/psmd3/usp14/adrm1/psma8/nsfl1c/psmd11a/psma4/psmf1/psmc1b/usp4/psmd11b/psmd4a/anapc11/rnf175/psmc1a	33	941	1067	Ummu Kulthoom	0.0350690754516472	0.0309278350515464
BP	GO:0072657	protein localization to membrane	15/941	88/18197	4.1497047935669e-05	0.000447653994987438	0.000373222168438643	timm9/srp19/timm13/tomm22/timm10/sec61b/agk/cox18/zgc:56596/pex26/mief1/srpr/srp9/wrb/tomm7	15	941	1067	Ummu Kulthoom	0.0159404888416578	0.014058106841612
BP	GO:0006611	protein export from nucleus	10/941	42/18197	4.22347280843829e-05	0.000453604700747689	0.00037818344507741	znf593/rrs1/sdad1/ltv1/abce1/nol6/nup62l/polr2d/nup88/thoc7	10	941	1067	Ummu Kulthoom	0.0106269925611052	0.00937207122774133
BP	GO:0019941	modification-dependent protein catabolic process	33/941	303/18197	4.48293025010352e-05	0.000479358945164578	0.000399655508446441	lonrf1l/ranbp1/psmd8/psma5/uchl5/anapc4/anapc2/si:ch211-59o9.10/ubxn1/psma6l/rbx1/psmd7/psmc6/psma1/psmc4/psmc2/psmd4b/vcp/psmd3/usp14/adrm1/psma8/nsfl1c/psmd11a/psma4/psmf1/psmc1b/usp4/psmd11b/psmd4a/anapc11/rnf175/psmc1a	33	941	1067	Ummu Kulthoom	0.0350690754516472	0.0309278350515464
BP	GO:0016073	snRNA metabolic process	8/941	27/18197	4.56832491730503e-05	0.000486357037047584	0.000405490021388923	exosc9/nhp2/exosc8/dkc1/exosc4/nop10/exosc2/exosc6	8	941	1067	Ummu Kulthoom	0.00850159404888417	0.00749765698219306
BP	GO:0043414	macromolecule methylation	16/941	101/18197	5.87466385660212e-05	0.000622714368799825	0.000519175098723053	men1/trmt112/trmt6/mettl3/dimt1l/fbl/setd6/prmt6/nsun2/prmt5/prmt1/wdr4/nsun5/prmt3/bud23/ntmt1	16	941	1067	Ummu Kulthoom	0.0170031880977683	0.0149953139643861
BP	GO:0030150	protein import into mitochondrial matrix	6/941	15/18197	6.29400393237274e-05	0.000661412999445032	0.000551439273748265	grpel1/pam16/tomm22/timm50/timm44/tomm7	6	941	1067	Ummu Kulthoom	0.00637619553666312	0.0056232427366448
BP	GO:0090502	RNA phosphodiester bond hydrolysis, endonucleolytic	6/941	15/18197	6.29400393237274e-05	0.000661412999445032	0.000551439273748265	rnaseh1/rrs1/nol9/pop7/tsr1/abt1	6	941	1067	Ummu Kulthoom	0.00637619553666312	0.0056232427366448
CC	GO:0000177	cytoplasmic exosome (RNase complex)	5/941	10/18197	7.41393842640737e-05	0.000753132578482549	0.000627908557078624	exosc9/exosc8/exosc4/exosc2/exosc6	5	941	1067	Ummu Kulthoom	0.0053134962805526	0.00468603561387067
BP	GO:0000463	maturation of LSU-rRNA from tricistronic rRNA transcript (SSU-rRNA, 5.8S rRNA, LSU-rRNA)	5/941	10/18197	7.41393842640737e-05	0.000753132578482549	0.000627908557078624	rpl7l1/rpf2/pes/nol9/wdr12	5	941	1067	Ummu Kulthoom	0.0053134962805526	0.00468603561387067
MF	GO:0004549	tRNA-specific ribonuclease activity	5/941	10/18197	7.41393842640737e-05	0.000753132578482549	0.000627908557078624	rpp21/pop4/pop7/tsen34/tsen2	5	941	1067	Ummu Kulthoom	0.0053134962805526	0.00468603561387067
CC	GO:0019773	proteasome core complex, alpha-subunit complex	5/941	10/18197	7.41393842640737e-05	0.000753132578482549	0.000627908557078624	psma5/psma6l/psma1/psma8/psma4	5	941	1067	Ummu Kulthoom	0.0053134962805526	0.00468603561387067
CC	GO:0031597	cytosolic proteasome complex	5/941	10/18197	7.41393842640737e-05	0.000753132578482549	0.000627908557078624	psmc6/psmc4/psmc2/psmc1b/psmc1a	5	941	1067	Ummu Kulthoom	0.0053134962805526	0.00468603561387067
BP	GO:0034427	nuclear-transcribed mRNA catabolic process, exonucleolytic, 3'-5'	5/941	10/18197	7.41393842640737e-05	0.000753132578482549	0.000627908557078624	exosc9/exosc8/exosc4/exosc2/exosc6	5	941	1067	Ummu Kulthoom	0.0053134962805526	0.00468603561387067
BP	GO:0071027	nuclear RNA surveillance	5/941	10/18197	7.41393842640737e-05	0.000753132578482549	0.000627908557078624	exosc9/exosc8/exosc4/exosc2/exosc6	5	941	1067	Ummu Kulthoom	0.0053134962805526	0.00468603561387067
BP	GO:0071028	nuclear mRNA surveillance	5/941	10/18197	7.41393842640737e-05	0.000753132578482549	0.000627908557078624	exosc9/exosc8/exosc4/exosc2/exosc6	5	941	1067	Ummu Kulthoom	0.0053134962805526	0.00468603561387067
BP	GO:0042773	ATP synthesis coupled electron transport	10/941	45/18197	7.95255203596745e-05	0.000804494683140607	0.000670730639067619	cox4i1/cox5ab/ndufs6/ndufc2/ndufa7/zgc:86599/ndufa8/uqcr10/cox8a/uqcrq	10	941	1067	Ummu Kulthoom	0.0106269925611052	0.00937207122774133
CC	GO:0005747	mitochondrial respiratory chain complex I	7/941	22/18197	8.31469594710135e-05	0.000830788062255455	0.000692652194730488	ndufs5/ndufa3/ndufa2/ndufs4/ndufs6/ndufa7/ndufa8	7	941	1067	Ummu Kulthoom	0.00743889479277365	0.00656044985941893
CC	GO:0030964	NADH dehydrogenase complex	7/941	22/18197	8.31469594710135e-05	0.000830788062255455	0.000692652194730488	ndufs5/ndufa3/ndufa2/ndufs4/ndufs6/ndufa7/ndufa8	7	941	1067	Ummu Kulthoom	0.00743889479277365	0.00656044985941893
CC	GO:0045271	respiratory chain complex I	7/941	22/18197	8.31469594710135e-05	0.000830788062255455	0.000692652194730488	ndufs5/ndufa3/ndufa2/ndufs4/ndufs6/ndufa7/ndufa8	7	941	1067	Ummu Kulthoom	0.00743889479277365	0.00656044985941893
CC	GO:0031227	intrinsic component of endoplasmic reticulum membrane	14/941	83/18197	8.35734234269559e-05	0.000831640842101708	0.000693363182115798	emc8/tmco1/zmpste24/spcs1/hacd3/emc1/emc10/mmgt1/elovl6/tex261/emc7/emc6/emc9/dpm2	14	941	1067	Ummu Kulthoom	0.0148777895855473	0.0131208997188379
BP	GO:0045333	cellular respiration	14/941	84/18197	9.55895090167602e-05	0.000946742299827616	0.000789326618439242	cox19/cox4i1/dhtkd1/cox5ab/cox10/cox20/ndufs6/ndufc2/ndufa7/zgc:86599/ndufa8/uqcr10/cox8a/uqcrq	14	941	1067	Ummu Kulthoom	0.0148777895855473	0.0131208997188379
BP	GO:0001731	formation of translation preinitiation complex	6/941	16/18197	9.63052052326698e-05	0.000946742299827616	0.000789326618439242	eif4h/denr/eif3ja/eif3k/mcts1/eif4bb	6	941	1067	Ummu Kulthoom	0.00637619553666312	0.0056232427366448
CC	GO:0005682	U5 snRNP	6/941	16/18197	9.63052052326698e-05	0.000946742299827616	0.000789326618439242	snrpb/txnl4a/snrpd3/snrpd2/snrpe/snrpg	6	941	1067	Ummu Kulthoom	0.00637619553666312	0.0056232427366448
MF	GO:0043021	ribonucleoprotein complex binding	10/941	46/18197	9.69548584218544e-05	0.000949300983262976	0.000791459867311777	eif4h/znf593/denr/eif2s1a/abce1/znf598/eif3k/eif4bb/srpr/srp9	10	941	1067	Ummu Kulthoom	0.0106269925611052	0.00937207122774133
BP	GO:0006606	protein import into nucleus	11/941	56/18197	0.000116650677806966	0.00112408834977622	0.000937185183462665	heatr3/cse1l/ranbp1/kpna3/kpnb3/rae1/nup133/ipo4/nup62l/fam53b/nup88	11	941	1067	Ummu Kulthoom	0.0116896918172157	0.0103092783505155
BP	GO:0022900	electron transport chain	11/941	56/18197	0.000116650677806966	0.00112408834977622	0.000937185183462665	cox4i1/cox5ab/ndufs4/ndufs6/ndufc2/ndufa7/zgc:86599/ndufa8/uqcr10/cox8a/uqcrq	11	941	1067	Ummu Kulthoom	0.0116896918172157	0.0103092783505155
BP	GO:0034504	protein localization to nucleus	11/941	56/18197	0.000116650677806966	0.00112408834977622	0.000937185183462665	heatr3/cse1l/ranbp1/kpna3/kpnb3/rae1/nup133/ipo4/nup62l/fam53b/nup88	11	941	1067	Ummu Kulthoom	0.0116896918172157	0.0103092783505155
BP	GO:0051170	nuclear import	11/941	56/18197	0.000116650677806966	0.00112408834977622	0.000937185183462665	heatr3/cse1l/ranbp1/kpna3/kpnb3/rae1/nup133/ipo4/nup62l/fam53b/nup88	11	941	1067	Ummu Kulthoom	0.0116896918172157	0.0103092783505155
MF	GO:0008170	N-methyltransferase activity	12/941	66/18197	0.000126486490150951	0.00121407111412606	0.00101220643382299	men1/eef1akmt1/dimt1l/fbl/setd6/prmt6/prmt5/prmt1/rnmt/prmt3/mettl21a/dpy30	12	941	1067	Ummu Kulthoom	0.0127523910733262	0.0112464854732896
BP	GO:0055086	nucleobase-containing small molecule metabolic process	35/941	347/18197	0.000127215843671811	0.0012162832426348	0.00101405074976374	smn1/ak2/aprt/adssl/dctpp1/nme6/itpa/qtrt2/cox4i1/cad/mtap/dhtkd1/cox5ab/cmpk/qtrt1/umps/ctps1a/atp6v1ab/prps1b/nme3/erh/tefm/atp5e/uqcc2/atp5ia/ndufs6/ndufc2/ndufa7/zgc:86599/ndufa8/uqcr10/cox8a/uqcrq/atp5j/atp5l	35	941	1067	Ummu Kulthoom	0.0371944739638682	0.0328022492970947
MF	GO:0003755	peptidyl-prolyl cis-trans isomerase activity	9/941	39/18197	0.000132382676361423	0.00125583254851809	0.00104702415750116	fkbp2/ppie/ppib/ppwd1/pin1/aip/fkbp4/ppil3/pin4	9	941	1067	Ummu Kulthoom	0.00956429330499469	0.0084348641049672
MF	GO:0016859	cis-trans isomerase activity	9/941	39/18197	0.000132382676361423	0.00125583254851809	0.00104702415750116	fkbp2/ppie/ppib/ppwd1/pin1/aip/fkbp4/ppil3/pin4	9	941	1067	Ummu Kulthoom	0.00956429330499469	0.0084348641049672
BP	GO:0001510	RNA methylation	8/941	31/18197	0.000135002021355724	0.00125624018345517	0.00104736401461592	trmt112/trmt6/mettl3/dimt1l/nsun2/wdr4/nsun5/bud23	8	941	1067	Ummu Kulthoom	0.00850159404888417	0.00749765698219306
CC	GO:0005684	U2-type spliceosomal complex	8/941	31/18197	0.000135002021355724	0.00125624018345517	0.00104736401461592	snrpc/snrpb/prpf19/tfip11/htatsf1/snrpd3/lsm7/snrpg	8	941	1067	Ummu Kulthoom	0.00850159404888417	0.00749765698219306
BP	GO:0007006	mitochondrial membrane organization	8/941	31/18197	0.000135002021355724	0.00125624018345517	0.00104736401461592	timm9/timm13/tomm22/timm10/agk/timm50/samm50/tomm7	8	941	1067	Ummu Kulthoom	0.00850159404888417	0.00749765698219306
CC	GO:0019013	viral nucleocapsid	8/941	31/18197	0.000135002021355724	0.00125624018345517	0.00104736401461592	utp11l/snrpb/hnrpdl/hnrnpul1/imp4/snrpa/snrpd3/snrpd2	8	941	1067	Ummu Kulthoom	0.00850159404888417	0.00749765698219306
CC	GO:0019028	viral capsid	8/941	31/18197	0.000135002021355724	0.00125624018345517	0.00104736401461592	utp11l/snrpb/hnrpdl/hnrnpul1/imp4/snrpa/snrpd3/snrpd2	8	941	1067	Ummu Kulthoom	0.00850159404888417	0.00749765698219306
CC	GO:0016469	proton-transporting two-sector ATPase complex	10/941	48/18197	0.000141634426939841	0.0013129457523929	0.00109464109834234	atp6v1e1b/atp6v0e1/atp6v1ab/atp6v1f/atp6v1g1/atp5e/si:dkeyp-80c12.10/atp5ia/atp5j/atp5l	10	941	1067	Ummu Kulthoom	0.0106269925611052	0.00937207122774133
MF	GO:0016891	endoribonuclease activity, producing 5'-phosphomonoesters	6/941	17/18197	0.000142340528923486	0.00131449321786158	0.00109593126535587	rnaseh1/rpp21/pop4/dbr1/mrpl44/pop7	6	941	1067	Ummu Kulthoom	0.00637619553666312	0.0056232427366448
MF	GO:0015036	disulfide oxidoreductase activity	8/941	32/18197	0.000171909143205062	0.00158156411748657	0.00131859604976753	txndc17/txnl1/zgc:56493/selenot1b/sh3bgrl3/chchd4a/glrx3/ptgesl	8	941	1067	Ummu Kulthoom	0.00850159404888417	0.00749765698219306
CC	GO:0016592	mediator complex	7/941	25/18197	0.000204514189247561	0.00187445711799081	0.00156278947145644	med31/med6/med20/med28/si:ch73-105m5.1/med7/med29	7	941	1067	Ummu Kulthoom	0.00743889479277365	0.00656044985941893
MF	GO:0009982	pseudouridine synthase activity	5/941	12/18197	0.000213589362692175	0.00192863283793897	0.00160795734642725	trub1/trub2/rpusd2/dkc1/rpusd4	5	941	1067	Ummu Kulthoom	0.0053134962805526	0.00468603561387067
BP	GO:0016075	rRNA catabolic process	5/941	12/18197	0.000213589362692175	0.00192863283793897	0.00160795734642725	exosc9/exosc8/exosc4/exosc2/exosc6	5	941	1067	Ummu Kulthoom	0.0053134962805526	0.00468603561387067
BP	GO:0034472	snRNA 3'-end processing	5/941	12/18197	0.000213589362692175	0.00192863283793897	0.00160795734642725	exosc9/exosc8/exosc4/exosc2/exosc6	5	941	1067	Ummu Kulthoom	0.0053134962805526	0.00468603561387067
BP	GO:0071025	RNA surveillance	5/941	12/18197	0.000213589362692175	0.00192863283793897	0.00160795734642725	exosc9/exosc8/exosc4/exosc2/exosc6	5	941	1067	Ummu Kulthoom	0.0053134962805526	0.00468603561387067
CC	GO:0019012	virion	8/941	33/18197	0.000216723836865729	0.00193543118783387	0.00161362532865904	utp11l/snrpb/hnrpdl/hnrnpul1/imp4/snrpa/snrpd3/snrpd2	8	941	1067	Ummu Kulthoom	0.00850159404888417	0.00749765698219306
MF	GO:0019843	rRNA binding	8/941	33/18197	0.000216723836865729	0.00193543118783387	0.00161362532865904	diexf/ppan/rpf2/imp4/mrps7/mrpl16/mterf3/mrpl18	8	941	1067	Ummu Kulthoom	0.00850159404888417	0.00749765698219306
CC	GO:0044423	virion part	8/941	33/18197	0.000216723836865729	0.00193543118783387	0.00161362532865904	utp11l/snrpb/hnrpdl/hnrnpul1/imp4/snrpa/snrpd3/snrpd2	8	941	1067	Ummu Kulthoom	0.00850159404888417	0.00749765698219306
CC	GO:1990204	oxidoreductase complex	11/941	60/18197	0.000222277035824632	0.00197777888080457	0.00164893183318235	gcsha/dhtkd1/ndufs5/ndufa3/ndufa2/ndufs4/ndufs6/ndufa7/ndufa8/uqcr10/uqcrq	11	941	1067	Ummu Kulthoom	0.0116896918172157	0.0103092783505155
BP	GO:0022904	respiratory electron transport chain	10/941	51/18197	0.000240403686795764	0.00213128795784754	0.00177691681991433	cox4i1/cox5ab/ndufs6/ndufc2/ndufa7/zgc:86599/ndufa8/uqcr10/cox8a/uqcrq	10	941	1067	Ummu Kulthoom	0.0106269925611052	0.00937207122774133
CC	GO:0005665	DNA-directed RNA polymerase II, core complex	5/941	13/18197	0.000332333346365627	0.00292501335176678	0.00243866878902537	polr2c/polr2d/polr2eb/polr2k/polr2l	5	941	1067	Ummu Kulthoom	0.0053134962805526	0.00468603561387067
CC	GO:0031307	integral component of mitochondrial outer membrane	5/941	13/18197	0.000332333346365627	0.00292501335176678	0.00243866878902537	slc25a44b/fundc1/slc25a44a/tomm22/tomm7	5	941	1067	Ummu Kulthoom	0.0053134962805526	0.00468603561387067
BP	GO:0000288	nuclear-transcribed mRNA catabolic process, deadenylation-dependent decay	7/941	27/18197	0.000345079410385827	0.00302627195151312	0.00252309103163587	exosc9/exosc8/exosc2/dcp1b/polr2d/cnot8/lsm1	7	941	1067	Ummu Kulthoom	0.00743889479277365	0.00656044985941893
MF	GO:0016667	oxidoreductase activity, acting on a sulfur group of donors	9/941	44/18197	0.000351094056415205	0.00306798318831638	0.00255786690412285	txndc17/txnl1/zgc:56493/selenot1b/sh3bgrl3/chchd4a/glrx3/msrb1b/ptgesl	9	941	1067	Ummu Kulthoom	0.00956429330499469	0.0084348641049672
BP	GO:0009259	ribonucleotide metabolic process	25/941	230/18197	0.00037240885677078	0.00324261711716844	0.00270346429482849	smn1/ak2/adssl/nme6/cox4i1/dhtkd1/cox5ab/umps/ctps1a/atp6v1ab/nme3/tefm/atp5e/uqcc2/atp5ia/ndufs6/ndufc2/ndufa7/zgc:86599/ndufa8/uqcr10/cox8a/uqcrq/atp5j/atp5l	25	941	1067	Ummu Kulthoom	0.026567481402763	0.0234301780693533
BP	GO:0006753	nucleoside phosphate metabolic process	30/941	298/18197	0.000388081420285394	0.00336705516959356	0.00280721192197451	smn1/ak2/adssl/dctpp1/nme6/itpa/cox4i1/dhtkd1/cox5ab/cmpk/umps/ctps1a/atp6v1ab/prps1b/nme3/erh/tefm/atp5e/uqcc2/atp5ia/ndufs6/ndufc2/ndufa7/zgc:86599/ndufa8/uqcr10/cox8a/uqcrq/atp5j/atp5l	30	941	1067	Ummu Kulthoom	0.0318809776833156	0.028116213683224
MF	GO:0042623	ATPase activity, coupled	29/941	287/18197	0.000453252525199467	0.00391854488097979	0.00326700495020594	ddx49/ruvbl1/rfc3/abcb8/gtf2h3/ddx18/ddx27/ddx51/ddx31/ddx54/ddx19/atp6v1e1b/ddx55/rfc4/xrcc5/atp6v0e1/ddx56/psmc6/psmc4/psmc2/atp13a1/eif4a3/atp6v1ab/atp6v1d/psmc1b/atp6v1f/psmc1a/atp5e/atp5l	29	941	1067	Ummu Kulthoom	0.0308182784272051	0.0271790065604499
MF	GO:0016887	ATPase activity	34/941	358/18197	0.000482687411919169	0.00415827530126832	0.00346687518101512	ddx49/ruvbl1/rfc3/abcb8/gtf2h3/ddx18/ddx27/ddx51/ddx31/ddx54/hspa9/ddx19/abce1/atp6v1e1b/asna1/ddx55/rfc4/xrcc5/ola1/atp6v0e1/ddx56/psmc6/psmc4/psmc2/vcp/atp13a1/eif4a3/atp6v1ab/atp6v1d/psmc1b/atp6v1f/psmc1a/atp5e/atp5l	34	941	1067	Ummu Kulthoom	0.0361317747077577	0.0318650421743205
BP	GO:0006259	DNA metabolic process	36/941	387/18197	0.00049319254043423	0.00421981733555405	0.00351818456670907	ddb2/cry-dash/mgme1/paxx/ssbp1/rnaseh1/ercc1/ruvbl1/rfc3/rpa1/gtf2h3/top1mt/prmt6/ube2nb/kin/mcmbp/ube2na/endog/xrcc1/cdt1/nop10/rbb4l/rfc4/xrcc5/ube2v1/wrnip1/bccip/vcp/smarcb1a/zgc:194285/si:dkey-28b4.7/zgc:110269/pnkp/eri1/gtf2h5/inip	36	941	1067	Ummu Kulthoom	0.0382571732199787	0.0337394564198688
BP	GO:0007007	inner mitochondrial membrane organization	5/941	14/18197	0.000495023690717169	0.00421981733555405	0.00351818456670907	timm9/timm13/timm10/agk/samm50	5	941	1067	Ummu Kulthoom	0.0053134962805526	0.00468603561387067
BP	GO:0034661	ncRNA catabolic process	5/941	14/18197	0.000495023690717169	0.00421981733555405	0.00351818456670907	exosc9/exosc8/exosc4/exosc2/exosc6	5	941	1067	Ummu Kulthoom	0.0053134962805526	0.00468603561387067
MF	GO:0008276	protein methyltransferase activity	11/941	66/18197	0.000525150289701206	0.00446103277453498	0.00371929290083634	men1/eef1akmt1/fbl/setd6/prmt6/prmt5/prmt1/prmt3/ntmt1/mettl21a/dpy30	11	941	1067	Ummu Kulthoom	0.0116896918172157	0.0103092783505155
BP	GO:0030433	ubiquitin-dependent ERAD pathway	7/941	29/18197	0.000554041797106358	0.00469011771300452	0.00391028768352477	psmc6/psmc4/psmc2/vcp/psmc1b/rnf175/psmc1a	7	941	1067	Ummu Kulthoom	0.00743889479277365	0.00656044985941893
BP	GO:0019693	ribose phosphate metabolic process	25/941	237/18197	0.000582945314215244	0.00491771860227254	0.00410004517118789	smn1/ak2/adssl/nme6/cox4i1/dhtkd1/cox5ab/umps/ctps1a/atp6v1ab/nme3/tefm/atp5e/uqcc2/atp5ia/ndufs6/ndufc2/ndufa7/zgc:86599/ndufa8/uqcr10/cox8a/uqcrq/atp5j/atp5l	25	941	1067	Ummu Kulthoom	0.026567481402763	0.0234301780693533
MF	GO:0004519	endonuclease activity	12/941	78/18197	0.000631825636656014	0.00531169276609435	0.00442851290157082	rnaseh1/ercc1/rpp21/pop4/dis3/nob1/dbr1/mrpl44/pop7/tsen34/tsen2/zgc:110269	12	941	1067	Ummu Kulthoom	0.0127523910733262	0.0112464854732896
MF	GO:0015035	protein disulfide oxidoreductase activity	6/941	22/18197	0.000687035402777138	0.00568386140661332	0.00473880073233898	txnl1/zgc:56493/sh3bgrl3/chchd4a/glrx3/ptgesl	6	941	1067	Ummu Kulthoom	0.00637619553666312	0.0056232427366448
MF	GO:0016893	endonuclease activity, active with either ribo- or deoxyribonucleic acids and producing 5'-phosphomonoesters	6/941	22/18197	0.000687035402777138	0.00568386140661332	0.00473880073233898	rnaseh1/rpp21/pop4/dbr1/mrpl44/pop7	6	941	1067	Ummu Kulthoom	0.00637619553666312	0.0056232427366448
BP	GO:0018208	peptidyl-proline modification	6/941	22/18197	0.000687035402777138	0.00568386140661332	0.00473880073233898	ppie/ppib/ppwd1/ntmt1/fkbp4/ppil3	6	941	1067	Ummu Kulthoom	0.00637619553666312	0.0056232427366448
CC	GO:0071010	prespliceosome	6/941	22/18197	0.000687035402777138	0.00568386140661332	0.00473880073233898	snrpc/snrpb/xab2/snrpd3/lsm7/snrpg	6	941	1067	Ummu Kulthoom	0.00637619553666312	0.0056232427366448
BP	GO:0009117	nucleotide metabolic process	29/941	295/18197	0.00070727924980545	0.00568386140661332	0.00473880073233898	smn1/ak2/adssl/nme6/itpa/cox4i1/dhtkd1/cox5ab/cmpk/umps/ctps1a/atp6v1ab/prps1b/nme3/erh/tefm/atp5e/uqcc2/atp5ia/ndufs6/ndufc2/ndufa7/zgc:86599/ndufa8/uqcr10/cox8a/uqcrq/atp5j/atp5l	29	941	1067	Ummu Kulthoom	0.0308182784272051	0.0271790065604499
MF	GO:0003724	RNA helicase activity	10/941	58/18197	0.000707770410956632	0.00568386140661332	0.00473880073233898	ddx49/ddx18/ddx27/ddx51/ddx31/ddx54/ddx19/ddx55/ddx56/eif4a3	10	941	1067	Ummu Kulthoom	0.0106269925611052	0.00937207122774133
MF	GO:0004004	ATP-dependent RNA helicase activity	10/941	58/18197	0.000707770410956632	0.00568386140661332	0.00473880073233898	ddx49/ddx18/ddx27/ddx51/ddx31/ddx54/ddx19/ddx55/ddx56/eif4a3	10	941	1067	Ummu Kulthoom	0.0106269925611052	0.00937207122774133
BP	GO:0006818	hydrogen transport	10/941	58/18197	0.000707770410956632	0.00568386140661332	0.00473880073233898	atp6v1e1b/atp6v0e1/atp6v1ab/atp6v1f/atp6v1g1/atp5e/atp5ia/zgc:86599/atp5j/atp5l	10	941	1067	Ummu Kulthoom	0.0106269925611052	0.00937207122774133
MF	GO:0008186	RNA-dependent ATPase activity	10/941	58/18197	0.000707770410956632	0.00568386140661332	0.00473880073233898	ddx49/ddx18/ddx27/ddx51/ddx31/ddx54/ddx19/ddx55/ddx56/eif4a3	10	941	1067	Ummu Kulthoom	0.0106269925611052	0.00937207122774133
BP	GO:0015992	proton transport	10/941	58/18197	0.000707770410956632	0.00568386140661332	0.00473880073233898	atp6v1e1b/atp6v0e1/atp6v1ab/atp6v1f/atp6v1g1/atp5e/atp5ia/zgc:86599/atp5j/atp5l	10	941	1067	Ummu Kulthoom	0.0106269925611052	0.00937207122774133
MF	GO:0008026	ATP-dependent helicase activity	12/941	79/18197	0.000710588490312901	0.00568386140661332	0.00473880073233898	ddx49/ruvbl1/ddx18/ddx27/ddx51/ddx31/ddx54/ddx19/ddx55/xrcc5/ddx56/eif4a3	12	941	1067	Ummu Kulthoom	0.0127523910733262	0.0112464854732896
MF	GO:0070035	purine NTP-dependent helicase activity	12/941	79/18197	0.000710588490312901	0.00568386140661332	0.00473880073233898	ddx49/ruvbl1/ddx18/ddx27/ddx51/ddx31/ddx54/ddx19/ddx55/xrcc5/ddx56/eif4a3	12	941	1067	Ummu Kulthoom	0.0127523910733262	0.0112464854732896
CC	GO:0005689	U12-type spliceosomal complex	5/941	15/18197	0.000711065516413889	0.00568386140661332	0.00473880073233898	sf3b5/snrpd3/lsm7/snrpg/phf5a	5	941	1067	Ummu Kulthoom	0.0053134962805526	0.00468603561387067
CC	GO:0005753	mitochondrial proton-transporting ATP synthase complex	5/941	15/18197	0.000711065516413889	0.00568386140661332	0.00473880073233898	atp5e/si:dkeyp-80c12.10/atp5ia/atp5j/atp5l	5	941	1067	Ummu Kulthoom	0.0053134962805526	0.00468603561387067
CC	GO:0031306	intrinsic component of mitochondrial outer membrane	5/941	15/18197	0.000711065516413889	0.00568386140661332	0.00473880073233898	slc25a44b/fundc1/slc25a44a/tomm22/tomm7	5	941	1067	Ummu Kulthoom	0.0053134962805526	0.00468603561387067
CC	GO:0005643	nuclear pore	8/941	39/18197	0.000729338504640675	0.005791945518938	0.00482891360350126	seh1l/ndc1/kpna3/rae1/nup133/nup43/nup62l/nup88	8	941	1067	Ummu Kulthoom	0.00850159404888417	0.00749765698219306
CC	GO:0032592	integral component of mitochondrial membrane	8/941	39/18197	0.000729338504640675	0.005791945518938	0.00482891360350126	slc25a44b/fundc1/slc25a44a/tomm22/agk/coa3a/minos1/tomm7	8	941	1067	Ummu Kulthoom	0.00850159404888417	0.00749765698219306
MF	GO:0008565	protein transporter activity	11/941	69/18197	0.000774436634164233	0.00613011855224805	0.00511085830680497	cse1l/timm9/timm13/kpna3/kpnb3/tomm22/timm10/sec61b/ipo4/chmp7/tomm7	11	941	1067	Ummu Kulthoom	0.0116896918172157	0.0103092783505155
CC	GO:0035097	histone methyltransferase complex	6/941	23/18197	0.00088920781341096	0.00701582087086058	0.00584929411581183	men1/zgc:103508/ruvbl1/rbb4l/eed/dpy30	6	941	1067	Ummu Kulthoom	0.00637619553666312	0.0056232427366448
BP	GO:0009150	purine ribonucleotide metabolic process	23/941	218/18197	0.000946664278933875	0.00744505649045415	0.00620716034845947	smn1/ak2/adssl/nme6/cox4i1/dhtkd1/cox5ab/atp6v1ab/nme3/tefm/atp5e/uqcc2/atp5ia/ndufs6/ndufc2/ndufa7/zgc:86599/ndufa8/uqcr10/cox8a/uqcrq/atp5j/atp5l	23	941	1067	Ummu Kulthoom	0.024442082890542	0.0215557638238051
BP	GO:0016180	snRNA processing	5/941	16/18197	0.000990502021496265	0.00773988438592273	0.0064529669484119	exosc9/exosc8/exosc4/exosc2/exosc6	5	941	1067	Ummu Kulthoom	0.0053134962805526	0.00468603561387067
MF	GO:0051087	chaperone binding	5/941	16/18197	0.000990502021496265	0.00773988438592273	0.0064529669484119	bag1/pfdn6/grpel1/hspe1/timm44	5	941	1067	Ummu Kulthoom	0.0053134962805526	0.00468603561387067
CC	GO:0098573	intrinsic component of mitochondrial membrane	8/941	41/18197	0.00103369235074534	0.00805157172880876	0.0067128297605154	slc25a44b/fundc1/slc25a44a/tomm22/agk/coa3a/minos1/tomm7	8	941	1067	Ummu Kulthoom	0.00850159404888417	0.00749765698219306
BP	GO:0072528	pyrimidine-containing compound biosynthetic process	7/941	32/18197	0.00104349255899307	0.00810202184339208	0.00675489148982777	nme6/cad/cmpk/umps/ctps1a/nme3/erh	7	941	1067	Ummu Kulthoom	0.00743889479277365	0.00656044985941893
BP	GO:0006091	generation of precursor metabolites and energy	18/941	155/18197	0.00110623682521076	0.00856192184083753	0.00713832350704083	smn1/cox19/cox4i1/dhtkd1/cox5ab/cox10/cox20/tefm/uqcc2/ndufs4/ndufs6/ndufc2/ndufa7/zgc:86599/ndufa8/uqcr10/cox8a/uqcrq	18	941	1067	Ummu Kulthoom	0.0191285866099894	0.0168697282099344
MF	GO:0015197	peptide transporter activity	11/941	72/18197	0.00111478151566948	0.00860075106076644	0.00717069655815379	cse1l/timm9/timm13/kpna3/kpnb3/tomm22/timm10/sec61b/ipo4/chmp7/tomm7	11	941	1067	Ummu Kulthoom	0.0116896918172157	0.0103092783505155
MF	GO:0004129	cytochrome-c oxidase activity	6/941	24/18197	0.00113424881917952	0.00864155819112393	0.00720471865077515	cox4i1/cox5ab/surf1/zgc:86599/cox7a2a/cox8a	6	941	1067	Ummu Kulthoom	0.00637619553666312	0.0056232427366448
MF	GO:0015002	heme-copper terminal oxidase activity	6/941	24/18197	0.00113424881917952	0.00864155819112393	0.00720471865077515	cox4i1/cox5ab/surf1/zgc:86599/cox7a2a/cox8a	6	941	1067	Ummu Kulthoom	0.00637619553666312	0.0056232427366448
MF	GO:0016675	oxidoreductase activity, acting on a heme group of donors	6/941	24/18197	0.00113424881917952	0.00864155819112393	0.00720471865077515	cox4i1/cox5ab/surf1/zgc:86599/cox7a2a/cox8a	6	941	1067	Ummu Kulthoom	0.00637619553666312	0.0056232427366448
MF	GO:0016676	oxidoreductase activity, acting on a heme group of donors, oxygen as acceptor	6/941	24/18197	0.00113424881917952	0.00864155819112393	0.00720471865077515	cox4i1/cox5ab/surf1/zgc:86599/cox7a2a/cox8a	6	941	1067	Ummu Kulthoom	0.00637619553666312	0.0056232427366448
BP	GO:0000479	endonucleolytic cleavage of tricistronic rRNA transcript (SSU-rRNA, 5.8S rRNA, LSU-rRNA)	4/941	10/18197	0.00116092694025446	0.00873561691463075	0.00728313814695047	rrs1/nol9/tsr1/abt1	4	941	1067	Ummu Kulthoom	0.00425079702444208	0.00374882849109653
MF	GO:0016273	arginine N-methyltransferase activity	4/941	10/18197	0.00116092694025446	0.00873561691463075	0.00728313814695047	prmt6/prmt5/prmt1/prmt3	4	941	1067	Ummu Kulthoom	0.00425079702444208	0.00374882849109653
MF	GO:0016274	protein-arginine N-methyltransferase activity	4/941	10/18197	0.00116092694025446	0.00873561691463075	0.00728313814695047	prmt6/prmt5/prmt1/prmt3	4	941	1067	Ummu Kulthoom	0.00425079702444208	0.00374882849109653
BP	GO:1990542	mitochondrial transmembrane transport	4/941	10/18197	0.00116092694025446	0.00873561691463075	0.00728313814695047	timm9/timm13/timm10/agk	4	941	1067	Ummu Kulthoom	0.00425079702444208	0.00374882849109653
BP	GO:0034976	response to endoplasmic reticulum stress	11/941	73/18197	0.00125243964954654	0.00939522420182913	0.00783307194582792	erp44/pdia5/zgc:77086/tmco1/psmc6/psmc4/psmc2/vcp/psmc1b/rnf175/psmc1a	11	941	1067	Ummu Kulthoom	0.0116896918172157	0.0103092783505155
BP	GO:1902600	hydrogen ion transmembrane transport	9/941	52/18197	0.00125845375338789	0.00941138113729964	0.00784654245331618	atp6v1e1b/atp6v0e1/atp6v1ab/atp6v1f/atp5e/atp5ia/zgc:86599/atp5j/atp5l	9	941	1067	Ummu Kulthoom	0.00956429330499469	0.0084348641049672
BP	GO:0046627	negative regulation of insulin receptor signaling pathway	3/102	11/18197	2.73074564261286e-05	0.00831120711696126	0.00713234914554084	grb10a/cish/socs1a	3	102	162	Daniel	0.0294117647058824	0.0185185185185185
BP	GO:1900077	negative regulation of cellular response to insulin stimulus	3/102	11/18197	2.73074564261286e-05	0.00831120711696126	0.00713234914554084	grb10a/cish/socs1a	3	102	162	Daniel	0.0294117647058824	0.0185185185185185
BP	GO:0008286	insulin receptor signaling pathway	4/102	33/18197	3.3600748220629e-05	0.00831120711696126	0.00713234914554084	irs2a/grb10a/cish/socs1a	4	102	162	Daniel	0.0392156862745098	0.0246913580246914
BP	GO:0046626	regulation of insulin receptor signaling pathway	3/102	13/18197	4.69481335325043e-05	0.00831120711696126	0.00713234914554084	grb10a/cish/socs1a	3	102	162	Daniel	0.0294117647058824	0.0185185185185185
BP	GO:1900076	regulation of cellular response to insulin stimulus	3/102	13/18197	4.69481335325043e-05	0.00831120711696126	0.00713234914554084	grb10a/cish/socs1a	3	102	162	Daniel	0.0294117647058824	0.0185185185185185
BP	GO:0032869	cellular response to insulin stimulus	4/102	40/18197	7.28183812672106e-05	0.00831120711696126	0.00713234914554084	irs2a/grb10a/cish/socs1a	4	102	162	Daniel	0.0392156862745098	0.0246913580246914
BP	GO:0032868	response to insulin	4/102	41/18197	8.03446445248672e-05	0.00831120711696126	0.00713234914554084	irs2a/grb10a/cish/socs1a	4	102	162	Daniel	0.0392156862745098	0.0246913580246914
BP	GO:0071375	cellular response to peptide hormone stimulus	4/102	41/18197	8.03446445248672e-05	0.00831120711696126	0.00713234914554084	irs2a/grb10a/cish/socs1a	4	102	162	Daniel	0.0392156862745098	0.0246913580246914
BP	GO:1901653	cellular response to peptide	4/102	41/18197	8.03446445248672e-05	0.00831120711696126	0.00713234914554084	irs2a/grb10a/cish/socs1a	4	102	162	Daniel	0.0392156862745098	0.0246913580246914
BP	GO:0043434	response to peptide hormone	4/102	43/18197	9.70721924129559e-05	0.00903742111364619	0.00775555726751931	irs2a/grb10a/cish/socs1a	4	102	162	Daniel	0.0392156862745098	0.0246913580246914
MF	GO:0004812	aminoacyl-tRNA ligase activity	11/546	41/18197	2.24199526245842e-08	2.20915379578376e-05	2.1158723098173e-05	polg2/farsa/sars/wars/aars/mars/iars/gars/eprs/dtd1/cars	11	546	687	Rashawnda	0.0201465201465201	0.0160116448326055
BP	GO:0006418	tRNA aminoacylation for protein translation	11/546	41/18197	2.24199526245842e-08	2.20915379578376e-05	2.1158723098173e-05	polg2/farsa/sars/wars/aars/mars/iars/gars/eprs/cars/aimp1	11	546	687	Rashawnda	0.0201465201465201	0.0160116448326055
BP	GO:0043038	amino acid activation	11/546	43/18197	3.86553595062776e-08	2.20915379578376e-05	2.1158723098173e-05	polg2/farsa/sars/wars/aars/mars/iars/gars/eprs/cars/aimp1	11	546	687	Rashawnda	0.0201465201465201	0.0160116448326055
BP	GO:0043039	tRNA aminoacylation	11/546	43/18197	3.86553595062776e-08	2.20915379578376e-05	2.1158723098173e-05	polg2/farsa/sars/wars/aars/mars/iars/gars/eprs/cars/aimp1	11	546	687	Rashawnda	0.0201465201465201	0.0160116448326055
BP	GO:0048193	Golgi vesicle transport	17/546	118/18197	8.55015619896855e-08	3.90913141416842e-05	3.74406839870623e-05	scfd1/copa/cog2/tfg/copb2/sec23ip/cog6/cog4/golga5/rab1ba/sec22bb/stx10/gosr1/rab1aa/mppe1/cux1b/rab1ab	17	546	687	Rashawnda	0.0311355311355311	0.024745269286754
BP	GO:0006891	intra-Golgi vesicle-mediated transport	8/546	24/18197	3.0038568656956e-07	0.000114446946583002	0.000109614425976261	copa/cog2/copb2/cog6/cog4/golga5/gosr1/cux1b	8	546	687	Rashawnda	0.0146520146520147	0.0116448326055313
BP	GO:0006888	ER to Golgi vesicle-mediated transport	11/546	59/18197	1.21786568328232e-06	0.000397720135997627	0.000380926409207102	scfd1/copa/tfg/copb2/sec23ip/rab1ba/sec22bb/gosr1/rab1aa/mppe1/rab1ab	11	546	687	Rashawnda	0.0201465201465201	0.0160116448326055
BP	GO:0007033	vacuole organization	12/546	78/18197	3.37664904672082e-06	0.000964877465100473	0.000924135528576223	cln3/atg13/gabarapl2/pik3c3/krit1/aktip/atg5/phf23b/atg4b/gabarapb/atp6v0ca/atg12	12	546	687	Rashawnda	0.021978021978022	0.0174672489082969
CC	GO:0098805	whole membrane	28/546	372/18197	8.42919495867156e-06	0.00214101551950258	0.00205061117123238	cyb561a3b/lamtor3/rab8b/cln3/copa/vps26a/copb2/rhot2/chmp4ba/gabarapl2/vac14/bcl2l10/glmp/atg5/miga1/bnip4/rab35b/atp6v1c1b/gabarapb/chmp3/atp6v0ca/chmp2a/rab40b/ctns/kxd1/atg12/arl8ba/vps28	28	546	687	Rashawnda	0.0512820512820513	0.0407569141193595
MF	GO:0140101	catalytic activity, acting on a tRNA	12/546	97/18197	3.30635831841998e-05	0.00755833511590807	0.00723918452875111	ptrh1/polg2/farsa/sars/wars/aars/mars/iars/gars/eprs/dtd1/cars	12	546	687	Rashawnda	0.021978021978022	0.0174672489082969
BP	GO:0006399	tRNA metabolic process	14/546	131/18197	3.97557044382958e-05	0.00826195821326766	0.00791309715135458	polg2/farsa/sars/wars/urm1/aars/mars/iars/gars/eprs/dtd1/rtcb/cars/aimp1	14	546	687	Rashawnda	0.0256410256410256	0.0203784570596798
BP	GO:0001501	skeletal system development	15/237	279/18197	4.05964762094349e-06	0.00610165037427806	0.00568777998260609	loxl2a/mef2ca/phospho1/wisp3/rbm24a/pls3/nolc1/hapln1a/pdgfra/sp7/wnt5b/cx43/grem2b/yap1/fn1a	15	237	296	Karina	0.0632911392405063	0.0506756756756757
MF	GO:0008236	serine-type peptidase activity	5/32	179/18197	1.41395543160732e-05	0.00286457625678469	0.00220654037323602	si:dkey-112g5.16/LOC559585/si:busm1-sl7.7/si:dkey-84o3.3/immp1l	5	32	141	Charles	0.15625	0.0354609929078014
MF	GO:0017171	serine hydrolase activity	5/32	181/18197	1.4919668004087e-05	0.00286457625678469	0.00220654037323602	si:dkey-112g5.16/LOC559585/si:busm1-sl7.7/si:dkey-84o3.3/immp1l	5	32	141	Charles	0.15625	0.0354609929078014
MF	GO:0004252	serine-type endopeptidase activity	4/32	156/18197	0.000155004836877748	0.00735889092380115	0.00566844394075691	si:dkey-112g5.16/LOC559585/si:busm1-sl7.7/si:dkey-84o3.3	4	32	141	Charles	0.125	0.0283687943262411
BP	GO:0007281	germ cell development	3/32	61/18197	0.000165877723640365	0.00735889092380115	0.00566844394075691	dnd1/zp3a.2/zp3a.1	3	32	141	Charles	0.09375	0.0212765957446809
BP	GO:0007339	binding of sperm to zona pellucida	2/32	12/18197	0.000195571495047947	0.00735889092380115	0.00566844394075691	zp3a.2/zp3a.1	2	32	141	Charles	0.0625	0.0141843971631206
MF	GO:0032190	acrosin binding	2/32	12/18197	0.000195571495047947	0.00735889092380115	0.00566844394075691	zp3a.2/zp3a.1	2	32	141	Charles	0.0625	0.0141843971631206
BP	GO:0035036	sperm-egg recognition	2/32	12/18197	0.000195571495047947	0.00735889092380115	0.00566844394075691	zp3a.2/zp3a.1	2	32	141	Charles	0.0625	0.0141843971631206
BP	GO:0035803	egg coat formation	2/32	12/18197	0.000195571495047947	0.00735889092380115	0.00566844394075691	zp3a.2/zp3a.1	2	32	141	Charles	0.0625	0.0141843971631206
BP	GO:0060046	regulation of acrosome reaction	2/32	12/18197	0.000195571495047947	0.00735889092380115	0.00566844394075691	zp3a.2/zp3a.1	2	32	141	Charles	0.0625	0.0141843971631206
BP	GO:2000344	positive regulation of acrosome reaction	2/32	12/18197	0.000195571495047947	0.00735889092380115	0.00566844394075691	zp3a.2/zp3a.1	2	32	141	Charles	0.0625	0.0141843971631206
BP	GO:0009988	cell-cell recognition	2/32	13/18197	0.000230876135347976	0.00735889092380115	0.00566844394075691	zp3a.2/zp3a.1	2	32	141	Charles	0.0625	0.0141843971631206
BP	GO:1905516	positive regulation of fertilization	2/32	13/18197	0.000230876135347976	0.00735889092380115	0.00566844394075691	zp3a.2/zp3a.1	2	32	141	Charles	0.0625	0.0141843971631206
BP	GO:0051704	multi-organism process	5/32	328/18197	0.000249129119816185	0.00735889092380115	0.00566844394075691	junbb/dnd1/zp3a.2/marco/zp3a.1	5	32	141	Charles	0.15625	0.0354609929078014
BP	GO:0080154	regulation of fertilization	2/32	14/18197	0.000269059729533741	0.00737992401006833	0.00568464541345724	zp3a.2/zp3a.1	2	32	141	Charles	0.0625	0.0141843971631206
BP	GO:2000243	positive regulation of reproductive process	2/32	15/18197	0.000310112678372506	0.00793888456633617	0.00611520439457364	zp3a.2/zp3a.1	2	32	141	Charles	0.0625	0.0141843971631206
BP	GO:0022412	cellular process involved in reproduction in multicellular organism	3/32	79/18197	0.000356729995801583	0.00836186542181986	0.00644102023994348	dnd1/zp3a.2/zp3a.1	3	32	141	Charles	0.09375	0.0212765957446809
BP	GO:0003006	developmental process involved in reproduction	3/32	80/18197	0.00037018675044515	0.00836186542181986	0.00644102023994348	dnd1/zp3a.2/zp3a.1	3	32	141	Charles	0.09375	0.0212765957446809
BP	GO:0007340	acrosome reaction	2/32	18/18197	0.000450392005872045	0.00910265948709817	0.00701164286149831	zp3a.2/zp3a.1	2	32	141	Charles	0.0625	0.0141843971631206
BP	GO:0043902	positive regulation of multi-organism process	2/32	18/18197	0.000450392005872045	0.00910265948709817	0.00701164286149831	zp3a.2/zp3a.1	2	32	141	Charles	0.0625	0.0141843971631206
CC	GO:0044451	nucleoplasm part	36/868	280/18197	6.16085951354581e-08	0.000170470982739813	0.000160441751963288	sap130b/polr2m/klhl20/taf8/u2af2a/maml3/taf2/ice2/ercc3/polr3glb/pcf11/polr2gl/aebp2/leo1/suz12b/polr2a/trrap/msl2b/casc3/crebbpa/tbl1xr1b/cdk10/supt5h/ell/csrp2bp/nudt21/uspl1/arih1/ezh2/ruvbl2/mrgbp/suz12a/gtf2h4/n4bp1/sap130a/ccnc	36	868	1089	Nicholas	0.0414746543778802	0.0330578512396694
CC	GO:0005654	nucleoplasm	39/868	326/18197	1.23618423039228e-07	0.000171026088274771	0.000160964199262657	sap130b/polr2m/klhl20/taf8/u2af2a/maml3/taf2/ice2/ercc3/polr3glb/rnf169/pcf11/polr2gl/srrt/aebp2/leo1/suz12b/polr2a/trrap/msl2b/casc3/crebbpa/tbl1xr1b/cdk10/qrich1/supt5h/ell/csrp2bp/nudt21/uspl1/arih1/ezh2/ruvbl2/mrgbp/suz12a/gtf2h4/n4bp1/sap130a/ccnc	39	868	1089	Nicholas	0.0449308755760369	0.0358126721763085
BP	GO:0022407	regulation of cell-cell adhesion	12/868	46/18197	1.11528605876182e-06	0.00102866550819799	0.000968146564693597	lef1/gata3/rc3h1a/zeb1b/fam49a/nedd4a/tet2/nrarpa/ephb3a/htt/acvr1l/efna5a	12	868	1089	Nicholas	0.0138248847926267	0.0110192837465565
CC	GO:1990234	transferase complex	43/868	437/18197	5.82146989929117e-06	0.00402700180283467	0.00379008329759115	polr2m/klhl20/taf8/cdk6/taf2/mphosph8/ercc3/pik3cb/becn1/polr3glb/naa25/klhl11/polr2gl/aebp2/leo1/suz12b/polr2a/klhl8/kbtbd8/btbd11a/trrap/cul3b/gmcl1/fbxw5/msl2b/crebbpa/fbxl5/btbd6a/spoplb/csrp2bp/cdc26/klhl15/kctd5a/si:dkey-260j18.2/naa30/arih1/ezh2/ruvbl2/mrgbp/suz12a/gtf2h4/pik3c2a/ccnc	43	868	1089	Nicholas	0.0495391705069124	0.039485766758494
MF	GO:0044212	transcription regulatory region DNA binding	29/868	260/18197	1.95444372386761e-05	0.00778039677298339	0.00732265673115892	rfx1a/lef1/znf217/gata3/tcf3b/ssbp3b/taf2/rfx7a/twist1b/mef2ab/rbpja/kdm3b/si:rp71-79p20.2/prkcbp1l/sall1a/rbmx/gata2a/zgc:161969/phf12a/ssbp4/nrf1/sall2/si:ch211-165g14.1/phf12b/nono/sall4/myod1/zgc:77151/myb	29	868	1089	Nicholas	0.0334101382488479	0.0266299357208448
BP	GO:0006511	ubiquitin-dependent protein catabolic process	32/868	301/18197	1.97002075726642e-05	0.00778039677298339	0.00732265673115892	usp38/klhl20/uba1/usp48/smurf1/ranbp3a/ube2g1a/nedd4a/ranbp3b/nedd4l/klhl11/kbtbd8/btbd11a/cul3b/fbxw5/fbxl5/si:dkey-51a16.9/btbd6a/spoplb/rnf180/cdc26/ube3a/kctd5a/usp42/arih1/cdc34b/n4bp1/fbxw11b/siah1/zmp:0000000662/flj11011l/vps36	32	868	1089	Nicholas	0.0368663594470046	0.0293847566574839
CC	GO:0005667	transcription factor complex	21/868	158/18197	2.05318790165698e-05	0.00778039677298339	0.00732265673115892	lef1/taf8/gata3/pbx4/nfyc/tcf3b/si:dkey-222b8.1/nfya/taf2/clockb/smad1/ercc3/sox19b/gata2a/smad7/sox2/sox19a/e2f4/gtf2h4/rb1/ajuba	21	868	1089	Nicholas	0.0241935483870968	0.0192837465564738
BP	GO:0019941	modification-dependent protein catabolic process	32/868	303/18197	2.24948226179498e-05	0.00778039677298339	0.00732265673115892	usp38/klhl20/uba1/usp48/smurf1/ranbp3a/ube2g1a/nedd4a/ranbp3b/nedd4l/klhl11/kbtbd8/btbd11a/cul3b/fbxw5/fbxl5/si:dkey-51a16.9/btbd6a/spoplb/rnf180/cdc26/ube3a/kctd5a/usp42/arih1/cdc34b/n4bp1/fbxw11b/siah1/zmp:0000000662/flj11011l/vps36	32	868	1089	Nicholas	0.0368663594470046	0.0293847566574839
CC	GO:0097458	neuron part	28/342	290/18197	1.39331683143092e-12	2.33519900947823e-09	2.10170844151633e-09	opn6a/syt5a/sypb/stmn1b/ngb/calb2a/slc6a1b/camk2d2/dpysl3/stmn2a/stmn2b/penka/si:ch211-12m10.1/syngr1a/gap43/atp6v0cb/syn1/oprl1/syngr3a/drd2a/shisa9b/klhl17/grm6b/snap25b/slc17a8/kcnn3/slc6a1a/syn2a	28	342	402	Clerance	0.0818713450292398	0.0696517412935323
BP	GO:0007268	chemical synaptic transmission	22/342	231/18197	4.90164841907028e-10	1.78449759340115e-07	1.60607024955649e-07	slc24a2/syt5a/sypb/slc6a1b/grm2a/nlgn4a/syt9b/penka/syn1/syt10/oprl1/chrnb3a/drd2a/shisa9b/atcaya/sdcbp/syt13/grm6b/snap25b/glrbb/slc6a1a/syn2a	22	342	402	Clerance	0.064327485380117	0.054726368159204
BP	GO:0098916	anterograde trans-synaptic signaling	22/342	231/18197	4.90164841907028e-10	1.78449759340115e-07	1.60607024955649e-07	slc24a2/syt5a/sypb/slc6a1b/grm2a/nlgn4a/syt9b/penka/syn1/syt10/oprl1/chrnb3a/drd2a/shisa9b/atcaya/sdcbp/syt13/grm6b/snap25b/glrbb/slc6a1a/syn2a	22	342	402	Clerance	0.064327485380117	0.054726368159204
BP	GO:0099537	trans-synaptic signaling	22/342	231/18197	4.90164841907028e-10	1.78449759340115e-07	1.60607024955649e-07	slc24a2/syt5a/sypb/slc6a1b/grm2a/nlgn4a/syt9b/penka/syn1/syt10/oprl1/chrnb3a/drd2a/shisa9b/atcaya/sdcbp/syt13/grm6b/snap25b/glrbb/slc6a1a/syn2a	22	342	402	Clerance	0.064327485380117	0.054726368159204
BP	GO:0099536	synaptic signaling	22/342	232/18197	5.32368017124447e-10	1.78449759340115e-07	1.60607024955649e-07	slc24a2/syt5a/sypb/slc6a1b/grm2a/nlgn4a/syt9b/penka/syn1/syt10/oprl1/chrnb3a/drd2a/shisa9b/atcaya/sdcbp/syt13/grm6b/snap25b/glrbb/slc6a1a/syn2a	22	342	402	Clerance	0.064327485380117	0.054726368159204
CC	GO:0045202	synapse	22/342	253/18197	2.73469723044518e-09	7.63892093037687e-07	6.87512479162797e-07	gabrr2a/gabrb3/syt5a/sypb/calb2a/gabrg2/nlgn4a/penka/syngr1a/gap43/atp6v0cb/syn1/si:dkey-155h10.3/chrnb3a/syngr3a/drd2a/shisa9b/grm6b/snap25b/slc17a8/glrbb/syn2a	22	342	402	Clerance	0.064327485380117	0.054726368159204
BP	GO:0031175	neuron projection development	27/342	443/18197	8.93537501768136e-08	2.13938407566199e-05	1.92547254140412e-05	inaa/ncaldb/bdnf/col2a1a/stmn1b/dpysl5a/dpysl4/nsfa/dpysl3/inab/nefmb/stmn2a/stmn2b/plppr4a/tnr/anos1a/gap43/nefma/neflb/tmem59l/cntn5/efna3a/appb/olfm1a/rbpms2a/fezf2/sema5a	27	342	402	Clerance	0.0789473684210526	0.0671641791044776
CC	GO:0043005	neuron projection	16/342	179/18197	2.84585360573325e-07	5.96206330401117e-05	5.36593186449441e-05	opn6a/stmn1b/calb2a/slc6a1b/camk2d2/dpysl3/stmn2a/stmn2b/penka/si:ch211-12m10.1/oprl1/shisa9b/klhl17/snap25b/slc17a8/slc6a1a	16	342	402	Clerance	0.0467836257309941	0.0398009950248756
BP	GO:0061564	axon development	22/342	331/18197	3.35408287436889e-07	6.24604766382474e-05	5.6215213555212e-05	inaa/ncaldb/col2a1a/dpysl5a/dpysl4/nsfa/dpysl3/nefmb/plppr4a/tnr/anos1a/gap43/nefma/neflb/tmem59l/cntn5/efna3a/appb/olfm1a/rbpms2a/fezf2/sema5a	22	342	402	Clerance	0.064327485380117	0.054726368159204
CC	GO:0008021	synaptic vesicle	9/342	60/18197	1.67468890594992e-06	0.000265877702699242	0.000239293272181895	syt5a/sypb/syngr1a/atp6v0cb/syn1/syngr3a/drd2a/slc17a8/syn2a	9	342	402	Clerance	0.0263157894736842	0.0223880597014925
BP	GO:0006836	neurotransmitter transport	12/342	115/18197	1.74502072177307e-06	0.000265877702699242	0.000239293272181895	syt5a/slc6a1b/cplx2l/syt9b/syn1/syt10/syt13/snap25b/slc17a8/slc18a3a/slc6a1a/syn2a	12	342	402	Clerance	0.0350877192982456	0.0298507462686567
CC	GO:0044456	synapse part	15/342	185/18197	2.30482200719207e-06	0.000321906807004492	0.000289720169851424	syt5a/sypb/penka/syngr1a/gap43/atp6v0cb/syn1/chrnb3a/syngr3a/drd2a/shisa9b/grm6b/slc17a8/glrbb/syn2a	15	342	402	Clerance	0.043859649122807	0.0373134328358209
CC	GO:0098793	presynapse	11/342	101/18197	3.09682846773245e-06	0.000399252654763046	0.000359332404393571	syt5a/sypb/penka/syngr1a/atp6v0cb/syn1/syngr3a/drd2a/grm6b/slc17a8/syn2a	11	342	402	Clerance	0.0321637426900585	0.027363184079602
BP	GO:0050804	modulation of chemical synaptic transmission	8/342	53/18197	6.08438432467021e-06	0.000698014440312502	0.000628221764205386	slc24a2/sypb/grm2a/nlgn4a/drd2a/shisa9b/atcaya/grm6b	8	342	402	Clerance	0.0233918128654971	0.0199004975124378
CC	GO:0070382	exocytic vesicle	9/342	70/18197	6.24714594551762e-06	0.000698014440312502	0.000628221764205386	syt5a/sypb/syngr1a/atp6v0cb/syn1/syngr3a/drd2a/slc17a8/syn2a	9	342	402	Clerance	0.0263157894736842	0.0223880597014925
CC	GO:0005882	intermediate filament	8/342	59/18197	1.38023781397678e-05	0.00144579911014068	0.00130123736015048	inaa/lmnl3/inab/nefmb/zgc:65851/si:dkey-33c12.3/nefma/neflb	8	342	402	Clerance	0.0233918128654971	0.0199004975124378
CC	GO:0045111	intermediate filament cytoskeleton	8/342	60/18197	1.56681764834321e-05	0.00154469786977837	0.00139024748611506	inaa/lmnl3/inab/nefmb/zgc:65851/si:dkey-33c12.3/nefma/neflb	8	342	402	Clerance	0.0233918128654971	0.0199004975124378
CC	GO:0030133	transport vesicle	10/342	102/18197	2.22102005510408e-05	0.00206801645130802	0.00186124078301997	syt5a/sypb/syngr1a/atp6v0cb/syn1/syngr3a/drd2a/slc17a8/slc18a3a/syn2a	10	342	402	Clerance	0.0292397660818713	0.0248756218905473
CC	GO:0030672	synaptic vesicle membrane	6/342	32/18197	2.52963161984064e-05	0.00211983129742646	0.00190787479538508	syt5a/sypb/syngr1a/syngr3a/drd2a/slc17a8	6	342	402	Clerance	0.0175438596491228	0.0149253731343284
CC	GO:0099501	exocytic vesicle membrane	6/342	32/18197	2.52963161984064e-05	0.00211983129742646	0.00190787479538508	syt5a/sypb/syngr1a/syngr3a/drd2a/slc17a8	6	342	402	Clerance	0.0175438596491228	0.0149253731343284
BP	GO:0048812	neuron projection morphogenesis	19/342	347/18197	3.36990014889116e-05	0.0025536870549522	0.00229835042692281	ncaldb/bdnf/col2a1a/dpysl5a/dpysl4/nsfa/dpysl3/inab/plppr4a/tnr/anos1a/tmem59l/cntn5/efna3a/appb/olfm1a/rbpms2a/fezf2/sema5a	19	342	402	Clerance	0.0555555555555556	0.0472636815920398
BP	GO:0120039	plasma membrane bounded cell projection morphogenesis	19/342	347/18197	3.36990014889116e-05	0.0025536870549522	0.00229835042692281	ncaldb/bdnf/col2a1a/dpysl5a/dpysl4/nsfa/dpysl3/inab/plppr4a/tnr/anos1a/tmem59l/cntn5/efna3a/appb/olfm1a/rbpms2a/fezf2/sema5a	19	342	402	Clerance	0.0555555555555556	0.0472636815920398
BP	GO:0048858	cell projection morphogenesis	19/342	348/18197	3.50446314223751e-05	0.0025536870549522	0.00229835042692281	ncaldb/bdnf/col2a1a/dpysl5a/dpysl4/nsfa/dpysl3/inab/plppr4a/tnr/anos1a/tmem59l/cntn5/efna3a/appb/olfm1a/rbpms2a/fezf2/sema5a	19	342	402	Clerance	0.0555555555555556	0.0472636815920398
BP	GO:0032990	cell part morphogenesis	19/342	352/18197	4.091918040803e-05	0.00285752276516076	0.00257180638266259	ncaldb/bdnf/col2a1a/dpysl5a/dpysl4/nsfa/dpysl3/inab/plppr4a/tnr/anos1a/tmem59l/cntn5/efna3a/appb/olfm1a/rbpms2a/fezf2/sema5a	19	342	402	Clerance	0.0555555555555556	0.0472636815920398
BP	GO:0000902	cell morphogenesis	22/342	453/18197	5.07673337401229e-05	0.00340344205393784	0.003063140599983	ncaldb/bdnf/col2a1a/dpysl5a/dpysl4/nsfa/dpysl3/inab/plppr4a/si:ch211-12m10.1/tnr/anos1a/tmem59l/cntn5/efna3a/appb/olfm1a/cdc42se2/rbpms2a/fezf2/sema5a/palm1a	22	342	402	Clerance	0.064327485380117	0.054726368159204
BP	GO:0042752	regulation of circadian rhythm	4/342	12/18197	5.38628860097299e-05	0.00344526826514131	0.00310078471545503	per1b/cipcb/nr1d1/si:ch211-132b12.7	4	342	402	Clerance	0.0116959064327485	0.00995024875621891
BP	GO:0007409	axonogenesis	17/342	300/18197	5.70557134284334e-05	0.00344526826514131	0.00310078471545503	ncaldb/col2a1a/dpysl5a/dpysl4/nsfa/dpysl3/plppr4a/tnr/anos1a/tmem59l/cntn5/efna3a/appb/olfm1a/rbpms2a/fezf2/sema5a	17	342	402	Clerance	0.0497076023391813	0.0422885572139304
CC	GO:0099503	secretory vesicle	9/342	92/18197	5.81112283196986e-05	0.00344526826514131	0.00310078471545503	syt5a/sypb/syngr1a/atp6v0cb/syn1/syngr3a/drd2a/slc17a8/syn2a	9	342	402	Clerance	0.0263157894736842	0.0223880597014925
CC	GO:0120025	plasma membrane bounded cell projection	19/342	362/18197	5.96138303634236e-05	0.00344526826514131	0.00310078471545503	abhd2a/opn6a/bbs5/stmn1b/calb2a/slc6a1b/camk2d2/dpysl3/stmn2a/stmn2b/penka/si:ch211-12m10.1/oprl1/shisa9b/tub/klhl17/snap25b/slc17a8/slc6a1a	19	342	402	Clerance	0.0555555555555556	0.0472636815920398
CC	GO:0030658	transport vesicle membrane	7/342	55/18197	7.28317932700745e-05	0.00406886951735483	0.00366203367564971	syt5a/sypb/syngr1a/syngr3a/drd2a/slc17a8/slc18a3a	7	342	402	Clerance	0.0204678362573099	0.0174129353233831
CC	GO:0042995	cell projection	19/342	372/18197	8.553794573202e-05	0.00462456764667308	0.0041621689722915	abhd2a/opn6a/bbs5/stmn1b/calb2a/slc6a1b/camk2d2/dpysl3/stmn2a/stmn2b/penka/si:ch211-12m10.1/oprl1/shisa9b/tub/klhl17/snap25b/slc17a8/slc6a1a	19	342	402	Clerance	0.0555555555555556	0.0472636815920398
BP	GO:0048667	cell morphogenesis involved in neuron differentiation	17/342	321/18197	0.000130247524495989	0.00682171409547742	0.00613962837509053	ncaldb/col2a1a/dpysl5a/dpysl4/nsfa/dpysl3/plppr4a/tnr/anos1a/tmem59l/cntn5/efna3a/appb/olfm1a/rbpms2a/fezf2/sema5a	17	342	402	Clerance	0.0497076023391813	0.0422885572139304
BP	GO:0071542	dopaminergic neuron differentiation	4/342	15/18197	0.000142040384174385	0.00684866809620772	0.00616388731432337	per1b/bdnf/anos1a/rem2	4	342	402	Clerance	0.0116959064327485	0.00995024875621891
CC	GO:0005834	heterotrimeric G-protein complex	6/342	43/18197	0.000143021111794314	0.00684866809620772	0.00616388731432337	gng3/rgs7a/gnao1b/gnai2b/gng7/gng2	6	342	402	Clerance	0.0175438596491228	0.0149253731343284
CC	GO:1905360	GTPase complex	6/342	43/18197	0.000143021111794314	0.00684866809620772	0.00616388731432337	gng3/rgs7a/gnao1b/gnai2b/gng7/gng2	6	342	402	Clerance	0.0175438596491228	0.0149253731343284
MF	GO:0016247	channel regulator activity	6/342	44/18197	0.000163011365501819	0.00758908468280689	0.00683027154281012	rem1/cacng3b/grm2a/fxyd6/rem2/scn2b	6	342	402	Clerance	0.0175438596491228	0.0149253731343284
BP	GO:0001505	regulation of neurotransmitter levels	8/342	84/18197	0.000180665170717295	0.00818364394924829	0.00736538235100665	syt5a/gad1b/syt9b/syn1/syt10/syt13/snap25b/syn2a	8	342	402	Clerance	0.0233918128654971	0.0199004975124378
MF	GO:0030276	clathrin binding	6/342	46/18197	0.000209588694420108	0.00924396452231844	0.00831968418570677	syt5a/baiap3/syt9b/syt10/syt13/si:ch211-214j24.9	6	342	402	Clerance	0.0175438596491228	0.0149253731343284
CC	GO:0005773	vacuole	17/333	197/18197	1.37228388301904e-07	0.00027033992495475	0.000243399825567061	psen2/slc38a9/dram2b/napga/snx14/atp6v0a2b/gba/ctsd/optn/spns1/rragca/map1lc3a/psap/asah1b/glb1/slc29a3/cln5	17	333	443	Patrick	0.0510510510510511	0.0383747178329571
BP	GO:0006520	cellular amino acid metabolic process	15/333	182/18197	1.35012174750198e-06	0.00114331327880968	0.00102937904076639	shmt1/pycr1a/nars/yars/psat1/phgdh/tars/qars/cthl/farsb/kars/aspg/kynu/prodha/dars	15	333	443	Patrick	0.045045045045045	0.0338600451467269
BP	GO:0048193	Golgi vesicle transport	12/333	118/18197	1.7410862113853e-06	0.00114331327880968	0.00102937904076639	rab14/preb/sys1/exoc5/sec24a/golph3/creb3l2/sec22ba/cope/copb1/optn/stx5al	12	333	443	Patrick	0.036036036036036	0.0270880361173815
CC	GO:0005764	lysosome	12/333	135/18197	7.15153020799261e-06	0.00239155108880116	0.0021532266014587	psen2/slc38a9/dram2b/snx14/gba/ctsd/spns1/rragca/psap/asah1b/slc29a3/cln5	12	333	443	Patrick	0.036036036036036	0.0270880361173815
CC	GO:0000323	lytic vacuole	12/333	137/18197	8.32087709692886e-06	0.00239155108880116	0.0021532266014587	psen2/slc38a9/dram2b/snx14/gba/ctsd/spns1/rragca/psap/asah1b/slc29a3/cln5	12	333	443	Patrick	0.036036036036036	0.0270880361173815
MF	GO:0004812	aminoacyl-tRNA ligase activity	7/333	41/18197	8.49789726985184e-06	0.00239155108880116	0.0021532266014587	nars/yars/tars/qars/farsb/kars/dars	7	333	443	Patrick	0.021021021021021	0.0158013544018059
BP	GO:0006418	tRNA aminoacylation for protein translation	7/333	41/18197	8.49789726985184e-06	0.00239155108880116	0.0021532266014587	nars/yars/tars/qars/farsb/kars/dars	7	333	443	Patrick	0.021021021021021	0.0158013544018059
BP	GO:0043038	amino acid activation	7/333	43/18197	1.18041157664652e-05	0.00258378978443737	0.00232630819491155	nars/yars/tars/qars/farsb/kars/dars	7	333	443	Patrick	0.021021021021021	0.0158013544018059
BP	GO:0043039	tRNA aminoacylation	7/333	43/18197	1.18041157664652e-05	0.00258378978443737	0.00232630819491155	nars/yars/tars/qars/farsb/kars/dars	7	333	443	Patrick	0.021021021021021	0.0158013544018059
BP	GO:0006914	autophagy	11/333	127/18197	2.19870833143878e-05	0.00393768673903127	0.00354528568275057	dram2b/wdr45/rnf185/snx14/lrsam1/ctsd/optn/spns1/rragca/map1lc3a/fbxo32	11	333	443	Patrick	0.033033033033033	0.0248306997742664
BP	GO:0061919	process utilizing autophagic mechanism	11/333	127/18197	2.19870833143878e-05	0.00393768673903127	0.00354528568275057	dram2b/wdr45/rnf185/snx14/lrsam1/ctsd/optn/spns1/rragca/map1lc3a/fbxo32	11	333	443	Patrick	0.033033033033033	0.0248306997742664
BP	GO:0031032	actomyosin structure organization	10/333	107/18197	2.68898228123004e-05	0.00441441257835264	0.00397450451216896	epb41l3b/epb41l4b/itgb1b/tnnt2c/chrnd/dusp27/hsp90aa1.1/lmod3/smyhc1/desma	10	333	443	Patrick	0.03003003003003	0.0225733634311512
BP	GO:0055002	striated muscle cell development	12/333	159/18197	3.72616257203241e-05	0.00562894826174777	0.00506800845367084	mir203a/bmp2b/itgb1b/tnnt2c/chrnd/gmppb/dusp27/hsp90aa1.1/lmod3/chrna1/smyhc1/desma	12	333	443	Patrick	0.036036036036036	0.0270880361173815
CC	GO:0031982	vesicle	21/333	425/18197	4.00026780022684e-05	0.00562894826174777	0.00506800845367084	slc38a9/appl1/rab14/snx18a/snx14/sec24a/rab27a/sec22ba/sec31a/cope/copb1/usp8/hsp90aa1.1/optn/cpn1/spns1/snx9b/rragca/chmp5b/dpp7/als2a	21	333	443	Patrick	0.0630630630630631	0.0474040632054176
CC	GO:0005794	Golgi apparatus	22/333	474/18197	6.66783231360511e-05	0.00850925809912348	0.00766128768208552	psen2/rab14/tpst1/sys1/slc30a1b/sec24a/b3gnt2b/slc35a2/pld1b/golph3/sec22ba/sec31a/st3gal8/cope/rnf121/copb1/yipf6/optn/cpn1/st3gal3a/gcnt4a/stx5al	22	333	443	Patrick	0.0660660660660661	0.0496613995485327
BP	GO:0014866	skeletal myofibril assembly	4/333	13/18197	6.91107256781602e-05	0.00850925809912348	0.00766128768208552	dusp27/hsp90aa1.1/lmod3/smyhc1	4	333	443	Patrick	0.012012012012012	0.0090293453724605
CC	GO:0022626	cytosolic ribosome	60/457	86/18197	7.75617011107023e-77	1.4356670875591e-73	1.40999008229666e-73	rpl13a/rpl39/rps28/rps13/rplp2/rpl38/rps19/rpl29/rpsa/rpl36a/rpl36/rps23/rps21/rps12/rps10/rps26/rpl37/rps27.1/rpl10/rpl18a/rpl23a/zgc:114188/rps5/rps14/rpl34/rps15/rplp2l/rps7/rpl13/rpl5b/rps15a/rpl19/rpl32/rpl18/rpl6/rpl3/rpl7a/rps8a/rpl31/rpl26/rpl15/rps6/rpl11/rpl21/rps17/rpl14/rps29/rpl5a/rps4x/rps9/rpl24/rps11/rpl35a/rps3/rpl30/rpl9/rpl35/rpl22/rpl27/rpl23	60	457	995	Ghassaan	0.131291028446389	0.0603015075376884
MF	GO:0003735	structural constituent of ribosome	64/457	144/18197	4.64272272596009e-64	4.29683988287606e-61	4.21999060407004e-61	rpl13a/rpl39/rps28/faua/rps13/rplp2/rpl38/rps19/rpl29/rpsa/rpl36a/rpl36/rps23/rps21/rps12/rps10/rps26/rpl37/rps27.1/rpl10/rpl18a/rpl23a/zgc:114188/rps5/rps14/rpl34/rps15/rplp2l/rps7/rpl13/rps18/rpl5b/rps15a/rpl19/rpl32/rpl18/rpl6/rps27a/rpl3/rps8a/rpl31/rpl26/rpl15/rps6/rpl11/rpl21/rps17/rpl14/rps29/rpl5a/rps4x/rps3a/rps9/rpl24/rps11/rpl35a/uba52/rps3/rpl30/rpl9/rpl35/rpl22/rpl27/rpl23	64	457	995	Ghassaan	0.140043763676149	0.064321608040201
CC	GO:0044391	ribosomal subunit	62/457	134/18197	1.96018593780636e-63	1.20943472362652e-60	1.1878038998567e-60	nsun4/rpl13a/rpl39/rps28/rps13/rplp2/rpl38/rps19/rpl29/rpsa/rpl36a/rpl36/rps23/rps21/rps12/rps10/rps26/rpl37/rps27.1/rpl10/rpl18a/rpl23a/zgc:114188/rps5/rps14/rpl34/rps15/rplp2l/rps7/rpl13/rps18/rpl5b/rps15a/rpl19/rpl32/rpl18/rpl6/rpl3/rpl7a/rps8a/rpl31/rpl26/rpl15/rps6/rpl11/rpl21/rps17/rpl14/rps29/rpl5a/rps4x/rps9/rpl24/rps11/rpl35a/rps3/rpl30/rpl9/rpl35/rpl22/rpl27/rpl23	62	457	995	Ghassaan	0.135667396061269	0.0623115577889447
CC	GO:0005840	ribosome	68/457	179/18197	2.200476370672e-62	1.01827044052847e-59	1.00005860319751e-59	nsun4/rpl13a/rpl39/rps28/faua/rps13/rplp2/rpl38/rps19/rpl29/rpsa/rpl36a/rpl36/rps23/rps21/rps12/rps10/rps25/rps26/rpl37/rps27.1/rpl10/rpl18a/rpl23a/zgc:114188/rps5/rps14/rpl34/rps15/rplp2l/rps7/rpl13/rps18/rpl5b/rps15a/rpl19/rpl32/rpl18/rpl6/rps27a/rpl3/rpl7a/rps8a/rpl31/rpl26/rpl15/rps6/rpl11/rpl21/rps17/gnb2l1/rpl14/rps29/rpl5a/rps4x/rps3a/rps9/rpl24/rps11/rpl35a/uba52/rps3/rpl30/rpl9/rpl35/rpl…	68	457	995	Ghassaan	0.148796498905908	0.0683417085427136
CC	GO:0044445	cytosolic part	60/457	183/18197	1.54697626360144e-50	5.72690612785254e-48	5.62448001524145e-48	rpl13a/rpl39/rps28/rps13/rplp2/rpl38/rps19/rpl29/rpsa/rpl36a/rpl36/rps23/rps21/rps12/rps10/rps26/rpl37/rps27.1/rpl10/rpl18a/rpl23a/zgc:114188/rps5/rps14/rpl34/rps15/rplp2l/rps7/rpl13/rpl5b/rps15a/rpl19/rpl32/rpl18/rpl6/rpl3/rpl7a/rps8a/rpl31/rpl26/rpl15/rps6/rpl11/rpl21/rps17/rpl14/rps29/rpl5a/rps4x/rps9/rpl24/rps11/rpl35a/rps3/rpl30/rpl9/rpl35/rpl22/rpl27/rpl23	60	457	995	Ghassaan	0.131291028446389	0.0603015075376884
CC	GO:0022625	cytosolic large ribosomal subunit	36/457	48/18197	3.32141572413432e-48	1.02465675089544e-45	1.0063306939614e-45	rpl13a/rpl39/rplp2/rpl38/rpl29/rpl36a/rpl36/rpl37/rpl10/rpl18a/rpl23a/rpl34/rplp2l/rpl13/rpl5b/rpl19/rpl32/rpl18/rpl6/rpl3/rpl7a/rpl31/rpl26/rpl15/rpl11/rpl21/rpl14/rpl5a/rpl24/rpl35a/rpl30/rpl9/rpl35/rpl22/rpl27/rpl23	36	457	995	Ghassaan	0.0787746170678337	0.0361809045226131
CC	GO:0030529	intracellular ribonucleoprotein complex	80/457	500/18197	1.6042058884717e-41	3.71173137445139e-39	3.64534680182976e-39	cwc15/nsun4/larp6a/rpl13a/lsm10/dhx9/cd2bp2/rpl39/rps28/faua/rps13/rplp2/rpl38/rps19/rpl29/rpsa/rpl36a/rpl36/rps23/rps21/rps12/rps10/rps25/rps26/rpl37/rps27.1/rpl10/rpl18a/rpl23a/zgc:114188/rps5/rps14/rpl34/rps15/rplp2l/rps7/rpl13/rps18/rpl5b/rps15a/rpl19/rpl32/rpl18/rpl6/rps27a/rpl3/rpl7a/rps8a/prpf40a/sf3a1/cnot3a/rpl31/rpl26/nsa2/rpl15/rps6/rpl11/rpl21/rps17/gnb2l1/rpl14/rps29/rpl5a/rps4x/rps3…	80	457	995	Ghassaan	0.175054704595186	0.0804020100502513
CC	GO:1990904	ribonucleoprotein complex	80/457	500/18197	1.6042058884717e-41	3.71173137445139e-39	3.64534680182976e-39	cwc15/nsun4/larp6a/rpl13a/lsm10/dhx9/cd2bp2/rpl39/rps28/faua/rps13/rplp2/rpl38/rps19/rpl29/rpsa/rpl36a/rpl36/rps23/rps21/rps12/rps10/rps25/rps26/rpl37/rps27.1/rpl10/rpl18a/rpl23a/zgc:114188/rps5/rps14/rpl34/rps15/rplp2l/rps7/rpl13/rps18/rpl5b/rps15a/rpl19/rpl32/rpl18/rpl6/rps27a/rpl3/rpl7a/rps8a/prpf40a/sf3a1/cnot3a/rpl31/rpl26/nsa2/rpl15/rps6/rpl11/rpl21/rps17/gnb2l1/rpl14/rps29/rpl5a/rps4x/rps3…	80	457	995	Ghassaan	0.175054704595186	0.0804020100502513
BP	GO:0006412	translation	75/457	434/18197	2.66077957290275e-41	5.47233665493666e-39	5.37446353497433e-39	eif1ad/larp6a/rpl13a/vars2/ncbp2/rpl39/rps28/faua/rps13/rplp2/rpl38/rps19/rpl29/rpsa/rpl36a/rpl36/rps23/rps21/rps12/rps26/rpl37/rps27.1/rpl10/rpl18a/rpl23a/zgc:114188/rps5/rps14/rpl34/rps15/rplp2l/rps7/rpl13/rps18/rpl5b/rps15a/rpl19/rpl32/rpl18/rpl6/rps27a/rpl3/rpl7a/eef2b/rps8a/eif3hb/cnot3a/rpl31/rpl26/rpl15/rps6/rpl11/rpl21/rps17/rpl14/rps29/rpl5a/rps4x/rps3a/rps9/rpl24/rps11/rpl35a/uba52/rps3…	75	457	995	Ghassaan	0.164113785557987	0.0753768844221105
BP	GO:0043043	peptide biosynthetic process	75/457	439/18197	6.12883644557025e-41	1.13444762607505e-38	1.11415795173682e-38	eif1ad/larp6a/rpl13a/vars2/ncbp2/rpl39/rps28/faua/rps13/rplp2/rpl38/rps19/rpl29/rpsa/rpl36a/rpl36/rps23/rps21/rps12/rps26/rpl37/rps27.1/rpl10/rpl18a/rpl23a/zgc:114188/rps5/rps14/rpl34/rps15/rplp2l/rps7/rpl13/rps18/rpl5b/rps15a/rpl19/rpl32/rpl18/rpl6/rps27a/rpl3/rpl7a/eef2b/rps8a/eif3hb/cnot3a/rpl31/rpl26/rpl15/rps6/rpl11/rpl21/rps17/rpl14/rps29/rpl5a/rps4x/rps3a/rps9/rpl24/rps11/rpl35a/uba52/rps3…	75	457	995	Ghassaan	0.164113785557987	0.0753768844221105
MF	GO:0005198	structural molecule activity	73/457	428/18197	8.77201469211354e-40	1.37583284458011e-37	1.35122597889611e-37	col2a1b/cryabb/col15a1b/rpl13a/tuba4l/tuba7l/rpl39/rps28/faua/rps13/rplp2/rpl38/rps19/rpl29/rpsa/rpl36a/rpl36/rps23/rps21/rps12/rps10/rps26/rpl37/rps27.1/rpl10/rpl18a/rpl23a/zgc:114188/rps5/rps14/rpl34/rps15/rplp2l/rps7/rpl13/rps18/rpl5b/rps15a/rpl19/rpl32/rpl18/rpl6/rps27a/rpl3/krt17/rps8a/tubb5/rpl31/tubd1/rpl26/rpl15/rps6/rpl11/rpl21/rps17/rpl14/rps29/rpl5a/rps4x/rps3a/rps9/rpl24/rps11/rpl35a/…	73	457	995	Ghassaan	0.159737417943107	0.0733668341708543
BP	GO:0006518	peptide metabolic process	78/457	498/18197	8.91949980278843e-40	1.37583284458011e-37	1.35122597889611e-37	eif1ad/oplah/larp6a/immp2l/rpl13a/vars2/ncbp2/rpl39/rps28/faua/rps13/rplp2/rpl38/rps19/rpl29/rpsa/rpl36a/rpl36/rps23/rps21/rps12/rps26/rpl37/rps27.1/rpl10/rpl18a/rpl23a/zgc:114188/rps5/rps14/rpl34/rps15/rplp2l/rps7/rpl13/rps18/rpl5b/rps15a/rpl19/rpl32/rpl18/rpl6/rps27a/rpl3/rpl7a/eef2b/rps8a/eif3hb/cnot3a/rpl31/rpl26/rpl15/rps6/rpl11/rpl21/rps17/rpl14/rps29/rpl5a/rps4x/rps3a/rps9/rpl24/rps11/rpl3…	78	457	995	Ghassaan	0.170678336980306	0.078391959798995
BP	GO:0043604	amide biosynthetic process	76/457	479/18197	3.80616450765474e-39	5.41939269512994e-37	5.32246648155444e-37	aanat2/eif1ad/larp6a/rpl13a/vars2/ncbp2/rpl39/rps28/faua/rps13/rplp2/rpl38/rps19/rpl29/rpsa/rpl36a/rpl36/rps23/rps21/rps12/rps26/rpl37/rps27.1/rpl10/rpl18a/rpl23a/zgc:114188/rps5/rps14/rpl34/rps15/rplp2l/rps7/rpl13/rps18/rpl5b/rps15a/rpl19/rpl32/rpl18/rpl6/rps27a/rpl3/rpl7a/eef2b/rps8a/eif3hb/cnot3a/rpl31/rpl26/rpl15/rps6/rpl11/rpl21/rps17/rpl14/rps29/rpl5a/rps4x/rps3a/rps9/rpl24/rps11/rpl35a/uba…	76	457	995	Ghassaan	0.166301969365427	0.0763819095477387
CC	GO:0015934	large ribosomal subunit	37/457	78/18197	1.40385416341575e-38	1.85609575463039e-36	1.82289935354812e-36	nsun4/rpl13a/rpl39/rplp2/rpl38/rpl29/rpl36a/rpl36/rpl37/rpl10/rpl18a/rpl23a/rpl34/rplp2l/rpl13/rpl5b/rpl19/rpl32/rpl18/rpl6/rpl3/rpl7a/rpl31/rpl26/rpl15/rpl11/rpl21/rpl14/rpl5a/rpl24/rpl35a/rpl30/rpl9/rpl35/rpl22/rpl27/rpl23	37	457	995	Ghassaan	0.0809628008752735	0.0371859296482412
CC	GO:0022627	cytosolic small ribosomal subunit	24/457	36/18197	2.06335168873732e-30	2.54617598390186e-28	2.5006374501399e-28	rps28/rps13/rps19/rpsa/rps23/rps21/rps12/rps10/rps26/rps27.1/zgc:114188/rps5/rps14/rps15/rps7/rps15a/rps8a/rps6/rps17/rps29/rps4x/rps9/rps11/rps3	24	457	995	Ghassaan	0.0525164113785558	0.0241206030150754
CC	GO:0015935	small ribosomal subunit	25/457	55/18197	7.99398070565421e-26	9.24803642885371e-24	9.08263465701633e-24	rps28/rps13/rps19/rpsa/rps23/rps21/rps12/rps10/rps26/rps27.1/zgc:114188/rps5/rps14/rps15/rps7/rps18/rps15a/rps8a/rps6/rps17/rps29/rps4x/rps9/rps11/rps3	25	457	995	Ghassaan	0.0547045951859956	0.0251256281407035
BP	GO:0042255	ribosome assembly	18/457	42/18197	2.30304109997222e-18	2.5076053388521e-16	2.46275664374738e-16	rps28/rps19/rpsa/rps10/rps27.1/rpl10/rpl23a/zgc:114188/rps5/rps14/rps15/rpl5b/rpl6/rpl3/rpl11/rps17/rpl5a/rpl24	18	457	995	Ghassaan	0.0393873085339169	0.0180904522613065
BP	GO:0042254	ribosome biogenesis	33/457	200/18197	6.46061145834151e-18	6.64366211632785e-16	6.52483975938935e-16	nsun4/rps28/rps19/rpsa/rps21/rps10/rps27.1/rpl10/rpl23a/zgc:114188/rps5/rps14/rpl34/rps15/rps7/rps18/rpl5b/rpl6/rpl3/rpl7a/rps8a/skiv2l2/rpl26/nsa2/rps6/rpl11/nop53/rps17/rpl14/rpl5a/rpl24/rpl35a/rpl35	33	457	995	Ghassaan	0.0722100656455142	0.0331658291457286
BP	GO:0022613	ribonucleoprotein complex biogenesis	36/457	284/18197	1.18047022914226e-15	1.15002652323281e-13	1.12945821924027e-13	nsun4/rps28/rpl38/rps19/rpsa/rps21/rps10/rps27.1/rpl10/rpl23a/zgc:114188/rps5/rps14/rpl34/rps15/rps7/rps18/rpl5b/rpl6/rpl3/rpl7a/rps8a/skiv2l2/sf3a1/rpl26/nsa2/rps6/rpl11/nop53/rps17/rpl14/rpl5a/rpl24/rpl35a/rpl35/eif3c	36	457	995	Ghassaan	0.0787746170678337	0.0361809045226131
BP	GO:0002181	cytoplasmic translation	17/457	54/18197	9.39940022783594e-15	8.69914491086216e-13	8.54356010182772e-13	rplp2/rpl29/rpl36/rplp2l/rps7/rpl6/rpl31/rpl26/rpl15/rps3a/rpl35a/rps3/rpl30/rpl9/rpl22/eif3c/cpeb4a	17	457	995	Ghassaan	0.037199124726477	0.0170854271356784
BP	GO:0000028	ribosomal small subunit assembly	10/457	17/18197	1.50446669728341e-12	1.32607993174838e-10	1.30236290035512e-10	rps28/rps19/rpsa/rps10/rps27.1/zgc:114188/rps5/rps14/rps15/rps17	10	457	995	Ghassaan	0.0218818380743982	0.0100502512562814
BP	GO:0022618	ribonucleoprotein complex assembly	21/457	129/18197	9.56034060616372e-12	8.04372293727684e-10	7.89986039561949e-10	rps28/rpl38/rps19/rpsa/rps10/rps27.1/rpl10/rpl23a/zgc:114188/rps5/rps14/rps15/rpl5b/rpl6/rpl3/sf3a1/rpl11/rps17/rpl5a/rpl24/eif3c	21	457	995	Ghassaan	0.0459518599562363	0.021105527638191
MF	GO:0019843	rRNA binding	12/457	33/18197	1.19988448345784e-11	9.65646164730637e-10	9.48375516215878e-10	rps13/rpl37/rps5/rps14/rps18/rpl5b/nop53/rpl5a/rps4x/rps9/rpl9/rpl23	12	457	995	Ghassaan	0.0262582056892779	0.0120603015075377
BP	GO:0071826	ribonucleoprotein complex subunit organization	21/457	139/18197	4.14538477599486e-11	3.19712800848604e-09	3.13994715269435e-09	rps28/rpl38/rps19/rpsa/rps10/rps27.1/rpl10/rpl23a/zgc:114188/rps5/rps14/rps15/rpl5b/rpl6/rpl3/sf3a1/rpl11/rps17/rpl5a/rpl24/eif3c	21	457	995	Ghassaan	0.0459518599562363	0.021105527638191
BP	GO:0042273	ribosomal large subunit biogenesis	14/457	57/18197	9.35004694540667e-11	6.9227747583791e-09	6.79896045251256e-09	rpl10/rpl23a/rpl5b/rpl6/rpl3/rpl7a/rpl26/nsa2/rpl11/rpl14/rpl5a/rpl24/rpl35a/rpl35	14	457	995	Ghassaan	0.0306345733041575	0.014070351758794
BP	GO:0042274	ribosomal small subunit biogenesis	14/457	60/18197	1.96757857105933e-10	1.40076459039647e-08	1.37571181871233e-08	rps28/rps19/rpsa/rps21/rps10/rps27.1/zgc:114188/rps5/rps14/rps15/rps7/rps8a/rps6/rps17	14	457	995	Ghassaan	0.0306345733041575	0.014070351758794
BP	GO:0000027	ribosomal large subunit assembly	8/457	19/18197	8.82666121021137e-09	6.05116662966713e-07	5.94294109553023e-07	rpl10/rpl23a/rpl5b/rpl6/rpl3/rpl11/rpl5a/rpl24	8	457	995	Ghassaan	0.0175054704595186	0.00804020100502513
CC	GO:0000786	nucleosome	12/457	61/18197	3.11374571949943e-08	2.05840833099766e-06	2.02159355547952e-06	zgc:113983/zgc:173552/zgc:173585/h3f3b.1/h2afx1/zgc:173552/zgc:112234/h2afx3/zgc:114046/si:dkey-23a13.22/zgc:92591/zgc:110425	12	457	995	Ghassaan	0.0262582056892779	0.0120603015075377
CC	GO:0044815	DNA packaging complex	12/457	65/18197	6.57351209101973e-08	4.19571409671639e-06	4.12067345959749e-06	zgc:113983/zgc:173552/zgc:173585/h3f3b.1/h2afx1/zgc:173552/zgc:112234/h2afx3/zgc:114046/si:dkey-23a13.22/zgc:92591/zgc:110425	12	457	995	Ghassaan	0.0262582056892779	0.0120603015075377
CC	GO:0032993	protein-DNA complex	13/457	89/18197	3.30516769572377e-07	2.03928846826157e-05	2.00281565281227e-05	zgc:113983/zgc:173552/zgc:173585/h3f3b.1/h2afx1/zgc:173552/zgc:112234/h2afx3/zgc:114046/si:dkey-23a13.22/zgc:92591/zgc:110425/pot1	13	457	995	Ghassaan	0.0284463894967177	0.0130653266331658
BP	GO:0009792	embryo development ending in birth or egg hatching	30/457	457/18197	1.77455442505145e-06	0.00010264688252407	0.000100811035923153	stra6/has2/larp6a/mpi/tbx16/her7/cdx4/foxd5/rpl38/rps19/rpl36a/rps14/rps15/rplp2l/rps7/rps15a/rpl6/eef2b/rps8a/pitx2/rpl11/rps29/rpl5a/rps4x/rps3a/rpl24/rpl35a/rps3/rpl35/nr3c1	30	457	995	Ghassaan	0.0656455142231947	0.0301507537688442
BP	GO:0043009	chordate embryonic development	30/457	457/18197	1.77455442505145e-06	0.00010264688252407	0.000100811035923153	stra6/has2/larp6a/mpi/tbx16/her7/cdx4/foxd5/rpl38/rps19/rpl36a/rps14/rps15/rplp2l/rps7/rps15a/rpl6/eef2b/rps8a/pitx2/rpl11/rps29/rpl5a/rps4x/rps3a/rpl24/rpl35a/rps3/rpl35/nr3c1	30	457	995	Ghassaan	0.0656455142231947	0.0301507537688442
CC	GO:0005694	chromosome	26/457	375/18197	3.27152680746679e-06	0.000183502912746092	0.000180220950446416	brms1/zgc:113983/zgc:173552/zgc:173585/h3f3b.1/h2afx1/zgc:173552/zgc:112234/h2afx3/zgc:114046/si:dkey-23a13.22/uhrf1/hmga1a/zgc:92591/zgc:110425/mlh3/bub3/rad51/mlh1/rad1/pot1/ehmt1a/mad1l1/cdc14b/rfc1/slx1b	26	457	995	Ghassaan	0.0568927789934354	0.0261306532663317
CC	GO:0044427	chromosomal part	23/457	329/18197	1.05456816184277e-05	0.000574119313991463	0.000563851150310362	brms1/zgc:113983/zgc:173552/zgc:173585/h3f3b.1/h2afx1/zgc:173552/zgc:112234/h2afx3/zgc:114046/si:dkey-23a13.22/uhrf1/hmga1a/zgc:92591/zgc:110425/mlh3/bub3/mlh1/rad1/pot1/mad1l1/rfc1/slx1b	23	457	995	Ghassaan	0.050328227571116	0.0231155778894472
BP	GO:0034622	cellular macromolecular complex assembly	29/457	494/18197	2.22771829222506e-05	0.00117814473111674	0.00115707353102937	zgc:114046/anp32b/zgc:92591/zgc:110425/si:dkey-21c1.6/immp2l/rad51/rps28/rpl38/rps19/rpsa/rps10/rps27.1/rpl10/rpl23a/zgc:114188/rps5/rps14/rps15/rpl5b/rpl6/rpl3/sf3a1/rpl11/rps17/rpl5a/rpl24/eif3c/dnah5l	29	457	995	Ghassaan	0.0634573304157549	0.0291457286432161
CC	GO:0000785	chromatin	15/457	178/18197	4.4883429580643e-05	0.00230775633760473	0.00226648195572428	brms1/zgc:113983/zgc:173552/zgc:173585/h3f3b.1/h2afx1/zgc:173552/zgc:112234/h2afx3/zgc:114046/si:dkey-23a13.22/uhrf1/hmga1a/zgc:92591/zgc:110425	15	457	995	Ghassaan	0.0328227571115974	0.0150753768844221
BP	GO:0006364	rRNA processing	12/457	131/18197	0.000116240665096116	0.00581517489440301	0.0057111700887907	nsun4/rps28/rpsa/rps21/rps14/rps7/rpl7a/rps8a/skiv2l2/nsa2/rps6/rpl35	12	457	995	Ghassaan	0.0262582056892779	0.0120603015075377
BP	GO:0030218	erythrocyte differentiation	10/457	94/18197	0.000124326493220793	0.00605600891978126	0.00594769678095041	tbx16/rps19/rps27.1/rps14/rpl11/rps29/rpl35a/rps3/rpl35/rpl27	10	457	995	Ghassaan	0.0218818380743982	0.0100502512562814
BP	GO:0034101	erythrocyte homeostasis	10/457	95/18197	0.000135892841414269	0.00644968331943109	0.00633433028670562	tbx16/rps19/rps27.1/rps14/rpl11/rps29/rpl35a/rps3/rpl35/rpl27	10	457	995	Ghassaan	0.0218818380743982	0.0100502512562814
BP	GO:0034470	ncRNA processing	16/457	221/18197	0.000154161693719842	0.0071338323768857	0.00700624329089915	pus3/nsun4/trmt1/osgep/gtpbp3/rps28/rpsa/rps21/rps14/rps7/rpl7a/rps8a/skiv2l2/nsa2/rps6/rpl35	16	457	995	Ghassaan	0.0350109409190372	0.0160804020100503
BP	GO:0002262	myeloid cell homeostasis	10/457	97/18197	0.000161764932362098	0.00730309487322546	0.00717247851577262	tbx16/rps19/rps27.1/rps14/rpl11/rps29/rpl35a/rps3/rpl35/rpl27	10	457	995	Ghassaan	0.0218818380743982	0.0100502512562814
MF	GO:0046982	protein heterodimerization activity	12/457	137/18197	0.000177924022352842	0.00784136584226455	0.00770112247126213	zgc:113983/zgc:173552/zgc:173585/h3f3b.1/h2afx1/zgc:173552/zgc:112234/h2afx3/zgc:114046/si:dkey-23a13.22/zgc:92591/nod2	12	457	995	Ghassaan	0.0262582056892779	0.0120603015075377
BP	GO:0016072	rRNA metabolic process	12/457	140/18197	0.000218047447373037	0.00938618197877885	0.00921830946421626	nsun4/rps28/rpsa/rps21/rps14/rps7/rpl7a/rps8a/skiv2l2/nsa2/rps6/rpl35	12	457	995	Ghassaan	0.0262582056892779	0.0120603015075377
MF	GO:0022843	voltage-gated cation channel activity	14/309	137/18197	8.97643180466356e-08	0.000155112741584586	0.000143717397630456	kcnv2b/cacng8b/cacng7a/cacnb2b/kcnab1b/cacng6b/cacna1da/kcnj1b/kcnab1a/kcnj3a/kcnk3a/cacna1ba/kcnc1b/kcnb2	14	309	466	Karen	0.0453074433656958	0.0300429184549356
MF	GO:0005261	cation channel activity	18/309	276/18197	1.24409669414847e-06	0.000781231573140008	0.000723838464148362	kcnn1b/kcnv2b/cacng8b/cacng7a/cacnb2b/kcnab1b/cacng6b/cacna1da/kcnk1b/kcnj1b/kcnab1a/kcnj3a/kcnk3a/cacna1ba/kcnc1b/chrna4b/nalcn/kcnb2	18	309	466	Karen	0.058252427184466	0.0386266094420601
MF	GO:0005244	voltage-gated ion channel activity	14/309	172/18197	1.47161193203427e-06	0.000781231573140008	0.000723838464148362	kcnv2b/cacng8b/cacng7a/cacnb2b/kcnab1b/cacng6b/cacna1da/kcnj1b/kcnab1a/kcnj3a/kcnk3a/cacna1ba/kcnc1b/kcnb2	14	309	466	Karen	0.0453074433656958	0.0300429184549356
MF	GO:0022832	voltage-gated channel activity	14/309	175/18197	1.80840641930557e-06	0.000781231573140008	0.000723838464148362	kcnv2b/cacng8b/cacng7a/cacnb2b/kcnab1b/cacng6b/cacna1da/kcnj1b/kcnab1a/kcnj3a/kcnk3a/cacna1ba/kcnc1b/kcnb2	14	309	466	Karen	0.0453074433656958	0.0300429184549356
BP	GO:0030001	metal ion transport	20/309	388/18197	1.15336219273181e-05	0.00398601973808112	0.00369318714767384	kcnn1b/kcnv2b/cacng8b/cacng7a/cacnb2b/kcnab1b/cacng6b/slc8a2b/htr2ab/cacna1da/kcnk1b/kcnj1b/kcnab1a/kcnj3a/kcnk3a/cacna1ba/kcnc1b/atp1a3a/nalcn/kcnb2	20	309	466	Karen	0.0647249190938511	0.0429184549356223
MF	GO:0022836	gated channel activity	17/309	299/18197	1.51722869108429e-05	0.00436961863032276	0.00404860498094598	kcnn1b/kcnv2b/cacng8b/cacng7a/cacnb2b/kcnab1b/cacng6b/cacna1da/gabra4/kcnj1b/kcnab1a/kcnj3a/kcnk3a/cacna1ba/kcnc1b/chrna4b/kcnb2	17	309	466	Karen	0.0550161812297735	0.036480686695279
BP	GO:0006813	potassium ion transport	11/309	140/18197	2.75182881885523e-05	0.0051402856897717	0.00476265505247487	kcnn1b/kcnv2b/kcnab1b/kcnk1b/kcnj1b/kcnab1a/kcnj3a/kcnk3a/kcnc1b/atp1a3a/kcnb2	11	309	466	Karen	0.0355987055016181	0.0236051502145923
MF	GO:0046873	metal ion transmembrane transporter activity	19/309	380/18197	2.90735240283489e-05	0.0051402856897717	0.00476265505247487	kcnn1b/kcnv2b/cacng8b/cacng7a/cacnb2b/kcnab1b/cacng6b/slc8a2b/cacna1da/kcnk1b/kcnj1b/kcnab1a/kcnj3a/kcnk3a/cacna1ba/kcnc1b/atp1a3a/kcnb2/slc6a6b	19	309	466	Karen	0.0614886731391586	0.0407725321888412
MF	GO:0015267	channel activity	20/309	417/18197	3.24196556169832e-05	0.0051402856897717	0.00476265505247487	kcnn1b/kcnv2b/cacng8b/cacng7a/cacnb2b/kcnab1b/cacng6b/cacna1da/kcnk1b/gabra4/tomm40l/kcnj1b/kcnab1a/kcnj3a/kcnk3a/cacna1ba/kcnc1b/chrna4b/nalcn/kcnb2	20	309	466	Karen	0.0647249190938511	0.0429184549356223
MF	GO:0022803	passive transmembrane transporter activity	20/309	417/18197	3.24196556169832e-05	0.0051402856897717	0.00476265505247487	kcnn1b/kcnv2b/cacng8b/cacng7a/cacnb2b/kcnab1b/cacng6b/cacna1da/kcnk1b/gabra4/tomm40l/kcnj1b/kcnab1a/kcnj3a/kcnk3a/cacna1ba/kcnc1b/chrna4b/nalcn/kcnb2	20	309	466	Karen	0.0647249190938511	0.0429184549356223
MF	GO:0005216	ion channel activity	19/309	385/18197	3.47394961869701e-05	0.0051402856897717	0.00476265505247487	kcnn1b/kcnv2b/cacng8b/cacng7a/cacnb2b/kcnab1b/cacng6b/cacna1da/kcnk1b/gabra4/kcnj1b/kcnab1a/kcnj3a/kcnk3a/cacna1ba/kcnc1b/chrna4b/nalcn/kcnb2	19	309	466	Karen	0.0614886731391586	0.0407725321888412
MF	GO:0005245	voltage-gated calcium channel activity	6/309	38/18197	3.98926639351683e-05	0.0051402856897717	0.00476265505247487	cacng8b/cacng7a/cacnb2b/cacng6b/cacna1da/cacna1ba	6	309	466	Karen	0.0194174757281553	0.0128755364806867
BP	GO:0071902	positive regulation of protein serine/threonine kinase activity	7/309	56/18197	4.32395949137957e-05	0.0051402856897717	0.00476265505247487	map3k2/map3k9/ccnt2b/prok1/cart2/si:ch73-380l10.2/tgfa	7	309	466	Karen	0.0226537216828479	0.0150214592274678
MF	GO:0022838	substrate-specific channel activity	19/309	392/18197	4.43241340006394e-05	0.0051402856897717	0.00476265505247487	kcnn1b/kcnv2b/cacng8b/cacng7a/cacnb2b/kcnab1b/cacng6b/cacna1da/kcnk1b/gabra4/kcnj1b/kcnab1a/kcnj3a/kcnk3a/cacna1ba/kcnc1b/chrna4b/nalcn/kcnb2	19	309	466	Karen	0.0614886731391586	0.0407725321888412
BP	GO:0043406	positive regulation of MAP kinase activity	6/309	39/18197	4.6478538364678e-05	0.0051402856897717	0.00476265505247487	map3k2/map3k9/prok1/cart2/si:ch73-380l10.2/tgfa	6	309	466	Karen	0.0194174757281553	0.0128755364806867
MF	GO:0005267	potassium channel activity	10/309	123/18197	4.75952378682564e-05	0.0051402856897717	0.00476265505247487	kcnn1b/kcnv2b/kcnab1b/kcnk1b/kcnj1b/kcnab1a/kcnj3a/kcnk3a/kcnc1b/kcnb2	10	309	466	Karen	0.0323624595469256	0.0214592274678112
CC	GO:0034703	cation channel complex	9/309	102/18197	6.00434035838914e-05	0.00598040965905802	0.00554105938805267	kcnv2b/cacng8b/cacng7a/cacnb2b/cacng6b/cacna1da/cacna1ba/kcnc1b/kcnb2	9	309	466	Karen	0.029126213592233	0.01931330472103
MF	GO:0015079	potassium ion transmembrane transporter activity	11/309	153/18197	6.22959339485211e-05	0.00598040965905802	0.00554105938805267	kcnn1b/kcnv2b/kcnab1b/kcnk1b/kcnj1b/kcnab1a/kcnj3a/kcnk3a/kcnc1b/atp1a3a/kcnb2	11	309	466	Karen	0.0355987055016181	0.0236051502145923
BP	GO:0043405	regulation of MAP kinase activity	6/309	45/18197	0.000106529529440121	0.0096885803617121	0.00897680965531439	map3k2/map3k9/prok1/cart2/si:ch73-380l10.2/tgfa	6	309	466	Karen	0.0194174757281553	0.0128755364806867
CC	GO:0044455	mitochondrial membrane part	30/567	134/18197	1.07038431186971e-17	2.57106311711105e-14	2.24104673295669e-14	taz/cox8b/uqcrh/atp5d/apooa/atp5f1/tmem11/atp5g3b/cox6a1/timm23a/ndufb3/ndufa12/ndufv2/cyc1/sdhb/cox7a3/cox7c/fundc2/ndufb8/ndufa11/ndufs3/si:dkey-78l4.14/atp5ib/ndufb10/sdhdb/si:ch211-235e9.8/mpc2/sdhc/ndufb9/uqcrc1	30	567	666	Bradley	0.0529100529100529	0.045045045045045
CC	GO:0044429	mitochondrial part	55/567	472/18197	2.57009877897475e-17	3.08668863354867e-14	2.69048761651619e-14	taz/mpv17/cox8b/uqcrh/slc25a21/hadhab/ak3/mtx1b/atp5d/si:dkey-16p21.8/apooa/cs/atp5f1/coq9/tmem11/aldh4a1/uqcrfs1/atp5g3b/cox6a1/suclg1/dlat/mrps24/mrpl4/ndufa6/timm23a/ndufb3/ndufa12/mrps35/ndufv2/fdx1l/cyc1/mrps28/sdhb/zgc:153993/mrpl47/maip1/cox7a3/cox7c/fundc2/ndufb8/ndufa11/mrps36/ndufs3/si:dkey-78l4.14/ndufa5/atp5ib/mrpl27/ndufb10/sdhdb/si:ch211-235e9.8/mpc2/sdhc/ndufb9/uqcrc2b/uqcrc1	55	567	666	Bradley	0.0970017636684303	0.0825825825825826
CC	GO:0098800	inner mitochondrial membrane protein complex	24/567	91/18197	3.69475839773985e-16	2.95826989045704e-13	2.57855243968581e-13	cox8b/uqcrh/atp5d/apooa/atp5f1/atp5g3b/cox6a1/timm23a/ndufb3/ndufa12/ndufv2/cyc1/sdhb/cox7c/ndufb8/ndufa11/ndufs3/si:dkey-78l4.14/atp5ib/ndufb10/sdhdb/sdhc/ndufb9/uqcrc1	24	567	666	Bradley	0.0423280423280423	0.036036036036036
CC	GO:0098798	mitochondrial protein complex	25/567	102/18197	5.89693956767354e-16	3.54111221038796e-13	3.08658231581649e-13	cox8b/uqcrh/atp5d/apooa/atp5f1/atp5g3b/cox6a1/timm23a/ndufb3/ndufa12/ndufv2/cyc1/sdhb/cox7c/ndufb8/ndufa11/mrps36/ndufs3/si:dkey-78l4.14/atp5ib/ndufb10/sdhdb/sdhc/ndufb9/uqcrc1	25	567	666	Bradley	0.0440917107583774	0.0375375375375375
CC	GO:0070469	respiratory chain	20/567	68/18197	1.09011346136242e-14	5.1507693519754e-12	4.48962717081339e-12	cox8b/uqcrh/uqcrfs1/cox6a1/ndufa6/ndufb3/ndufa12/ndufv2/cyc1/sdhb/cox7a3/cox7c/ndufb8/ndufa11/ndufs3/ndufb10/sdhdb/sdhc/ndufb9/uqcrc1	20	567	666	Bradley	0.0352733686067019	0.03003003003003
CC	GO:0019866	organelle inner membrane	37/567	262/18197	1.28662015453174e-14	5.1507693519754e-12	4.48962717081339e-12	mpv17/p2rx3a/p2rx4a/cox8b/uqcrh/slc25a21/atp5d/apooa/atp5f1/coq9/tmem11/uqcrfs1/atp5g3b/cox6a1/ndufa6/timm23a/ndufb3/ndufa12/ndufv2/cyc1/sdhb/maip1/cox7a3/cox7c/ndufb8/ndufa11/ndufs3/si:dkey-78l4.14/ndufa5/atp5ib/ndufb10/sdhdb/mpc2/sdhc/ndufb9/uqcrc2b/uqcrc1	37	567	666	Bradley	0.0652557319223986	0.0555555555555556
CC	GO:0005743	mitochondrial inner membrane	35/567	236/18197	1.51427693566583e-14	5.19613314209903e-12	4.52916815795389e-12	mpv17/cox8b/uqcrh/slc25a21/atp5d/apooa/atp5f1/coq9/tmem11/uqcrfs1/atp5g3b/cox6a1/ndufa6/timm23a/ndufb3/ndufa12/ndufv2/cyc1/sdhb/maip1/cox7a3/cox7c/ndufb8/ndufa11/ndufs3/si:dkey-78l4.14/ndufa5/atp5ib/ndufb10/sdhdb/mpc2/sdhc/ndufb9/uqcrc2b/uqcrc1	35	567	666	Bradley	0.0617283950617284	0.0525525525525526
CC	GO:0005746	mitochondrial respiratory chain	18/567	57/18197	5.89129570845261e-14	1.7688615364629e-11	1.54181410054109e-11	cox8b/uqcrh/cox6a1/ndufb3/ndufa12/ndufv2/cyc1/sdhb/cox7a3/cox7c/ndufb8/ndufa11/ndufs3/ndufb10/sdhdb/sdhc/ndufb9/uqcrc1	18	567	666	Bradley	0.0317460317460317	0.027027027027027
CC	GO:1990204	oxidoreductase complex	18/567	60/18197	1.60983894849642e-13	4.29648128254267e-11	3.74499376439694e-11	uqcrh/gcshb/dlat/dlst/ndufb3/ndufa12/ndufv2/cyc1/sdhb/ndufb8/ndufa11/mrps36/ndufs3/ndufb10/sdhdb/sdhc/ndufb9/uqcrc1	18	567	666	Bradley	0.0317460317460317	0.027027027027027
CC	GO:0098803	respiratory chain complex	17/567	55/18197	4.41609711656919e-13	1.06074652739992e-10	9.2459128051117e-11	cox8b/uqcrh/cox6a1/ndufb3/ndufa12/ndufv2/cyc1/sdhb/cox7c/ndufb8/ndufa11/ndufs3/ndufb10/sdhdb/sdhc/ndufb9/uqcrc1	17	567	666	Bradley	0.0299823633156966	0.0255255255255255
CC	GO:0031966	mitochondrial membrane	40/567	341/18197	5.49876273705513e-13	1.20072982676422e-10	1.04660661090935e-10	taz/mpv17/cox8b/uqcrh/slc25a21/mtx1b/atp5d/apooa/atp5f1/coq9/tmem11/uqcrfs1/atp5g3b/cox6a1/ndufa6/timm23a/ndufb3/ndufa12/ndufv2/cyc1/sdhb/zgc:153993/maip1/cox7a3/cox7c/fundc2/ndufb8/ndufa11/ndufs3/si:dkey-78l4.14/ndufa5/atp5ib/ndufb10/sdhdb/si:ch211-235e9.8/mpc2/sdhc/ndufb9/uqcrc2b/uqcrc1	40	567	666	Bradley	0.0705467372134039	0.0600600600600601
BP	GO:0045333	cellular respiration	20/567	84/18197	8.95480294150189e-13	1.7924530554573e-10	1.56237746058309e-10	cox8b/uqcrh/aco2/cs/fh/cox6a1/suclg1/dlst/ndufv2/cyc1/sdhb/cox7c/ndufb8/ndufs3/ndufa5/sdhdb/sdhc/ndufb9/mdh2/uqcrc1	20	567	666	Bradley	0.0352733686067019	0.03003003003003
CC	GO:0005740	mitochondrial envelope	41/567	365/18197	1.17195747573802e-12	2.16541681286363e-10	1.88746835566228e-10	taz/mpv17/cox8b/uqcrh/slc25a21/mtx1b/atp5d/si:dkey-16p21.8/apooa/atp5f1/coq9/tmem11/uqcrfs1/atp5g3b/cox6a1/ndufa6/timm23a/ndufb3/ndufa12/ndufv2/cyc1/sdhb/zgc:153993/maip1/cox7a3/cox7c/fundc2/ndufb8/ndufa11/ndufs3/si:dkey-78l4.14/ndufa5/atp5ib/ndufb10/sdhdb/si:ch211-235e9.8/mpc2/sdhc/ndufb9/uqcrc2b/uqcrc1	41	567	666	Bradley	0.072310405643739	0.0615615615615616
BP	GO:0015980	energy derivation by oxidation of organic compounds	22/567	111/18197	3.45494957232169e-12	5.92770633765478e-10	5.1668381198104e-10	cox8b/uqcrh/pygb/pgm1/aco2/cs/fh/cox6a1/suclg1/dlst/ndufv2/cyc1/sdhb/cox7c/ndufb8/ndufs3/ndufa5/sdhdb/sdhc/ndufb9/mdh2/uqcrc1	22	567	666	Bradley	0.0388007054673721	0.033033033033033
BP	GO:0006091	generation of precursor metabolites and energy	25/567	155/18197	1.40981671359951e-11	2.25758649737735e-09	1.96780732866627e-09	cox8b/pgam1a/uqcrh/pygb/pgm1/aco2/cs/gapdh/fh/cox6a1/suclg1/dlst/ndufb3/ndufv2/cyc1/sdhb/cox7c/ndufb8/ndufs3/ndufa5/sdhdb/sdhc/ndufb9/mdh2/uqcrc1	25	567	666	Bradley	0.0440917107583774	0.0375375375375375
BP	GO:0019752	carboxylic acid metabolic process	42/567	438/18197	1.05974060144754e-10	1.59093557792312e-08	1.38672635281523e-08	mthfd1b/rcor1/bcat2/ldha/pgam1a/hacd2/kyat1/gcshb/hadhab/me3/acox3/cmah/got2b/gcat/pdha1a/aco2/cs/dbt/aldh1a2/csad/pm20d1.1/gapdh/hgd/aldh4a1/fh/suclg1/dlat/dlst/afmid/sdhb/acot21/fam213b/acy1/psph/crtap/echs1/sdhdb/eci1/sdhc/glud1b/mdh2/hadh	42	567	666	Bradley	0.0740740740740741	0.0630630630630631
MF	GO:0009055	electron transfer activity	15/567	58/18197	1.82060844639216e-10	2.57241264013763e-08	2.24222303397771e-08	zgc:153284/cox8b/uqcrh/uqcrfs1/cox6a1/ndufa12/fdx1l/cyc1/sdhb/glrx5/cox7a3/cox7c/cox6c/sdhc/etfb	15	567	666	Bradley	0.0264550264550265	0.0225225225225225
BP	GO:0043436	oxoacid metabolic process	43/567	467/18197	2.2905962591236e-10	3.05667345245272e-08	2.6643251224543e-08	mthfd1b/rcor1/bcat2/ldha/pgam1a/hacd2/kyat1/gcshb/hadhab/me3/acox3/cmah/got2b/gcat/pdha1a/aco2/cs/dbt/aldh1a2/csad/pm20d1.1/gapdh/hgd/aldh4a1/fh/suclg1/dlat/dlst/afmid/sdhb/acot21/fam213b/acy1/psph/crtap/echs1/sdhdb/eci1/sdhc/papss2b/glud1b/mdh2/hadh	43	567	666	Bradley	0.0758377425044092	0.0645645645645646
BP	GO:0006082	organic acid metabolic process	43/567	470/18197	2.80170932774424e-10	3.54195042381141e-08	3.08731293788549e-08	mthfd1b/rcor1/bcat2/ldha/pgam1a/hacd2/kyat1/gcshb/hadhab/me3/acox3/cmah/got2b/gcat/pdha1a/aco2/cs/dbt/aldh1a2/csad/pm20d1.1/gapdh/hgd/aldh4a1/fh/suclg1/dlat/dlst/afmid/sdhb/acot21/fam213b/acy1/psph/crtap/echs1/sdhdb/eci1/sdhc/papss2b/glud1b/mdh2/hadh	43	567	666	Bradley	0.0758377425044092	0.0645645645645646
CC	GO:0031967	organelle envelope	44/567	491/18197	3.34200118120576e-10	4.01374341862812e-08	3.4985475523254e-08	taz/mpv17/p2rx3a/p2rx4a/cox8b/uqcrh/slc25a21/mtx1b/atp5d/si:dkey-16p21.8/apooa/atp5f1/coq9/tmem11/uqcrfs1/atp5g3b/cox6a1/ndufa6/timm23a/ndufb3/ndufa12/ndufv2/cyc1/sdhb/tmem33/zgc:153993/maip1/cox7a3/cox7c/fundc2/ndufb8/ndufa11/ndufs3/si:dkey-78l4.14/ndufa5/atp5ib/ndufb10/sdhdb/si:ch211-235e9.8/mpc2/sdhc/ndufb9/uqcrc2b/uqcrc1	44	567	666	Bradley	0.0776014109347443	0.0660660660660661
CC	GO:0031975	envelope	44/567	498/18197	5.23351075052619e-10	5.43382578983683e-08	4.73635106533391e-08	taz/mpv17/p2rx3a/p2rx4a/cox8b/uqcrh/slc25a21/mtx1b/atp5d/si:dkey-16p21.8/apooa/atp5f1/coq9/tmem11/uqcrfs1/atp5g3b/cox6a1/ndufa6/timm23a/ndufb3/ndufa12/ndufv2/cyc1/sdhb/tmem33/zgc:153993/maip1/cox7a3/cox7c/fundc2/ndufb8/ndufa11/ndufs3/si:dkey-78l4.14/ndufa5/atp5ib/ndufb10/sdhdb/si:ch211-235e9.8/mpc2/sdhc/ndufb9/uqcrc2b/uqcrc1	44	567	666	Bradley	0.0776014109347443	0.0660660660660661
BP	GO:0009126	purine nucleoside monophosphate metabolic process	22/567	142/18197	5.29400634854585e-10	5.43382578983683e-08	4.73635106533391e-08	cox8b/pgam1a/uqcrh/ak3/atp5d/atp5b/atp5f1/gapdh/atp5o/atp5g3b/cox6a1/dlst/ndufv2/adsl/cyc1/cox7c/ndufb8/atp5ib/sdhdb/sdhc/ndufb9/uqcrc1	22	567	666	Bradley	0.0388007054673721	0.033033033033033
BP	GO:0009167	purine ribonucleoside monophosphate metabolic process	22/567	142/18197	5.29400634854585e-10	5.43382578983683e-08	4.73635106533391e-08	cox8b/pgam1a/uqcrh/ak3/atp5d/atp5b/atp5f1/gapdh/atp5o/atp5g3b/cox6a1/dlst/ndufv2/adsl/cyc1/cox7c/ndufb8/atp5ib/sdhdb/sdhc/ndufb9/uqcrc1	22	567	666	Bradley	0.0388007054673721	0.033033033033033
BP	GO:0046034	ATP metabolic process	20/567	117/18197	5.42930137202681e-10	5.43382578983683e-08	4.73635106533391e-08	cox8b/pgam1a/uqcrh/atp5d/atp5b/atp5f1/gapdh/atp5o/atp5g3b/cox6a1/dlst/ndufv2/cyc1/cox7c/ndufb8/atp5ib/sdhdb/sdhc/ndufb9/uqcrc1	20	567	666	Bradley	0.0352733686067019	0.03003003003003
BP	GO:0022900	electron transport chain	14/567	56/18197	1.20652778532296e-09	1.1592318961383e-07	1.01043526947678e-07	cox8b/uqcrh/cox6a1/ndufb3/ndufv2/cyc1/sdhb/cox7c/ndufb8/ndufa5/sdhdb/sdhc/ndufb9/uqcrc1	14	567	666	Bradley	0.0246913580246914	0.021021021021021
BP	GO:0009060	aerobic respiration	12/567	39/18197	1.35337508137848e-09	1.24098412409195e-07	1.08169394926109e-07	uqcrh/aco2/cs/fh/cox6a1/suclg1/dlst/sdhb/sdhdb/sdhc/mdh2/uqcrc1	12	567	666	Bradley	0.0211640211640212	0.018018018018018
BP	GO:0009205	purine ribonucleoside triphosphate metabolic process	21/567	136/18197	1.39494468569869e-09	1.24098412409195e-07	1.08169394926109e-07	cox8b/pgam1a/uqcrh/ak3/atp5d/atp5b/atp5f1/gapdh/atp5o/atp5g3b/cox6a1/dlst/ndufv2/cyc1/cox7c/ndufb8/atp5ib/sdhdb/sdhc/ndufb9/uqcrc1	21	567	666	Bradley	0.037037037037037	0.0315315315315315
CC	GO:0098796	membrane protein complex	41/567	460/18197	1.60741965362967e-09	1.37893643143517e-07	1.20193898160504e-07	ap2s1/cox8b/uqcrh/si:dkey-91f15.8/atp5d/atp5b/apooa/atp5f1/emc4/ap1m2/atp5g3b/cox6a1/timm23a/ndufb3/ndufa12/ndufv2/vps29/srprb/cyc1/syvn1/sdhb/gosr2/zgc:86609/gnai2a/lamtor4/lamtor5/vps25/pef1/cox7c/ndufb8/ndufa11/ndufs3/si:dkey-78l4.14/atp5ib/ndufb10/sdhdb/lamtor2/sdhc/vamp3/ndufb9/uqcrc1	41	567	666	Bradley	0.072310405643739	0.0615615615615616
BP	GO:0009144	purine nucleoside triphosphate metabolic process	21/567	138/18197	1.83357403430313e-09	1.51870511392969e-07	1.32376724291431e-07	cox8b/pgam1a/uqcrh/ak3/atp5d/atp5b/atp5f1/gapdh/atp5o/atp5g3b/cox6a1/dlst/ndufv2/cyc1/cox7c/ndufb8/atp5ib/sdhdb/sdhc/ndufb9/uqcrc1	21	567	666	Bradley	0.037037037037037	0.0315315315315315
BP	GO:0009161	ribonucleoside monophosphate metabolic process	22/567	154/18197	2.56175836090726e-09	2.05111452763308e-07	1.78783767713844e-07	cox8b/pgam1a/uqcrh/ak3/atp5d/atp5b/atp5f1/gapdh/atp5o/atp5g3b/cox6a1/dlst/ndufv2/adsl/cyc1/cox7c/ndufb8/atp5ib/sdhdb/sdhc/ndufb9/uqcrc1	22	567	666	Bradley	0.0388007054673721	0.033033033033033
BP	GO:0022904	respiratory electron transport chain	13/567	51/18197	3.65950816029719e-09	2.78087620066849e-07	2.42392863978686e-07	cox8b/uqcrh/cox6a1/ndufv2/cyc1/sdhb/cox7c/ndufb8/ndufa5/sdhdb/sdhc/ndufb9/uqcrc1	13	567	666	Bradley	0.0229276895943563	0.0195195195195195
BP	GO:0009123	nucleoside monophosphate metabolic process	22/567	157/18197	3.70474764452089e-09	2.78087620066849e-07	2.42392863978686e-07	cox8b/pgam1a/uqcrh/ak3/atp5d/atp5b/atp5f1/gapdh/atp5o/atp5g3b/cox6a1/dlst/ndufv2/adsl/cyc1/cox7c/ndufb8/atp5ib/sdhdb/sdhc/ndufb9/uqcrc1	22	567	666	Bradley	0.0388007054673721	0.033033033033033
BP	GO:0009199	ribonucleoside triphosphate metabolic process	21/567	144/18197	4.03973939307273e-09	2.94044061277597e-07	2.56301169149017e-07	cox8b/pgam1a/uqcrh/ak3/atp5d/atp5b/atp5f1/gapdh/atp5o/atp5g3b/cox6a1/dlst/ndufv2/cyc1/cox7c/ndufb8/atp5ib/sdhdb/sdhc/ndufb9/uqcrc1	21	567	666	Bradley	0.037037037037037	0.0315315315315315
BP	GO:0072521	purine-containing compound metabolic process	28/567	258/18197	1.02153808333038e-08	7.2168661063517e-07	6.29052398682394e-07	mthfd1b/guk1a/adka/si:dkey-4e7.3/cox8b/pgam1a/uqcrh/hprt1/ak3/atp5d/atp5b/atp5f1/gapdh/atp5o/atp5g3b/cox6a1/dlst/ndufv2/adsl/cyc1/cox7c/ndufb8/atp5ib/sdhdb/sdhc/papss2b/ndufb9/uqcrc1	28	567	666	Bradley	0.0493827160493827	0.042042042042042
BP	GO:0009141	nucleoside triphosphate metabolic process	21/567	152/18197	1.08495036114419e-08	7.44585933562381e-07	6.49012411523544e-07	cox8b/pgam1a/uqcrh/ak3/atp5d/atp5b/atp5f1/gapdh/atp5o/atp5g3b/cox6a1/dlst/ndufv2/cyc1/cox7c/ndufb8/atp5ib/sdhdb/sdhc/ndufb9/uqcrc1	21	567	666	Bradley	0.037037037037037	0.0315315315315315
BP	GO:0042775	mitochondrial ATP synthesis coupled electron transport	11/567	41/18197	3.29964198302515e-08	2.20159445645178e-06	1.91900231118042e-06	cox8b/uqcrh/cox6a1/ndufv2/cyc1/cox7c/ndufb8/sdhdb/sdhc/ndufb9/uqcrc1	11	567	666	Bradley	0.0194003527336861	0.0165165165165165
BP	GO:0006099	tricarboxylic acid cycle	9/567	25/18197	3.3998093328407e-08	2.20711946418469e-06	1.92381814026178e-06	aco2/cs/fh/suclg1/dlst/sdhb/sdhdb/sdhc/mdh2	9	567	666	Bradley	0.0158730158730159	0.0135135135135135
BP	GO:0055086	nucleobase-containing small molecule metabolic process	32/567	347/18197	4.70536691378772e-08	2.91247149394489e-06	2.53863263134072e-06	mthfd1b/zgc:103586/guk1a/adka/si:dkey-4e7.3/cox8b/pgam1a/uqcrh/hprt1/ak3/atp5d/atp5b/atp5f1/gapdh/atp5o/atp5g3b/cox6a1/dlst/ndufv2/adsl/afmid/cyc1/rpia/cox7c/ndufb8/atp5ib/sdhdb/sdhc/prpsap1/papss2b/ndufb9/uqcrc1	32	567	666	Bradley	0.0564373897707231	0.048048048048048
MF	GO:0048037	cofactor binding	24/567	211/18197	4.72882548975231e-08	2.91247149394489e-06	2.53863263134072e-06	zgc:100864/ivd/kyat1/aifm1/me3/pygb/acox3/mical2b/got2b/gcat/csad/fmo5/ilvbl/dldh/gapdh/suclg1/acads/sdhb/nfs1/sirt2/ndufs7/sdhdb/dbi/hadh	24	567	666	Bradley	0.0423280423280423	0.036036036036036
BP	GO:0006101	citrate metabolic process	9/567	27/18197	7.3765000595278e-08	4.3215495470697e-06	3.76684431794629e-06	aco2/cs/fh/suclg1/dlst/sdhb/sdhdb/sdhc/mdh2	9	567	666	Bradley	0.0158730158730159	0.0135135135135135
BP	GO:0072350	tricarboxylic acid metabolic process	9/567	27/18197	7.3765000595278e-08	4.3215495470697e-06	3.76684431794629e-06	aco2/cs/fh/suclg1/dlst/sdhb/sdhdb/sdhc/mdh2	9	567	666	Bradley	0.0158730158730159	0.0135135135135135
BP	GO:0042773	ATP synthesis coupled electron transport	11/567	45/18197	9.46724910773001e-08	5.4143648468494e-06	4.71938808904135e-06	cox8b/uqcrh/cox6a1/ndufv2/cyc1/cox7c/ndufb8/sdhdb/sdhc/ndufb9/uqcrc1	11	567	666	Bradley	0.0194003527336861	0.0165165165165165
BP	GO:0006163	purine nucleotide metabolic process	24/567	225/18197	1.60611403415438e-07	8.97182769776469e-06	7.82022231072964e-06	guk1a/cox8b/pgam1a/uqcrh/ak3/atp5d/atp5b/atp5f1/gapdh/atp5o/atp5g3b/cox6a1/dlst/ndufv2/adsl/cyc1/cox7c/ndufb8/atp5ib/sdhdb/sdhc/papss2b/ndufb9/uqcrc1	24	567	666	Bradley	0.0423280423280423	0.036036036036036
CC	GO:0005747	mitochondrial respiratory chain complex I	8/567	22/18197	1.83892664738054e-07	9.60239523262619e-06	8.36985149116679e-06	ndufb3/ndufa12/ndufv2/ndufb8/ndufa11/ndufs3/ndufb10/ndufb9	8	567	666	Bradley	0.0141093474426808	0.012012012012012
CC	GO:0030964	NADH dehydrogenase complex	8/567	22/18197	1.83892664738054e-07	9.60239523262619e-06	8.36985149116679e-06	ndufb3/ndufa12/ndufv2/ndufb8/ndufa11/ndufs3/ndufb10/ndufb9	8	567	666	Bradley	0.0141093474426808	0.012012012012012
CC	GO:0045271	respiratory chain complex I	8/567	22/18197	1.83892664738054e-07	9.60239523262619e-06	8.36985149116679e-06	ndufb3/ndufa12/ndufv2/ndufb8/ndufa11/ndufs3/ndufb10/ndufb9	8	567	666	Bradley	0.0141093474426808	0.012012012012012
BP	GO:0006119	oxidative phosphorylation	11/567	50/18197	3.02492970298814e-07	1.54593215884628e-05	1.34749948023369e-05	cox8b/uqcrh/cox6a1/ndufv2/cyc1/cox7c/ndufb8/sdhdb/sdhc/ndufb9/uqcrc1	11	567	666	Bradley	0.0194003527336861	0.0165165165165165
BP	GO:0009150	purine ribonucleotide metabolic process	23/567	218/18197	3.53850639632317e-07	1.77072757582672e-05	1.54344061892254e-05	cox8b/pgam1a/uqcrh/ak3/atp5d/atp5b/atp5f1/gapdh/atp5o/atp5g3b/cox6a1/dlst/ndufv2/adsl/cyc1/cox7c/ndufb8/atp5ib/sdhdb/sdhc/papss2b/ndufb9/uqcrc1	23	567	666	Bradley	0.0405643738977072	0.0345345345345345
BP	GO:0019693	ribose phosphate metabolic process	24/567	237/18197	4.21610252084466e-07	2.06675066429977e-05	1.8014667913985e-05	cox8b/pgam1a/uqcrh/ak3/atp5d/atp5b/atp5f1/gapdh/atp5o/atp5g3b/cox6a1/dlst/ndufv2/adsl/cyc1/rpia/cox7c/ndufb8/atp5ib/sdhdb/sdhc/papss2b/ndufb9/uqcrc1	24	567	666	Bradley	0.0423280423280423	0.036036036036036
BP	GO:0009117	nucleotide metabolic process	27/567	295/18197	6.16404575833023e-07	2.96120758230184e-05	2.58111305543554e-05	guk1a/cox8b/pgam1a/uqcrh/ak3/atp5d/atp5b/atp5f1/gapdh/atp5o/atp5g3b/cox6a1/dlst/ndufv2/adsl/afmid/cyc1/rpia/cox7c/ndufb8/atp5ib/sdhdb/sdhc/prpsap1/papss2b/ndufb9/uqcrc1	27	567	666	Bradley	0.0476190476190476	0.0405405405405405
BP	GO:0006753	nucleoside phosphate metabolic process	27/567	298/18197	7.51876978697612e-07	3.54119314280718e-05	3.08665285991651e-05	guk1a/cox8b/pgam1a/uqcrh/ak3/atp5d/atp5b/atp5f1/gapdh/atp5o/atp5g3b/cox6a1/dlst/ndufv2/adsl/afmid/cyc1/rpia/cox7c/ndufb8/atp5ib/sdhdb/sdhc/prpsap1/papss2b/ndufb9/uqcrc1	27	567	666	Bradley	0.0476190476190476	0.0405405405405405
BP	GO:0009259	ribonucleotide metabolic process	23/567	230/18197	9.14143435956856e-07	4.22263948686224e-05	3.68063015003681e-05	cox8b/pgam1a/uqcrh/ak3/atp5d/atp5b/atp5f1/gapdh/atp5o/atp5g3b/cox6a1/dlst/ndufv2/adsl/cyc1/cox7c/ndufb8/atp5ib/sdhdb/sdhc/papss2b/ndufb9/uqcrc1	23	567	666	Bradley	0.0405643738977072	0.0345345345345345
MF	GO:0016651	oxidoreductase activity, acting on NAD(P)H	12/567	67/18197	9.36545407670587e-07	4.24449447023538e-05	3.69967987260536e-05	cyb5r3/ifi30/dldh/ndufa12/ndufv2/ndufb8/ndufs3/ndufb4/ndufa5/ndufb7/ndufs7/cyb5r1	12	567	666	Bradley	0.0211640211640212	0.018018018018018
MF	GO:0016853	isomerase activity	16/567	122/18197	1.24254353766599e-06	5.52701773606241e-05	4.81758108463479e-05	pgm2/ptpa/pgam1a/pdia4/fkbp1b/pgm1/zgc:136472/galm/pgm3/gale/pmm2/fkbp14/rpia/txndc5/fkbp7/fkbp10b	16	567	666	Bradley	0.0282186948853616	0.024024024024024
MF	GO:0008137	NADH dehydrogenase (ubiquinone) activity	7/567	21/18197	2.1844769263891e-06	9.20546241611689e-05	8.02386815621039e-05	ndufa12/ndufv2/ndufb8/ndufs3/ndufb4/ndufb7/ndufs7	7	567	666	Bradley	0.0123456790123457	0.0105105105105105
MF	GO:0016655	oxidoreductase activity, acting on NAD(P)H, quinone or similar compound as acceptor	7/567	21/18197	2.1844769263891e-06	9.20546241611689e-05	8.02386815621039e-05	ndufa12/ndufv2/ndufb8/ndufs3/ndufb4/ndufb7/ndufs7	7	567	666	Bradley	0.0123456790123457	0.0105105105105105
MF	GO:0050136	NADH dehydrogenase (quinone) activity	7/567	21/18197	2.1844769263891e-06	9.20546241611689e-05	8.02386815621039e-05	ndufa12/ndufv2/ndufb8/ndufs3/ndufb4/ndufb7/ndufs7	7	567	666	Bradley	0.0123456790123457	0.0105105105105105
BP	GO:0006754	ATP biosynthetic process	8/567	30/18197	2.70026232979667e-06	0.000111828105451235	9.74740793823155e-05	atp5d/atp5b/atp5f1/atp5o/atp5g3b/dlst/cyc1/atp5ib	8	567	666	Bradley	0.0141093474426808	0.012012012012012
MF	GO:0015078	hydrogen ion transmembrane transporter activity	13/567	87/18197	2.81697386607918e-06	0.000114684258073258	9.99636221165298e-05	cox8b/uqcrh/atp5d/atp5b/atp5f1/uqcrfs1/atp5o/atp5g3b/cox6a1/cox7a3/cox7c/cox6c/atp5ib	13	567	666	Bradley	0.0229276895943563	0.0195195195195195
BP	GO:0009127	purine nucleoside monophosphate biosynthetic process	10/567	52/18197	3.87763490908614e-06	0.000152689820518441	0.000133090868579333	ak3/atp5d/atp5b/atp5f1/atp5o/atp5g3b/dlst/adsl/cyc1/atp5ib	10	567	666	Bradley	0.017636684303351	0.015015015015015
BP	GO:0009168	purine ribonucleoside monophosphate biosynthetic process	10/567	52/18197	3.87763490908614e-06	0.000152689820518441	0.000133090868579333	ak3/atp5d/atp5b/atp5f1/atp5o/atp5g3b/dlst/adsl/cyc1/atp5ib	10	567	666	Bradley	0.017636684303351	0.015015015015015
MF	GO:0003954	NADH dehydrogenase activity	7/567	24/18197	5.99363990683677e-06	0.000232205210584225	0.000202399826395558	ndufa12/ndufv2/ndufb8/ndufs3/ndufb4/ndufb7/ndufs7	7	567	666	Bradley	0.0123456790123457	0.0105105105105105
MF	GO:0016868	intramolecular transferase activity, phosphotransferases	5/567	10/18197	6.38738437187697e-06	0.0002435317025595	0.000212272473110498	pgm2/pgam1a/pgm1/pgm3/pmm2	5	567	666	Bradley	0.00881834215167548	0.00750750750750751
CC	GO:0044432	endoplasmic reticulum part	28/567	354/18197	6.70939109822275e-06	0.000251811834655172	0.000219489784446793	klhl41a/sacm1la/pigt/hacd2/pdia4/lmf2b/emc4/rtn4a/atp2a2a/derl2/srprb/yif1a/syvn1/hm13/alg5/gosr2/zgc:86609/pigp/derl3/derl1/pigk/ier3ip1/calub/calua/sec61a1/dad1/jagn1b/kdelr3	28	567	666	Bradley	0.0493827160493827	0.042042042042042
CC	GO:0005789	endoplasmic reticulum membrane	27/567	336/18197	7.32703151824406e-06	0.000270761995489573	0.000236007541535019	klhl41a/sacm1la/pigt/hacd2/lmf2b/emc4/rtn4a/atp2a2a/derl2/srprb/yif1a/syvn1/hm13/alg5/gosr2/zgc:86609/pigp/derl3/derl1/pigk/ier3ip1/calub/calua/sec61a1/dad1/jagn1b/kdelr3	27	567	666	Bradley	0.0476190476190476	0.0405405405405405
CC	GO:0098827	endoplasmic reticulum subcompartment	27/567	337/18197	7.73703099665532e-06	0.000281581037181304	0.000245437873243181	klhl41a/sacm1la/pigt/hacd2/lmf2b/emc4/rtn4a/atp2a2a/derl2/srprb/yif1a/syvn1/hm13/alg5/gosr2/zgc:86609/pigp/derl3/derl1/pigk/ier3ip1/calub/calua/sec61a1/dad1/jagn1b/kdelr3	27	567	666	Bradley	0.0476190476190476	0.0405405405405405
BP	GO:0045454	cell redox homeostasis	10/567	57/18197	9.20313778859913e-06	0.000329939357734554	0.00028758901903415	zgc:153284/pdia4/aifm1/prdx2/prdx4/zgc:136472/dldh/glrx5/txndc5/prdx3	10	567	666	Bradley	0.017636684303351	0.015015015015015
CC	GO:0042175	nuclear outer membrane-endoplasmic reticulum membrane network	27/567	341/18197	9.59512403279059e-06	0.000338933645981809	0.000295428818904342	klhl41a/sacm1la/pigt/hacd2/lmf2b/emc4/rtn4a/atp2a2a/derl2/srprb/yif1a/syvn1/hm13/alg5/gosr2/zgc:86609/pigp/derl3/derl1/pigk/ier3ip1/calub/calua/sec61a1/dad1/jagn1b/kdelr3	27	567	666	Bradley	0.0476190476190476	0.0405405405405405
BP	GO:0005996	monosaccharide metabolic process	11/567	70/18197	9.97230678328399e-06	0.000347151897006495	0.000302592192096901	xylb/ins/pgam1a/pfkfb1/pgm1/galm/gapdh/zgc:101723/gale/pmm2/rpia	11	567	666	Bradley	0.0194003527336861	0.0165165165165165
MF	GO:0051537	2 iron, 2 sulfur cluster binding	7/567	26/18197	1.0790243607944e-05	0.000370259502089734	0.000322733752424068	zgc:110843/cmah/uqcrfs1/ndufv2/fdx1l/sdhb/glrx5	7	567	666	Bradley	0.0123456790123457	0.0105105105105105
CC	GO:0005759	mitochondrial matrix	14/567	115/18197	1.36928773431722e-05	0.00046324354053943	0.00040378255056441	hadhab/ak3/cs/aldh4a1/suclg1/dlat/mrps24/mrpl4/mrps35/fdx1l/mrps28/mrpl47/mrps36/mrpl27	14	567	666	Bradley	0.0246913580246914	0.021021021021021
BP	GO:0015985	energy coupled proton transport, down electrochemical gradient	7/567	28/18197	1.8398307486091e-05	0.000605379925775214	0.00052767460115119	atp5d/atp5b/atp5f1/atp5o/atp5g3b/cyc1/atp5ib	7	567	666	Bradley	0.0123456790123457	0.0105105105105105
BP	GO:0015986	ATP synthesis coupled proton transport	7/567	28/18197	1.8398307486091e-05	0.000605379925775214	0.00052767460115119	atp5d/atp5b/atp5f1/atp5o/atp5g3b/cyc1/atp5ib	7	567	666	Bradley	0.0123456790123457	0.0105105105105105
BP	GO:0048562	embryonic organ morphogenesis	27/567	354/18197	1.87947159359323e-05	0.00061006631997445	0.000531759459410658	slc26a2/bmp4/taz/sfrp5/eya4/sema3d/sfrp1a/ttc36/dlx2a/msx3/mical2b/dlx4b/aldh1a2/tbx1/ilvbl/atp2a2a/wls/nkx3.2/dlx5a/ta/pmm2/sar1b/wnt11r/vgll4l/fzd2/dlx3b/mmp14a	27	567	666	Bradley	0.0476190476190476	0.0405405405405405
CC	GO:0031301	integral component of organelle membrane	13/567	104/18197	2.07787409031274e-05	0.000665473808657493	0.000580054956579935	taz/p2rx3a/pex3/p2rx4a/apooa/tmem11/timm23a/yif1a/ier3ip1/fundc2/si:dkey-78l4.14/si:ch211-235e9.8/mpc2	13	567	666	Bradley	0.0229276895943563	0.0195195195195195
CC	GO:0032592	integral component of mitochondrial membrane	8/567	39/18197	2.21685161584999e-05	0.000700641787009432	0.000610708845419064	taz/apooa/tmem11/timm23a/fundc2/si:dkey-78l4.14/si:ch211-235e9.8/mpc2	8	567	666	Bradley	0.0141093474426808	0.012012012012012
CC	GO:0031300	intrinsic component of organelle membrane	13/567	106/18197	2.55392741129968e-05	0.000796692680771667	0.000694430843619285	taz/p2rx3a/pex3/p2rx4a/apooa/tmem11/timm23a/yif1a/ier3ip1/fundc2/si:dkey-78l4.14/si:ch211-235e9.8/mpc2	13	567	666	Bradley	0.0229276895943563	0.0195195195195195
BP	GO:0009156	ribonucleoside monophosphate biosynthetic process	10/567	64/18197	2.65492980161383e-05	0.000817582228650822	0.000712639052012133	ak3/atp5d/atp5b/atp5f1/atp5o/atp5g3b/dlst/adsl/cyc1/atp5ib	10	567	666	Bradley	0.017636684303351	0.015015015015015
CC	GO:0098573	intrinsic component of mitochondrial membrane	8/567	41/18197	3.25919587159425e-05	0.000990960567540428	0.00086376290321132	taz/apooa/tmem11/timm23a/fundc2/si:dkey-78l4.14/si:ch211-235e9.8/mpc2	8	567	666	Bradley	0.0141093474426808	0.012012012012012
BP	GO:0044282	small molecule catabolic process	13/567	109/18197	3.44653285560745e-05	0.00103482148989614	0.000901993927605686	gcshb/hadhab/acox3/got2b/gcat/pgm1/galm/hgd/aldh4a1/zgc:101723/afmid/echs1/eci1	13	567	666	Bradley	0.0229276895943563	0.0195195195195195
BP	GO:0009124	nucleoside monophosphate biosynthetic process	10/567	66/18197	3.49726452742663e-05	0.00103709004875046	0.000903971298902088	ak3/atp5d/atp5b/atp5f1/atp5o/atp5g3b/dlst/adsl/cyc1/atp5ib	10	567	666	Bradley	0.017636684303351	0.015015015015015
CC	GO:0031902	late endosome membrane	7/567	31/18197	3.76745158106195e-05	0.00110358764606229	0.000961933401120954	chmp4bb/gosr2/lamtor4/chmp1b/chmp2bb/lamtor5/lamtor2	7	567	666	Bradley	0.0123456790123457	0.0105105105105105
CC	GO:0016529	sarcoplasmic reticulum	5/567	14/18197	4.5739762035689e-05	0.00132326475203862	0.00115341320469995	klhl41a/thbs4b/atp2a2a/calub/calua	5	567	666	Bradley	0.00881834215167548	0.00750750750750751
BP	GO:0009145	purine nucleoside triphosphate biosynthetic process	8/567	43/18197	4.6826604464314e-05	0.00132326475203862	0.00115341320469995	atp5d/atp5b/atp5f1/atp5o/atp5g3b/dlst/cyc1/atp5ib	8	567	666	Bradley	0.0141093474426808	0.012012012012012
BP	GO:0009206	purine ribonucleoside triphosphate biosynthetic process	8/567	43/18197	4.6826604464314e-05	0.00132326475203862	0.00115341320469995	atp5d/atp5b/atp5f1/atp5o/atp5g3b/dlst/cyc1/atp5ib	8	567	666	Bradley	0.0141093474426808	0.012012012012012
BP	GO:0048705	skeletal system morphogenesis	16/567	165/18197	5.98892738853061e-05	0.00167272134735471	0.00145801426876223	sema3d/dlx2a/dlx4b/aldh1a2/tbx1/ilvbl/wls/nkx3.2/dlx5a/pmm2/sar1b/rap1b/wnt11r/vgll4l/dlx3b/mmp14a	16	567	666	Bradley	0.0282186948853616	0.024024024024024
BP	GO:0006818	hydrogen transport	9/567	58/18197	7.0891175309467e-05	0.00193500685333341	0.0016866333455805	ednraa/atp5d/atp5b/atp5f1/pm20d1.1/atp5o/atp5g3b/cyc1/atp5ib	9	567	666	Bradley	0.0158730158730159	0.0135135135135135
BP	GO:0015992	proton transport	9/567	58/18197	7.0891175309467e-05	0.00193500685333341	0.0016866333455805	ednraa/atp5d/atp5b/atp5f1/pm20d1.1/atp5o/atp5g3b/cyc1/atp5ib	9	567	666	Bradley	0.0158730158730159	0.0135135135135135
MF	GO:0051536	iron-sulfur cluster binding	9/567	59/18197	8.13724144916814e-05	0.0021717393289891	0.00189297932659596	zgc:110843/cmah/aco2/uqcrfs1/ndufv2/fdx1l/sdhb/glrx5/ndufs7	9	567	666	Bradley	0.0158730158730159	0.0135135135135135
MF	GO:0051540	metal cluster binding	9/567	59/18197	8.13724144916814e-05	0.0021717393289891	0.00189297932659596	zgc:110843/cmah/aco2/uqcrfs1/ndufv2/fdx1l/sdhb/glrx5/ndufs7	9	567	666	Bradley	0.0158730158730159	0.0135135135135135
BP	GO:0048704	embryonic skeletal system morphogenesis	15/567	152/18197	8.28068177557254e-05	0.00218573600273904	0.00190517941603398	sema3d/dlx2a/dlx4b/aldh1a2/tbx1/ilvbl/wls/nkx3.2/dlx5a/pmm2/sar1b/wnt11r/vgll4l/dlx3b/mmp14a	15	567	666	Bradley	0.0264550264550265	0.0225225225225225
BP	GO:0072522	purine-containing compound biosynthetic process	14/567	136/18197	8.99666512650918e-05	0.00234891191672555	0.00204741040464837	mthfd1b/adka/hprt1/ak3/atp5d/atp5b/atp5f1/atp5o/atp5g3b/dlst/adsl/cyc1/atp5ib/papss2b	14	567	666	Bradley	0.0246913580246914	0.021021021021021
MF	GO:0046933	proton-transporting ATP synthase activity, rotational mechanism	5/567	16/18197	9.47582407898254e-05	0.00244741176749635	0.00213326701676245	atp5d/atp5b/atp5f1/atp5o/atp5g3b	5	567	666	Bradley	0.00881834215167548	0.00750750750750751
MF	GO:0050662	coenzyme binding	14/567	138/18197	0.000105363353246464	0.00269236994146816	0.00234678286234286	zgc:100864/ivd/aifm1/me3/acox3/mical2b/fmo5/ilvbl/dldh/gapdh/acads/sirt2/dbi/hadh	14	567	666	Bradley	0.0246913580246914	0.021021021021021
BP	GO:0048706	embryonic skeletal system development	15/567	161/18197	0.000158258683750242	0.00400144587755874	0.00348782849838483	sema3d/dlx2a/dlx4b/aldh1a2/tbx1/ilvbl/wls/nkx3.2/dlx5a/pmm2/sar1b/wnt11r/vgll4l/dlx3b/mmp14a	15	567	666	Bradley	0.0264550264550265	0.0225225225225225
BP	GO:0009201	ribonucleoside triphosphate biosynthetic process	8/567	51/18197	0.000165234856298498	0.00413431380030199	0.00360364176729947	atp5d/atp5b/atp5f1/atp5o/atp5g3b/dlst/cyc1/atp5ib	8	567	666	Bradley	0.0141093474426808	0.012012012012012
CC	GO:0016528	sarcoplasm	5/567	18/18197	0.000176503283520025	0.0043707307939701	0.00380971276094768	klhl41a/thbs4b/atp2a2a/calub/calua	5	567	666	Bradley	0.00881834215167548	0.00750750750750751
BP	GO:0090407	organophosphate biosynthetic process	20/567	258/18197	0.000179087463183596	0.00438947027109181	0.00382604687725212	pi4k2a/pigt/mboat7/selenoi/ak3/atp5d/atp5b/atp5f1/atp5o/atp5g3b/dlst/adsl/afmid/cyc1/pigp/crls1/pigk/atp5ib/prpsap1/papss2b	20	567	666	Bradley	0.0352733686067019	0.03003003003003
CC	GO:0070069	cytochrome complex	6/567	28/18197	0.000187016085208467	0.00449971684297723	0.00392214242547075	cox8b/uqcrh/cox6a1/cyc1/cox7c/uqcrc1	6	567	666	Bradley	0.0105820105820106	0.00900900900900901
BP	GO:0001501	skeletal system development	21/567	279/18197	0.000187332091714289	0.00449971684297723	0.00392214242547075	cnmd/sema3d/dlx2a/ednraa/dlx4b/aldh1a2/rspo2/tbx1/fgfrl1b/ilvbl/aldh7a1/wls/nkx3.2/dlx5a/pmm2/sar1b/rap1b/wnt11r/vgll4l/dlx3b/mmp14a	21	567	666	Bradley	0.037037037037037	0.0315315315315315
BP	GO:0016054	organic acid catabolic process	10/567	81/18197	0.000205091259486895	0.00482969809105413	0.0042097679578889	gcshb/hadhab/acox3/got2b/gcat/hgd/aldh4a1/afmid/echs1/eci1	10	567	666	Bradley	0.017636684303351	0.015015015015015
BP	GO:0046395	carboxylic acid catabolic process	10/567	81/18197	0.000205091259486895	0.00482969809105413	0.0042097679578889	gcshb/hadhab/acox3/got2b/gcat/hgd/aldh4a1/afmid/echs1/eci1	10	567	666	Bradley	0.017636684303351	0.015015015015015
BP	GO:0044255	cellular lipid metabolic process	28/567	431/18197	0.000216531628121946	0.00504960165775644	0.00440144515415994	galcb/pi4k2a/pqlc3/sacm1la/gbgt1l3/taz/pigt/rcor1/si:ch211-160o17.2/mboat7/selenoi/hacd2/ppap2d/hadhab/acox3/aldh1a2/pm20d1.1/degs1/acot21/pigp/fam213b/crls1/impad1/pigk/cers5/echs1/eci1/hadh	28	567	666	Bradley	0.0493827160493827	0.042042042042042
BP	GO:0048701	embryonic cranial skeleton morphogenesis	14/567	148/18197	0.000221565612318525	0.00511731346912593	0.00446046561641241	dlx2a/dlx4b/aldh1a2/tbx1/ilvbl/wls/nkx3.2/dlx5a/pmm2/sar1b/wnt11r/vgll4l/dlx3b/mmp14a	14	567	666	Bradley	0.0246913580246914	0.021021021021021
CC	GO:0045259	proton-transporting ATP synthase complex	5/567	19/18197	0.00023343226228856	0.00534004089540115	0.00465460420743805	atp5d/atp5b/atp5f1/atp5g3b/atp5ib	5	567	666	Bradley	0.00881834215167548	0.00750750750750751
BP	GO:1904888	cranial skeletal system development	16/567	187/18197	0.000259272501969109	0.00587521273329999	0.00512108248675826	dlx2a/dlx4b/aldh1a2/tbx1/ilvbl/wls/nkx3.2/dlx5a/pmm2/uchl3/sar1b/wnt11r/prrx1a/vgll4l/dlx3b/mmp14a	16	567	666	Bradley	0.0282186948853616	0.024024024024024
BP	GO:0009225	nucleotide-sugar metabolic process	5/567	20/18197	0.000303312912560844	0.00680894968197333	0.00593496687735876	uap1l1/zgc:100864/cmah/pgm3/pmm2	5	567	666	Bradley	0.00881834215167548	0.00750750750750751
BP	GO:0009142	nucleoside triphosphate biosynthetic process	8/567	56/18197	0.000321627379784076	0.00715323116890139	0.00623505709932287	atp5d/atp5b/atp5f1/atp5o/atp5g3b/dlst/cyc1/atp5ib	8	567	666	Bradley	0.0141093474426808	0.012012012012012
BP	GO:0061448	connective tissue development	13/567	137/18197	0.000356966388058487	0.00786636022125215	0.00685665037033636	cnmd/sema3d/dlx2a/ednraa/thbs4b/tbx1/fgfrl1b/aldh7a1/dlx5a/pmm2/rap1b/dlx3b/mmp14a	13	567	666	Bradley	0.0229276895943563	0.0195195195195195
BP	GO:1901137	carbohydrate derivative biosynthetic process	27/567	423/18197	0.000368403463615456	0.00804459199640297	0.00701200468068079	uap1l1/pqlc3/gbgt1l3/zgc:100864/adka/pigt/hprt1/b3gnt5b/ak3/atp5d/atp5b/atp5f1/atp5o/atp5g3b/dlst/adsl/cyc1/syvn1/alg5/pgm3/pigp/pigk/pmm2/atp5ib/zgc:92744/dad1/papss2b	27	567	666	Bradley	0.0476190476190476	0.0405405405405405
BP	GO:0000041	transition metal ion transport	8/567	58/18197	0.000410997074282973	0.00889382858042973	0.00775223499998893	slc31a1/slc39a13/si:dkey-16p21.8/slc31a2/fth1b/slc30a7/zgc:56095/slc30a1a	8	567	666	Bradley	0.0141093474426808	0.012012012012012
CC	GO:0010008	endosome membrane	9/567	73/18197	0.000427444954357288	0.00913043046105133	0.0079584671488808	chmp4bb/vps29/gosr2/lamtor4/chmp1b/chmp2bb/lamtor5/vps25/lamtor2	9	567	666	Bradley	0.0158730158730159	0.0135135135135135
BP	GO:0006457	protein folding	12/567	122/18197	0.000429533156577352	0.00913043046105133	0.0079584671488808	bag2/pdia4/calr3a/fkbp1b/emc4/zgc:136472/zgc:86609/mesd/fkbp14/txndc5/fkbp7/fkbp10b	12	567	666	Bradley	0.0211640211640212	0.018018018018018
BP	GO:0019318	hexose metabolic process	8/567	59/18197	0.000462702903269842	0.0097492313478435	0.00849784002404169	ins/pgam1a/pfkfb1/pgm1/galm/gapdh/gale/pmm2	8	567	666	Bradley	0.0141093474426808	0.012012012012012
BP	GO:0007420	brain development	34/286	415/18197	3.01590876811745e-15	4.98529719369815e-12	4.44132249115402e-12	neurog1/ascl1b/her15.1/her12/gbx1/olig2/lhx5/dmbx1a/six3a/ptf1a/ascl1a/nr4a2b/nr4a2a/phox2a/ispd/pou3f2b/lhx1a/otpb/otpa/pou3f3b/sox14/pou3f2a/nkx2.4b/pou3f1/bcl11ab/sox11a/sox11b/srrm4/pcdh10b/prox1a/wnt3/bcl11aa/nkx2.4a/msi2b	34	286	352	Dominic	0.118881118881119	0.0965909090909091
BP	GO:0060322	head development	34/286	438/18197	1.48156521486184e-14	1.22451365008331e-11	1.09089986083775e-11	neurog1/ascl1b/her15.1/her12/gbx1/olig2/lhx5/dmbx1a/six3a/ptf1a/ascl1a/nr4a2b/nr4a2a/phox2a/ispd/pou3f2b/lhx1a/otpb/otpa/pou3f3b/sox14/pou3f2a/nkx2.4b/pou3f1/bcl11ab/sox11a/sox11b/srrm4/pcdh10b/prox1a/wnt3/bcl11aa/nkx2.4a/msi2b	34	286	352	Dominic	0.118881118881119	0.0965909090909091
BP	GO:0021953	central nervous system neuron differentiation	14/286	94/18197	2.31160965422513e-10	1.27369691947805e-07	1.13471645833718e-07	neurog1/prdm12b/olig2/irx1a/foxn4/lhx4/nr4a2b/nr4a2a/lhx1a/otpb/otpa/isl1/prox1a/jag2b	14	286	352	Dominic	0.048951048951049	0.0397727272727273
BP	GO:0021510	spinal cord development	12/286	65/18197	3.46230433648694e-10	1.43079726705323e-07	1.27467467545927e-07	neurog1/prdm12b/dbx1a/dbx1b/olig2/foxn4/lhx4/lhx1a/otpa/isl1/jag2b/rfx4	12	286	352	Dominic	0.041958041958042	0.0340909090909091
MF	GO:0000981	RNA polymerase II transcription factor activity, sequence-specific DNA binding	24/286	342/18197	1.04762028278395e-09	3.46343265488374e-07	3.08551742234684e-07	zfpm2b/her2/six3a/bhlhe22/tfap2d/mybl1/nr4a2b/nr4a2a/six6b/nfil3-5/nhlh2/tfap2e/onecut1/barhl2/rbpjb/bcl11ab/prox1a/foxj3/bcl11aa/roraa/nfia/nr5a2/sp5a/nr2f2	24	286	352	Dominic	0.0839160839160839	0.0681818181818182
BP	GO:0030900	forebrain development	15/286	127/18197	1.47435090209812e-09	4.06183673528033e-07	3.61862616146539e-07	neurog1/lhx5/ascl1a/nr4a2b/nr4a2a/lhx1a/otpb/otpa/sox14/nkx2.4b/pcdh10b/prox1a/wnt3/nkx2.4a/msi2b	15	286	352	Dominic	0.0524475524475524	0.0426136363636364
BP	GO:0021515	cell differentiation in spinal cord	10/286	50/18197	4.63766670222673e-09	1.09515186554011e-06	9.75653491190254e-07	prdm12b/dbx1a/dbx1b/olig2/foxn4/lhx4/lhx1a/otpa/isl1/jag2b	10	286	352	Dominic	0.034965034965035	0.0284090909090909
MF	GO:0044212	transcription regulatory region DNA binding	19/286	260/18197	3.18682541604801e-08	6.58477801590921e-06	5.86627468033049e-06	neurog1/ascl1b/insm1a/ascl1a/tfap2d/insm1b/mybl1/foxn4/nhlh2/tfap2e/barhl2/rbpjb/sall3b/bcl11ab/bcl11aa/nr5a2/tnrc18/rfx4/bahcc1b	19	286	352	Dominic	0.0664335664335664	0.0539772727272727
BP	GO:0045595	regulation of cell differentiation	22/286	358/18197	5.8225892446627e-08	1.06941555793638e-05	9.52725421436622e-06	neurog1/her3/lfng/olig4/her2/ascl1b/olig2/skor1a/dmbx1a/skor1b/ascl1a/neurod4/lhx1a/si:dkey-6l15.1/zgc:153395/ek1/ap1ar/hdac4/glra1/ntf3/pax7a/casz1	22	286	352	Dominic	0.0769230769230769	0.0625
MF	GO:0000975	regulatory region DNA binding	19/286	274/18197	7.34151380989504e-08	1.10322930252332e-05	9.8284955215724e-06	neurog1/ascl1b/insm1a/ascl1a/tfap2d/insm1b/mybl1/foxn4/nhlh2/tfap2e/barhl2/rbpjb/sall3b/bcl11ab/bcl11aa/nr5a2/tnrc18/rfx4/bahcc1b	19	286	352	Dominic	0.0664335664335664	0.0539772727272727
MF	GO:0001067	regulatory region nucleic acid binding	19/286	274/18197	7.34151380989504e-08	1.10322930252332e-05	9.8284955215724e-06	neurog1/ascl1b/insm1a/ascl1a/tfap2d/insm1b/mybl1/foxn4/nhlh2/tfap2e/barhl2/rbpjb/sall3b/bcl11ab/bcl11aa/nr5a2/tnrc18/rfx4/bahcc1b	19	286	352	Dominic	0.0664335664335664	0.0539772727272727
BP	GO:0021872	forebrain generation of neurons	6/286	17/18197	1.53051577586101e-07	1.94610967499866e-05	1.73375835662312e-05	neurog1/nr4a2b/nr4a2a/otpb/otpa/prox1a	6	286	352	Dominic	0.020979020979021	0.0170454545454545
BP	GO:0021879	forebrain neuron differentiation	6/286	17/18197	1.53051577586101e-07	1.94610967499866e-05	1.73375835662312e-05	neurog1/nr4a2b/nr4a2a/otpb/otpa/prox1a	6	286	352	Dominic	0.020979020979021	0.0170454545454545
BP	GO:0051960	regulation of nervous system development	16/286	210/18197	2.25895993090421e-07	2.66718626127475e-05	2.37615409273307e-05	neurog1/her3/lfng/olig4/her2/ascl1b/olig2/dmbx1a/ascl1a/neurod4/lhx1a/si:dkey-6l15.1/glra1/ntf3/casz1/rfx4	16	286	352	Dominic	0.0559440559440559	0.0454545454545455
BP	GO:0048663	neuron fate commitment	7/286	34/18197	8.23382835235851e-07	9.07367884429907e-05	8.08359709821021e-05	prdm12b/olig4/olig2/en1b/foxn4/lhx4/isl1	7	286	352	Dominic	0.0244755244755245	0.0198863636363636
BP	GO:0060284	regulation of cell development	15/286	217/18197	1.85379752843914e-06	0.000191520457156869	0.000170622548834629	neurog1/her3/lfng/olig4/her2/ascl1b/olig2/dmbx1a/ascl1a/neurod4/si:dkey-6l15.1/ap1ar/glra1/ntf3/casz1	15	286	352	Dominic	0.0524475524475524	0.0426136363636364
BP	GO:0050767	regulation of neurogenesis	14/286	195/18197	2.63103612416052e-06	0.000255829571366902	0.00022791452245824	neurog1/her3/lfng/olig4/her2/ascl1b/olig2/dmbx1a/ascl1a/neurod4/si:dkey-6l15.1/glra1/ntf3/casz1	14	286	352	Dominic	0.048951048951049	0.0397727272727273
BP	GO:2000026	regulation of multicellular organismal development	23/286	498/18197	4.27482629699992e-06	0.000380213838065784	0.000338726500114007	hif1an/neurog1/her3/lfng/olig4/her2/ascl1b/gbx1/olig2/dmbx1a/s1pr1/ascl1a/neurod4/lhx1a/si:dkey-6l15.1/sox11b/ek1/hdac4/glra1/prkd1/ntf3/casz1/rfx4	23	286	352	Dominic	0.0804195804195804	0.0653409090909091
BP	GO:0021517	ventral spinal cord development	7/286	43/18197	4.37027400075613e-06	0.000380213838065784	0.000338726500114007	prdm12b/olig2/foxn4/lhx4/otpa/isl1/jag2b	7	286	352	Dominic	0.0244755244755245	0.0198863636363636
BP	GO:0051093	negative regulation of developmental process	11/286	130/18197	6.62411644586098e-06	0.00054748322425041	0.000487744153039975	hif1an/neurog1/her3/lfng/her2/skor1a/skor1b/s1pr1/zgc:153395/ap1ar/rfx4	11	286	352	Dominic	0.0384615384615385	0.03125
BP	GO:0021511	spinal cord patterning	4/286	10/18197	1.16467221471475e-05	0.000888990427988623	0.000791987524281901	prdm12b/foxn4/lhx4/rfx4	4	286	352	Dominic	0.013986013986014	0.0113636363636364
BP	GO:0021514	ventral spinal cord interneuron differentiation	5/286	20/18197	1.18316935364487e-05	0.000888990427988623	0.000791987524281901	prdm12b/olig2/foxn4/lhx4/jag2b	5	286	352	Dominic	0.0174825174825175	0.0142045454545455
BP	GO:0021954	central nervous system neuron development	6/286	34/18197	1.32843485646273e-05	0.000935923393767839	0.000833799361850037	neurog1/nr4a2b/nr4a2a/otpb/otpa/prox1a	6	286	352	Dominic	0.020979020979021	0.0170454545454545
MF	GO:0000976	transcription regulatory region sequence-specific DNA binding	12/286	167/18197	1.35887244104223e-05	0.000935923393767839	0.000833799361850037	ascl1b/ascl1a/tfap2d/foxn4/nhlh2/tfap2e/barhl2/rbpjb/nr5a2/tnrc18/rfx4/bahcc1b	12	286	352	Dominic	0.041958041958042	0.0340909090909091
BP	GO:0045892	negative regulation of transcription, DNA-templated	13/286	200/18197	1.75233410335754e-05	0.00107281787883334	0.000955756495359534	her3/her2/dmbx1a/insm1a/insm1b/lhx1a/jarid2b/nfia/nrde2/tnrc18/cicb/bahcc1b/tshz3b	13	286	352	Dominic	0.0454545454545455	0.0369318181818182
BP	GO:1902679	negative regulation of RNA biosynthetic process	13/286	200/18197	1.75233410335754e-05	0.00107281787883334	0.000955756495359534	her3/her2/dmbx1a/insm1a/insm1b/lhx1a/jarid2b/nfia/nrde2/tnrc18/cicb/bahcc1b/tshz3b	13	286	352	Dominic	0.0454545454545455	0.0369318181818182
BP	GO:1903507	negative regulation of nucleic acid-templated transcription	13/286	200/18197	1.75233410335754e-05	0.00107281787883334	0.000955756495359534	her3/her2/dmbx1a/insm1a/insm1b/lhx1a/jarid2b/nfia/nrde2/tnrc18/cicb/bahcc1b/tshz3b	13	286	352	Dominic	0.0454545454545455	0.0369318181818182
MF	GO:0001078	transcriptional repressor activity, RNA polymerase II core promoter proximal region sequence-specific binding	5/286	22/18197	1.95850857185814e-05	0.00115621952474339	0.0010300577037705	zfpm2b/nfil3-5/bcl11ab/prox1a/bcl11aa	5	286	352	Dominic	0.0174825174825175	0.0142045454545455
MF	GO:1990837	sequence-specific double-stranded DNA binding	12/286	177/18197	2.43249525243413e-05	0.00138652229388746	0.0012352308015083	ascl1b/ascl1a/tfap2d/foxn4/nhlh2/tfap2e/barhl2/rbpjb/nr5a2/tnrc18/rfx4/bahcc1b	12	286	352	Dominic	0.041958041958042	0.0340909090909091
BP	GO:0021536	diencephalon development	8/286	77/18197	2.77808774571508e-05	0.00153072634788901	0.00136369991447558	ascl1a/otpb/otpa/sox14/nkx2.4b/pcdh10b/wnt3/nkx2.4a	8	286	352	Dominic	0.027972027972028	0.0227272727272727
BP	GO:0003407	neural retina development	8/286	78/18197	3.05392775574934e-05	0.00162843309040441	0.00145074530740011	hmx1/dmbx1a/insm1a/ptf1a/foxn4/lhx1a/llgl1/rx2	8	286	352	Dominic	0.027972027972028	0.0227272727272727
BP	GO:0051253	negative regulation of RNA metabolic process	13/286	212/18197	3.23546414448227e-05	0.00167131944713412	0.00148895208491141	her3/her2/dmbx1a/insm1a/insm1b/lhx1a/jarid2b/nfia/nrde2/tnrc18/cicb/bahcc1b/tshz3b	13	286	352	Dominic	0.0454545454545455	0.0369318181818182
MF	GO:0000982	transcription factor activity, RNA polymerase II core promoter proximal region sequence-specific binding	7/286	59/18197	3.73354682881593e-05	0.00184826913431931	0.00164659376502863	zfpm2b/nfil3-5/onecut1/rbpjb/bcl11ab/prox1a/bcl11aa	7	286	352	Dominic	0.0244755244755245	0.0198863636363636
BP	GO:0021761	limbic system development	5/286	25/18197	3.80164250253215e-05	0.00184826913431931	0.00164659376502863	otpb/otpa/sox14/nkx2.4b/nkx2.4a	5	286	352	Dominic	0.0174825174825175	0.0142045454545455
BP	GO:0045596	negative regulation of cell differentiation	8/286	83/18197	4.80110507661423e-05	0.00226749334046952	0.00202007398561904	neurog1/her3/lfng/her2/skor1a/skor1b/zgc:153395/ap1ar	8	286	352	Dominic	0.027972027972028	0.0227272727272727
MF	GO:0046983	protein dimerization activity	18/286	391/18197	5.02466827529658e-05	0.00230716018307368	0.00205541254887132	neurog1/her3/olig4/her2/ascl1b/her4.3/her15.1/her12/olig2/bhlhe22/ptf1a/ascl1a/helt/neurod4/cadm2a/ispd/nhlh2/her13	18	286	352	Dominic	0.0629370629370629	0.0511363636363636
MF	GO:0001227	transcriptional repressor activity, RNA polymerase II transcription regulatory region sequence-specific binding	5/286	27/18197	5.62977979288946e-05	0.00249954231348871	0.00222680274879531	zfpm2b/nfil3-5/bcl11ab/prox1a/bcl11aa	5	286	352	Dominic	0.0174825174825175	0.0142045454545455
BP	GO:0001654	eye development	17/286	359/18197	5.7460742838821e-05	0.00249954231348871	0.00222680274879531	her15.1/hmx1/irx1a/lhx5/mab21l2/dmbx1a/six3a/insm1a/ptf1a/foxn4/six6b/lhx1a/mdm1/sox11a/sox11b/llgl1/rx2	17	286	352	Dominic	0.0594405594405594	0.0482954545454545
BP	GO:0045165	cell fate commitment	10/286	137/18197	6.23102529166959e-05	0.00264099610439226	0.00235282169582881	prdm12b/olig4/olig2/en1b/foxn4/lhx4/rbpjb/isl1/wnt3/nr2f2	10	286	352	Dominic	0.034965034965035	0.0284090909090909
BP	GO:0071542	dopaminergic neuron differentiation	4/286	15/18197	7.11421547010214e-05	0.00293994954301971	0.00261915459017708	olig2/nr4a2b/nr4a2a/otpa	4	286	352	Dominic	0.013986013986014	0.0113636363636364
BP	GO:0030902	hindbrain development	9/286	116/18197	9.0626224077582e-05	0.003653784107323	0.00325509852335141	neurog1/ascl1b/gbx1/olig2/ptf1a/ascl1a/phox2a/lhx1a/srrm4	9	286	352	Dominic	0.0314685314685315	0.0255681818181818
BP	GO:0045934	negative regulation of nucleobase-containing compound metabolic process	13/286	238/18197	0.000105673006453896	0.00408509635893118	0.00363934779262249	her3/her2/dmbx1a/insm1a/insm1b/lhx1a/jarid2b/nfia/nrde2/tnrc18/cicb/bahcc1b/tshz3b	13	286	352	Dominic	0.0454545454545455	0.0369318181818182
BP	GO:0045664	regulation of neuron differentiation	10/286	146/18197	0.000106266874430757	0.00408509635893118	0.00363934779262249	neurog1/lfng/olig4/her2/ascl1b/ascl1a/si:dkey-6l15.1/glra1/ntf3/casz1	10	286	352	Dominic	0.034965034965035	0.0284090909090909
BP	GO:0030855	epithelial cell differentiation	11/286	176/18197	0.000110272531958129	0.00414273853015425	0.00369070029209144	insm1a/ascl1a/insm1b/irx4a/pou3f2b/lhx1a/rbpjb/isl1/prox1a/nr5a2/nr2f2	11	286	352	Dominic	0.0384615384615385	0.03125
MF	GO:0003707	steroid hormone receptor activity	7/286	77/18197	0.00020692858289876	0.00760117661181443	0.0067717681280787	nr2e1/nr4a2b/nr4a2a/esrrga/roraa/nr5a2/nr2f2	7	286	352	Dominic	0.0244755244755245	0.0198863636363636
MF	GO:0003690	double-stranded DNA binding	12/286	222/18197	0.000213633103396203	0.00767685912856354	0.00683919248629949	ascl1b/ascl1a/tfap2d/foxn4/nhlh2/tfap2e/barhl2/rbpjb/nr5a2/tnrc18/rfx4/bahcc1b	12	286	352	Dominic	0.041958041958042	0.0340909090909091
BP	GO:0035270	endocrine system development	8/286	104/18197	0.00023606599790728	0.00817328959923797	0.00728145454792494	irx3a/ascl1b/insm1a/ascl1a/insm1b/nkx2.4b/rbpjb/isl1	8	286	352	Dominic	0.027972027972028	0.0227272727272727
MF	GO:0031418	L-ascorbic acid binding	4/286	20/18197	0.000237336903063172	0.00817328959923797	0.00728145454792494	egln1b/p4ha1b/egln3/egln2	4	286	352	Dominic	0.013986013986014	0.0113636363636364
BP	GO:0001754	eye photoreceptor cell differentiation	6/286	57/18197	0.000264870106698943	0.00893531196680311	0.00796032823355147	hmx1/irx1a/insm1a/sox11a/sox11b/rx2	6	286	352	Dominic	0.020979020979021	0.0170454545454545
BP	GO:0060041	retina development in camera-type eye	11/286	196/18197	0.000282648260324956	0.00919432345873232	0.0081910774787573	hmx1/irx1a/mab21l2/dmbx1a/insm1a/ptf1a/foxn4/lhx1a/mdm1/llgl1/rx2	11	286	352	Dominic	0.0384615384615385	0.03125
BP	GO:0043401	steroid hormone mediated signaling pathway	7/286	81/18197	0.000283672411612431	0.00919432345873232	0.0081910774787573	nr2e1/nr4a2b/nr4a2a/esrrga/roraa/nr5a2/nr2f2	7	286	352	Dominic	0.0244755244755245	0.0198863636363636
BP	GO:0051961	negative regulation of nervous system development	5/286	38/18197	0.000303941387523629	0.00954511414675272	0.00850359135944666	neurog1/her3/lfng/her2/rfx4	5	286	352	Dominic	0.0174825174825175	0.0142045454545455
BP	GO:0046530	photoreceptor cell differentiation	7/286	82/18197	0.00030604419224313	0.00954511414675272	0.00850359135944666	hmx1/irx1a/insm1a/irx4a/sox11a/sox11b/rx2	7	286	352	Dominic	0.0244755244755245	0.0198863636363636
MF	GO:0008227	G-protein coupled amine receptor activity	6/70	103/18197	2.7765525016801e-06	0.00135773417332157	0.00126260071655348	htr7a/taar12m/taar14e/taar14h/or133-1/or132-5	6	70	253	Marissa	0.0857142857142857	0.0237154150197628
MF	GO:0005200	structural constituent of cytoskeleton	7/188	43/18197	2.64369021764572e-07	0.000323058944596307	0.000303328667077245	frmd3/tubb1/tubb2/tuba1b/tubb6/zgc:65894/zgc:153426	7	188	250	Jasmine	0.0372340425531915	0.028
CC	GO:0005861	troponin complex	7/369	25/18197	4.67362307862872e-07	0.000998753251902957	0.000945055782531133	tnnt2e/tnni4b.2/tnni4b.1/tnni1b/tnnc1a/tnni2b.1/tnni1c	7	369	441	Mubeena	0.018970189701897	0.0158730158730159
BP	GO:0009199	ribonucleoside triphosphate metabolic process	14/369	144/18197	1.41174980553778e-06	0.00106655090235997	0.0010092083261993	ndufs1/ctps1b/tpi1b/gapdhs/aldoaa/pkma/gpia/atp6v0a1a/si:dkey-85n7.8/eno1b/aldocb/cycsb/atp5h/impdh2	14	369	441	Mubeena	0.037940379403794	0.0317460317460317
BP	GO:0009141	nucleoside triphosphate metabolic process	14/369	152/18197	2.69388502768592e-06	0.00106655090235997	0.0010092083261993	ndufs1/ctps1b/tpi1b/gapdhs/aldoaa/pkma/gpia/atp6v0a1a/si:dkey-85n7.8/eno1b/aldocb/cycsb/atp5h/impdh2	14	369	441	Mubeena	0.037940379403794	0.0317460317460317
BP	GO:0006091	generation of precursor metabolites and energy	14/369	155/18197	3.39434314794791e-06	0.00106655090235997	0.0010092083261993	ppp1r3ca/ndufs1/tpi1b/gapdhs/aldoaa/pkma/gpia/si:dkey-85n7.8/sfxn4/eno1b/aldocb/idh3g/idh3a/cycsb	14	369	441	Mubeena	0.037940379403794	0.0317460317460317
BP	GO:0019752	carboxylic acid metabolic process	25/369	438/18197	3.60497198582581e-06	0.00106655090235997	0.0010092083261993	tha1/ctps1b/tpi1b/gapdhs/aldoaa/pkma/gpia/ldhba/nars2/mcat/slc6a14/acot15/eno1b/aldocb/gstz1/acat1/idh3g/ahcy/ndufab1a/idh3a/hars/cth/glulb/acat2/zgc:171566	25	369	441	Mubeena	0.0677506775067751	0.0566893424036281
BP	GO:0009205	purine ribonucleoside triphosphate metabolic process	13/369	136/18197	4.05687648477649e-06	0.00106655090235997	0.0010092083261993	ndufs1/tpi1b/gapdhs/aldoaa/pkma/gpia/atp6v0a1a/si:dkey-85n7.8/eno1b/aldocb/cycsb/atp5h/impdh2	13	369	441	Mubeena	0.035230352303523	0.0294784580498866
BP	GO:0046034	ATP metabolic process	12/369	117/18197	4.58084982710073e-06	0.00106655090235997	0.0010092083261993	ndufs1/tpi1b/gapdhs/aldoaa/pkma/gpia/atp6v0a1a/si:dkey-85n7.8/eno1b/aldocb/cycsb/atp5h	12	369	441	Mubeena	0.032520325203252	0.0272108843537415
BP	GO:0009144	purine nucleoside triphosphate metabolic process	13/369	138/18197	4.77135726428865e-06	0.00106655090235997	0.0010092083261993	ndufs1/tpi1b/gapdhs/aldoaa/pkma/gpia/atp6v0a1a/si:dkey-85n7.8/eno1b/aldocb/cycsb/atp5h/impdh2	13	369	441	Mubeena	0.035230352303523	0.0294784580498866
BP	GO:0003009	skeletal muscle contraction	6/369	23/18197	5.03297871050043e-06	0.00106655090235997	0.0010092083261993	tnni4b.2/tnni4b.1/tnni1b/tnnc1a/tnni2b.1/tnni1c	6	369	441	Mubeena	0.016260162601626	0.0136054421768707
BP	GO:0006096	glycolytic process	7/369	35/18197	5.48996720915289e-06	0.00106655090235997	0.0010092083261993	tpi1b/gapdhs/aldoaa/pkma/gpia/eno1b/aldocb	7	369	441	Mubeena	0.018970189701897	0.0158730158730159
BP	GO:0006757	ATP generation from ADP	7/369	35/18197	5.48996720915289e-06	0.00106655090235997	0.0010092083261993	tpi1b/gapdhs/aldoaa/pkma/gpia/eno1b/aldocb	7	369	441	Mubeena	0.018970189701897	0.0158730158730159
BP	GO:0009126	purine nucleoside monophosphate metabolic process	13/369	142/18197	6.54169306708542e-06	0.00107535369879704	0.00101753784468592	ndufs1/tpi1b/gapdhs/aldoaa/pkma/gpia/atp6v0a1a/si:dkey-85n7.8/eno1b/aldocb/cycsb/atp5h/impdh2	13	369	441	Mubeena	0.035230352303523	0.0294784580498866
BP	GO:0009167	purine ribonucleoside monophosphate metabolic process	13/369	142/18197	6.54169306708542e-06	0.00107535369879704	0.00101753784468592	ndufs1/tpi1b/gapdhs/aldoaa/pkma/gpia/atp6v0a1a/si:dkey-85n7.8/eno1b/aldocb/cycsb/atp5h/impdh2	13	369	441	Mubeena	0.035230352303523	0.0294784580498866
CC	GO:0005865	striated muscle thin filament	7/369	37/18197	8.11716054891906e-06	0.00115642480620267	0.00109425020452446	tnnt2e/tnni4b.2/tnni4b.1/tnni1b/tnnc1a/tnni2b.1/tnni1c	7	369	441	Mubeena	0.018970189701897	0.0158730158730159
CC	GO:0036379	myofilament	7/369	37/18197	8.11716054891906e-06	0.00115642480620267	0.00109425020452446	tnnt2e/tnni4b.2/tnni4b.1/tnni1b/tnnc1a/tnni2b.1/tnni1c	7	369	441	Mubeena	0.018970189701897	0.0158730158730159
BP	GO:0050879	multicellular organismal movement	6/369	26/18197	1.09030702418625e-05	0.00129614200608694	0.00122645557899318	tnni4b.2/tnni4b.1/tnni1b/tnnc1a/tnni2b.1/tnni1c	6	369	441	Mubeena	0.016260162601626	0.0136054421768707
BP	GO:0050881	musculoskeletal movement	6/369	26/18197	1.09030702418625e-05	0.00129614200608694	0.00122645557899318	tnni4b.2/tnni4b.1/tnni1b/tnnc1a/tnni2b.1/tnni1c	6	369	441	Mubeena	0.016260162601626	0.0136054421768707
BP	GO:0043436	oxoacid metabolic process	25/369	467/18197	1.09490333857141e-05	0.00129614200608694	0.00122645557899318	tha1/ctps1b/tpi1b/gapdhs/aldoaa/pkma/gpia/ldhba/nars2/mcat/slc6a14/acot15/eno1b/aldocb/gstz1/acat1/idh3g/ahcy/ndufab1a/idh3a/hars/cth/glulb/acat2/zgc:171566	25	369	441	Mubeena	0.0677506775067751	0.0566893424036281
BP	GO:0046031	ADP metabolic process	7/369	39/18197	1.17111111446765e-05	0.00129614200608694	0.00122645557899318	tpi1b/gapdhs/aldoaa/pkma/gpia/eno1b/aldocb	7	369	441	Mubeena	0.018970189701897	0.0158730158730159
BP	GO:0006082	organic acid metabolic process	25/369	470/18197	1.22086487292051e-05	0.00129614200608694	0.00122645557899318	tha1/ctps1b/tpi1b/gapdhs/aldoaa/pkma/gpia/ldhba/nars2/mcat/slc6a14/acot15/eno1b/aldocb/gstz1/acat1/idh3g/ahcy/ndufab1a/idh3a/hars/cth/glulb/acat2/zgc:171566	25	369	441	Mubeena	0.0677506775067751	0.0566893424036281
BP	GO:0009135	purine nucleoside diphosphate metabolic process	7/369	40/18197	1.39500543472155e-05	0.00129614200608694	0.00122645557899318	tpi1b/gapdhs/aldoaa/pkma/gpia/eno1b/aldocb	7	369	441	Mubeena	0.018970189701897	0.0158730158730159
BP	GO:0009179	purine ribonucleoside diphosphate metabolic process	7/369	40/18197	1.39500543472155e-05	0.00129614200608694	0.00122645557899318	tpi1b/gapdhs/aldoaa/pkma/gpia/eno1b/aldocb	7	369	441	Mubeena	0.018970189701897	0.0158730158730159
BP	GO:0009185	ribonucleoside diphosphate metabolic process	7/369	40/18197	1.39500543472155e-05	0.00129614200608694	0.00122645557899318	tpi1b/gapdhs/aldoaa/pkma/gpia/eno1b/aldocb	7	369	441	Mubeena	0.018970189701897	0.0158730158730159
BP	GO:0009161	ribonucleoside monophosphate metabolic process	13/369	154/18197	1.5797799435156e-05	0.00140666239137201	0.0013310338910059	ndufs1/tpi1b/gapdhs/aldoaa/pkma/gpia/atp6v0a1a/si:dkey-85n7.8/eno1b/aldocb/cycsb/atp5h/impdh2	13	369	441	Mubeena	0.035230352303523	0.0294784580498866
BP	GO:0060048	cardiac muscle contraction	6/369	28/18197	1.72403034568689e-05	0.00147370113949315	0.00139446833434295	tnni4b.2/tnni4b.1/tnni1b/tnnc1a/tnni2b.1/tnni1c	6	369	441	Mubeena	0.016260162601626	0.0136054421768707
BP	GO:0009123	nucleoside monophosphate metabolic process	13/369	157/18197	1.94211401983681e-05	0.00159626833091971	0.00151044576198644	ndufs1/tpi1b/gapdhs/aldoaa/pkma/gpia/atp6v0a1a/si:dkey-85n7.8/eno1b/aldocb/cycsb/atp5h/impdh2	13	369	441	Mubeena	0.035230352303523	0.0294784580498866
BP	GO:0072521	purine-containing compound metabolic process	17/369	258/18197	2.21225664419145e-05	0.0017509601661619	0.00165682066802798	urahb/ndufs1/tpi1b/gapdhs/aldoaa/pkma/gpia/atp6v0a1a/si:dkey-85n7.8/gmpr2/ada2b/eno1b/aldocb/ahcy/cycsb/atp5h/impdh2	17	369	441	Mubeena	0.046070460704607	0.0385487528344671
MF	GO:0048037	cofactor binding	15/369	211/18197	2.79358320396532e-05	0.00213210260959782	0.00201747117850278	creg1/ndufv1/gapdhs/gcdhb/mto1/dus3l/dus4l/sptlc3/gmds/grhpra/idh3g/ahcy/ndufab1a/idh3a/cth	15	369	441	Mubeena	0.040650406504065	0.0340136054421769
BP	GO:0006090	pyruvate metabolic process	7/369	45/18197	3.11241306800526e-05	0.00214555700849266	0.00203020220836608	tpi1b/gapdhs/aldoaa/pkma/gpia/eno1b/aldocb	7	369	441	Mubeena	0.018970189701897	0.0158730158730159
BP	GO:0006165	nucleoside diphosphate phosphorylation	7/369	45/18197	3.11241306800526e-05	0.00214555700849266	0.00203020220836608	tpi1b/gapdhs/aldoaa/pkma/gpia/eno1b/aldocb	7	369	441	Mubeena	0.018970189701897	0.0158730158730159
BP	GO:0046939	nucleotide phosphorylation	7/369	45/18197	3.11241306800526e-05	0.00214555700849266	0.00203020220836608	tpi1b/gapdhs/aldoaa/pkma/gpia/eno1b/aldocb	7	369	441	Mubeena	0.018970189701897	0.0158730158730159
BP	GO:0006941	striated muscle contraction	7/369	49/18197	5.49567621332288e-05	0.00367008127120969	0.0034727611861162	tnni4b.2/tnni4b.1/mybpc3/tnni1b/tnnc1a/tnni2b.1/tnni1c	7	369	441	Mubeena	0.018970189701897	0.0158730158730159
BP	GO:0009132	nucleoside diphosphate metabolic process	7/369	52/18197	8.12446051253523e-05	0.00522288780934688	0.00494208185688513	tpi1b/gapdhs/aldoaa/pkma/gpia/eno1b/aldocb	7	369	441	Mubeena	0.018970189701897	0.0158730158730159
MF	GO:0016620	oxidoreductase activity, acting on the aldehyde or oxo group of donors, NAD or NADP as acceptor	5/369	23/18197	8.30969515759447e-05	0.00522288780934688	0.00494208185688513	aldh3a2a/aldh2.2/gapdhs/aldh9a1a.2/aldh9a1a.1	5	369	441	Mubeena	0.013550135501355	0.0113378684807256
CC	GO:0030017	sarcomere	9/369	90/18197	8.74664938893503e-05	0.00534045421261548	0.00505332736124638	klhl41b/tnnt2e/tnni4b.2/tnni4b.1/mybpc3/tnni1b/tnnc1a/tnni2b.1/tnni1c	9	369	441	Mubeena	0.024390243902439	0.0204081632653061
BP	GO:0055086	nucleobase-containing small molecule metabolic process	19/369	347/18197	9.30838458662415e-05	0.0055255605171155	0.00522848151780848	urahb/nt5c1bb/ndufs1/ctps1b/tpi1b/gapdhs/aldoaa/pkma/gpia/atp6v0a1a/si:dkey-85n7.8/gmpr2/ada2b/eno1b/aldocb/ahcy/cycsb/atp5h/impdh2	19	369	441	Mubeena	0.0514905149051491	0.0430839002267574
MF	GO:0050662	coenzyme binding	11/369	138/18197	0.000118769593487905	0.00685974652117982	0.0064909356782437	ndufv1/gapdhs/gcdhb/mto1/dus3l/dus4l/gmds/grhpra/idh3g/ahcy/idh3a	11	369	441	Mubeena	0.029810298102981	0.0249433106575964
CC	GO:0030016	myofibril	9/369	95/18197	0.000133168097220184	0.00748895325682983	0.00708631342825412	klhl41b/tnnt2e/tnni4b.2/tnni4b.1/mybpc3/tnni1b/tnnc1a/tnni2b.1/tnni1c	9	369	441	Mubeena	0.024390243902439	0.0204081632653061
BP	GO:0006732	coenzyme metabolic process	12/369	165/18197	0.000141494544055739	0.00752443511758423	0.00711988762450031	tpi1b/gapdhs/aldoaa/pkma/gpia/mocs3/mat2b/acot15/eno1b/aldocb/ahcy/zgc:171566	12	369	441	Mubeena	0.032520325203252	0.0272108843537415
CC	GO:0043292	contractile fiber	9/369	96/18197	0.000144362115030863	0.00752443511758423	0.00711988762450031	klhl41b/tnnt2e/tnni4b.2/tnni4b.1/mybpc3/tnni1b/tnnc1a/tnni2b.1/tnni1c	9	369	441	Mubeena	0.024390243902439	0.0204081632653061
CC	GO:0044449	contractile fiber part	9/369	96/18197	0.000144362115030863	0.00752443511758423	0.00711988762450031	klhl41b/tnnt2e/tnni4b.2/tnni4b.1/mybpc3/tnni1b/tnnc1a/tnni2b.1/tnni1c	9	369	441	Mubeena	0.024390243902439	0.0204081632653061
MF	GO:0051287	NAD binding	6/369	42/18197	0.000188982466267892	0.00961560786701158	0.0090986295163063	ndufv1/gapdhs/grhpra/idh3g/ahcy/idh3a	6	369	441	Mubeena	0.016260162601626	0.0136054421768707
MF	GO:0005544	calcium-dependent phospholipid binding	6/174	46/18197	4.7827096814582e-06	0.00505054142361986	0.0046568489003672	anxa6/anxa3b/anxa1a/anxa5b/anxa4/anxa1b	6	174	216	Ryan	0.0344827586206897	0.0277777777777778
CC	GO:0005882	intermediate filament	6/174	59/18197	2.07604645067861e-05	0.00805580164025875	0.00742784740554161	krt18/zgc:92380/krtt1c19e/krt4/cyt1/krt97	6	174	216	Ryan	0.0344827586206897	0.0277777777777778
CC	GO:0045111	intermediate filament cytoskeleton	6/174	60/18197	2.28858001143714e-05	0.00805580164025875	0.00742784740554161	krt18/zgc:92380/krtt1c19e/krt4/cyt1/krt97	6	174	216	Ryan	0.0344827586206897	0.0277777777777778
BP	GO:0006325	chromatin organization	36/471	314/18197	6.91732396351955e-14	1.46785614505885e-10	1.2764283061105e-10	kmt5c/nipbla/ep300a/bptf/brdt/zgc:153405/zgc:163040/si:dkey-108k21.10/zgc:163040/zgc:163040/zgc:110216/zgc:163040/zgc:163040/zgc:153409/si:dkey-23a13.7/zgc:163040/zgc:163040/smarca5/smarca4a/top1l/rtf1/smarcad1a/spty2d1/bap1/sart3/msl2a/chd4b/rag1/setd2/supt6h/med12/smarca2/phf20b/smarcc1a/phf20a/brms1lb	36	471	648	Saajida	0.0764331210191083	0.0555555555555556
BP	GO:0051276	chromosome organization	42/471	449/18197	5.96450089808542e-13	6.32833545286863e-10	5.50303688123355e-10	kmt5c/nipbla/ep300a/bptf/brdt/zgc:153405/zgc:163040/si:dkey-108k21.10/zgc:163040/zgc:163040/zgc:110216/zgc:163040/zgc:163040/zgc:153409/si:dkey-23a13.7/zgc:163040/zgc:163040/rad50/smarca5/smc4/smarca4a/top1l/rtf1/smarcad1a/spty2d1/smc3/bap1/waplb/sart3/msl2a/chd4b/rag1/setd2/supt6h/med12/smarca2/phf20b/smarcc1a/phf20a/smc2/brms1lb/si:dkey-25o16.4	42	471	648	Saajida	0.089171974522293	0.0648148148148148
CC	GO:0005694	chromosome	37/471	375/18197	3.11421314513375e-12	2.20278676465794e-09	1.91551426084893e-09	si:dkey-119f1.1/ssrp1b/oraov1/cep131/zgc:153405/zgc:163040/si:dkey-108k21.10/zgc:163040/zgc:163040/zgc:110216/si:ch1073-153i20.5/zgc:163040/zgc:163040/zgc:153409/si:dkey-23a13.7/zgc:163040/zgc:163040/si:ch73-368j24.1/rad50/smarca5/smc4/smarca4a/top1l/smarcad1a/smc3/chd4b/setd2/supt6h/ncor1/smarca2/apc/smarcc1a/smc2/si:ch73-281n10.2/brms1lb/mis18bp1/si:dkey-25o16.4	37	471	648	Saajida	0.0785562632696391	0.0570987654320988
BP	GO:0034728	nucleosome organization	17/471	78/18197	1.15706886509412e-11	6.13825032932429e-09	5.33774136976312e-09	bptf/brdt/zgc:153405/zgc:163040/si:dkey-108k21.10/zgc:163040/zgc:163040/zgc:110216/zgc:163040/zgc:163040/zgc:153409/si:dkey-23a13.7/zgc:163040/zgc:163040/spty2d1/sart3/supt6h	17	471	648	Saajida	0.0360934182590234	0.0262345679012346
CC	GO:0044427	chromosomal part	33/471	329/18197	3.11664425161681e-11	1.32270382038617e-08	1.15020576275458e-08	si:dkey-119f1.1/oraov1/cep131/zgc:153405/zgc:163040/si:dkey-108k21.10/zgc:163040/zgc:163040/zgc:110216/si:ch1073-153i20.5/zgc:163040/zgc:163040/zgc:153409/si:dkey-23a13.7/zgc:163040/zgc:163040/si:ch73-368j24.1/rad50/smarca5/smarca4a/top1l/smarcad1a/smc3/chd4b/supt6h/ncor1/smarca2/apc/smarcc1a/si:ch73-281n10.2/brms1lb/mis18bp1/si:dkey-25o16.4	33	471	648	Saajida	0.0700636942675159	0.0509259259259259
CC	GO:0000785	chromatin	24/471	178/18197	3.74132145912501e-11	1.32318068937721e-08	1.15062044172739e-08	zgc:153405/zgc:163040/si:dkey-108k21.10/zgc:163040/zgc:163040/zgc:110216/si:ch1073-153i20.5/zgc:163040/zgc:163040/zgc:153409/si:dkey-23a13.7/zgc:163040/zgc:163040/si:ch73-368j24.1/rad50/smarca5/smarca4a/chd4b/supt6h/ncor1/smarca2/smarcc1a/si:ch73-281n10.2/brms1lb	24	471	648	Saajida	0.0509554140127389	0.037037037037037
BP	GO:0071103	DNA conformation change	18/471	102/18197	1.20379959616817e-10	3.64923249009835e-08	3.17332434899668e-08	bptf/zgc:153405/zgc:163040/si:dkey-108k21.10/zgc:163040/zgc:163040/zgc:110216/zgc:163040/zgc:163040/zgc:153409/si:dkey-23a13.7/zgc:163040/zgc:163040/rad50/top1l/spty2d1/waplb/sart3	18	471	648	Saajida	0.0382165605095541	0.0277777777777778
BP	GO:0071824	protein-DNA complex subunit organization	19/471	117/18197	1.63773472027694e-10	4.34409134553458e-08	3.7775644271651e-08	zgc:162472/bptf/brdt/zgc:153405/zgc:163040/si:dkey-108k21.10/zgc:163040/zgc:163040/zgc:110216/zgc:163040/zgc:163040/zgc:153409/si:dkey-23a13.7/zgc:163040/zgc:163040/spty2d1/sart3/rag1/supt6h	19	471	648	Saajida	0.0403397027600849	0.029320987654321
BP	GO:0031497	chromatin assembly	15/471	71/18197	3.04368101401948e-10	7.17632345749926e-08	6.24043604394871e-08	bptf/zgc:153405/zgc:163040/si:dkey-108k21.10/zgc:163040/zgc:163040/zgc:110216/zgc:163040/zgc:163040/zgc:153409/si:dkey-23a13.7/zgc:163040/zgc:163040/spty2d1/sart3	15	471	648	Saajida	0.0318471337579618	0.0231481481481481
CC	GO:0000786	nucleosome	14/471	61/18197	3.70114091579474e-10	7.85382102331644e-08	6.82957897409282e-08	zgc:153405/zgc:163040/si:dkey-108k21.10/zgc:163040/zgc:163040/zgc:110216/si:ch1073-153i20.5/zgc:163040/zgc:163040/zgc:153409/si:dkey-23a13.7/zgc:163040/zgc:163040/si:ch73-368j24.1	14	471	648	Saajida	0.029723991507431	0.0216049382716049
BP	GO:0006333	chromatin assembly or disassembly	15/471	75/18197	6.89969787811211e-10	1.33101444521399e-07	1.15743257228043e-07	bptf/zgc:153405/zgc:163040/si:dkey-108k21.10/zgc:163040/zgc:163040/zgc:110216/zgc:163040/zgc:163040/zgc:153409/si:dkey-23a13.7/zgc:163040/zgc:163040/spty2d1/sart3	15	471	648	Saajida	0.0318471337579618	0.0231481481481481
BP	GO:0006323	DNA packaging	16/471	88/18197	8.23530037340534e-10	1.45627561603051e-07	1.26635803110347e-07	bptf/zgc:153405/zgc:163040/si:dkey-108k21.10/zgc:163040/zgc:163040/zgc:110216/zgc:163040/zgc:163040/zgc:153409/si:dkey-23a13.7/zgc:163040/zgc:163040/spty2d1/waplb/sart3	16	471	648	Saajida	0.0339702760084926	0.0246913580246914
CC	GO:0044815	DNA packaging complex	14/471	65/18197	9.12170954921407e-10	1.48894366641787e-07	1.29476573601395e-07	zgc:153405/zgc:163040/si:dkey-108k21.10/zgc:163040/zgc:163040/zgc:110216/si:ch1073-153i20.5/zgc:163040/zgc:163040/zgc:153409/si:dkey-23a13.7/zgc:163040/zgc:163040/si:ch73-368j24.1	14	471	648	Saajida	0.029723991507431	0.0216049382716049
BP	GO:0006334	nucleosome assembly	14/471	66/18197	1.13068557442788e-09	1.7137962778114e-07	1.49029459546772e-07	zgc:153405/zgc:163040/si:dkey-108k21.10/zgc:163040/zgc:163040/zgc:110216/zgc:163040/zgc:163040/zgc:153409/si:dkey-23a13.7/zgc:163040/zgc:163040/spty2d1/sart3	14	471	648	Saajida	0.029723991507431	0.0216049382716049
CC	GO:0032993	protein-DNA complex	15/471	89/18197	8.2866022188024e-09	1.17227799388658e-06	1.01939745189899e-06	zgc:153405/zgc:163040/si:dkey-108k21.10/zgc:163040/zgc:163040/zgc:110216/si:ch1073-153i20.5/zgc:163040/zgc:163040/zgc:153409/si:dkey-23a13.7/zgc:163040/zgc:163040/si:ch73-368j24.1/rag1	15	471	648	Saajida	0.0318471337579618	0.0231481481481481
BP	GO:0065004	protein-DNA complex assembly	16/471	105/18197	1.18925078919079e-08	1.57724385916429e-06	1.37155041674438e-06	zgc:162472/zgc:153405/zgc:163040/si:dkey-108k21.10/zgc:163040/zgc:163040/zgc:110216/zgc:163040/zgc:163040/zgc:153409/si:dkey-23a13.7/zgc:163040/zgc:163040/spty2d1/sart3/rag1	16	471	648	Saajida	0.0339702760084926	0.0246913580246914
BP	GO:0006352	DNA-templated transcription, initiation	12/471	58/18197	2.38133556168214e-08	2.97246709522912e-06	2.58481810503331e-06	zgc:162472/zgc:163040/zgc:163040/zgc:163040/zgc:163040/zgc:163040/zgc:153409/si:dkey-23a13.7/zgc:163040/zgc:163040/gtf2f1/taf6l	12	471	648	Saajida	0.0254777070063694	0.0185185185185185
MF	GO:0046982	protein heterodimerization activity	17/471	137/18197	9.54502627157699e-08	1.12525254157147e-05	9.78504740004355e-06	ppp1r12a/zgc:163040/zgc:163040/zgc:163040/si:ch1073-153i20.5/zgc:163040/zgc:163040/zgc:153409/si:dkey-23a13.7/zgc:163040/zgc:163040/si:ch73-368j24.1/bnip1b/nfyba/si:dkey-237h12.3/taf6l/chuk	17	471	648	Saajida	0.0360934182590234	0.0262345679012346
CC	GO:0015630	microtubule cytoskeleton	27/471	366/18197	1.14961743155475e-06	0.000128394115250483	0.000111649825901134	ninl/lzts2a/cep131/dvl3a/dctn1a/kif5ba/reep2/kif16ba/kiz/clasp1a/mast2/tbcd/map9/bbs1/mib1/camsap2a/apc/map7d3/ttll6/fign/cep162/kif4/cep89/numa1/kif20bb/kif15/si:dkey-25o16.4	27	471	648	Saajida	0.0573248407643312	0.0416666666666667
MF	GO:0046983	protein dimerization activity	27/471	391/18197	4.01328079122794e-06	0.000425809091949284	0.000370277959316977	ldb1b/mntb/ppp1r12a/zgc:163040/zgc:163040/zgc:163040/si:ch1073-153i20.5/zgc:163040/zgc:163040/zgc:153409/si:dkey-23a13.7/zgc:163040/zgc:163040/si:ch73-368j24.1/bnip1b/nfyba/mxi1/arnt2/rag1/si:dkey-237h12.3/taf6l/mib1/znf618/tyw5/cenpf/mxd3/chuk	27	471	648	Saajida	0.0573248407643312	0.0416666666666667
CC	GO:0005874	microtubule	14/471	133/18197	9.20044221609217e-06	0.000929682780121314	0.000808439859890204	ninl/lzts2a/kif5ba/reep2/clasp1a/tbcd/map9/camsap2a/ttll6/fign/cep162/kif4/kif15/si:dkey-25o16.4	14	471	648	Saajida	0.029723991507431	0.0216049382716049
MF	GO:0042393	histone binding	9/471	56/18197	1.24232314596685e-05	0.00119827714351894	0.00104200596884205	brdt/smarca4a/spty2d1/sart3/rag1/supt6h/smarca2/zmynd8/tp53bp1	9	471	648	Saajida	0.0191082802547771	0.0138888888888889
BP	GO:0021915	neural tube development	11/471	89/18197	1.84217236975828e-05	0.00169960424722916	0.00147795339322026	lmx1ba/fmr1/dvl3a/ppp1r12a/myh10/bcor/smo/dla/arl13b/mib1/apc	11	471	648	Saajida	0.0233545647558386	0.0169753086419753
BP	GO:0007389	pattern specification process	29/471	499/18197	4.62907745559321e-05	0.00409287598365366	0.00355911086826969	lmx1ba/fmr1/lzts2a/cep131/nipbla/ptpn21/runx2b/ppp1r12a/bptf/myh10/ncl/cfl1/smarca4a/rtf1/gle1/gsk3b/skia/smo/dla/supt6h/ncor1/pnpla6/arl13b/bbs1/mib1/apc/cenpf/dlc/chuk	29	471	648	Saajida	0.0615711252653928	0.0447530864197531
BP	GO:0002009	morphogenesis of an epithelium	25/471	401/18197	5.04374647159269e-05	0.00428113200508788	0.00372281581671663	lmx1ba/lzts2a/dvl3a/ptpra/ptenb/nipbla/grk3/ppp1r12a/ncl/cfl1/smarca4a/gsk3b/sdc3/skia/arhgef7b/slit2/smo/map9/bbs1/mib1/apc/nrarpb/daam1b/cenpf/chuk	25	471	648	Saajida	0.0530785562632696	0.0385802469135802
MF	GO:0036459	thiol-dependent ubiquitinyl hydrolase activity	9/471	70/18197	7.74336977982788e-05	0.00608571506399806	0.00529205739728588	mindy2/usp7/usp24/otud7b/ankzf1/usp40/bap1/usp32/cylda	9	471	648	Saajida	0.0191082802547771	0.0138888888888889
MF	GO:0101005	ubiquitinyl hydrolase activity	9/471	70/18197	7.74336977982788e-05	0.00608571506399806	0.00529205739728588	mindy2/usp7/usp24/otud7b/ankzf1/usp40/bap1/usp32/cylda	9	471	648	Saajida	0.0191082802547771	0.0138888888888889
BP	GO:0048863	stem cell differentiation	14/471	166/18197	0.000109112040342854	0.00826913391455486	0.0071907295759783	fmr1/mettl22/sema3gb/smarca4a/rtf1/smo/wnt9a/dla/med12/mib1/snrnp70/tnc/dnmt3bb.1/dlc	14	471	648	Saajida	0.029723991507431	0.0216049382716049
BP	GO:0061061	muscle structure development	18/117	303/18197	8.80625994502801e-13	7.69667119195448e-10	6.34977690773073e-10	myot/adssl1/stac3/postnb/sgcg/myhz2/lamb2/atp1a2a/klhl31/cav3/ache/cavin4a/tnnt3b/homer1b/tnnt3a/tmod4/smyd1b/apobec2a	18	117	149	Abyad	0.153846153846154	0.120805369127517
CC	GO:0015629	actin cytoskeleton	13/117	203/18197	6.31363366117272e-10	2.75905790993248e-07	2.27623108310701e-07	synpo2b/myhc4/myha/myhz2/myhz1.2/myhz1.1/cfl2/tnnc2/sptb/tnnt3b/tnnt3a/tmod4/tnnc1b	13	117	149	Abyad	0.111111111111111	0.087248322147651
BP	GO:0007517	muscle organ development	11/117	162/18197	7.61997179067054e-09	2.21995178168202e-06	1.83146690407345e-06	myot/adssl1/stac3/postnb/sgcg/myhz2/lamb2/atp1a2a/klhl31/cavin4a/apobec2a	11	117	149	Abyad	0.094017094017094	0.0738255033557047
BP	GO:0055001	muscle cell development	11/117	174/18197	1.60685985145209e-08	3.51098877542282e-06	2.89657631117022e-06	myot/adssl1/stac3/sgcg/myhz2/cav3/ache/tnnt3b/tnnt3a/tmod4/smyd1b	11	117	149	Abyad	0.094017094017094	0.0738255033557047
BP	GO:0003012	muscle system process	9/117	107/18197	2.91134621598203e-08	5.08903318553659e-06	4.19846770094251e-06	stac3/sgca/ryr1a/tnnc2/tnnt3b/tacr1b/tnnt3a/tmod4/tnnc1b	9	117	149	Abyad	0.0769230769230769	0.0604026845637584
BP	GO:0060538	skeletal muscle organ development	9/117	116/18197	5.8990401300104e-08	7.91321508522715e-06	6.52842627168565e-06	myot/adssl1/stac3/postnb/myhz2/lamb2/atp1a2a/klhl31/apobec2a	9	117	149	Abyad	0.0769230769230769	0.0604026845637584
MF	GO:0003779	actin binding	13/117	298/18197	6.33781528565103e-08	7.91321508522715e-06	6.52842627168565e-06	synpo2b/myhc4/myha/myhz2/myhz1.2/myhz1.1/si:dkeyp-57f11.2/cfl2/actn3a/tnnc2/sptb/tmod4/tnnc1b	13	117	149	Abyad	0.111111111111111	0.087248322147651
CC	GO:0030017	sarcomere	8/117	90/18197	1.14620410021049e-07	1.25222797947996e-05	1.03309185347919e-05	synpo2b/tnnc2/casq1b/cavin4a/tnnt3b/tnnt3a/tmod4/tnnc1b	8	117	149	Abyad	0.0683760683760684	0.0536912751677852
CC	GO:0030016	myofibril	8/117	95/18197	1.75006316177559e-07	1.38311109646529e-05	1.1410708190759e-05	synpo2b/tnnc2/casq1b/cavin4a/tnnt3b/tnnt3a/tmod4/tnnc1b	8	117	149	Abyad	0.0683760683760684	0.0536912751677852
BP	GO:0042692	muscle cell differentiation	11/117	220/18197	1.7747737556032e-07	1.38311109646529e-05	1.1410708190759e-05	myot/adssl1/stac3/sgcg/myhz2/cav3/ache/tnnt3b/tnnt3a/tmod4/smyd1b	11	117	149	Abyad	0.094017094017094	0.0738255033557047
CC	GO:0043292	contractile fiber	8/117	96/18197	1.89900837043289e-07	1.38311109646529e-05	1.1410708190759e-05	synpo2b/tnnc2/casq1b/cavin4a/tnnt3b/tnnt3a/tmod4/tnnc1b	8	117	149	Abyad	0.0683760683760684	0.0536912751677852
CC	GO:0044449	contractile fiber part	8/117	96/18197	1.89900837043289e-07	1.38311109646529e-05	1.1410708190759e-05	synpo2b/tnnc2/casq1b/cavin4a/tnnt3b/tnnt3a/tmod4/tnnc1b	8	117	149	Abyad	0.0683760683760684	0.0536912751677852
BP	GO:0006936	muscle contraction	8/117	101/18197	2.81812586820239e-07	1.89464769908376e-05	1.56309005645234e-05	stac3/ryr1a/tnnc2/tnnt3b/tacr1b/tnnt3a/tmod4/tnnc1b	8	117	149	Abyad	0.0683760683760684	0.0536912751677852
BP	GO:0055002	striated muscle cell development	9/117	159/18197	8.73643447391128e-07	5.18504830804033e-05	4.27768046610577e-05	myot/adssl1/myhz2/cav3/ache/tnnt3b/tnnt3a/tmod4/smyd1b	9	117	149	Abyad	0.0769230769230769	0.0604026845637584
BP	GO:0030239	myofibril assembly	7/117	81/18197	8.89882432730033e-07	5.18504830804033e-05	4.27768046610577e-05	myot/cav3/ache/tnnt3b/tnnt3a/tmod4/smyd1b	7	117	149	Abyad	0.0598290598290598	0.0469798657718121
CC	GO:0005901	caveola	4/117	13/18197	1.10978552115813e-06	5.7056032087777e-05	4.70713982658403e-05	cavin1a/zgc:158296/cav3/cavin4a	4	117	149	Abyad	0.0341880341880342	0.0268456375838926
CC	GO:0044853	plasma membrane raft	4/117	13/18197	1.10978552115813e-06	5.7056032087777e-05	4.70713982658403e-05	cavin1a/zgc:158296/cav3/cavin4a	4	117	149	Abyad	0.0341880341880342	0.0268456375838926
BP	GO:0010927	cellular component assembly involved in morphogenesis	7/117	85/18197	1.23672609079023e-06	6.00499224083698e-05	4.95413667948131e-05	myot/cav3/ache/tnnt3b/tnnt3a/tmod4/smyd1b	7	117	149	Abyad	0.0598290598290598	0.0469798657718121
BP	GO:0051146	striated muscle cell differentiation	9/117	188/18197	3.5033077137845e-06	0.000155192398622843	0.000128034196141934	myot/adssl1/myhz2/cav3/ache/tnnt3b/tnnt3a/tmod4/smyd1b	9	117	149	Abyad	0.0769230769230769	0.0604026845637584
CC	GO:0005865	striated muscle thin filament	5/117	37/18197	3.7288791431118e-06	0.000155192398622843	0.000128034196141934	tnnc2/tnnt3b/tnnt3a/tmod4/tnnc1b	5	117	149	Abyad	0.0427350427350427	0.0335570469798658
CC	GO:0036379	myofilament	5/117	37/18197	3.7288791431118e-06	0.000155192398622843	0.000128034196141934	tnnc2/tnnt3b/tnnt3a/tmod4/tnnc1b	5	117	149	Abyad	0.0427350427350427	0.0335570469798658
BP	GO:0006937	regulation of muscle contraction	5/117	38/18197	4.27190406437137e-06	0.000169711097830026	0.000140012166703081	tnnc2/tnnt3b/tacr1b/tnnt3a/tnnc1b	5	117	149	Abyad	0.0427350427350427	0.0335570469798658
BP	GO:0090257	regulation of muscle system process	5/117	40/18197	5.54302574342086e-06	0.000210634978249993	0.000173774491269716	tnnc2/tnnt3b/tacr1b/tnnt3a/tnnc1b	5	117	149	Abyad	0.0427350427350427	0.0335570469798658
BP	GO:0031032	actomyosin structure organization	7/117	107/18197	5.8162268384987e-06	0.000211807594035328	0.000174741902823316	myot/cav3/ache/tnnt3b/tnnt3a/tmod4/smyd1b	7	117	149	Abyad	0.0598290598290598	0.0469798657718121
BP	GO:0006941	striated muscle contraction	5/117	49/18197	1.53396984263537e-05	0.000536275856985324	0.00044242919671799	stac3/tnnc2/tnnt3b/tnnt3a/tnnc1b	5	117	149	Abyad	0.0427350427350427	0.0335570469798658
CC	GO:0005861	troponin complex	4/117	25/18197	1.84980158000853e-05	0.000617744932446122	0.000509641429273267	tnnc2/tnnt3b/tnnt3a/tnnc1b	4	117	149	Abyad	0.0341880341880342	0.0268456375838926
BP	GO:0097435	supramolecular fiber organization	10/117	292/18197	1.90836535195026e-05	0.000617744932446122	0.000509641429273267	myot/synpo2b/cfl2/cav3/ache/sptb/tnnt3b/tnnt3a/tmod4/smyd1b	10	117	149	Abyad	0.0854700854700855	0.0671140939597315
BP	GO:0014706	striated muscle tissue development	8/117	181/18197	2.22417986809755e-05	0.000694261858827594	0.000572768123927378	myot/adssl1/stac3/sgcg/myhz2/atp1a2a/klhl31/smyd1b	8	117	149	Abyad	0.0683760683760684	0.0536912751677852
BP	GO:0060537	muscle tissue development	8/117	185/18197	2.60237219141387e-05	0.000784301136308871	0.000647050798954085	myot/adssl1/stac3/sgcg/myhz2/atp1a2a/klhl31/smyd1b	8	117	149	Abyad	0.0683760683760684	0.0536912751677852
BP	GO:0030036	actin cytoskeleton organization	10/117	333/18197	5.81081555744133e-05	0.00169288426573457	0.00139663461643765	myot/synpo2b/cfl2/cav3/ache/sptb/tnnt3b/tnnt3a/tmod4/smyd1b	10	117	149	Abyad	0.0854700854700855	0.0671140939597315
CC	GO:0016459	myosin complex	5/117	65/18197	6.12235753564655e-05	0.00171483079863511	0.00141474057216072	myhc4/myha/myhz2/myhz1.2/myhz1.1	5	117	149	Abyad	0.0427350427350427	0.0335570469798658
BP	GO:0007519	skeletal muscle tissue development	6/117	106/18197	6.27855669980817e-05	0.00171483079863511	0.00141474057216072	myot/adssl1/stac3/myhz2/atp1a2a/klhl31	6	117	149	Abyad	0.0512820512820513	0.0402684563758389
BP	GO:0030029	actin filament-based process	10/117	342/18197	7.25575322199784e-05	0.00192167524728064	0.00158538786509363	myot/synpo2b/cfl2/cav3/ache/sptb/tnnt3b/tnnt3a/tmod4/smyd1b	10	117	149	Abyad	0.0854700854700855	0.0671140939597315
BP	GO:0014823	response to activity	3/117	14/18197	8.95453691524524e-05	0.00227233280105602	0.00187468140277415	myhz2/epas1b/tnnc2	3	117	149	Abyad	0.0256410256410256	0.0201342281879195
BP	GO:0045214	sarcomere organization	4/117	37/18197	9.09973089667744e-05	0.00227233280105602	0.00187468140277415	cav3/tnnt3b/tnnt3a/smyd1b	4	117	149	Abyad	0.0341880341880342	0.0268456375838926
CC	GO:0045121	membrane raft	4/117	41/18197	0.000136793635550241	0.0032312874992138	0.00266582191612845	cavin1a/zgc:158296/cav3/cavin4a	4	117	149	Abyad	0.0341880341880342	0.0268456375838926
CC	GO:0098857	membrane microdomain	4/117	41/18197	0.000136793635550241	0.0032312874992138	0.00266582191612845	cavin1a/zgc:158296/cav3/cavin4a	4	117	149	Abyad	0.0341880341880342	0.0268456375838926
BP	GO:0055074	calcium ion homeostasis	6/117	134/18197	0.000228371313271447	0.00525254020524328	0.00433336148451361	stac3/ryr1a/atp1a2a/wfs1a/ryr3/homer1b	6	117	149	Abyad	0.0512820512820513	0.0402684563758389
BP	GO:0003009	skeletal muscle contraction	3/117	23/18197	0.000417661711582741	0.00914633469175781	0.00754575365994712	stac3/tnnc2/tnnc1b	3	117	149	Abyad	0.0256410256410256	0.0201342281879195
BP	GO:0072507	divalent inorganic cation homeostasis	6/117	150/18197	0.000418596553398527	0.00914633469175781	0.00754575365994712	stac3/ryr1a/atp1a2a/wfs1a/ryr3/homer1b	6	117	149	Abyad	0.0512820512820513	0.0402684563758389
CC	GO:0098589	membrane region	4/117	55/18197	0.000429877237446276	0.00916372452507427	0.0075601003247933	cavin1a/zgc:158296/cav3/cavin4a	4	117	149	Abyad	0.0341880341880342	0.0268456375838926
BP	GO:0051209	release of sequestered calcium ion into cytosol	3/117	24/18197	0.000475096860265296	0.00988653942552069	0.00815642479402827	stac3/ryr1a/ryr3	3	117	149	Abyad	0.0256410256410256	0.0201342281879195
MF	GO:0016702	oxidoreductase activity, acting on single donors with incorporation of molecular oxygen, incorporation of two atoms of oxygen	3/9	32/18197	4.11972080340799e-07	1.99345130505643e-05	1.14456534261613e-05	bco1l/cyp1c1/cyp1c2	3	9	19	Roman	0.333333333333333	0.157894736842105
MF	GO:0016701	oxidoreductase activity, acting on single donors with incorporation of molecular oxygen	3/9	33/18197	4.53057114785553e-07	1.99345130505643e-05	1.14456534261613e-05	bco1l/cyp1c1/cyp1c2	3	9	19	Roman	0.333333333333333	0.157894736842105
MF	GO:0051213	dioxygenase activity	3/9	69/18197	4.31208836464951e-06	0.000126487925363052	7.26246461414655e-05	bco1l/cyp1c1/cyp1c2	3	9	19	Roman	0.333333333333333	0.157894736842105
MF	GO:0004497	monooxygenase activity	3/9	134/18197	3.17529099201064e-05	0.000530835022277392	0.000304785658723861	cyp1a/cyp1c1/cyp1c2	3	9	19	Roman	0.333333333333333	0.157894736842105
MF	GO:0020037	heme binding	3/9	136/18197	3.31905922660103e-05	0.000530835022277392	0.000304785658723861	cyp1a/cyp1c1/cyp1c2	3	9	19	Roman	0.333333333333333	0.157894736842105
MF	GO:0046906	tetrapyrrole binding	3/9	140/18197	3.61932969734585e-05	0.000530835022277392	0.000304785658723861	cyp1a/cyp1c1/cyp1c2	3	9	19	Roman	0.333333333333333	0.157894736842105
MF	GO:0016705	oxidoreductase activity, acting on paired donors, with incorporation or reduction of molecular oxygen	3/9	177/18197	7.28011804812243e-05	0.000855814123012179	0.000491376529959146	cyp1a/cyp1c1/cyp1c2	3	9	19	Roman	0.333333333333333	0.157894736842105
MF	GO:0005506	iron ion binding	3/9	181/18197	7.78012839101981e-05	0.000855814123012179	0.000491376529959146	cyp1a/cyp1c1/cyp1c2	3	9	19	Roman	0.333333333333333	0.157894736842105
MF	GO:0008395	steroid hydroxylase activity	2/9	54/18197	0.000307045077223171	0.00300221853284879	0.00172376183704237	cyp1c1/cyp1c2	2	9	19	Roman	0.222222222222222	0.105263157894737
MF	GO:0004197	cysteine-type endopeptidase activity	6/75	97/18197	2.9371186142277e-06	0.0017182143893232	0.00149947634515835	casp6l1/zgc:174855/ctss2.2/ctsk/caspa/ctsla	6	75	113	Jachaela	0.08	0.0530973451327434
BP	GO:0006801	superoxide metabolic process	3/75	15/18197	2.95271682539827e-05	0.00863669671428995	0.00753719821220086	cyba/noxo1b/nrros	3	75	113	Jachaela	0.04	0.0265486725663717
BP	GO:0098742	cell-cell adhesion via plasma-membrane adhesion molecules	32/387	134/18197	9.40984069374516e-25	1.59214504538168e-21	1.37581776038021e-21	pcdh1a3/tenm4/pcdh2ab2/cadm3/pcdh1g18/pcdh2ac/pcdh2ab9/si:dkey-34l15.2/fat3a/cadm2b/pcdh19/pcdh2ab1/si:ch73-379j16.2/pcdh17/pcdh2g5/pcdh1g30/pcdh1g22/pcdh2ab10/pcdh1gc6/pcdh2ab5/pcdh1gb9/pcdh2aa15/pcdh1gb2/pcdh1g11/pcdh1g3/pcdh1g31/pcdh1g2/pcdh11/arvcfb/clstn3/pcdh1g9/pcdh2ab12	32	387	566	Munjid	0.082687338501292	0.0565371024734982
BP	GO:0007156	homophilic cell adhesion via plasma membrane adhesion molecules	30/387	121/18197	8.59566258826952e-24	7.27193054967601e-21	6.28388175531914e-21	pcdh1a3/tenm4/pcdh2ab2/cadm3/pcdh1g18/pcdh2ac/pcdh2ab9/fat3a/cadm2b/pcdh19/pcdh2ab1/si:ch73-379j16.2/pcdh17/pcdh2g5/pcdh1g30/pcdh1g22/pcdh2ab10/pcdh1gc6/pcdh2ab5/pcdh1gb9/pcdh2aa15/pcdh1gb2/pcdh1g11/pcdh1g3/pcdh1g31/pcdh1g2/pcdh11/clstn3/pcdh1g9/pcdh2ab12	30	387	566	Munjid	0.0775193798449612	0.0530035335689046
BP	GO:0098609	cell-cell adhesion	33/387	205/18197	8.96668244196337e-20	5.05720889726734e-17	4.37007786382004e-17	pcdh1a3/tenm4/pcdh2ab2/cadm3/pcdh1g18/pcdh2ac/pcdh2ab9/si:dkey-34l15.2/fat3a/cadm2b/nlgn3a/pcdh19/pcdh2ab1/si:ch73-379j16.2/pcdh17/pcdh2g5/pcdh1g30/pcdh1g22/pcdh2ab10/pcdh1gc6/pcdh2ab5/pcdh1gb9/pcdh2aa15/pcdh1gb2/pcdh1g11/pcdh1g3/pcdh1g31/pcdh1g2/pcdh11/arvcfb/clstn3/pcdh1g9/pcdh2ab12	33	387	566	Munjid	0.0852713178294574	0.0583038869257951
BP	GO:0007155	cell adhesion	40/387	414/18197	1.15447788906877e-15	4.24164114241235e-13	3.66532259973296e-13	pcdh1a3/l1camb/tenm4/pcdh2ab2/cadm3/pcdh1g18/pcdh2ac/pcdh2ab9/vcla/si:dkey-34l15.2/fat3a/si:ch211-278a6.1/nrxn3b/cadm2b/nlgn3a/pcdh19/dscama/pcdh2ab1/si:ch73-379j16.2/pcdh17/nadl1.2/pcdh2g5/pcdh1g30/pcdh1g22/pcdh2ab10/pcdh1gc6/pcdh2ab5/pcdh1gb9/pcdh2aa15/pcdh1gb2/pcdh1g11/pcdh1g3/pcdh1g31/pcdh1g2/pcdh11/arvcfb/clstn3/pcdh1g9/pcdh2ab12/nrxn3a	40	387	566	Munjid	0.103359173126615	0.0706713780918728
BP	GO:0022610	biological adhesion	40/387	415/18197	1.25344005390436e-15	4.24164114241235e-13	3.66532259973296e-13	pcdh1a3/l1camb/tenm4/pcdh2ab2/cadm3/pcdh1g18/pcdh2ac/pcdh2ab9/vcla/si:dkey-34l15.2/fat3a/si:ch211-278a6.1/nrxn3b/cadm2b/nlgn3a/pcdh19/dscama/pcdh2ab1/si:ch73-379j16.2/pcdh17/nadl1.2/pcdh2g5/pcdh1g30/pcdh1g22/pcdh2ab10/pcdh1gc6/pcdh2ab5/pcdh1gb9/pcdh2aa15/pcdh1gb2/pcdh1g11/pcdh1g3/pcdh1g31/pcdh1g2/pcdh11/arvcfb/clstn3/pcdh1g9/pcdh2ab12/nrxn3a	40	387	566	Munjid	0.103359173126615	0.0706713780918728
CC	GO:0044456	synapse part	20/387	185/18197	2.78549234988598e-09	7.85508842667846e-07	6.78780504209057e-07	dlg2/slc17a6b/apba2b/erc1a/dmd/si:dkey-93n13.3/grm5b/rims4/erc2/chrm2a/pclob/slc17a6a/ppfia3/si:ch211-39a7.1/syt2a/grid2/LOC568486/stx1b/grin1a/gria2b	20	387	566	Munjid	0.0516795865633075	0.0353356890459364
CC	GO:0045202	synapse	23/387	253/18197	5.32455462795963e-09	1.28702091864396e-06	1.11215133507307e-06	dlg2/slc17a6b/apba2b/erc1a/dmd/si:dkey-93n13.3/grm5b/rims4/glra3/gabrb2/erc2/chrm2a/nlgn3a/pclob/slc17a6a/ppfia3/si:ch211-39a7.1/syt2a/grid2/LOC568486/stx1b/grin1a/gria2b	23	387	566	Munjid	0.0594315245478036	0.0406360424028269
BP	GO:0001508	action potential	9/387	32/18197	1.47630916847226e-08	3.12239389131882e-06	2.69814925658943e-06	cacna1g/scn1a/kcnab2b/vcla/cacna1sa/scn8ab/scn8aa/ank2b/scn1lab	9	387	566	Munjid	0.0232558139534884	0.0159010600706714
BP	GO:0099536	synaptic signaling	21/387	232/18197	2.68517357409807e-08	5.04812631930437e-06	4.36222935020143e-06	dlg2/slc17a6b/apba2b/npy8br/nrxn3b/si:dkey-93n13.3/grm5b/rims4/oprd1a/glra3/npy1r/chrm2a/nlgn3a/nrxn2a/doc2b/ppfia3/syt2a/scn1lab/LOC568486/stx1b/nrxn3a	21	387	566	Munjid	0.0542635658914729	0.0371024734982332
BP	GO:0030516	regulation of axon extension	9/387	36/18197	4.59592423503413e-08	6.60739519407365e-06	5.70963787767096e-06	plxna3/l1camb/cntn2/plxna2/epha4b/robo2/plxna4/dpysl2b/nadl1.2	9	387	566	Munjid	0.0232558139534884	0.0159010600706714
BP	GO:0007411	axon guidance	17/387	158/18197	4.68609588232174e-08	6.60739519407365e-06	5.70963787767096e-06	slit1b/plxna3/lhx2b/plxna2/tenm4/kif5bb/robo2/draxin/nfasca/robo1/nrxn2a/mycbp2/scn8aa/plxna4/cyfip2/dpysl2b/rnf165a	17	387	566	Munjid	0.0439276485788114	0.0300353356890459
BP	GO:0097485	neuron projection guidance	17/387	158/18197	4.68609588232174e-08	6.60739519407365e-06	5.70963787767096e-06	slit1b/plxna3/lhx2b/plxna2/tenm4/kif5bb/robo2/draxin/nfasca/robo1/nrxn2a/mycbp2/scn8aa/plxna4/cyfip2/dpysl2b/rnf165a	17	387	566	Munjid	0.0439276485788114	0.0300353356890459
BP	GO:0007416	synapse assembly	8/387	29/18197	1.13039628004647e-07	1.1213260626993e-05	9.68969703303056e-06	nbeaa/lrrc4ba/nrxn3b/nlgn3a/tjp1b/pclob/pcdh17/nrxn3a	8	387	566	Munjid	0.020671834625323	0.0141342756183746
BP	GO:0048812	neuron projection morphogenesis	25/387	347/18197	1.1916519097128e-07	1.1213260626993e-05	9.68969703303056e-06	slit1b/dclk1b/plxna3/l1camb/lhx2b/cntn2/plxna2/tenm4/kif5bb/epha4b/thsd7aa/robo2/draxin/nfasca/si:ch211-278a6.1/robo1/nrxn2a/mycbp2/scn8aa/plxna4/cyfip2/dpysl2b/tnika/nadl1.2/rnf165a	25	387	566	Munjid	0.0645994832041344	0.0441696113074205
BP	GO:0120039	plasma membrane bounded cell projection morphogenesis	25/387	347/18197	1.1916519097128e-07	1.1213260626993e-05	9.68969703303056e-06	slit1b/dclk1b/plxna3/l1camb/lhx2b/cntn2/plxna2/tenm4/kif5bb/epha4b/thsd7aa/robo2/draxin/nfasca/si:ch211-278a6.1/robo1/nrxn2a/mycbp2/scn8aa/plxna4/cyfip2/dpysl2b/tnika/nadl1.2/rnf165a	25	387	566	Munjid	0.0645994832041344	0.0441696113074205
BP	GO:0007268	chemical synaptic transmission	20/387	231/18197	1.2043864997202e-07	1.1213260626993e-05	9.68969703303056e-06	dlg2/slc17a6b/apba2b/npy8br/nrxn3b/si:dkey-93n13.3/grm5b/rims4/oprd1a/glra3/npy1r/chrm2a/nlgn3a/nrxn2a/doc2b/ppfia3/syt2a/LOC568486/stx1b/nrxn3a	20	387	566	Munjid	0.0516795865633075	0.0353356890459364
BP	GO:0098916	anterograde trans-synaptic signaling	20/387	231/18197	1.2043864997202e-07	1.1213260626993e-05	9.68969703303056e-06	dlg2/slc17a6b/apba2b/npy8br/nrxn3b/si:dkey-93n13.3/grm5b/rims4/oprd1a/glra3/npy1r/chrm2a/nlgn3a/nrxn2a/doc2b/ppfia3/syt2a/LOC568486/stx1b/nrxn3a	20	387	566	Munjid	0.0516795865633075	0.0353356890459364
BP	GO:0099537	trans-synaptic signaling	20/387	231/18197	1.2043864997202e-07	1.1213260626993e-05	9.68969703303056e-06	dlg2/slc17a6b/apba2b/npy8br/nrxn3b/si:dkey-93n13.3/grm5b/rims4/oprd1a/glra3/npy1r/chrm2a/nlgn3a/nrxn2a/doc2b/ppfia3/syt2a/LOC568486/stx1b/nrxn3a	20	387	566	Munjid	0.0516795865633075	0.0353356890459364
BP	GO:0048858	cell projection morphogenesis	25/387	348/18197	1.25917229262924e-07	1.1213260626993e-05	9.68969703303056e-06	slit1b/dclk1b/plxna3/l1camb/lhx2b/cntn2/plxna2/tenm4/kif5bb/epha4b/thsd7aa/robo2/draxin/nfasca/si:ch211-278a6.1/robo1/nrxn2a/mycbp2/scn8aa/plxna4/cyfip2/dpysl2b/tnika/nadl1.2/rnf165a	25	387	566	Munjid	0.0645994832041344	0.0441696113074205
BP	GO:0006836	neurotransmitter transport	14/387	115/18197	1.55626210849411e-07	1.26197726928326e-05	1.09051040626755e-05	slc17a6b/cplx4c/slc6a8/nrxn3b/si:dkey-93n13.3/rims4/doc2b/slc17a6a/ppfia3/syt2a/LOC568486/stx1b/cplx2/nrxn3a	14	387	566	Munjid	0.0361757105943152	0.0247349823321555
BP	GO:0032990	cell part morphogenesis	25/387	352/18197	1.56628384485511e-07	1.26197726928326e-05	1.09051040626755e-05	slit1b/dclk1b/plxna3/l1camb/lhx2b/cntn2/plxna2/tenm4/kif5bb/epha4b/thsd7aa/robo2/draxin/nfasca/si:ch211-278a6.1/robo1/nrxn2a/mycbp2/scn8aa/plxna4/cyfip2/dpysl2b/tnika/nadl1.2/rnf165a	25	387	566	Munjid	0.0645994832041344	0.0441696113074205
CC	GO:0098793	presynapse	13/387	101/18197	2.23983238503433e-07	1.70245064329709e-05	1.47113596089316e-05	slc17a6b/apba2b/erc1a/si:dkey-93n13.3/grm5b/rims4/erc2/pclob/slc17a6a/ppfia3/syt2a/LOC568486/stx1b	13	387	566	Munjid	0.0335917312661499	0.0229681978798587
CC	GO:0048786	presynaptic active zone	6/387	14/18197	2.31420595720054e-07	1.70245064329709e-05	1.47113596089316e-05	erc1a/rims4/erc2/pclob/ppfia3/LOC568486	6	387	566	Munjid	0.0155038759689922	0.0106007067137809
BP	GO:0061387	regulation of extent of cell growth	9/387	44/18197	2.97777317788591e-07	2.09933009040956e-05	1.81409076494891e-05	plxna3/l1camb/cntn2/plxna2/epha4b/robo2/plxna4/dpysl2b/nadl1.2	9	387	566	Munjid	0.0232558139534884	0.0159010600706714
BP	GO:0031175	neuron projection development	28/387	443/18197	3.14331752358677e-07	2.12739729996353e-05	1.83834443800506e-05	slit1b/dclk1b/plxna3/l1camb/lhx2b/cntn2/plxna2/tenm4/nbeaa/kif5bb/epha4b/thsd7aa/robo2/camsap1a/draxin/nfasca/si:ch211-278a6.1/robo1/nrxn2a/mycbp2/scn8aa/plxna4/cyfip2/dpysl2b/tnika/frya/nadl1.2/rnf165a	28	387	566	Munjid	0.0723514211886305	0.049469964664311
BP	GO:0048667	cell morphogenesis involved in neuron differentiation	23/387	321/18197	4.24098546260876e-07	2.75990284720539e-05	2.3849104484063e-05	slit1b/plxna3/l1camb/lhx2b/cntn2/plxna2/tenm4/kif5bb/epha4b/thsd7aa/robo2/draxin/nfasca/si:ch211-278a6.1/robo1/nrxn2a/mycbp2/scn8aa/plxna4/cyfip2/dpysl2b/nadl1.2/rnf165a	23	387	566	Munjid	0.0594315245478036	0.0406360424028269
MF	GO:0022836	gated channel activity	22/387	299/18197	4.84028568047073e-07	2.9798754465782e-05	2.57499502009277e-05	cacna1g/scn1a/asic1c/kcnab2b/ryr1b/kcnj9/cacna1sa/glra3/gabrb2/trpm3/scn8ab/kcnd3/fam155b/kcnk2b/scn8aa/si:ch211-39a7.1/kcnn1a/scn1lab/kcnma1a/grid2/grin1a/gria2b	22	387	566	Munjid	0.0568475452196382	0.03886925795053
BP	GO:0000902	cell morphogenesis	28/387	453/18197	4.93123596360459e-07	2.9798754465782e-05	2.57499502009277e-05	slit1b/dclk1b/git2a/plxna3/l1camb/lhx2b/cntn2/plxna2/tenm4/kif5bb/epha4b/thsd7aa/robo2/draxin/nfasca/si:dkey-34l15.2/si:ch211-278a6.1/robo1/nrxn2a/mycbp2/scn8aa/plxna4/cyfip2/dpysl2b/tnika/frya/nadl1.2/rnf165a	28	387	566	Munjid	0.0723514211886305	0.049469964664311
BP	GO:0007409	axonogenesis	22/387	300/18197	5.12285832862691e-07	2.98892285932301e-05	2.58281314644747e-05	slit1b/plxna3/l1camb/lhx2b/cntn2/plxna2/tenm4/kif5bb/epha4b/thsd7aa/robo2/draxin/nfasca/robo1/nrxn2a/mycbp2/scn8aa/plxna4/cyfip2/dpysl2b/nadl1.2/rnf165a	22	387	566	Munjid	0.0568475452196382	0.03886925795053
BP	GO:0048638	regulation of developmental growth	10/387	62/18197	6.76738898485475e-07	3.81680738745808e-05	3.29821168419763e-05	plxna3/l1camb/cntn2/plxna2/epha4b/robo2/plxna4/dpysl2b/nadl1.2/fto	10	387	566	Munjid	0.0258397932816537	0.0176678445229682
BP	GO:0008361	regulation of cell size	9/387	51/18197	1.12054489674271e-06	6.04392833776172e-05	5.22273016122373e-05	plxna3/l1camb/cntn2/plxna2/epha4b/robo2/plxna4/dpysl2b/nadl1.2	9	387	566	Munjid	0.0232558139534884	0.0159010600706714
CC	GO:0097458	neuron part	21/387	290/18197	1.14305973291002e-06	6.04392833776172e-05	5.22273016122373e-05	dlg2/slc17a6b/l1camb/tenm4/apba2b/erc1a/robo2/si:dkey-34l15.2/si:dkey-93n13.3/grm5b/rims4/oprd1a/erc2/pclob/slc17a6a/ppfia3/syt2a/nadl1.2/kcnn1a/LOC568486/stx1b	21	387	566	Munjid	0.0542635658914729	0.0371024734982332
BP	GO:0048675	axon extension	10/387	66/18197	1.23125713592022e-06	6.3129911332637e-05	5.4552349658475e-05	plxna3/l1camb/cntn2/plxna2/epha4b/thsd7aa/robo2/plxna4/dpysl2b/nadl1.2	10	387	566	Munjid	0.0258397932816537	0.0176678445229682
BP	GO:0019226	transmission of nerve impulse	7/387	28/18197	1.50080317778136e-06	7.46870287295902e-05	6.45391830940655e-05	cacna1g/scn1a/kcnab2b/nfasca/scn8ab/scn8aa/scn1lab	7	387	566	Munjid	0.0180878552971576	0.0123674911660777
BP	GO:0001505	regulation of neurotransmitter levels	11/387	84/18197	1.61511640914743e-06	7.67926115824172e-05	6.6358677048636e-05	nrxn3b/si:dkey-93n13.3/rims4/doc2b/ppfia3/syt2a/LOC568486/gad2/stx1b/chata/nrxn3a	11	387	566	Munjid	0.0284237726098191	0.019434628975265
BP	GO:1990138	neuron projection extension	10/387	68/18197	1.63388535281739e-06	7.67926115824172e-05	6.6358677048636e-05	plxna3/l1camb/cntn2/plxna2/epha4b/thsd7aa/robo2/plxna4/dpysl2b/nadl1.2	10	387	566	Munjid	0.0258397932816537	0.0176678445229682
BP	GO:0000904	cell morphogenesis involved in differentiation	23/387	349/18197	1.80028908445698e-06	8.23267332676004e-05	7.11408687997368e-05	slit1b/plxna3/l1camb/lhx2b/cntn2/plxna2/tenm4/kif5bb/epha4b/thsd7aa/robo2/draxin/nfasca/si:ch211-278a6.1/robo1/nrxn2a/mycbp2/scn8aa/plxna4/cyfip2/dpysl2b/nadl1.2/rnf165a	23	387	566	Munjid	0.0594315245478036	0.0406360424028269
MF	GO:0005272	sodium channel activity	6/387	19/18197	1.91040716413013e-06	8.50633926765309e-05	7.35056939328738e-05	cacna1g/scn1a/asic1c/scn8ab/scn8aa/scn1lab	6	387	566	Munjid	0.0155038759689922	0.0106007067137809
BP	GO:0035637	multicellular organismal signaling	8/387	42/18197	2.4409896304966e-06	0.000105901396276929	9.15124047708441e-05	cacna1g/scn1a/kcnab2b/nfasca/scn8ab/scn8aa/ank2b/scn1lab	8	387	566	Munjid	0.020671834625323	0.0141342756183746
BP	GO:0061564	axon development	22/387	331/18197	2.63291803446166e-06	0.000111372432857728	9.62400828912433e-05	slit1b/plxna3/l1camb/lhx2b/cntn2/plxna2/tenm4/kif5bb/epha4b/thsd7aa/robo2/draxin/nfasca/robo1/nrxn2a/mycbp2/scn8aa/plxna4/cyfip2/dpysl2b/nadl1.2/rnf165a	22	387	566	Munjid	0.0568475452196382	0.03886925795053
MF	GO:0005216	ion channel activity	24/387	385/18197	2.83416274126176e-06	0.000116961057517437	0.000101069372210849	cacna1g/scn1a/asic1c/kcnab2b/ryr1b/kcnj9/cacna1sa/glra3/gabrb2/trpm3/scn8ab/slc24a3/kcnd3/tmem266/fam155b/kcnk2b/scn8aa/si:ch211-39a7.1/kcnn1a/scn1lab/kcnma1a/grid2/grin1a/gria2b	24	387	566	Munjid	0.062015503875969	0.0424028268551237
BP	GO:0019228	neuronal action potential	5/387	12/18197	2.96935338240239e-06	0.000119622521976782	0.000103369219252053	cacna1g/scn1a/scn8ab/scn8aa/scn1lab	5	387	566	Munjid	0.0129198966408269	0.0088339222614841
MF	GO:0022838	substrate-specific channel activity	24/387	392/18197	3.86326448937459e-06	0.000152014965488879	0.000131360449834548	cacna1g/scn1a/asic1c/kcnab2b/ryr1b/kcnj9/cacna1sa/glra3/gabrb2/trpm3/scn8ab/slc24a3/kcnd3/tmem266/fam155b/kcnk2b/scn8aa/si:ch211-39a7.1/kcnn1a/scn1lab/kcnma1a/grid2/grin1a/gria2b	24	387	566	Munjid	0.062015503875969	0.0424028268551237
BP	GO:0010769	regulation of cell morphogenesis involved in differentiation	10/387	76/18197	4.61212347338938e-06	0.000177357111749428	0.000153259318290379	plxna3/l1camb/cntn2/plxna2/epha4b/robo2/si:ch211-278a6.1/plxna4/dpysl2b/nadl1.2	10	387	566	Munjid	0.0258397932816537	0.0176678445229682
BP	GO:0042391	regulation of membrane potential	11/387	97/18197	6.75795292034304e-06	0.000254099029804898	0.000219574189622374	cacna1g/scn1a/kcnab2b/vcla/cacna1sa/rims4/scn8ab/kcnk2b/scn8aa/ank2b/scn1lab	11	387	566	Munjid	0.0284237726098191	0.019434628975265
MF	GO:0005261	cation channel activity	19/387	276/18197	7.7038160860049e-06	0.000283366452554789	0.000244865000994526	cacna1g/scn1a/asic1c/kcnab2b/ryr1b/kcnj9/cacna1sa/trpm3/scn8ab/slc24a3/kcnd3/fam155b/kcnk2b/scn8aa/si:ch211-39a7.1/kcnn1a/scn1lab/kcnma1a/gria2b	19	387	566	Munjid	0.0490956072351421	0.0335689045936396
BP	GO:0010975	regulation of neuron projection development	11/387	99/18197	8.24522757159423e-06	0.000291142831566457	0.000251584790995277	plxna3/l1camb/cntn2/plxna2/tenm4/epha4b/robo2/si:ch211-278a6.1/plxna4/dpysl2b/nadl1.2	11	387	566	Munjid	0.0284237726098191	0.019434628975265
BP	GO:0048588	developmental cell growth	10/387	81/18197	8.25937110826828e-06	0.000291142831566457	0.000251584790995277	plxna3/l1camb/cntn2/plxna2/epha4b/thsd7aa/robo2/plxna4/dpysl2b/nadl1.2	10	387	566	Munjid	0.0258397932816537	0.0176678445229682
BP	GO:0051899	membrane depolarization	6/387	24/18197	8.66050368990481e-06	0.000293071444866379	0.000253251360532164	cacna1g/scn1a/cacna1sa/scn8ab/scn8aa/scn1lab	6	387	566	Munjid	0.0155038759689922	0.0106007067137809
BP	GO:0086010	membrane depolarization during action potential	6/387	24/18197	8.66050368990481e-06	0.000293071444866379	0.000253251360532164	cacna1g/scn1a/cacna1sa/scn8ab/scn8aa/scn1lab	6	387	566	Munjid	0.0155038759689922	0.0106007067137809
BP	GO:0050770	regulation of axonogenesis	9/387	66/18197	1.02931693581248e-05	0.000325090587251547	0.000280920011006842	plxna3/l1camb/cntn2/plxna2/epha4b/robo2/plxna4/dpysl2b/nadl1.2	9	387	566	Munjid	0.0232558139534884	0.0159010600706714
BP	GO:0050808	synapse organization	9/387	66/18197	1.02931693581248e-05	0.000325090587251547	0.000280920011006842	nbeaa/nfasca/lrrc4ba/nrxn3b/nlgn3a/tjp1b/pclob/pcdh17/nrxn3a	9	387	566	Munjid	0.0232558139534884	0.0159010600706714
BP	GO:0030001	metal ion transport	23/387	388/18197	1.04115081930862e-05	0.000325090587251547	0.000280920011006842	cacna1g/slc17a6b/scn1a/slc8a3/asic1c/kcnab2b/ryr1b/kcnj9/cacna1sa/ryr2a/si:dkey-21e5.1/scn8ab/kcnd3/atp1b2a/fam155b/kcnk2b/scn8aa/slc17a6a/stim1a/kcnn1a/scn1lab/kcnma1a/atp2b3b	23	387	566	Munjid	0.0594315245478036	0.0406360424028269
MF	GO:0005248	voltage-gated sodium channel activity	5/387	15/18197	1.06801825776013e-05	0.000325090587251547	0.000280920011006842	cacna1g/scn1a/scn8ab/scn8aa/scn1lab	5	387	566	Munjid	0.0129198966408269	0.0088339222614841
MF	GO:1905030	voltage-gated ion channel activity involved in regulation of postsynaptic membrane potential	5/387	15/18197	1.06801825776013e-05	0.000325090587251547	0.000280920011006842	cacna1g/scn1a/scn8ab/scn8aa/scn1lab	5	387	566	Munjid	0.0129198966408269	0.0088339222614841
MF	GO:0015267	channel activity	24/387	417/18197	1.09516332584741e-05	0.000325090587251547	0.000280920011006842	cacna1g/scn1a/asic1c/kcnab2b/ryr1b/kcnj9/cacna1sa/glra3/gabrb2/trpm3/scn8ab/slc24a3/kcnd3/tmem266/fam155b/kcnk2b/scn8aa/si:ch211-39a7.1/kcnn1a/scn1lab/kcnma1a/grid2/grin1a/gria2b	24	387	566	Munjid	0.062015503875969	0.0424028268551237
MF	GO:0022803	passive transmembrane transporter activity	24/387	417/18197	1.09516332584741e-05	0.000325090587251547	0.000280920011006842	cacna1g/scn1a/asic1c/kcnab2b/ryr1b/kcnj9/cacna1sa/glra3/gabrb2/trpm3/scn8ab/slc24a3/kcnd3/tmem266/fam155b/kcnk2b/scn8aa/si:ch211-39a7.1/kcnn1a/scn1lab/kcnma1a/grid2/grin1a/gria2b	24	387	566	Munjid	0.062015503875969	0.0424028268551237
BP	GO:0051960	regulation of nervous system development	16/387	210/18197	1.14956573723506e-05	0.000335356073689953	0.000289790709440926	plxna3/l1camb/cntn2/plxna2/tenm4/epha4b/robo2/lrrc4ba/si:ch211-278a6.1/nrxn3b/camk1da/mdga2a/plxna4/dpysl2b/nadl1.2/nrxn3a	16	387	566	Munjid	0.041343669250646	0.0282685512367491
BP	GO:0007269	neurotransmitter secretion	9/387	68/18197	1.32009467712531e-05	0.000372266698949337	0.000321686229215273	nrxn3b/si:dkey-93n13.3/rims4/doc2b/ppfia3/syt2a/LOC568486/stx1b/nrxn3a	9	387	566	Munjid	0.0232558139534884	0.0159010600706714
BP	GO:0099643	signal release from synapse	9/387	68/18197	1.32009467712531e-05	0.000372266698949337	0.000321686229215273	nrxn3b/si:dkey-93n13.3/rims4/doc2b/ppfia3/syt2a/LOC568486/stx1b/nrxn3a	9	387	566	Munjid	0.0232558139534884	0.0159010600706714
BP	GO:0099531	presynaptic process involved in chemical synaptic transmission	9/387	71/18197	1.88615502126088e-05	0.000523176114094001	0.000452091341592987	nrxn3b/si:dkey-93n13.3/rims4/doc2b/ppfia3/syt2a/LOC568486/stx1b/nrxn3a	9	387	566	Munjid	0.0232558139534884	0.0159010600706714
BP	GO:0022604	regulation of cell morphogenesis	12/387	132/18197	2.54208161611612e-05	0.000692164602582838	0.000598119094803759	git2a/plxna3/l1camb/cntn2/plxna2/epha4b/robo2/si:ch211-278a6.1/plxna4/dpysl2b/tnika/nadl1.2	12	387	566	Munjid	0.0310077519379845	0.0212014134275618
BP	GO:0001558	regulation of cell growth	10/387	92/18197	2.57720862663823e-05	0.000692164602582838	0.000598119094803759	plxna3/l1camb/cntn2/plxna2/epha4b/robo2/socs2/plxna4/dpysl2b/nadl1.2	10	387	566	Munjid	0.0258397932816537	0.0176678445229682
BP	GO:0048841	regulation of axon extension involved in axon guidance	4/387	10/18197	3.82181242835615e-05	0.00101039166074666	0.000873108135359654	plxna3/plxna2/robo2/plxna4	4	387	566	Munjid	0.0103359173126615	0.00706713780918728
BP	GO:0040008	regulation of growth	11/387	117/18197	4.03586112735114e-05	0.0010505656965351	0.000907823660872993	plxna3/l1camb/cntn2/plxna2/epha4b/robo2/socs2/plxna4/dpysl2b/nadl1.2/fto	11	387	566	Munjid	0.0284237726098191	0.019434628975265
BP	GO:0045664	regulation of neuron differentiation	12/387	146/18197	6.87104508921696e-05	0.00176148610469017	0.00152215018005141	plxna3/l1camb/cntn2/plxna2/tenm4/epha4b/robo2/si:ch211-278a6.1/camk1da/plxna4/dpysl2b/nadl1.2	12	387	566	Munjid	0.0310077519379845	0.0212014134275618
BP	GO:0120035	regulation of plasma membrane bounded cell projection organization	11/387	125/18197	7.41457589743587e-05	0.00187245707738231	0.00161804334980965	plxna3/l1camb/cntn2/plxna2/tenm4/epha4b/robo2/si:ch211-278a6.1/plxna4/dpysl2b/nadl1.2	11	387	566	Munjid	0.0284237726098191	0.019434628975265
BP	GO:0031344	regulation of cell projection organization	11/387	127/18197	8.56432674624443e-05	0.00210508628880701	0.00181906485949542	plxna3/l1camb/cntn2/plxna2/tenm4/epha4b/robo2/si:ch211-278a6.1/plxna4/dpysl2b/nadl1.2	11	387	566	Munjid	0.0284237726098191	0.019434628975265
CC	GO:0001518	voltage-gated sodium channel complex	4/387	12/18197	8.70898582839779e-05	0.00210508628880701	0.00181906485949542	scn1a/scn8ab/scn8aa/scn1lab	4	387	566	Munjid	0.0103359173126615	0.00706713780918728
CC	GO:0034706	sodium channel complex	4/387	12/18197	8.70898582839779e-05	0.00210508628880701	0.00181906485949542	scn1a/scn8ab/scn8aa/scn1lab	4	387	566	Munjid	0.0103359173126615	0.00706713780918728
MF	GO:0005085	guanyl-nucleotide exchange factor activity	12/387	157/18197	0.000137851199233194	0.00328512998736006	0.00283877413988001	si:ch211-195b15.7/arhgef2/fgd/fgd1/rapgef1a/obscnb/kalrnb/madd/zgc:171558/mcf2l2/kalrna/si:dkey-81e3.1	12	387	566	Munjid	0.0310077519379845	0.0212014134275618
BP	GO:0023061	signal release	9/387	92/18197	0.00014870934965214	0.00345671431943915	0.00298704503527497	nrxn3b/si:dkey-93n13.3/rims4/doc2b/ppfia3/syt2a/LOC568486/stx1b/nrxn3a	9	387	566	Munjid	0.0232558139534884	0.0159010600706714
BP	GO:0006935	chemotaxis	17/387	287/18197	0.000149137201725212	0.00345671431943915	0.00298704503527497	slit1b/plxna3/lhx2b/plxna2/tenm4/kif5bb/robo2/draxin/nfasca/robo1/nrxn2a/mycbp2/scn8aa/plxna4/cyfip2/dpysl2b/rnf165a	17	387	566	Munjid	0.0439276485788114	0.0300353356890459
BP	GO:0048846	axon extension involved in axon guidance	4/387	14/18197	0.000170266510456195	0.00379067020647214	0.00327562580365173	plxna3/plxna2/robo2/plxna4	4	387	566	Munjid	0.0103359173126615	0.00706713780918728
BP	GO:0050803	regulation of synapse structure or activity	4/387	14/18197	0.000170266510456195	0.00379067020647214	0.00327562580365173	lrrc4ba/nrxn3b/stx1b/nrxn3a	4	387	566	Munjid	0.0103359173126615	0.00706713780918728
BP	GO:1902284	neuron projection extension involved in neuron projection guidance	4/387	14/18197	0.000170266510456195	0.00379067020647214	0.00327562580365173	plxna3/plxna2/robo2/plxna4	4	387	566	Munjid	0.0103359173126615	0.00706713780918728
CC	GO:0005871	kinesin complex	7/387	57/18197	0.000197255216713041	0.00430042526678408	0.00371611963143156	kif5bb/klc1a/kif19/kif26ba/kif1ab/kif3a/kif26aa	7	387	566	Munjid	0.0180878552971576	0.0123674911660777
MF	GO:0046873	metal ion transmembrane transporter activity	20/387	380/18197	0.000198246554851749	0.00430042526678408	0.00371611963143156	cacna1g/scn1a/slc8a3/asic1c/kcnab2b/slc6a8/ryr1b/kcnj9/cacna1sa/slc4a10a/scn8ab/slc24a3/kcnd3/fam155b/kcnk2b/scn8aa/kcnn1a/scn1lab/kcnma1a/atp2b3b	20	387	566	Munjid	0.0516795865633075	0.0353356890459364
MF	GO:0051020	GTPase binding	17/387	295/18197	0.000206781553735509	0.00442878973317065	0.00382704301317284	si:ch211-195b15.7/arhgef2/fgd/tbc1d10ab/fgd1/mical3a/rapgef1a/obscnb/kalrnb/doc2b/madd/zgc:171558/mcf2l2/kalrna/si:dkey-81e3.1/srgap3/LOC568486	17	387	566	Munjid	0.0439276485788114	0.0300353356890459
BP	GO:0008045	motor neuron axon guidance	6/387	41/18197	0.000213236146583468	0.00450994450024035	0.00389717115268996	plxna3/plxna2/nrxn2a/scn8aa/plxna4/rnf165a	6	387	566	Munjid	0.0155038759689922	0.0106007067137809
BP	GO:0071526	semaphorin-plexin signaling pathway	4/387	15/18197	0.000228297902412048	0.00476888951705167	0.00412093289734028	plxna3/plxna2/plxna4/plxna1a	4	387	566	Munjid	0.0103359173126615	0.00706713780918728
BP	GO:0042330	taxis	17/387	299/18197	0.000242277612646539	0.00499919171460907	0.00431994356824188	slit1b/plxna3/lhx2b/plxna2/tenm4/kif5bb/robo2/draxin/nfasca/robo1/nrxn2a/mycbp2/scn8aa/plxna4/cyfip2/dpysl2b/rnf165a	17	387	566	Munjid	0.0439276485788114	0.0300353356890459
BP	GO:0017157	regulation of exocytosis	7/387	59/18197	0.000245433688165502	0.0050032987997112	0.00432349261714499	cacna1g/si:dkey-93n13.3/rims4/doc2b/syt2a/LOC568486/stx1b	7	387	566	Munjid	0.0180878552971576	0.0123674911660777
BP	GO:0016049	cell growth	11/387	144/18197	0.000261190430910443	0.00522218677012613	0.00451263993013885	plxna3/l1camb/cntn2/plxna2/epha4b/thsd7aa/robo2/socs2/plxna4/dpysl2b/nadl1.2	11	387	566	Munjid	0.0284237726098191	0.019434628975265
BP	GO:0060560	developmental growth involved in morphogenesis	10/387	121/18197	0.000262343898026431	0.00522218677012613	0.00451263993013885	plxna3/l1camb/cntn2/plxna2/epha4b/thsd7aa/robo2/plxna4/dpysl2b/nadl1.2	10	387	566	Munjid	0.0258397932816537	0.0176678445229682
MF	GO:0008017	microtubule binding	11/387	145/18197	0.000277355360142208	0.00545680545768158	0.00471538060266251	kif5bb/camsap1a/kif19/dnm1a/kif26ba/apc2/kif1ab/dpysl2b/kif3a/kif26aa/map1ab	11	387	566	Munjid	0.0284237726098191	0.019434628975265
BP	GO:0050767	regulation of neurogenesis	13/387	195/18197	0.000286566387102737	0.00557322214917047	0.00481597957272477	plxna3/l1camb/cntn2/plxna2/tenm4/epha4b/robo2/si:ch211-278a6.1/camk1da/mdga2a/plxna4/dpysl2b/nadl1.2	13	387	566	Munjid	0.0335917312661499	0.0229681978798587
BP	GO:1902667	regulation of axon guidance	4/387	16/18197	0.000299309118547664	0.00575489805207554	0.00497297088113284	plxna3/plxna2/robo2/plxna4	4	387	566	Munjid	0.0103359173126615	0.00706713780918728
MF	GO:0017154	semaphorin receptor activity	4/387	17/18197	0.000384866407841674	0.00731678609065295	0.00632264270244927	plxna3/plxna2/plxna4/plxna1a	4	387	566	Munjid	0.0103359173126615	0.00706713780918728
BP	GO:0017156	calcium ion regulated exocytosis	7/387	64/18197	0.000408106331437129	0.00767239903101803	0.00662993794580319	cacna1g/si:dkey-93n13.3/rims4/doc2b/syt2a/LOC568486/stx1b	7	387	566	Munjid	0.0180878552971576	0.0123674911660777
BP	GO:0006814	sodium ion transport	8/387	84/18197	0.000414890889759887	0.00771423500520581	0.00666608959949662	slc17a6b/scn1a/asic1c/scn8ab/atp1b2a/scn8aa/slc17a6a/scn1lab	8	387	566	Munjid	0.020671834625323	0.0141342756183746
BP	GO:0015672	monovalent inorganic cation transport	15/387	258/18197	0.000439529309698222	0.0080835173044499	0.00698519692415137	slc17a6b/scn1a/asic1c/kcnab2b/kcnj9/si:dkey-21e5.1/scn8ab/kcnd3/atp1b2a/kcnk2b/scn8aa/slc17a6a/kcnn1a/scn1lab/kcnma1a	15	387	566	Munjid	0.0387596899224806	0.0265017667844523
MF	GO:0015081	sodium ion transmembrane transporter activity	10/387	131/18197	0.000495958623619938	0.00902324721682725	0.00779724423551888	cacna1g/scn1a/slc8a3/asic1c/slc6a8/slc4a10a/scn8ab/slc24a3/scn8aa/scn1lab	10	387	566	Munjid	0.0258397932816537	0.0176678445229682
BP	GO:0050900	leukocyte migration	4/30	78/18197	7.86453613051623e-06	0.00174790156555205	0.00120575733954791	mmp13a/mmp9/cxcl18b/tnfrsf1a	4	30	69	Farajallah	0.133333333333333	0.0579710144927536
BP	GO:0051704	multi-organism process	6/30	328/18197	1.3502515956672e-05	0.00174790156555205	0.00120575733954791	mmp9/irg1l/irf7/bmb/cxcl18b/tnfrsf1a	6	30	69	Farajallah	0.2	0.0869565217391304
BP	GO:0043207	response to external biotic stimulus	5/30	199/18197	1.69699181121558e-05	0.00174790156555205	0.00120575733954791	mmp9/irg1l/irf7/cxcl18b/tnfrsf1a	5	30	69	Farajallah	0.166666666666667	0.072463768115942
BP	GO:0051707	response to other organism	5/30	199/18197	1.69699181121558e-05	0.00174790156555205	0.00120575733954791	mmp9/irg1l/irf7/cxcl18b/tnfrsf1a	5	30	69	Farajallah	0.166666666666667	0.072463768115942
BP	GO:0009607	response to biotic stimulus	5/30	215/18197	2.46190544365283e-05	0.00202861008556993	0.00139939888376055	mmp9/irg1l/irf7/cxcl18b/tnfrsf1a	5	30	69	Farajallah	0.166666666666667	0.072463768115942
BP	GO:0009617	response to bacterium	4/30	132/18197	6.26283704058239e-05	0.00430048143453324	0.00296660701922324	mmp9/irg1l/cxcl18b/tnfrsf1a	4	30	69	Farajallah	0.133333333333333	0.0579710144927536
CC	GO:0046930	pore complex	2/30	10/18197	0.000117271068495028	0.0053953734788699	0.00372189790315501	c7b/c6	2	30	69	Farajallah	0.0666666666666667	0.0289855072463768
BP	GO:0006954	inflammatory response	4/30	156/18197	0.000119713505160913	0.0053953734788699	0.00372189790315501	mmp9/irg1l/cxcl18b/tnfrsf1a	4	30	69	Farajallah	0.133333333333333	0.0579710144927536
BP	GO:0097529	myeloid leukocyte migration	3/30	59/18197	0.000123507189437851	0.0053953734788699	0.00372189790315501	mmp13a/cxcl18b/tnfrsf1a	3	30	69	Farajallah	0.1	0.0434782608695652
CC	GO:0005615	extracellular space	6/30	493/18197	0.000130955666962862	0.0053953734788699	0.00372189790315501	ctss2.1/si:dkey-267n13.1/igfbp1a/timp2b/si:dkey-228a15.1/cxcl18b	6	30	69	Farajallah	0.2	0.0869565217391304
BP	GO:0030595	leukocyte chemotaxis	3/30	66/18197	0.000172502502019453	0.00646100280291042	0.00445700244452175	mmp13a/cxcl18b/tnfrsf1a	3	30	69	Farajallah	0.1	0.0434782608695652
BP	GO:0002682	regulation of immune system process	4/30	176/18197	0.000190410127052288	0.00653741436212855	0.00450971353544892	mmp9/irf7/cxcl18b/tnfrsf1a	4	30	69	Farajallah	0.133333333333333	0.0579710144927536
BP	GO:0044236	multicellular organism metabolic process	2/30	14/18197	0.000236177279789749	0.00748500302102896	0.00516338992252892	mmp13a/mmp9	2	30	69	Farajallah	0.0666666666666667	0.0289855072463768
BP	GO:0060326	cell chemotaxis	3/30	77/18197	0.000272404963774322	0.00801648893393004	0.00553002558038097	mmp13a/cxcl18b/tnfrsf1a	3	30	69	Farajallah	0.1	0.0434782608695652
BP	GO:0015669	gas transport	5/57	19/18197	2.83362135316553e-09	1.96086597639054e-06	1.45558654773134e-06	cahz/hbae1.3/hbbe1.3/hbae3/aqp1a.1	5	57	76	Aracely	0.087719298245614	0.0657894736842105
BP	GO:0016052	carbohydrate catabolic process	5/57	61/18197	1.31166866122329e-06	0.000446661127090242	0.000331564694280557	pfkma/pkmb/gpib/pygma/pgam2	5	57	76	Aracely	0.087719298245614	0.0657894736842105
BP	GO:0006096	glycolytic process	4/57	35/18197	4.21283340054848e-06	0.000446661127090242	0.000331564694280557	pfkma/pkmb/gpib/pgam2	4	57	76	Aracely	0.0701754385964912	0.0526315789473684
BP	GO:0006757	ATP generation from ADP	4/57	35/18197	4.21283340054848e-06	0.000446661127090242	0.000331564694280557	pfkma/pkmb/gpib/pgam2	4	57	76	Aracely	0.0701754385964912	0.0526315789473684
CC	GO:0005833	hemoglobin complex	3/57	11/18197	4.72326176542637e-06	0.000446661127090242	0.000331564694280557	hbae1.3/hbbe1.3/hbae3	3	57	76	Aracely	0.0526315789473684	0.0394736842105263
CC	GO:0030018	Z disc	4/57	38/18197	5.89772330863542e-06	0.000446661127090242	0.000331564694280557	myoz1a/casq1a/myoz1b/hrc	4	57	76	Aracely	0.0701754385964912	0.0526315789473684
BP	GO:0046031	ADP metabolic process	4/57	39/18197	6.55646035838669e-06	0.000446661127090242	0.000331564694280557	pfkma/pkmb/gpib/pgam2	4	57	76	Aracely	0.0701754385964912	0.0526315789473684
BP	GO:0009135	purine nucleoside diphosphate metabolic process	4/57	40/18197	7.26800919689088e-06	0.000446661127090242	0.000331564694280557	pfkma/pkmb/gpib/pgam2	4	57	76	Aracely	0.0701754385964912	0.0526315789473684
BP	GO:0009179	purine ribonucleoside diphosphate metabolic process	4/57	40/18197	7.26800919689088e-06	0.000446661127090242	0.000331564694280557	pfkma/pkmb/gpib/pgam2	4	57	76	Aracely	0.0701754385964912	0.0526315789473684
BP	GO:0009185	ribonucleoside diphosphate metabolic process	4/57	40/18197	7.26800919689088e-06	0.000446661127090242	0.000331564694280557	pfkma/pkmb/gpib/pgam2	4	57	76	Aracely	0.0701754385964912	0.0526315789473684
CC	GO:0030017	sarcomere	5/57	90/18197	9.04342501775215e-06	0.000446661127090242	0.000331564694280557	myoz1a/casq1a/myoz1b/tnni2a.4/hrc	5	57	76	Aracely	0.087719298245614	0.0657894736842105
BP	GO:0006090	pyruvate metabolic process	4/57	45/18197	1.17120251696087e-05	0.000446661127090242	0.000331564694280557	pfkma/pkmb/gpib/pgam2	4	57	76	Aracely	0.0701754385964912	0.0526315789473684
BP	GO:0006165	nucleoside diphosphate phosphorylation	4/57	45/18197	1.17120251696087e-05	0.000446661127090242	0.000331564694280557	pfkma/pkmb/gpib/pgam2	4	57	76	Aracely	0.0701754385964912	0.0526315789473684
CC	GO:0031674	I band	4/57	45/18197	1.17120251696087e-05	0.000446661127090242	0.000331564694280557	myoz1a/casq1a/myoz1b/hrc	4	57	76	Aracely	0.0701754385964912	0.0526315789473684
BP	GO:0046939	nucleotide phosphorylation	4/57	45/18197	1.17120251696087e-05	0.000446661127090242	0.000331564694280557	pfkma/pkmb/gpib/pgam2	4	57	76	Aracely	0.0701754385964912	0.0526315789473684
CC	GO:0030016	myofibril	5/57	95/18197	1.17813613792592e-05	0.000446661127090242	0.000331564694280557	myoz1a/casq1a/myoz1b/tnni2a.4/hrc	5	57	76	Aracely	0.087719298245614	0.0657894736842105
CC	GO:0043292	contractile fiber	5/57	96/18197	1.23991455140708e-05	0.000446661127090242	0.000331564694280557	myoz1a/casq1a/myoz1b/tnni2a.4/hrc	5	57	76	Aracely	0.087719298245614	0.0657894736842105
CC	GO:0044449	contractile fiber part	5/57	96/18197	1.23991455140708e-05	0.000446661127090242	0.000331564694280557	myoz1a/casq1a/myoz1b/tnni2a.4/hrc	5	57	76	Aracely	0.087719298245614	0.0657894736842105
MF	GO:0005344	oxygen carrier activity	3/57	15/18197	1.29092811297758e-05	0.000446661127090242	0.000331564694280557	hbae1.3/hbbe1.3/hbae3	3	57	76	Aracely	0.0526315789473684	0.0394736842105263
MF	GO:0019825	oxygen binding	3/57	15/18197	1.29092811297758e-05	0.000446661127090242	0.000331564694280557	hbae1.3/hbbe1.3/hbae3	3	57	76	Aracely	0.0526315789473684	0.0394736842105263
BP	GO:0015671	oxygen transport	3/57	16/18197	1.58530231252756e-05	0.000522394857270988	0.000387783222312507	hbae1.3/hbbe1.3/hbae3	3	57	76	Aracely	0.0526315789473684	0.0394736842105263
BP	GO:0009132	nucleoside diphosphate metabolic process	4/57	52/18197	2.09368767196945e-05	0.000658559940455844	0.00048886104493832	pfkma/pkmb/gpib/pgam2	4	57	76	Aracely	0.0701754385964912	0.0526315789473684
CC	GO:0016528	sarcoplasm	3/57	18/18197	2.29975378012617e-05	0.000691925919933613	0.000513629219543053	jph2/hrc/tmem38a	3	57	76	Aracely	0.0526315789473684	0.0394736842105263
BP	GO:0051186	cofactor metabolic process	6/57	208/18197	4.63368609956414e-05	0.00127180880875677	0.000944086855298603	alas2/gch2/pfkma/pkmb/gpib/pgam2	6	57	76	Aracely	0.105263157894737	0.0789473684210526
BP	GO:0019362	pyridine nucleotide metabolic process	4/57	64/18197	4.77847240284334e-05	0.00127180880875677	0.000944086855298603	pfkma/pkmb/gpib/pgam2	4	57	76	Aracely	0.0701754385964912	0.0526315789473684
BP	GO:0046496	nicotinamide nucleotide metabolic process	4/57	64/18197	4.77847240284334e-05	0.00127180880875677	0.000944086855298603	pfkma/pkmb/gpib/pgam2	4	57	76	Aracely	0.0701754385964912	0.0526315789473684
MF	GO:0140104	molecular carrier activity	3/57	24/18197	5.62866645177302e-05	0.00141474157406134	0.00105018845169141	hbae1.3/hbbe1.3/hbae3	3	57	76	Aracely	0.0526315789473684	0.0394736842105263
BP	GO:0072524	pyridine-containing compound metabolic process	4/57	67/18197	5.72438787192451e-05	0.00141474157406134	0.00105018845169141	pfkma/pkmb/gpib/pgam2	4	57	76	Aracely	0.0701754385964912	0.0526315789473684
BP	GO:0006733	oxidoreduction coenzyme metabolic process	4/57	79/18197	0.000109125917694094	0.00260397017394184	0.00193297451305692	pfkma/pkmb/gpib/pgam2	4	57	76	Aracely	0.0701754385964912	0.0526315789473684
BP	GO:0030239	myofibril assembly	4/57	81/18197	0.000120276343690957	0.00274900210221521	0.00204063435637515	myoz1a/myoz1b/tnni2a.4/smyd1a	4	57	76	Aracely	0.0701754385964912	0.0526315789473684
BP	GO:0006091	generation of precursor metabolites and energy	5/57	155/18197	0.000123148938105016	0.00274900210221521	0.00204063435637515	pfkma/pkmb/gpib/pygma/pgam2	5	57	76	Aracely	0.087719298245614	0.0657894736842105
BP	GO:0010927	cellular component assembly involved in morphogenesis	4/57	85/18197	0.00014502324082513	0.00313612758284343	0.00232800465535076	myoz1a/myoz1b/tnni2a.4/smyd1a	4	57	76	Aracely	0.0701754385964912	0.0526315789473684
BP	GO:0006732	coenzyme metabolic process	5/57	165/18197	0.00016504596190588	0.00346096380723846	0.00256913650430844	gch2/pfkma/pkmb/gpib/pgam2	5	57	76	Aracely	0.087719298245614	0.0657894736842105
BP	GO:0051146	striated muscle cell differentiation	5/57	188/18197	0.000302364840229619	0.00615401380702637	0.00456823659541964	myoz1a/myoz1b/tnni2a.4/smyd1a/pgam2	5	57	76	Aracely	0.087719298245614	0.0657894736842105
BP	GO:0031032	actomyosin structure organization	4/57	107/18197	0.000351219027665726	0.00694410191841949	0.00515473339852253	myoz1a/myoz1b/tnni2a.4/smyd1a	4	57	76	Aracely	0.0701754385964912	0.0526315789473684
MF	GO:0005179	hormone activity	4/57	109/18197	0.000376869116371159	0.00724426190357895	0.00537754762541303	galn/grp/gcgb/sst2	4	57	76	Aracely	0.0701754385964912	0.0526315789473684
CC	GO:0015629	actin cytoskeleton	5/57	203/18197	0.000430026828688777	0.00800874938627263	0.0059450406153043	arpc1b/coro1a/myoz1a/myoz1b/tnni2a.4	5	57	76	Aracely	0.087719298245614	0.0657894736842105
BP	GO:0032787	monocarboxylic acid metabolic process	5/57	204/18197	0.000439786816009191	0.00800874938627263	0.0059450406153043	pfkma/pkmb/gpib/hacd1/pgam2	5	57	76	Aracely	0.087719298245614	0.0657894736842105
BP	GO:0046034	ATP metabolic process	4/57	117/18197	0.000492991212945616	0.0087474338297017	0.00649337953893281	pfkma/pkmb/gpib/pgam2	4	57	76	Aracely	0.0701754385964912	0.0526315789473684
BP	GO:0044283	small molecule biosynthetic process	5/57	212/18197	0.000524014694727091	0.00906545421877867	0.00672945186912685	gch2/mpx/gpib/hacd1/pgam2	5	57	76	Aracely	0.087719298245614	0.0657894736842105
BP	GO:0030036	actin cytoskeleton organization	6/57	333/18197	0.000593951825791213	0.00997540099926806	0.00740492194652086	arpc1b/coro1a/myoz1a/myoz1b/tnni2a.4/smyd1a	6	57	76	Aracely	0.105263157894737	0.0789473684210526
BP	GO:0043436	oxoacid metabolic process	7/57	467/18197	0.000611625788708375	0.00997540099926806	0.00740492194652086	gch2/mpx/pfkma/pkmb/gpib/hacd1/pgam2	7	57	76	Aracely	0.12280701754386	0.0921052631578947
BP	GO:0042692	muscle cell differentiation	5/57	220/18197	0.000619858732613478	0.00997540099926806	0.00740492194652086	myoz1a/myoz1b/tnni2a.4/smyd1a/pgam2	5	57	76	Aracely	0.087719298245614	0.0657894736842105
BP	GO:0006082	organic acid metabolic process	7/57	470/18197	0.000635233830653807	0.0099904957002826	0.00741612701815928	gch2/mpx/pfkma/pkmb/gpib/hacd1/pgam2	7	57	76	Aracely	0.12280701754386	0.0921052631578947
CC	GO:0031012	extracellular matrix	8/74	222/18197	3.26416325978745e-06	0.00191938074427039	0.00176186608603518	lamb4/epyc/col5a1/fmoda/col1a1b/col5a3b/cd248a/ucmab	8	74	96	Auna	0.108108108108108	0.0833333333333333
CC	GO:0005578	proteinaceous extracellular matrix	7/74	171/18197	6.06439413671531e-06	0.00191938074427039	0.00176186608603518	lamb4/epyc/col5a1/fmoda/col1a1b/col5a3b/ucmab	7	74	96	Auna	0.0945945945945946	0.0729166666666667
BP	GO:0016125	sterol metabolic process	6/147	49/18197	2.63495006070852e-06	0.00186700783072848	0.00163143358951422	mvda/msmo1/cyp51/hmgcs1/insig1/star	6	147	181	Steve	0.0408163265306122	0.0331491712707182
BP	GO:0008202	steroid metabolic process	7/147	80/18197	3.77554667488066e-06	0.00186700783072848	0.00163143358951422	mvda/msmo1/cyp51/hmgcs1/insig1/star/srd5a2a	7	147	181	Steve	0.0476190476190476	0.0386740331491713
BP	GO:0006694	steroid biosynthetic process	6/147	57/18197	6.48420291049734e-06	0.00213762555949396	0.00186790547000643	mvda/msmo1/cyp51/hmgcs1/star/srd5a2a	6	147	181	Steve	0.0408163265306122	0.0331491712707182
BP	GO:0019752	carboxylic acid metabolic process	14/147	438/18197	1.28932809155789e-05	0.00261860764022635	0.00228819847014617	idh1/slc7a7/pah/suclg2/acsf2/acss1/sucla2/pccb/got2a/idh3b/acadm/bckdha/acaa2/ggh	14	147	181	Steve	0.0952380952380952	0.0773480662983425
MF	GO:0004497	monooxygenase activity	8/147	134/18197	1.32386634996277e-05	0.00261860764022635	0.00228819847014617	msmo1/cyp51/cyp2p9/bco1/pah/cyp27a7/agmo/cyp4t8	8	147	181	Steve	0.054421768707483	0.0441988950276243
MF	GO:0005506	iron ion binding	9/147	181/18197	1.65602590507956e-05	0.00272968270020615	0.00238525836503565	msmo1/cyp51/cyp2p9/faxdc2/bco1/pah/cyp27a7/agmo/cyp4t8	9	147	181	Steve	0.0612244897959184	0.0497237569060773
BP	GO:0043436	oxoacid metabolic process	14/147	467/18197	2.62473350064178e-05	0.00348094052972642	0.0030417244158431	idh1/slc7a7/pah/suclg2/acsf2/acss1/sucla2/pccb/got2a/idh3b/acadm/bckdha/acaa2/ggh	14	147	181	Steve	0.0952380952380952	0.0773480662983425
BP	GO:0006082	organic acid metabolic process	14/147	470/18197	2.81572540321652e-05	0.00348094052972642	0.0030417244158431	idh1/slc7a7/pah/suclg2/acsf2/acss1/sucla2/pccb/got2a/idh3b/acadm/bckdha/acaa2/ggh	14	147	181	Steve	0.0952380952380952	0.0773480662983425
BP	GO:0006099	tricarboxylic acid cycle	4/147	25/18197	4.53140137291624e-05	0.00438565631070477	0.00383228548889215	idh1/suclg2/sucla2/idh3b	4	147	181	Steve	0.0272108843537415	0.0220994475138122
BP	GO:0016054	organic acid catabolic process	6/147	81/18197	4.94658570754103e-05	0.00438565631070477	0.00383228548889215	pah/pccb/got2a/acadm/bckdha/acaa2	6	147	181	Steve	0.0408163265306122	0.0331491712707182
BP	GO:0046395	carboxylic acid catabolic process	6/147	81/18197	4.94658570754103e-05	0.00438565631070477	0.00383228548889215	pah/pccb/got2a/acadm/bckdha/acaa2	6	147	181	Steve	0.0408163265306122	0.0331491712707182
MF	GO:0048037	cofactor binding	9/147	211/18197	5.52520054000373e-05	0.00438565631070477	0.00383228548889215	idh1/agxt2/gpd1c/ndufa9a/ndufs2/got2a/idh3b/acadm/zgc:85777	9	147	181	Steve	0.0612244897959184	0.0497237569060773
BP	GO:0006101	citrate metabolic process	4/147	27/18197	6.20820913547693e-05	0.00438565631070477	0.00383228548889215	idh1/suclg2/sucla2/idh3b	4	147	181	Steve	0.0272108843537415	0.0220994475138122
BP	GO:0072350	tricarboxylic acid metabolic process	4/147	27/18197	6.20820913547693e-05	0.00438565631070477	0.00383228548889215	idh1/suclg2/sucla2/idh3b	4	147	181	Steve	0.0272108843537415	0.0220994475138122
BP	GO:0015985	energy coupled proton transport, down electrochemical gradient	4/147	28/18197	7.1975993728387e-05	0.00444901611233592	0.00388765071388195	atp5a1/atp5c1/atp5g1/cox5b2	4	147	181	Steve	0.0272108843537415	0.0220994475138122
BP	GO:0015986	ATP synthesis coupled proton transport	4/147	28/18197	7.1975993728387e-05	0.00444901611233592	0.00388765071388195	atp5a1/atp5c1/atp5g1/cox5b2	4	147	181	Steve	0.0272108843537415	0.0220994475138122
BP	GO:1901615	organic hydroxy compound metabolic process	7/147	129/18197	8.54898379044601e-05	0.00497349704044183	0.00434595398882735	mvda/msmo1/cyp51/hmgcs1/insig1/adh8b/star	7	147	181	Steve	0.0476190476190476	0.0386740331491713
BP	GO:0006754	ATP biosynthetic process	4/147	30/18197	9.51359207848041e-05	0.00522719031423174	0.00456763689849849	atp5a1/atp5c1/atp5g1/cox5b2	4	147	181	Steve	0.0272108843537415	0.0220994475138122
BP	GO:0008610	lipid biosynthetic process	9/147	234/18197	0.000121958119884721	0.0060961292982887	0.00532693539874943	mvda/msmo1/cyp51/hmgcs1/faxdc2/star/srd5a2a/agmo/chpt1	9	147	181	Steve	0.0612244897959184	0.0497237569060773
BP	GO:0016126	sterol biosynthetic process	4/147	32/18197	0.000123278651128184	0.0060961292982887	0.00532693539874943	mvda/msmo1/cyp51/hmgcs1	4	147	181	Steve	0.0272108843537415	0.0220994475138122
MF	GO:0050662	coenzyme binding	7/147	138/18197	0.000130474021353595	0.00614470510089072	0.00536938203164417	idh1/gpd1c/ndufa9a/ndufs2/idh3b/acadm/zgc:85777	7	147	181	Steve	0.0476190476190476	0.0386740331491713
BP	GO:0008203	cholesterol metabolic process	4/147	34/18197	0.000157006441204337	0.00675127697178649	0.00589941822557257	mvda/cyp51/insig1/star	4	147	181	Steve	0.0272108843537415	0.0220994475138122
BP	GO:1902652	secondary alcohol metabolic process	4/147	34/18197	0.000157006441204337	0.00675127697178649	0.00589941822557257	mvda/cyp51/insig1/star	4	147	181	Steve	0.0272108843537415	0.0220994475138122
MF	GO:0004252	serine-type endopeptidase activity	14/65	156/18197	2.67985022724243e-16	1.18985350089564e-13	9.5064160692705e-14	si:dkey-21e2.13/ctrb1/ela2/si:dkey-57c15.4/ela2l/prss59.1/LOC562139/zgc:112160/zgc:92511/zgc:112302/prss1/zgc:92041/ela3l/ctrl	14	65	87	John	0.215384615384615	0.160919540229885
MF	GO:0008236	serine-type peptidase activity	14/65	179/18197	1.8723605090442e-15	3.23955926675616e-13	2.58826807230162e-13	si:dkey-21e2.13/ctrb1/ela2/si:dkey-57c15.4/ela2l/prss59.1/LOC562139/zgc:112160/zgc:92511/zgc:112302/prss1/zgc:92041/ela3l/ctrl	14	65	87	John	0.215384615384615	0.160919540229885
MF	GO:0017171	serine hydrolase activity	14/65	181/18197	2.18889139645686e-15	3.23955926675616e-13	2.58826807230162e-13	si:dkey-21e2.13/ctrb1/ela2/si:dkey-57c15.4/ela2l/prss59.1/LOC562139/zgc:112160/zgc:92511/zgc:112302/prss1/zgc:92041/ela3l/ctrl	14	65	87	John	0.215384615384615	0.160919540229885
CC	GO:0005615	extracellular space	19/65	493/18197	4.62733899227551e-15	5.13634628142582e-13	4.10371905367591e-13	si:dkey-14d8.7/cpa5/ela2/cpa1/si:dkey-57c15.4/prss59.1/cpa4/zgc:92511/cpb1/zgc:112302/prss1/zgc:92041/ela3l/fetub/si:dkey-14d8.6/ttr/ahsg2/ccl19b/si:ch211-262h13.5	19	65	87	John	0.292307692307692	0.218390804597701
MF	GO:0004175	endopeptidase activity	17/65	404/18197	3.90500610734407e-14	3.46764542332153e-12	2.770499069842e-12	si:dkey-21e2.13/ctrb1/ela2/si:dkey-57c15.4/ela2l/prss59.1/LOC562139/zgc:112160/zgc:92511/zgc:112302/prss1/zgc:92041/ela3l/ctrl/c6ast4/c6ast3/mep1a.2	17	65	87	John	0.261538461538462	0.195402298850575
MF	GO:0008237	metallopeptidase activity	10/65	169/18197	4.21165558294989e-10	3.11662513138292e-08	2.49004900255107e-08	si:dkey-194e6.1/cpa5/cpa1/cpa4/cpb1/lta4h/ace/c6ast4/c6ast3/mep1a.2	10	65	87	John	0.153846153846154	0.114942528735632
MF	GO:0008238	exopeptidase activity	7/65	81/18197	1.50345765481661e-08	9.53621712483678e-07	7.61902601012327e-07	si:dkey-194e6.1/cpa5/cpa1/cpa4/cpb1/lta4h/ace	7	65	87	John	0.107692307692308	0.0804597701149425
MF	GO:0004180	carboxypeptidase activity	5/65	29/18197	5.52548977661535e-08	3.06664682602152e-06	2.45011849305181e-06	cpa5/cpa1/cpa4/cpb1/ace	5	65	87	John	0.0769230769230769	0.0574712643678161
MF	GO:0008235	metalloexopeptidase activity	5/65	50/18197	9.30523975503328e-07	4.59058494581642e-05	3.66767929525873e-05	cpa5/cpa1/cpa4/cpb1/lta4h	5	65	87	John	0.0769230769230769	0.0574712643678161
MF	GO:0004181	metallocarboxypeptidase activity	4/65	24/18197	1.49287804845712e-06	6.62837853514962e-05	5.29578844557947e-05	cpa5/cpa1/cpa4/cpb1	4	65	87	John	0.0615384615384615	0.0459770114942529
MF	GO:0004553	hydrolase activity, hydrolyzing O-glycosyl compounds	5/65	93/18197	2.0282724769428e-05	0.000818684527056912	0.000654093612181554	chia.2/zgc:92137/amy2a/LOC559107/neu3.3	5	65	87	John	0.0769230769230769	0.0574712643678161
MF	GO:0016798	hydrolase activity, acting on glycosyl bonds	5/65	115/18197	5.63893603036951e-05	0.00208640633123672	0.00166694863353906	chia.2/zgc:92137/amy2a/LOC559107/neu3.3	5	65	87	John	0.0769230769230769	0.0574712643678161
MF	GO:0004869	cysteine-type endopeptidase inhibitor activity	3/65	22/18197	6.38167647605155e-05	0.00217958796566684	0.00174139673880921	fetub/ahsg2/si:ch211-262h13.5	3	65	87	John	0.0461538461538462	0.0344827586206897
BP	GO:0005975	carbohydrate metabolic process	7/65	306/18197	0.000107246945280198	0.00340126026460057	0.00271746019243811	chia.2/chia.1/zgc:92137/amy2a/dgat2/LOC559107/neu3.3	7	65	87	John	0.107692307692308	0.0804597701149425
MF	GO:0004252	serine-type endopeptidase activity	8/32	156/18197	2.15158426205027e-10	2.02248920632726e-08	1.10976451411014e-08	si:dkey-21e2.15/si:dkey-78l4.8/si:dkey-21e2.11/si:dkey-78l4.12/si:dkey-78l4.4/si:dkey-78l4.1/si:dkey-78l4.2/si:dkey-21e2.10	8	32	74	Asialene	0.25	0.108108108108108
MF	GO:0008236	serine-type peptidase activity	8/32	179/18197	6.44355641369855e-10	2.20537966334918e-08	1.21011874024759e-08	si:dkey-21e2.15/si:dkey-78l4.8/si:dkey-21e2.11/si:dkey-78l4.12/si:dkey-78l4.4/si:dkey-78l4.1/si:dkey-78l4.2/si:dkey-21e2.10	8	32	74	Asialene	0.25	0.108108108108108
MF	GO:0017171	serine hydrolase activity	8/32	181/18197	7.03844573409312e-10	2.20537966334918e-08	1.21011874024759e-08	si:dkey-21e2.15/si:dkey-78l4.8/si:dkey-21e2.11/si:dkey-78l4.12/si:dkey-78l4.4/si:dkey-78l4.1/si:dkey-78l4.2/si:dkey-21e2.10	8	32	74	Asialene	0.25	0.108108108108108
MF	GO:0004175	endopeptidase activity	8/32	404/18197	3.63221944605309e-07	8.53571569822475e-06	4.68365139096319e-06	si:dkey-21e2.15/si:dkey-78l4.8/si:dkey-21e2.11/si:dkey-78l4.12/si:dkey-78l4.4/si:dkey-78l4.1/si:dkey-78l4.2/si:dkey-21e2.10	8	32	74	Asialene	0.25	0.108108108108108
BP	GO:0009408	response to heat	4/23	18/18197	5.86385088230944e-09	1.34868570293117e-06	9.69078514234298e-07	hsp70l/hsp70.1/hsp70.1/hsp90aa1.2	4	23	32	Deisy	0.173913043478261	0.125
BP	GO:0009266	response to temperature stimulus	4/23	37/18197	1.24566924030918e-07	1.43251962635555e-05	1.02931616172916e-05	hsp70l/hsp70.1/hsp70.1/hsp90aa1.2	4	23	32	Deisy	0.173913043478261	0.125
BP	GO:0046686	response to cadmium ion	3/23	15/18197	7.94612292118203e-07	6.09202757290622e-05	4.37733788991431e-05	hsp70l/hsp70.1/hsp70.1	3	23	32	Deisy	0.130434782608696	0.09375
BP	GO:0015849	organic acid transport	4/23	88/18197	4.21450415288925e-06	0.000193867191032906	0.000139300453053392	slc16a9b/slc16a6b/slc16a9a/slc25a38a	4	23	32	Deisy	0.173913043478261	0.125
BP	GO:0046942	carboxylic acid transport	4/23	88/18197	4.21450415288925e-06	0.000193867191032906	0.000139300453053392	slc16a9b/slc16a6b/slc16a9a/slc25a38a	4	23	32	Deisy	0.173913043478261	0.125
MF	GO:0008028	monocarboxylic acid transmembrane transporter activity	3/23	38/18197	1.44558612832173e-05	0.000474978299305711	0.000341288755107536	slc16a9b/slc16a6b/slc16a9a	3	23	32	Deisy	0.130434782608696	0.09375
BP	GO:0015718	monocarboxylic acid transport	3/23	38/18197	1.44558612832173e-05	0.000474978299305711	0.000341288755107536	slc16a9b/slc16a6b/slc16a9a	3	23	32	Deisy	0.130434782608696	0.09375
MF	GO:0046943	carboxylic acid transmembrane transporter activity	4/23	132/18197	2.10482493911236e-05	0.000570686666227773	0.000410058611431397	slc16a9b/slc16a6b/slc16a9a/slc25a38a	4	23	32	Deisy	0.173913043478261	0.125
MF	GO:0005342	organic acid transmembrane transporter activity	4/23	134/18197	2.23312173741302e-05	0.000570686666227773	0.000410058611431397	slc16a9b/slc16a6b/slc16a9a/slc25a38a	4	23	32	Deisy	0.173913043478261	0.125
BP	GO:0015711	organic anion transport	4/23	147/18197	3.2120762646848e-05	0.000738777540877503	0.00053083786690054	slc16a9b/slc16a6b/slc16a9a/slc25a38a	4	23	32	Deisy	0.173913043478261	0.125
BP	GO:0010038	response to metal ion	3/23	54/18197	4.19469798500009e-05	0.000877073215045473	0.000630208214014367	hsp70l/hsp70.1/hsp70.1	3	23	32	Deisy	0.130434782608696	0.09375
BP	GO:0010035	response to inorganic substance	3/23	60/18197	5.75852294404013e-05	0.00110371689760769	0.000793059738784474	hsp70l/hsp70.1/hsp70.1	3	23	32	Deisy	0.130434782608696	0.09375
MF	GO:0008514	organic anion transmembrane transporter activity	4/23	193/18197	9.27480558135255e-05	0.00164092714131622	0.00117906435325696	slc16a9b/slc16a6b/slc16a9a/slc25a38a	4	23	32	Deisy	0.173913043478261	0.125
BP	GO:0006820	anion transport	4/23	231/18197	0.000185330641104914	0.00304471767529502	0.00218773764311816	slc16a9b/slc16a6b/slc16a9a/slc25a38a	4	23	32	Deisy	0.173913043478261	0.125
MF	GO:0008509	anion transmembrane transporter activity	4/23	273/18197	0.000350444530268557	0.00537348279745121	0.00386103798260796	slc16a9b/slc16a6b/slc16a9a/slc25a38a	4	23	32	Deisy	0.173913043478261	0.125
BP	GO:0009628	response to abiotic stimulus	4/23	282/18197	0.000396275167904164	0.00569645553862236	0.00409310535269433	hsp70l/hsp70.1/hsp70.1/hsp90aa1.2	4	23	32	Deisy	0.173913043478261	0.125
BP	GO:0043010	camera-type eye development	4/23	294/18197	0.000463876434948024	0.00627597529635562	0.00450951085367429	lepa/hsp70.3/hsp70.1/hsp70.1	4	23	32	Deisy	0.173913043478261	0.125
BP	GO:0048593	camera-type eye morphogenesis	3/23	141/18197	0.000719881922619597	0.00919849123347262	0.00660944221352495	hsp70.3/hsp70.1/hsp70.1	3	23	32	Deisy	0.130434782608696	0.09375
BP	GO:0032438	melanosome organization	6/104	12/18197	2.70644729239572e-11	1.30856726587333e-08	1.22359906535154e-08	tyrp1b/pmela/pmelb/tyrp1a/tyr/gpr143	6	104	141	Anna	0.0576923076923077	0.0425531914893617
BP	GO:0048753	pigment granule organization	6/104	12/18197	2.70644729239572e-11	1.30856726587333e-08	1.22359906535154e-08	tyrp1b/pmela/pmelb/tyrp1a/tyr/gpr143	6	104	141	Anna	0.0576923076923077	0.0425531914893617
BP	GO:0043473	pigmentation	11/104	120/18197	8.56929965719192e-11	2.76217092283486e-08	2.58281698439574e-08	csf1ra/mlpha/slc45a2/tyrp1b/slc24a5/pmela/pmelb/tyrp1a/tyr/zgc:91968/gpr143	11	104	141	Anna	0.105769230769231	0.0780141843971631
BP	GO:0033059	cellular pigmentation	8/104	49/18197	3.21761600662624e-10	7.77858669601893e-08	7.27350565708405e-08	mlpha/tyrp1b/pmela/pmelb/tyrp1a/tyr/zgc:91968/gpr143	8	104	141	Anna	0.0769230769230769	0.0567375886524823
BP	GO:0048066	developmental pigmentation	8/104	66/18197	3.78321135164057e-09	7.31673075407287e-07	6.84163905486158e-07	csf1ra/slc45a2/tyrp1b/slc24a5/pmela/pmelb/tyrp1a/tyr	8	104	141	Anna	0.0769230769230769	0.0567375886524823
CC	GO:0042470	melanosome	5/104	17/18197	3.24268813562481e-08	4.47954203878455e-06	4.18867535113039e-06	tyrp1b/pmela/pmelb/tyrp1a/zgc:91968	5	104	141	Anna	0.0480769230769231	0.0354609929078014
CC	GO:0048770	pigment granule	5/104	17/18197	3.24268813562481e-08	4.47954203878455e-06	4.18867535113039e-06	tyrp1b/pmela/pmelb/tyrp1a/zgc:91968	5	104	141	Anna	0.0480769230769231	0.0354609929078014
BP	GO:0050931	pigment cell differentiation	6/104	46/18197	2.34452150097025e-07	2.83394036429779e-05	2.64992627543874e-05	csf1ra/slc45a2/tyrp1b/slc24a5/tyrp1a/tyr	6	104	141	Anna	0.0576923076923077	0.0425531914893617
BP	GO:0046189	phenol-containing compound biosynthetic process	4/104	12/18197	4.81102180298623e-07	5.16917564831965e-05	4.83352950732768e-05	tyrp1b/slc24a5/tyrp1a/tyr	4	104	141	Anna	0.0384615384615385	0.0283687943262411
BP	GO:0030318	melanocyte differentiation	5/104	33/18197	1.15660980639872e-06	0.000111844168278756	0.000104581876178579	csf1ra/slc45a2/tyrp1b/slc24a5/tyrp1a	5	104	141	Anna	0.0480769230769231	0.0354609929078014
BP	GO:0018958	phenol-containing compound metabolic process	4/104	19/18197	3.65290984471722e-06	0.000321123983621959	0.000300272684843262	tyrp1b/slc24a5/tyrp1a/tyr	4	104	141	Anna	0.0384615384615385	0.0283687943262411
BP	GO:0016050	vesicle organization	8/104	174/18197	7.02088072895515e-06	0.000565765972074969	0.000529029521594076	adprhl1/stx11a/tyrp1b/pmela/pmelb/tyrp1a/tyr/gpr143	8	104	141	Anna	0.0769230769230769	0.0567375886524823
BP	GO:0030334	regulation of cell migration	6/104	117/18197	5.64318209547401e-05	0.00419765929717182	0.00392509588664954	ngfrb/csf1ra/wasb/gpr183a/sst6/sst1.2	6	104	141	Anna	0.0576923076923077	0.0425531914893617
BP	GO:0019748	secondary metabolic process	3/104	14/18197	6.3057465767853e-05	0.00435546924267956	0.00407265887929216	tyrp1b/slc24a5/tyrp1a	3	104	141	Anna	0.0288461538461538	0.0212765957446809
BP	GO:2000145	regulation of cell motility	6/104	125/18197	8.15764207457182e-05	0.00525895992407397	0.00491748388916294	ngfrb/csf1ra/wasb/gpr183a/sst6/sst1.2	6	104	141	Anna	0.0576923076923077	0.0425531914893617
BP	GO:0030225	macrophage differentiation	3/104	16/18197	9.62075481324236e-05	0.00581454369025335	0.00543699235827315	gata1a/csf1ra/irf8	3	104	141	Anna	0.0288461538461538	0.0212765957446809
BP	GO:0002573	myeloid leukocyte differentiation	4/104	47/18197	0.000148659020091023	0.00845607484870699	0.00790700298812312	gata1a/csf1ra/gpr183a/irf8	4	104	141	Anna	0.0384615384615385	0.0283687943262411
BP	GO:0051270	regulation of cellular component movement	6/104	144/18197	0.000177594918246646	0.00938560144251691	0.00877617334036034	ngfrb/csf1ra/wasb/gpr183a/sst6/sst1.2	6	104	141	Anna	0.0576923076923077	0.0425531914893617
BP	GO:0040012	regulation of locomotion	6/104	145/18197	0.00018441202420664	0.00938560144251691	0.00877617334036034	ngfrb/csf1ra/wasb/gpr183a/sst6/sst1.2	6	104	141	Anna	0.0576923076923077	0.0425531914893617
BP	GO:0042219	cellular modified amino acid catabolic process	2/19	17/18197	0.000139165428467853	0.00976973570313951	0.00811889393612702	ggact.2/ggact.1	2	19	56	Connor	0.105263157894737	0.0357142857142857
MF	GO:0016755	transferase activity, transferring amino-acyl groups	2/19	19/18197	0.000174762269359765	0.00976973570313951	0.00811889393612702	ggact.2/ggact.1	2	19	56	Connor	0.105263157894737	0.0357142857142857
MF	GO:0004866	endopeptidase inhibitor activity	3/19	111/18197	0.000199339305114002	0.00976973570313951	0.00811889393612702	si:dkey-105h12.2/sb:cb37/timp4.3	3	19	56	Connor	0.157894736842105	0.0535714285714286
MF	GO:0061135	endopeptidase regulator activity	3/19	116/18197	0.000227027718759205	0.00976973570313951	0.00811889393612702	si:dkey-105h12.2/sb:cb37/timp4.3	3	19	56	Connor	0.157894736842105	0.0535714285714286
MF	GO:0030414	peptidase inhibitor activity	3/19	121/18197	0.000257098307977356	0.00976973570313951	0.00811889393612702	si:dkey-105h12.2/sb:cb37/timp4.3	3	19	56	Connor	0.157894736842105	0.0535714285714286
MF	GO:0008237	metallopeptidase activity	6/37	169/18197	1.07515182412279e-06	0.000322545547236837	0.000232006446258076	mep1b/si:ch73-40a17.3/cpo/mep1a.1/anpepa/ace2	6	37	106	Henry	0.162162162162162	0.0566037735849057
MF	GO:0004497	monooxygenase activity	5/37	134/18197	7.24707535896907e-06	0.00108706130384536	0.000781921288730873	cyp2p7/cyp2x9/cyp3a65/cyp2n13/kmo	5	37	106	Henry	0.135135135135135	0.0471698113207547
MF	GO:0016705	oxidoreductase activity, acting on paired donors, with incorporation or reduction of molecular oxygen	5/37	177/18197	2.7869384022775e-05	0.0027869384022775	0.00200463990339259	cyp2p7/cyp2x9/cyp3a65/cyp2n13/kmo	5	37	106	Henry	0.135135135135135	0.0471698113207547
MF	GO:0008235	metalloexopeptidase activity	3/37	50/18197	0.000142005510688564	0.00779959815893606	0.00561023727221717	cpo/anpepa/ace2	3	37	106	Henry	0.0810810810810811	0.0283018867924528
MF	GO:0020037	heme binding	4/37	136/18197	0.000162799351912652	0.00779959815893606	0.00561023727221717	cyp2p7/cyp2x9/cyp3a65/cyp2n13	4	37	106	Henry	0.108108108108108	0.0377358490566038
MF	GO:0008395	steroid hydroxylase activity	3/37	54/18197	0.000178706511481925	0.00779959815893606	0.00561023727221717	cyp2p7/cyp2x9/cyp2n13	3	37	106	Henry	0.0810810810810811	0.0283018867924528
MF	GO:0046906	tetrapyrrole binding	4/37	140/18197	0.000181990623708508	0.00779959815893606	0.00561023727221717	cyp2p7/cyp2x9/cyp3a65/cyp2n13	4	37	106	Henry	0.108108108108108	0.0377358490566038
BP	GO:0006030	chitin metabolic process	2/37	12/18197	0.000262121384751035	0.0098295519281638	0.00707037945710028	chs1/chia.3	2	37	106	Henry	0.0540540540540541	0.0188679245283019
BP	GO:0007601	visual perception	9/93	85/18197	4.79538884001799e-10	2.81271666457503e-07	2.62524833793956e-07	prph2a/rbp3/opn1mw1/opn1sw2/opn1sw1/prph2b/opn3/rho/opn1lw1	9	93	149	Terri	0.0967741935483871	0.0604026845637584
BP	GO:0050953	sensory perception of light stimulus	9/93	88/18197	6.57176790788558e-10	2.81271666457503e-07	2.62524833793956e-07	prph2a/rbp3/opn1mw1/opn1sw2/opn1sw1/prph2b/opn3/rho/opn1lw1	9	93	149	Terri	0.0967741935483871	0.0604026845637584
CC	GO:0001750	photoreceptor outer segment	6/93	32/18197	1.2320985226952e-08	2.21782828751051e-06	2.0700094321452e-06	opn1mw1/opn1sw2/opn1sw1/opn3/rho/opn1lw1	6	93	149	Terri	0.0645161290322581	0.0402684563758389
BP	GO:0007602	phototransduction	6/93	32/18197	1.2320985226952e-08	2.21782828751051e-06	2.0700094321452e-06	opn1mw1/opn1sw2/opn1sw1/opn3/rho/opn1lw1	6	93	149	Terri	0.0645161290322581	0.0402684563758389
BP	GO:0018298	protein-chromophore linkage	6/93	34/18197	1.8136446276371e-08	2.21782828751051e-06	2.0700094321452e-06	opn1mw1/opn1sw2/opn1sw1/opn3/rho/opn1lw1	6	93	149	Terri	0.0645161290322581	0.0402684563758389
CC	GO:0097731	9+0 non-motile cilium	6/93	34/18197	1.8136446276371e-08	2.21782828751051e-06	2.0700094321452e-06	opn1mw1/opn1sw2/opn1sw1/opn3/rho/opn1lw1	6	93	149	Terri	0.0645161290322581	0.0402684563758389
CC	GO:0097733	photoreceptor cell cilium	6/93	34/18197	1.8136446276371e-08	2.21782828751051e-06	2.0700094321452e-06	opn1mw1/opn1sw2/opn1sw1/opn3/rho/opn1lw1	6	93	149	Terri	0.0645161290322581	0.0402684563758389
MF	GO:0008020	G-protein coupled photoreceptor activity	6/93	35/18197	2.17991818848232e-08	2.33251246167609e-06	2.17704987507643e-06	opn1mw1/opn1sw2/opn1sw1/opn3/rho/opn1lw1	6	93	149	Terri	0.0645161290322581	0.0402684563758389
MF	GO:0009881	photoreceptor activity	6/93	38/18197	3.66226177397833e-08	3.09107706728263e-06	2.88505594450014e-06	opn1mw1/opn1sw2/opn1sw1/opn3/rho/opn1lw1	6	93	149	Terri	0.0645161290322581	0.0402684563758389
CC	GO:0120025	plasma membrane bounded cell projection	13/93	362/18197	3.81114402757974e-08	3.09107706728263e-06	2.88505594450014e-06	tmem237a/opn1mw1/opn1sw2/opn1sw1/pdyn/opn3/tulp4b/rp1l1a/si:dkey-26i13.8/rgs8/rho/oprd1b/opn1lw1	13	93	149	Terri	0.139784946236559	0.087248322147651
CC	GO:0097730	non-motile cilium	6/93	39/18197	4.31040713574316e-08	3.09107706728263e-06	2.88505594450014e-06	opn1mw1/opn1sw2/opn1sw1/opn3/rho/opn1lw1	6	93	149	Terri	0.0645161290322581	0.0402684563758389
CC	GO:0005929	cilium	10/93	190/18197	4.63407093592341e-08	3.09107706728263e-06	2.88505594450014e-06	tmem237a/opn1mw1/opn1sw2/opn1sw1/opn3/tulp4b/rp1l1a/si:dkey-26i13.8/rho/opn1lw1	10	93	149	Terri	0.10752688172043	0.0671140939597315
BP	GO:0009416	response to light stimulus	8/93	101/18197	4.69439274236848e-08	3.09107706728263e-06	2.88505594450014e-06	opn1mw1/opn1sw2/opn1sw1/opn3/rcvrn3/arl3l2/rho/opn1lw1	8	93	149	Terri	0.0860215053763441	0.0536912751677852
CC	GO:0042995	cell projection	13/93	372/18197	5.24229040075195e-08	3.20528613074548e-06	2.99165294298551e-06	tmem237a/opn1mw1/opn1sw2/opn1sw1/pdyn/opn3/tulp4b/rp1l1a/si:dkey-26i13.8/rgs8/rho/oprd1b/opn1lw1	13	93	149	Terri	0.139784946236559	0.087248322147651
BP	GO:0009583	detection of light stimulus	6/93	41/18197	5.89185269372097e-08	3.36228393721677e-06	3.13818680318191e-06	opn1mw1/opn1sw2/opn1sw1/opn3/rho/opn1lw1	6	93	149	Terri	0.0645161290322581	0.0402684563758389
BP	GO:0007600	sensory perception	11/93	274/18197	1.51012701220298e-07	8.07917951528596e-06	7.540700014882e-06	prph2a/rbp3/opn1mw1/opn1sw2/opn1sw1/prph2b/pdyn/opn3/rho/oprd1b/opn1lw1	11	93	149	Terri	0.118279569892473	0.0738255033557047
CC	GO:0043005	neuron projection	9/93	179/18197	3.33583865959326e-07	1.57540111765731e-05	1.47040020696249e-05	opn1mw1/opn1sw2/opn1sw1/pdyn/opn3/rgs8/rho/oprd1b/opn1lw1	9	93	149	Terri	0.0967741935483871	0.0604026845637584
CC	GO:0044463	cell projection part	9/93	180/18197	3.49680154620197e-07	1.57540111765731e-05	1.47040020696249e-05	tmem237a/opn1mw1/opn1sw2/opn1sw1/pdyn/opn3/rp1l1a/rho/opn1lw1	9	93	149	Terri	0.0967741935483871	0.0604026845637584
CC	GO:0120038	plasma membrane bounded cell projection part	9/93	180/18197	3.49680154620197e-07	1.57540111765731e-05	1.47040020696249e-05	tmem237a/opn1mw1/opn1sw2/opn1sw1/pdyn/opn3/rp1l1a/rho/opn1lw1	9	93	149	Terri	0.0967741935483871	0.0604026845637584
BP	GO:0009314	response to radiation	8/93	133/18197	3.98382196526072e-07	1.62388171536342e-05	1.51564955971573e-05	opn1mw1/opn1sw2/opn1sw1/opn3/rcvrn3/arl3l2/rho/opn1lw1	8	93	149	Terri	0.0860215053763441	0.0536912751677852
CC	GO:0044441	ciliary part	8/93	133/18197	3.98382196526072e-07	1.62388171536342e-05	1.51564955971573e-05	tmem237a/opn1mw1/opn1sw2/opn1sw1/opn3/rp1l1a/rho/opn1lw1	8	93	149	Terri	0.0860215053763441	0.0536912751677852
BP	GO:0050877	nervous system process	11/93	325/18197	8.24617833730723e-07	3.20851302578863e-05	2.99466476460105e-05	prph2a/rbp3/opn1mw1/opn1sw2/opn1sw1/prph2b/pdyn/opn3/rho/oprd1b/opn1lw1	11	93	149	Terri	0.118279569892473	0.0738255033557047
BP	GO:0009581	detection of external stimulus	6/93	65/18197	9.80902021059722e-07	3.49855054177967e-05	3.26537120168565e-05	opn1mw1/opn1sw2/opn1sw1/opn3/rho/opn1lw1	6	93	149	Terri	0.0645161290322581	0.0402684563758389
BP	GO:0009582	detection of abiotic stimulus	6/93	65/18197	9.80902021059722e-07	3.49855054177967e-05	3.26537120168565e-05	opn1mw1/opn1sw2/opn1sw1/opn3/rho/opn1lw1	6	93	149	Terri	0.0645161290322581	0.0402684563758389
CC	GO:0097458	neuron part	10/93	290/18197	2.27933686050117e-06	7.804449410356e-05	7.28428074577005e-05	opn1mw1/opn1sw2/opn1sw1/pdyn/opn3/slc17a7a/rgs8/rho/oprd1b/opn1lw1	10	93	149	Terri	0.10752688172043	0.0671140939597315
MF	GO:0005230	extracellular ligand-gated ion channel activity	6/93	87/18197	5.48012030444596e-06	0.00018042242233099	0.000168397219071841	gabra6a/grin1b/glra2/grin2aa/grin2cb/grin2da	6	93	149	Terri	0.0645161290322581	0.0402684563758389
CC	GO:0045202	synapse	9/93	253/18197	5.85996761783876e-06	0.000185782677069258	0.000173400211381662	gabra6a/pdyn/grin1b/slc17a7a/glra2/grin2aa/grin2cb/nlgn2b/grin2da	9	93	149	Terri	0.0967741935483871	0.0604026845637584
MF	GO:0004970	ionotropic glutamate receptor activity	4/93	25/18197	7.44850593139673e-06	0.000219859347492262	0.000205205662502001	grin1b/grin2aa/grin2cb/grin2da	4	93	149	Terri	0.043010752688172	0.0268456375838926
MF	GO:0005234	extracellularly glutamate-gated ion channel activity	4/93	25/18197	7.44850593139673e-06	0.000219859347492262	0.000205205662502001	grin1b/grin2aa/grin2cb/grin2da	4	93	149	Terri	0.043010752688172	0.0268456375838926
MF	GO:0022824	transmitter-gated ion channel activity	5/93	55/18197	8.89303704379246e-06	0.000245562571273753	0.000229195759464804	grin1b/glra2/grin2aa/grin2cb/grin2da	5	93	149	Terri	0.0537634408602151	0.0335570469798658
MF	GO:0022835	transmitter-gated channel activity	5/93	55/18197	8.89303704379246e-06	0.000245562571273753	0.000229195759464804	grin1b/glra2/grin2aa/grin2cb/grin2da	5	93	149	Terri	0.0537634408602151	0.0335570469798658
BP	GO:0009628	response to abiotic stimulus	9/93	282/18197	1.39972596372975e-05	0.000374426695297707	0.000349471054760157	opn1mw1/opn1sw2/opn1sw1/opn3/rcvrn3/arl3l2/rho/gpr132b/opn1lw1	9	93	149	Terri	0.0967741935483871	0.0604026845637584
MF	GO:0005231	excitatory extracellular ligand-gated ion channel activity	5/93	65/18197	2.0282724769428e-05	0.000526121587958496	0.000491055441786151	grin1b/glra2/grin2aa/grin2cb/grin2da	5	93	149	Terri	0.0537634408602151	0.0335570469798658
MF	GO:0030594	neurotransmitter receptor activity	6/93	114/18197	2.59147567655158e-05	0.000652442111508279	0.000608956668267073	grin1b/glra2/grin2aa/grin2cb/grin2da/drd4a	6	93	149	Terri	0.0645161290322581	0.0402684563758389
MF	GO:0005501	retinoid binding	3/93	13/18197	3.56141832095037e-05	0.000846826134092643	0.000790384943158283	rbp3/opn3/rho	3	93	149	Terri	0.032258064516129	0.0201342281879195
MF	GO:0019840	isoprenoid binding	3/93	13/18197	3.56141832095037e-05	0.000846826134092643	0.000790384943158283	rbp3/opn3/rho	3	93	149	Terri	0.032258064516129	0.0201342281879195
MF	GO:0008066	glutamate receptor activity	4/93	37/18197	3.71063268354517e-05	0.000858459885706666	0.000801243302079881	grin1b/grin2aa/grin2cb/grin2da	4	93	149	Terri	0.043010752688172	0.0268456375838926
MF	GO:0015276	ligand-gated ion channel activity	6/93	136/18197	6.97958342801168e-05	0.00153192908060974	0.0014298255929449	gabra6a/grin1b/glra2/grin2aa/grin2cb/grin2da	6	93	149	Terri	0.0645161290322581	0.0402684563758389
MF	GO:0022834	ligand-gated channel activity	6/93	136/18197	6.97958342801168e-05	0.00153192908060974	0.0014298255929449	gabra6a/grin1b/glra2/grin2aa/grin2cb/grin2da	6	93	149	Terri	0.0645161290322581	0.0402684563758389
BP	GO:0007218	neuropeptide signaling pathway	4/93	58/18197	0.000219621623461193	0.00469990274206953	0.00438665295281699	nmbb/pdyn/glra2/oprd1b	4	93	149	Terri	0.043010752688172	0.0268456375838926
BP	GO:0051606	detection of stimulus	6/93	169/18197	0.000229620627320006	0.0047940306581933	0.00447450721786611	opn1mw1/opn1sw2/opn1sw1/opn3/rho/opn1lw1	6	93	149	Terri	0.0645161290322581	0.0402684563758389
CC	GO:0044456	synapse part	6/93	185/18197	0.000373079873447004	0.00760372313501512	0.00709693293098436	pdyn/grin1b/slc17a7a/grin2aa/grin2cb/grin2da	6	93	149	Terri	0.0645161290322581	0.0402684563758389
BP	GO:0019369	arachidonic acid metabolic process	3/16	14/18197	2.01814333223227e-07	2.18317762096603e-05	1.18866295152415e-05	cyp2y3/si:zfos-411a11.2/cyp2k18	3	16	23	Taamira	0.1875	0.130434782608696
BP	GO:0001676	long-chain fatty acid metabolic process	3/16	17/18197	3.76409934649315e-07	2.18317762096603e-05	1.18866295152415e-05	cyp2y3/si:zfos-411a11.2/cyp2k18	3	16	23	Taamira	0.1875	0.130434782608696
BP	GO:0006690	icosanoid metabolic process	3/16	21/18197	7.3463649672988e-07	2.8405944540222e-05	1.54660315101027e-05	cyp2y3/si:zfos-411a11.2/cyp2k18	3	16	23	Taamira	0.1875	0.130434782608696
BP	GO:0033559	unsaturated fatty acid metabolic process	3/16	29/18197	2.00967903309396e-06	5.82806919597248e-05	3.17317742067467e-05	cyp2y3/si:zfos-411a11.2/cyp2k18	3	16	23	Taamira	0.1875	0.130434782608696
BP	GO:1901568	fatty acid derivative metabolic process	3/16	35/18197	3.58815095233506e-06	8.32451020941735e-05	4.53240120294956e-05	cyp2y3/si:zfos-411a11.2/cyp2k18	3	16	23	Taamira	0.1875	0.130434782608696
MF	GO:0008395	steroid hydroxylase activity	3/16	54/18197	1.34604065012519e-05	0.000260234525690871	0.000141688489486862	cyp2y3/si:zfos-411a11.2/cyp2k18	3	16	23	Taamira	0.1875	0.130434782608696
BP	GO:0006631	fatty acid metabolic process	3/16	117/18197	0.000136474408693821	0.0022615759154976	0.0012313480483653	cyp2y3/si:zfos-411a11.2/cyp2k18	3	16	23	Taamira	0.1875	0.130434782608696
MF	GO:0004497	monooxygenase activity	3/16	134/18197	0.000203834937293553	0.00264873581611225	0.0014421429125838	cyp2y3/si:zfos-411a11.2/cyp2k18	3	16	23	Taamira	0.1875	0.130434782608696
MF	GO:0020037	heme binding	3/16	136/18197	0.000212941183979389	0.00264873581611225	0.0014421429125838	cyp2y3/si:zfos-411a11.2/cyp2k18	3	16	23	Taamira	0.1875	0.130434782608696
MF	GO:0046906	tetrapyrrole binding	3/16	140/18197	0.000231938029434609	0.00264873581611225	0.0014421429125838	cyp2y3/si:zfos-411a11.2/cyp2k18	3	16	23	Taamira	0.1875	0.130434782608696
MF	GO:0016712	oxidoreductase activity, acting on paired donors, with incorporation or reduction of molecular oxygen, reduced flavin or flavoprotein as one donor, and incorporation of one atom of oxygen	2/16	27/18197	0.000251173223941679	0.00264873581611225	0.0014421429125838	si:zfos-411a11.2/cyp2k18	2	16	23	Taamira	0.125	0.0869565217391304
MF	GO:0015020	glucuronosyltransferase activity	2/16	31/18197	0.000332069042024586	0.003210000739571	0.0017477318001294	ugt5a3/ugt5a1	2	16	23	Taamira	0.125	0.0869565217391304
MF	GO:0016705	oxidoreductase activity, acting on paired donors, with incorporation or reduction of molecular oxygen	3/16	177/18197	0.000461583645929888	0.00408251774799595	0.00222278643266567	cyp2y3/si:zfos-411a11.2/cyp2k18	3	16	23	Taamira	0.1875	0.130434782608696
MF	GO:0005506	iron ion binding	3/16	181/18197	0.000492717659240891	0.00408251774799595	0.00222278643266567	cyp2y3/si:zfos-411a11.2/cyp2k18	3	16	23	Taamira	0.1875	0.130434782608696
BP	GO:0032787	monocarboxylic acid metabolic process	3/16	204/18197	0.000698087289868969	0.00539854170832003	0.00293931490471145	cyp2y3/si:zfos-411a11.2/cyp2k18	3	16	23	Taamira	0.1875	0.130434782608696
BP	GO:0010941	regulation of cell death	10/45	460/18197	1.39560346586687e-07	6.93614922535835e-05	4.96541022592634e-05	g0s2/jun/ctgfa/zgc:158343/mcl1a/pim2/dusp1/cyr61/pmaip1/junba	10	45	56	Karan	0.222222222222222	0.178571428571429
MF	GO:0017017	MAP kinase tyrosine/serine/threonine phosphatase activity	3/45	14/18197	5.046985186784e-06	0.00125417581891582	0.000897832101648942	dusp5/dusp2/dusp1	3	45	56	Karan	0.0666666666666667	0.0535714285714286
MF	GO:0033549	MAP kinase phosphatase activity	3/45	16/18197	7.73775180049067e-06	0.00128188754828129	0.000917670213531876	dusp5/dusp2/dusp1	3	45	56	Karan	0.0666666666666667	0.0535714285714286
MF	GO:0008138	protein tyrosine/serine/threonine phosphatase activity	4/45	58/18197	1.25569397343474e-05	0.00133652510387951	0.000956783829527216	dusp5/dusp2/si:ch211-195b15.8/dusp1	4	45	56	Karan	0.0888888888888889	0.0714285714285714
BP	GO:0007492	endoderm development	4/45	59/18197	1.34459265983854e-05	0.00133652510387951	0.000956783829527216	dusp5/dusp2/ctgfa/dusp1	4	45	56	Karan	0.0888888888888889	0.0714285714285714
BP	GO:0060548	negative regulation of cell death	5/45	187/18197	9.50936981872025e-05	0.00676638365386093	0.00484387943451233	ctgfa/zgc:158343/mcl1a/pim2/cyr61	5	45	56	Karan	0.111111111111111	0.0892857142857143
BP	GO:0001706	endoderm formation	3/45	36/18197	9.53011782233934e-05	0.00676638365386093	0.00484387943451233	dusp5/dusp2/dusp1	3	45	56	Karan	0.0666666666666667	0.0535714285714286
BP	GO:0043207	response to external biotic stimulus	5/45	199/18197	0.000127376183743692	0.00703399592451275	0.00503545615267459	jun/nfkbiaa/cebpb/junba/atf3	5	45	56	Karan	0.111111111111111	0.0892857142857143
BP	GO:0051707	response to other organism	5/45	199/18197	0.000127376183743692	0.00703399592451275	0.00503545615267459	jun/nfkbiaa/cebpb/junba/atf3	5	45	56	Karan	0.111111111111111	0.0892857142857143
MF	GO:0004725	protein tyrosine phosphatase activity	4/45	111/18197	0.000161125528635547	0.0080079387731867	0.00573267670303315	dusp5/dusp2/si:ch211-195b15.8/dusp1	4	45	56	Karan	0.0888888888888889	0.0714285714285714
BP	GO:0009607	response to biotic stimulus	5/45	215/18197	0.000182784991841856	0.00825855826776384	0.00591208873134423	jun/nfkbiaa/cebpb/junba/atf3	5	45	56	Karan	0.111111111111111	0.0892857142857143
BP	GO:0051726	regulation of cell cycle	6/45	350/18197	0.000209799289930169	0.00868918725794117	0.00622036491196466	jun/mcl1a/pim2/gadd45ba/pmaip1/junba	6	45	56	Karan	0.133333333333333	0.107142857142857
MF	GO:0004702	signal transducer, downstream of receptor, with serine/threonine kinase activity	15/600	102/18197	1.22389428343884e-06	0.00150964316606416	0.00140269178780626	mapk13/map3k14a/map3k4/map3k5/taok1a/tgfbr1b/oxsr1a/taok2b/map2k7/bmpr1ab/map4k5/mapk6/mapk8a/pak1/mapk15	15	600	832	Hadeel	0.025	0.0180288461538462
MF	GO:0005057	signal transducer activity, downstream of receptor	16/600	116/18197	1.30945079575668e-06	0.00150964316606416	0.00140269178780626	mapk13/map3k14a/map3k4/map3k5/taok1a/tgfbr1b/oxsr1a/taok2b/map2k7/erbb2/bmpr1ab/map4k5/mapk6/mapk8a/pak1/mapk15	16	600	832	Hadeel	0.0266666666666667	0.0192307692307692
BP	GO:0015012	heparan sulfate proteoglycan biosynthetic process	6/600	13/18197	1.76497642174298e-06	0.00150964316606416	0.00140269178780626	csgalnact2/ext1b/hs6st1b/b3gat3/hs6st2/uxs1	6	600	832	Hadeel	0.01	0.00721153846153846
BP	GO:0030201	heparan sulfate proteoglycan metabolic process	6/600	14/18197	3.00259987302273e-06	0.00192616781854408	0.00178970755589381	csgalnact2/ext1b/hs6st1b/b3gat3/hs6st2/uxs1	6	600	832	Hadeel	0.01	0.00721153846153846
CC	GO:0005815	microtubule organizing center	18/600	169/18197	1.24335192719716e-05	0.00546526613395687	0.00507807679099656	dync1li1/clasp2/cep290/ofd1/cep152/tbccd1/cep83/si:ch73-100l22.3/nedd1/ift74/cep63/pcm1/rnf19a/usp33/wtip/ift46/dctn2/cfap126	18	600	832	Hadeel	0.03	0.0216346153846154
MF	GO:0004674	protein serine/threonine kinase activity	33/600	444/18197	1.27792660965476e-05	0.00546526613395687	0.00507807679099656	nrbp2b/mapk13/map3k14a/map3k4/prkcea/map3k5/taok1a/tgfbr1b/mknk1/atr/pkn1a/oxsr1a/cdk16/taok2b/map2k7/bmpr1ab/csnk1g2a/stk38a/hunk/map4k5/mapk6/lats2/csnk2a2b/dyrk1ab/mapk8a/stk11/dstyk/csnk2a2a/pak1/pik3r4/cdk11b/mapk15/prkcq	33	600	832	Hadeel	0.055	0.0396634615384615
BP	GO:0016236	macroautophagy	11/600	71/18197	1.94186655328626e-05	0.00637956989860622	0.00592760627654883	lix1l/atg16l2/fyco1a/atg9b/rab33ba/tbc1d12b/nbr1b/rb1cc1/pik3r4/wdr45b/phf23a	11	600	832	Hadeel	0.0183333333333333	0.0132211538461538
BP	GO:0030166	proteoglycan biosynthetic process	7/600	27/18197	2.04367275582805e-05	0.00637956989860622	0.00592760627654883	csgalnact2/ext1b/hs6st1b/b3gat3/hs6st2/uxs1/xylt1	7	600	832	Hadeel	0.0116666666666667	0.00841346153846154
BP	GO:0016071	mRNA metabolic process	26/600	319/18197	2.23757323022042e-05	0.00637956989860622	0.00592760627654883	rbbp6/cnot1/cpsf1/papola/rbm15/smg8/cpsf6/cnot4a/rbfox1l/ptbp3/sf3b2/cstf2/exosc3/dhx34/rbm15b/rbm27/dhx15/sf3b1/smu1a/rbm22/pan2/prpf8/prpf6/smg7/aqr/zc3h14	26	600	832	Hadeel	0.0433333333333333	0.03125
BP	GO:0070647	protein modification by small protein conjugation or removal	30/600	402/18197	2.91985965495516e-05	0.00749235987461493	0.00696156012470887	rbbp6/ube2z/fbxl14b/pex12/peli1b/traf7/smurf2/abtb2a/ankib1b/si:ch1073-392o20.1/rnf144aa/btbd6b/rnf220a/ube4a/rnf19a/usp33/fbxl14a/senp5/ube4b/usp10/asb13b/zranb1b/ubr2/otud5a/btbd3b/trip12/usp12b/usp9/dcun1d2b/phf23a	30	600	832	Hadeel	0.05	0.0360576923076923
CC	GO:0005643	nuclear pore	8/600	39/18197	3.32186694019085e-05	0.0077490096077543	0.00720002738711223	tpra/nup205/nup188/nup155/nup107/aaas/pik3r4/nup160	8	600	832	Hadeel	0.0133333333333333	0.00961538461538462
BP	GO:0006029	proteoglycan metabolic process	7/600	30/18197	4.29901603308922e-05	0.00919272928408911	0.00854146606574305	csgalnact2/ext1b/hs6st1b/b3gat3/hs6st2/uxs1/xylt1	7	600	832	Hadeel	0.0116666666666667	0.00841346153846154
MF	GO:0005496	steroid binding	3/26	40/18197	2.47011259521934e-05	0.00360636438902023	0.00293813392905037	shbg/fabp10a/fabp6	3	26	44	Maa'iz	0.115384615384615	0.0681818181818182
BP	GO:0050877	nervous system process	21/248	325/18197	4.12438683205057e-09	5.7246489228862e-06	5.47892229689245e-06	tas2r203/wu:fj20b03/or124-1/tmtops3a/ora4/valopa/opn4b/si:ch211-150j10.4/ora3/tmc2a/or127-1/or103-2/npas4b/or122-2/si:ch211-218m3.13/oprm1/or102-3/or103-1/drd1b/cngb1a/cacng3a	21	248	425	Ashley	0.0846774193548387	0.0494117647058823
BP	GO:0007600	sensory perception	18/248	274/18197	4.28044631975371e-08	2.97062974590907e-05	2.84311750291009e-05	tas2r203/wu:fj20b03/or124-1/tmtops3a/ora4/valopa/opn4b/si:ch211-150j10.4/ora3/tmc2a/or127-1/or103-2/or122-2/si:ch211-218m3.13/oprm1/or102-3/or103-1/cngb1a	18	248	425	Ashley	0.0725806451612903	0.0423529411764706
BP	GO:0007606	sensory perception of chemical stimulus	11/248	135/18197	2.44236197404664e-06	0.00112999947332558	0.00108149502149012	tas2r203/wu:fj20b03/or124-1/ora4/ora3/or127-1/or103-2/or122-2/si:ch211-218m3.13/or102-3/or103-1	11	248	425	Ashley	0.0443548387096774	0.0258823529411765
MF	GO:0008528	G-protein coupled peptide receptor activity	10/248	119/18197	5.34452287576256e-06	0.00185453058489738	0.00177492613236804	mchr1a/si:dkey-165n16.5/avpr2l/mc5ra/oprm1/npy2rl/prlhr2b/cabz01093075.1/xcr1b.1/cysltr1	10	248	425	Ashley	0.0403225806451613	0.0235294117647059
MF	GO:0001653	peptide receptor activity	10/248	122/18197	6.68058568046607e-06	0.00185453058489738	0.00177492613236804	mchr1a/si:dkey-165n16.5/avpr2l/mc5ra/oprm1/npy2rl/prlhr2b/cabz01093075.1/xcr1b.1/cysltr1	10	248	425	Ashley	0.0403225806451613	0.0235294117647059
MF	GO:0008227	G-protein coupled amine receptor activity	9/248	103/18197	1.15581071059324e-05	0.00267377544383902	0.0025590054680152	chrm4a/taar14i/taar10/taar19k/htr1fb/or136-1/taar14d/taar12c/or135-1	9	248	425	Ashley	0.0362903225806452	0.0211764705882353
MF	GO:0035586	purinergic receptor activity	5/248	28/18197	3.4346299826135e-05	0.00681038059409649	0.00651804968129059	p2ry12/p2ry2.3/p2ry8/si:ch211-233f11.5/p2rx4b	5	248	425	Ashley	0.0201612903225806	0.0117647058823529
MF	GO:0004984	olfactory receptor activity	6/62	109/18197	1.88224954671206e-06	0.000588279520313542	0.000543213717015502	or107-1/or106-10/or128-4/or125-4/or128-8/or102-5	6	62	134	Samantha	0.0967741935483871	0.0447761194029851
BP	GO:0007608	sensory perception of smell	6/62	111/18197	2.09352142460335e-06	0.000588279520313542	0.000543213717015502	or107-1/or106-10/or128-4/or125-4/or128-8/or102-5	6	62	134	Samantha	0.0967741935483871	0.0447761194029851
BP	GO:0007606	sensory perception of chemical stimulus	6/62	135/18197	6.51914846966258e-06	0.00122125381331679	0.00112769831422584	or107-1/or106-10/or128-4/or125-4/or128-8/or102-5	6	62	134	Samantha	0.0967741935483871	0.0447761194029851
BP	GO:0007600	sensory perception	7/62	274/18197	3.94112254326016e-05	0.00553727717328053	0.00511308793112437	or107-1/opn1mw3/or106-10/or128-4/or125-4/or128-8/or102-5	7	62	134	Samantha	0.112903225806452	0.0522388059701493
BP	GO:0006259	DNA metabolic process	95/418	387/18197	2.80919080511828e-71	4.34581817551799e-68	3.43904095405533e-68	lrwd1/tdp1/xrcc3/mre11a/rtel1/dclre1a/ercc4/nabp1a/mcm9/tdp2b/tdg.2/zgc:112496/mgmt/zgc:123335/polq/terf1/nudt1/cenps/primpol/dscc1/nsmce2/pola1/cdca5/rrm2/si:dkey-57h18.1/rad51c/dnmt3bb.2/gmnn/psmc3ip/fancl/rad18/zswim7/recql4/swi5/cenpx/blm/pif1/e2f8/cdc7/zgc:110224/parpbp/e2f7/tk1/xrcc2/rmi1/brca2/mcm10/gins4/fen1/orc2/rad51ap1/prim1/mcm3/orc6/pole2/cdc45/pole/cdc6/top2a/mcm8/dnmt3ba/ssrp1a/ms…	95	418	526	Burhaan	0.227272727272727	0.180608365019011
BP	GO:0006260	DNA replication	53/418	115/18197	3.01385431106088e-56	2.33121630960559e-53	1.84479608619147e-53	lrwd1/rtel1/mcm9/polq/cenps/primpol/dscc1/pola1/rrm2/gmnn/recql4/cenpx/blm/pif1/e2f8/cdc7/e2f7/rmi1/mcm10/gins4/fen1/orc2/prim1/mcm3/orc6/pole2/cdc45/pole/cdc6/mcm8/ssrp1a/rpa3/lig1/mcm2/pold2/gins2/dtl/pold1/pola2/prim2/gins1/esco2/parp1/orc3/rbbp4/rnaseh2a/mcm5/mcm4/rfc2/rpa2/orc5/mcm6/pcna	53	418	526	Burhaan	0.126794258373206	0.100760456273764
CC	GO:0005694	chromosome	80/418	375/18197	1.48882812341476e-54	7.6773903564088e-52	6.07546353519779e-52	zgc:110434/zgc:165551/si:dkey-108k21.21/zgc:114037/si:dkey-261m9.12/si:ch1073-159d7.7/si:ch1073-153i20.4/si:dkey-23a13.9/si:ch73-368j24.11/si:ch73-368j24.12/si:ch211-113a14.24/lrwd1/xrcc3/dclre1a/anp32e/hmgn2/cenpo/zgc:92664/brms1la/terf1/nsl1/zwilch/cenpn/dscc1/cenph/nsmce2/pola1/spdl1/cdca5/ncapg/ncaph/si:ch211-225g23.1/ndc80/ercc6l/knstrn/rad51c/mis18a/cenpp/recql4/swi5/blm/pif1/bub1bb/sgol1/o…	80	418	526	Burhaan	0.191387559808612	0.152091254752852
CC	GO:0044427	chromosomal part	75/418	329/18197	2.56186068351424e-53	9.90799619349134e-51	7.84064203928176e-51	zgc:110434/zgc:165551/si:dkey-108k21.21/zgc:114037/si:dkey-261m9.12/si:ch1073-159d7.7/si:ch1073-153i20.4/si:dkey-23a13.9/si:ch73-368j24.11/si:ch73-368j24.12/si:ch211-113a14.24/lrwd1/xrcc3/dclre1a/anp32e/hmgn2/cenpo/zgc:92664/brms1la/terf1/nsl1/zwilch/cenpn/dscc1/cenph/nsmce2/pola1/spdl1/cdca5/ncapg/ncaph/si:ch211-225g23.1/ndc80/ercc6l/knstrn/rad51c/mis18a/cenpp/swi5/pif1/bub1bb/sgol1/oip5/parpbp/…	75	418	526	Burhaan	0.179425837320574	0.142585551330798
BP	GO:0022402	cell cycle process	75/418	330/18197	3.25261339607009e-53	1.00635858474409e-50	7.96376711500951e-51	xrcc3/ercc4/nabp1a/stil/zgc:123335/nsl1/haus6/chek2/cenpw/cenps/zwilch/dscc1/cenph/spdl1/cdca5/ncapg/nusap1/ncaph/ndc80/knstrn/rad51c/psmc3ip/cep72/pttg1/kif20ba/cenpx/fbxo5/e2f8/espl1/bub1bb/sass6/sgol1/plk4/zgc:86764/wdr62/cep55l/prc1b/ccnf/e2f7/cenpe/kif18a/bora/fbxo43/cdkn1cb/zgc:85936/kif20a/cdc45/mis12/aurkb/ttk/aurka/cdca8/kif11/top2a/tpx2/prc1a/si: dkey-225f5.4/mastl/ccnb3/msh2/cdk2/gins2…	75	418	526	Burhaan	0.179425837320574	0.142585551330798
BP	GO:0006974	cellular response to DNA damage stimulus	70/418	341/18197	2.08854671541938e-46	5.38496961458964e-44	4.26136812286446e-44	tdp1/xrcc3/mre11a/rtel1/dclre1a/ercc4/nabp1a/mcm9/tdp2b/tdg.2/zgc:112496/mgmt/zgc:123335/chek2/nudt1/cenps/primpol/nsmce2/pola1/cdca5/si:dkey-57h18.1/rad51c/fancl/rad18/zswim7/recql4/swi5/cenpx/blm/pif1/cdc7/zgc:110224/parpbp/e2f7/xrcc2/brca2/mcm10/gins4/fen1/rad51ap1/pole2/cdc45/pole/mastl/pithd1/ssrp1a/msh2/rpa3/lig1/ddx39aa/ddx39ab/pold2/gins2/dtl/pold1/hells/cdk1/ube2t/trip13/unga/pclaf/rad9a…	70	418	526	Burhaan	0.167464114832536	0.133079847908745
BP	GO:0006281	DNA repair	60/418	257/18197	3.28927836400634e-43	7.26930518445401e-41	5.75252742457049e-41	tdp1/xrcc3/mre11a/rtel1/dclre1a/ercc4/nabp1a/mcm9/tdp2b/tdg.2/zgc:112496/mgmt/zgc:123335/nudt1/cenps/primpol/nsmce2/pola1/cdca5/si:dkey-57h18.1/rad51c/fancl/rad18/zswim7/recql4/swi5/cenpx/blm/pif1/cdc7/zgc:110224/parpbp/xrcc2/brca2/gins4/fen1/rad51ap1/pole2/cdc45/pole/ssrp1a/msh2/rpa3/lig1/gins2/dtl/pold1/hells/cdk1/ube2t/trip13/unga/rad9a/parp1/rnaseh2a/rfc2/rpa2/zgc:162895/pcna/dek	60	418	526	Burhaan	0.143540669856459	0.114068441064639
BP	GO:0006261	DNA-dependent DNA replication	35/418	62/18197	1.6714811259614e-41	3.23222662732785e-39	2.55780598617514e-39	mcm9/polq/cenps/primpol/pola1/cenpx/e2f8/cdc7/e2f7/mcm10/gins4/prim1/mcm3/orc6/pole2/cdc45/pole/cdc6/mcm8/mcm2/pold2/gins2/pold1/pola2/prim2/gins1/parp1/orc3/rnaseh2a/mcm5/mcm4/rfc2/orc5/mcm6/pcna	35	418	526	Burhaan	0.0837320574162679	0.0665399239543726
BP	GO:0051276	chromosome organization	72/418	449/18197	4.58790064246875e-40	7.88609143766572e-38	6.24061806689024e-38	zgc:110434/si:dkey-23a13.14/zgc:165551/si:dkey-108k21.21/zgc:114037/si:dkey-261m9.12/si:ch1073-159d7.7/si:ch73-368j24.14/si:ch211-113a14.11/si:ch1073-153i20.4/si:ch211-113a14.11/si:dkey-23a13.9/si:ch73-368j24.11/si:ch73-368j24.12/si:ch211-113a14.24/lrwd1/rtel1/dclre1a/anp32e/tbl1x/hdac3/cenpo/brms1la/terf1/nsl1/cenpw/si:dkey-148h10.5/cenpn/ing5b/dscc1/cenph/spdl1/cdca5/ncapg/ncaph/si:ch211-225g23…	72	418	526	Burhaan	0.172248803827751	0.136882129277567
BP	GO:0000278	mitotic cell cycle	63/418	373/18197	2.13702643615858e-36	3.30597989673732e-34	2.61617025816045e-34	nabp1a/stil/zgc:123335/nsl1/chek2/cenpw/cks1b/zwilch/cenpn/dscc1/cenph/spdl1/cdca5/ncapg/nusap1/ncaph/ndc80/pttg1/cks2/kif20ba/pbk/fbxo5/e2f8/bub1bb/sass6/wdr62/cep55l/e2f7/cenpe/kif18a/bora/ska1/fbxo43/cdkn1cb/cdc45/mis12/pole/aurkb/ttk/aurka/nuf2/cdca8/kif11/top2a/tpx2/plk1/si: dkey-225f5.4/mastl/ccnb3/msh2/cdk2/gins2/chaf1b/dtl/cdk1/ccna2/mad2l1/gins1/esco2/rad9a/chek1/mcm5/zgc:162895	63	418	526	Burhaan	0.150717703349282	0.119771863117871
BP	GO:1903047	mitotic cell cycle process	49/418	214/18197	6.6299957524944e-35	9.32418493555349e-33	7.37864599057511e-33	nabp1a/stil/zgc:123335/nsl1/chek2/zwilch/dscc1/cenph/spdl1/cdca5/ncapg/nusap1/ncaph/ndc80/pttg1/kif20ba/fbxo5/bub1bb/sass6/wdr62/cep55l/e2f7/cenpe/kif18a/bora/fbxo43/cdc45/mis12/aurkb/ttk/aurka/cdca8/kif11/top2a/tpx2/si: dkey-225f5.4/mastl/ccnb3/msh2/cdk2/gins2/dtl/cdk1/ccna2/mad2l1/gins1/rad9a/chek1/zgc:162895	49	418	526	Burhaan	0.117224880382775	0.0931558935361217
BP	GO:0065004	protein-DNA complex assembly	35/418	105/18197	2.13906298613465e-31	2.75760869962525e-29	2.18221952006544e-29	zgc:110434/si:dkey-23a13.14/si:dkey-108k21.21/zgc:114037/si:dkey-261m9.12/si:ch1073-159d7.7/si:ch73-368j24.14/si:ch211-113a14.11/si:ch1073-153i20.4/si:ch211-113a14.11/si:dkey-23a13.9/si:ch73-368j24.11/si:ch73-368j24.12/si:ch211-113a14.24/xrcc3/anp32e/cenpo/cenpw/si:dkey-148h10.5/cenpn/cenph/si:ch211-225g23.1/rad51c/mis18a/cenpp/swi5/cenpx/oip5/cenpi/cdc45/mis12/setb/seta/chaf1b/orc3	35	418	526	Burhaan	0.0837320574162679	0.0665399239543726
BP	GO:0071824	protein-DNA complex subunit organization	35/418	117/18197	1.54219637728211e-29	1.8352136889657e-27	1.45228695285756e-27	zgc:110434/si:dkey-23a13.14/si:dkey-108k21.21/zgc:114037/si:dkey-261m9.12/si:ch1073-159d7.7/si:ch73-368j24.14/si:ch211-113a14.11/si:ch1073-153i20.4/si:ch211-113a14.11/si:dkey-23a13.9/si:ch73-368j24.11/si:ch73-368j24.12/si:ch211-113a14.24/xrcc3/anp32e/cenpo/cenpw/si:dkey-148h10.5/cenpn/cenph/si:ch211-225g23.1/rad51c/mis18a/cenpp/swi5/cenpx/oip5/cenpi/cdc45/mis12/setb/seta/chaf1b/orc3	35	418	526	Burhaan	0.0837320574162679	0.0665399239543726
MF	GO:0140097	catalytic activity, acting on DNA	35/418	134/18197	2.76964317350178e-27	3.06045570671946e-25	2.42187594795682e-25	tdp1/xrcc3/rtel1/dclre1a/ercc4/tdp2b/tdg.2/polq/primpol/pola1/rad51c/recql4/blm/pif1/gins4/pole2/cdc45/pole/top2a/dnmt3ba/lig1/mcm2/pold2/gins2/dnmt1/pold1/hells/pola2/prim2/unga/gins1/parp1/mcm5/mcm4/mcm6	35	418	526	Burhaan	0.0837320574162679	0.0665399239543726
CC	GO:0000775	chromosome, centromeric region	26/418	61/18197	6.60732778409286e-27	6.80460306977302e-25	5.38478778630696e-25	lrwd1/cenpo/nsl1/zwilch/cenpn/dscc1/cenph/spdl1/si:ch211-225g23.1/ndc80/ercc6l/knstrn/mis18a/cenpp/bub1bb/sgol1/oip5/cenpi/ska1/mis12/aurkb/aurka/nuf2/cdca8/cenpl/si: dkey-225f5.4	26	418	526	Burhaan	0.062200956937799	0.0494296577946768
CC	GO:0098687	chromosomal region	29/418	83/18197	7.03772780325587e-27	6.80460306977302e-25	5.38478778630696e-25	lrwd1/dclre1a/cenpo/terf1/nsl1/zwilch/cenpn/dscc1/cenph/spdl1/si:ch211-225g23.1/ndc80/ercc6l/knstrn/mis18a/cenpp/bub1bb/sgol1/oip5/cenpi/ska1/mis12/aurkb/aurka/nuf2/cdca8/cenpl/si: dkey-225f5.4/orc3	29	418	526	Burhaan	0.069377990430622	0.0551330798479087
BP	GO:0006302	double-strand break repair	29/418	88/18197	4.95947381118787e-26	4.51312116818096e-24	3.57143532037863e-24	tdp1/xrcc3/mre11a/rtel1/dclre1a/ercc4/nabp1a/mcm9/tdp2b/zgc:123335/nsmce2/pola1/cdca5/rad51c/zswim7/recql4/swi5/blm/cdc7/parpbp/xrcc2/brca2/gins4/cdc45/msh2/gins2/trip13/zgc:162895/dek	29	418	526	Burhaan	0.069377990430622	0.0551330798479087
BP	GO:0051301	cell division	35/418	149/18197	1.42173356391873e-25	1.22190101299015e-23	9.66945108092096e-24	specc1la/haus6/cks1b/zwilch/spdl1/nusap1/ncaph/ndc80/ercc6l/cks2/fbxo5/e2f8/si:ch211-244o22.2/sass6/zgc:86764/cep55l/prc1b/ccnf/e2f7/bora/ska1/kif20a/cdc45/aurkb/cdc6/ttk/aurka/nuf2/cdca8/prc1a/mastl/anln/vrk1/cdk1/cdc20	35	418	526	Burhaan	0.0837320574162679	0.0665399239543726
BP	GO:0000280	nuclear division	35/418	151/18197	2.31559096675418e-25	1.88537853977301e-23	1.49198465060117e-23	xrcc3/ercc4/nsl1/cenps/dscc1/spdl1/cdca5/ncapg/ncaph/ndc80/rad51c/psmc3ip/pttg1/kif20ba/cenpx/fbxo5/espl1/bub1bb/sass6/sgol1/cenpe/kif18a/bora/fbxo43/zgc:85936/mis12/aurkb/ttk/aurka/cdca8/kif11/top2a/msh2/trip13/mad2l1	35	418	526	Burhaan	0.0837320574162679	0.0665399239543726
BP	GO:0006270	DNA replication initiation	18/418	24/18197	2.6166169109426e-25	2.0239531806141e-23	1.60164498285592e-23	mcm9/pola1/cdc7/mcm10/gins4/mcm3/orc6/cdc45/cdc6/mcm8/mcm2/gins2/pola2/orc3/mcm5/mcm4/orc5/mcm6	18	418	526	Burhaan	0.0430622009569378	0.0342205323193916
BP	GO:0071103	DNA conformation change	30/418	102/18197	3.17098650540632e-25	2.24963452245284e-23	1.78023675678744e-23	zgc:110434/si:dkey-23a13.14/si:dkey-108k21.21/zgc:114037/si:dkey-261m9.12/si:ch1073-159d7.7/si:ch73-368j24.14/si:ch211-113a14.11/si:ch1073-153i20.4/si:ch211-113a14.11/si:dkey-23a13.9/si:ch73-368j24.11/si:ch73-368j24.12/si:ch211-113a14.24/anp32e/si:dkey-148h10.5/cdca5/ncapg/ncaph/mis18a/cenpp/recql4/pif1/oip5/top2a/setb/seta/chaf1b/ncaph2/rbbp4	30	418	526	Burhaan	0.0717703349282297	0.0570342205323194
BP	GO:0007059	chromosome segregation	32/418	121/18197	3.19922168674612e-25	2.24963452245284e-23	1.78023675678744e-23	ercc4/nsl1/cenps/cenpn/dscc1/cenph/spdl1/cdca5/ncapg/ncaph/ndc80/knstrn/mis18a/pttg1/cenpx/espl1/bub1bb/sgol1/oip5/cenpe/kif18a/ska1/zgc:85936/mis12/aurkb/ttk/cdca8/kif11/top2a/trip13/mad2l1/esco2	32	418	526	Burhaan	0.076555023923445	0.0608365019011407
BP	GO:0006310	DNA recombination	30/418	103/18197	4.38145689001025e-25	2.87414840522992e-23	2.27444261918307e-23	xrcc3/rtel1/ercc4/nabp1a/mcm9/zgc:123335/cenps/nsmce2/rad51c/psmc3ip/zswim7/recql4/swi5/cenpx/blm/pif1/cdc7/parpbp/xrcc2/brca2/gins4/cdc45/top2a/msh2/rpa3/lig1/gins2/trip13/rpa2/zgc:162895	30	418	526	Burhaan	0.0717703349282297	0.0570342205323194
CC	GO:0044454	nuclear chromosome part	36/418	165/18197	4.45892448128753e-25	2.87414840522992e-23	2.27444261918307e-23	zgc:110434/zgc:165551/zgc:114037/lrwd1/dclre1a/anp32e/zgc:92664/brms1la/terf1/pola1/ncaph/si:ch211-225g23.1/ndc80/swi5/bub1bb/mcm10/gins4/orc2/prim1/orc6/pole2/cdc45/mis12/pole/aurkb/aurka/pold2/gins2/pold1/pola2/prim2/gins1/rad9a/orc3/orc5/zgc:162895	36	418	526	Burhaan	0.0861244019138756	0.0684410646387833
BP	GO:0006323	DNA packaging	28/418	88/18197	1.09181779758213e-24	6.75616853143821e-23	5.34645936247585e-23	zgc:110434/si:dkey-23a13.14/si:dkey-108k21.21/zgc:114037/si:dkey-261m9.12/si:ch1073-159d7.7/si:ch73-368j24.14/si:ch211-113a14.11/si:ch1073-153i20.4/si:ch211-113a14.11/si:dkey-23a13.9/si:ch73-368j24.11/si:ch73-368j24.12/si:ch211-113a14.24/anp32e/si:dkey-148h10.5/cdca5/ncapg/ncaph/mis18a/cenpp/oip5/top2a/setb/seta/chaf1b/ncaph2/rbbp4	28	418	526	Burhaan	0.0669856459330144	0.0532319391634981
CC	GO:0000228	nuclear chromosome	36/418	171/18197	1.66520810692953e-24	9.90798823623068e-23	7.84063574234428e-23	zgc:110434/zgc:165551/zgc:114037/lrwd1/dclre1a/anp32e/zgc:92664/brms1la/terf1/pola1/ncaph/si:ch211-225g23.1/ndc80/swi5/bub1bb/mcm10/gins4/orc2/prim1/orc6/pole2/cdc45/mis12/pole/aurkb/aurka/pold2/gins2/pold1/pola2/prim2/gins1/rad9a/orc3/orc5/zgc:162895	36	418	526	Burhaan	0.0861244019138756	0.0684410646387833
BP	GO:0048285	organelle fission	35/418	179/18197	1.02253009819132e-22	5.85871874778507e-21	4.63626707289085e-21	xrcc3/ercc4/nsl1/cenps/dscc1/spdl1/cdca5/ncapg/ncaph/ndc80/rad51c/psmc3ip/pttg1/kif20ba/cenpx/fbxo5/espl1/bub1bb/sass6/sgol1/cenpe/kif18a/bora/fbxo43/zgc:85936/mis12/aurkb/ttk/aurka/cdca8/kif11/top2a/msh2/trip13/mad2l1	35	418	526	Burhaan	0.0837320574162679	0.0665399239543726
CC	GO:0032993	protein-DNA complex	26/418	89/18197	6.217984173239e-22	3.43543625571455e-20	2.71861488476577e-20	zgc:110434/zgc:165551/si:dkey-108k21.21/si:dkey-261m9.12/si:ch1073-159d7.7/si:ch1073-153i20.4/si:dkey-23a13.9/si:ch73-368j24.11/si:ch73-368j24.12/si:ch211-113a14.24/terf1/pola1/si:ch211-225g23.1/gins4/prim1/pole2/cdc45/pole/h3f3a/pold2/gins2/pold1/pola2/prim2/gins1/orc3	26	418	526	Burhaan	0.062200956937799	0.0494296577946768
BP	GO:0051726	regulation of cell cycle	45/418	350/18197	4.1954441784914e-21	2.23805246349179e-19	1.77107135375154e-19	nabp1a/ccndbp1/stil/zgc:123335/chek2/cenpw/cks1b/zwilch/spdl1/cdca5/ndc80/knstrn/gmnn/pttg1/cks2/kif20ba/fbxo5/e2f8/bub1bb/plk4/ccnf/e2f7/bora/fbxo43/cdkn1cb/cdc45/aurkb/ttk/aurka/kif11/top2a/tpx2/si: dkey-225f5.4/ccnb3/ssrp1a/msh2/cdk2/dtl/cdk1/ccna2/mad2l1/pclaf/rad9a/chek1/zgc:162895	45	418	526	Burhaan	0.107655502392345	0.0855513307984791
BP	GO:0098813	nuclear chromosome segregation	26/418	98/18197	9.51456165745919e-21	4.90634229469645e-19	3.88260884478071e-19	ercc4/nsl1/cenps/dscc1/spdl1/cdca5/ncapg/ncaph/ndc80/knstrn/pttg1/cenpx/espl1/bub1bb/sgol1/cenpe/kif18a/zgc:85936/mis12/aurkb/ttk/cdca8/top2a/trip13/mad2l1/esco2	26	418	526	Burhaan	0.062200956937799	0.0494296577946768
BP	GO:0031497	chromatin assembly	23/418	71/18197	1.07080756797876e-20	5.34367518601013e-19	4.2286899883168e-19	zgc:110434/si:dkey-23a13.14/si:dkey-108k21.21/zgc:114037/si:dkey-261m9.12/si:ch1073-159d7.7/si:ch73-368j24.14/si:ch211-113a14.11/si:ch1073-153i20.4/si:ch211-113a14.11/si:dkey-23a13.9/si:ch73-368j24.11/si:ch73-368j24.12/si:ch211-113a14.24/anp32e/si:dkey-148h10.5/mis18a/cenpp/oip5/setb/seta/chaf1b/rbbp4	23	418	526	Burhaan	0.0550239234449761	0.0437262357414449
BP	GO:0000724	double-strand break repair via homologous recombination	20/418	49/18197	1.63505597266573e-20	7.90447371785589e-19	6.25516479016528e-19	xrcc3/rtel1/ercc4/nabp1a/mcm9/zgc:123335/nsmce2/rad51c/zswim7/recql4/swi5/blm/cdc7/parpbp/xrcc2/brca2/gins4/cdc45/gins2/zgc:162895	20	418	526	Burhaan	0.0478468899521531	0.0380228136882129
BP	GO:0000725	recombinational repair	20/418	50/18197	2.66826206507045e-20	1.25084891353454e-18	9.8985288091768e-19	xrcc3/rtel1/ercc4/nabp1a/mcm9/zgc:123335/nsmce2/rad51c/zswim7/recql4/swi5/blm/cdc7/parpbp/xrcc2/brca2/gins4/cdc45/gins2/zgc:162895	20	418	526	Burhaan	0.0478468899521531	0.0380228136882129
BP	GO:0006334	nucleosome assembly	22/418	66/18197	3.67386086674891e-20	1.67160669437075e-18	1.32281739567461e-18	zgc:110434/si:dkey-23a13.14/si:dkey-108k21.21/zgc:114037/si:dkey-261m9.12/si:ch1073-159d7.7/si:ch73-368j24.14/si:ch211-113a14.11/si:ch1073-153i20.4/si:ch211-113a14.11/si:dkey-23a13.9/si:ch73-368j24.11/si:ch73-368j24.12/si:ch211-113a14.24/anp32e/si:dkey-148h10.5/mis18a/cenpp/oip5/setb/seta/chaf1b	22	418	526	Burhaan	0.0526315789473684	0.0418250950570342
BP	GO:0006333	chromatin assembly or disassembly	23/418	75/18197	4.41904943692885e-20	1.95321985112255e-18	1.54567052485662e-18	zgc:110434/si:dkey-23a13.14/si:dkey-108k21.21/zgc:114037/si:dkey-261m9.12/si:ch1073-159d7.7/si:ch73-368j24.14/si:ch211-113a14.11/si:ch1073-153i20.4/si:ch211-113a14.11/si:dkey-23a13.9/si:ch73-368j24.11/si:ch73-368j24.12/si:ch211-113a14.24/anp32e/si:dkey-148h10.5/mis18a/cenpp/oip5/setb/seta/chaf1b/rbbp4	23	418	526	Burhaan	0.0550239234449761	0.0437262357414449
BP	GO:0010564	regulation of cell cycle process	27/418	118/18197	1.14966621384701e-19	4.94037120228147e-18	3.90953744650315e-18	stil/zgc:123335/cdca5/ndc80/knstrn/pttg1/kif20ba/fbxo5/e2f8/bub1bb/plk4/ccnf/e2f7/bora/fbxo43/cdc45/aurkb/aurka/tpx2/ccnb3/msh2/cdk2/dtl/ccna2/mad2l1/chek1/zgc:162895	27	418	526	Burhaan	0.0645933014354067	0.0513307984790875
BP	GO:0034508	centromere complex assembly	12/418	13/18197	2.35170309148946e-19	9.83266130414646e-18	7.78102616046156e-18	cenpo/cenpw/si:dkey-148h10.5/cenpn/cenph/si:ch211-225g23.1/mis18a/cenpp/cenpx/oip5/cenpi/mis12	12	418	526	Burhaan	0.0287081339712919	0.0228136882129278
CC	GO:0005657	replication fork	17/418	36/18197	5.76411407214955e-19	2.34660117621457e-17	1.8569708215817e-17	xrcc3/pola1/rad51c/pif1/xrcc2/mcm10/gins4/prim1/pole2/cdc45/pole/pold2/gins2/pold1/pola2/prim2/rfc2	17	418	526	Burhaan	0.0406698564593301	0.032319391634981
BP	GO:0034728	nucleosome organization	22/418	78/18197	2.2190717187031e-18	8.8023178175223e-17	6.96566911970771e-17	zgc:110434/si:dkey-23a13.14/si:dkey-108k21.21/zgc:114037/si:dkey-261m9.12/si:ch1073-159d7.7/si:ch73-368j24.14/si:ch211-113a14.11/si:ch1073-153i20.4/si:ch211-113a14.11/si:dkey-23a13.9/si:ch73-368j24.11/si:ch73-368j24.12/si:ch211-113a14.24/anp32e/si:dkey-148h10.5/mis18a/cenpp/oip5/setb/seta/chaf1b	22	418	526	Burhaan	0.0526315789473684	0.0418250950570342
BP	GO:0045786	negative regulation of cell cycle	25/418	109/18197	2.51099149252867e-18	9.71125959735462e-17	7.68495554160747e-17	nabp1a/zgc:123335/chek2/zwilch/spdl1/ndc80/gmnn/pttg1/fbxo5/e2f8/bub1bb/ccnf/e2f7/fbxo43/cdkn1cb/aurkb/ttk/top2a/si: dkey-225f5.4/msh2/dtl/mad2l1/rad9a/chek1/zgc:162895	25	418	526	Burhaan	0.0598086124401914	0.0475285171102662
BP	GO:0006325	chromatin organization	39/418	314/18197	6.93487382728332e-18	2.61664629531885e-16	2.07066964342247e-16	zgc:110434/si:dkey-23a13.14/zgc:165551/si:dkey-108k21.21/zgc:114037/si:dkey-261m9.12/si:ch1073-159d7.7/si:ch73-368j24.14/si:ch211-113a14.11/si:ch1073-153i20.4/si:ch211-113a14.11/si:dkey-23a13.9/si:ch73-368j24.11/si:ch73-368j24.12/si:ch211-113a14.24/lrwd1/anp32e/tbl1x/hdac3/brms1la/si:dkey-148h10.5/ing5b/mis18a/dnmt3bb.2/cenpp/oip5/cdc45/aurkb/suv39h1b/eny2/setb/seta/chaf1b/dnmt1/hells/cdk1/unga/r…	39	418	526	Burhaan	0.0933014354066986	0.0741444866920152
BP	GO:0007346	regulation of mitotic cell cycle	33/418	227/18197	2.28525107703482e-17	8.41734146707826e-16	6.6610200566203e-16	nabp1a/zgc:123335/chek2/cenpw/cks1b/zwilch/cdca5/ndc80/pttg1/cks2/kif20ba/fbxo5/bub1bb/e2f7/bora/fbxo43/cdkn1cb/cdc45/aurkb/ttk/top2a/tpx2/si: dkey-225f5.4/ccnb3/msh2/cdk2/dtl/cdk1/ccna2/mad2l1/rad9a/chek1/zgc:162895	33	418	526	Burhaan	0.0789473684210526	0.0627376425855513
BP	GO:1903046	meiotic cell cycle process	19/418	62/18197	8.3992774247044e-17	3.02178655256226e-15	2.39127531087668e-15	xrcc3/ercc4/cenps/rad51c/psmc3ip/pttg1/cenpx/fbxo5/espl1/bub1bb/sgol1/fbxo43/zgc:85936/ttk/aurka/top2a/msh2/trip13/zgc:162895	19	418	526	Burhaan	0.0454545454545455	0.0361216730038023
BP	GO:0051321	meiotic cell cycle	21/418	83/18197	1.54987880142516e-16	5.449232967738e-15	4.31222259822359e-15	xrcc3/mre11a/ercc4/cenps/rad51c/psmc3ip/pttg1/cenpx/fbxo5/espl1/bub1bb/sgol1/fbxo43/zgc:85936/ttk/aurka/top2a/msh2/cdk1/trip13/zgc:162895	21	418	526	Burhaan	0.0502392344497608	0.0399239543726236
BP	GO:0007017	microtubule-based process	40/418	372/18197	4.12462843643271e-16	1.41795559803587e-14	1.12209189978275e-14	borcs5/stmn1a/stil/haus6/tube1/cenpw/cenph/spdl1/nusap1/ndc80/kif14/knstrn/cep72/kif20ba/sass6/melk/plk4/zgc:86764/wdr62/prc1b/ccnf/cenpe/kif18a/bora/ska1/kif20a/kifc1/aurkb/aurka/kif11/kif22/tpx2/prc1a/tacc3/dynll1/tubb2b/cdk1/haus5/haus4/kif2c	40	418	526	Burhaan	0.0956937799043062	0.0760456273764259
CC	GO:0000776	kinetochore	16/418	44/18197	1.04624146717513e-15	3.46292742156834e-14	2.74036987805531e-14	lrwd1/cenpo/nsl1/zwilch/cenph/spdl1/si:ch211-225g23.1/ndc80/ercc6l/knstrn/bub1bb/cenpi/ska1/mis12/nuf2/si: dkey-225f5.4	16	418	526	Burhaan	0.0382775119617225	0.0304182509505703
BP	GO:0045930	negative regulation of mitotic cell cycle	19/418	70/18197	1.05208525412871e-15	3.46292742156834e-14	2.74036987805531e-14	nabp1a/zgc:123335/chek2/zwilch/ndc80/pttg1/fbxo5/bub1bb/e2f7/aurkb/ttk/top2a/si: dkey-225f5.4/msh2/dtl/mad2l1/rad9a/chek1/zgc:162895	19	418	526	Burhaan	0.0454545454545455	0.0361216730038023
CC	GO:0015630	microtubule cytoskeleton	39/418	366/18197	1.33194143936057e-15	4.29273626393918e-14	3.39703485521129e-14	lrwd1/borcs5/cluap1/fam92a1/specc1la/stil/haus6/tube1/spdl1/nusap1/kif14/cep72/kif20ba/fbxo5/espl1/sass6/plk4/wdr62/ccnf/cenpe/kif18a/ska1/kif20a/kifc1/aurkb/aurka/cdca8/kif11/kif22/tpx2/tacc3/mastl/dynll1/tubb2b/dtl/cdk1/haus5/haus4/kif2c	39	418	526	Burhaan	0.0933014354066986	0.0741444866920152
CC	GO:0000793	condensed chromosome	18/418	65/18197	4.0833877421312e-15	1.28918384430142e-13	1.02018903202977e-13	lrwd1/nsl1/zwilch/nsmce2/spdl1/cdca5/ncapg/ncaph/ndc80/ercc6l/bub1bb/ska1/mis12/aurkb/aurka/nuf2/rad9a/zgc:162895	18	418	526	Burhaan	0.0430622009569378	0.0342205323193916
BP	GO:0140013	meiotic nuclear division	17/418	56/18197	4.31326151873742e-15	1.33452311389736e-13	1.05606803079824e-13	xrcc3/ercc4/cenps/rad51c/psmc3ip/pttg1/cenpx/fbxo5/espl1/bub1bb/sgol1/fbxo43/zgc:85936/ttk/top2a/msh2/trip13	17	418	526	Burhaan	0.0406698564593301	0.032319391634981
BP	GO:0007093	mitotic cell cycle checkpoint	16/418	49/18197	7.56764140446695e-15	2.29551789268831e-13	1.81654632681013e-13	nabp1a/zgc:123335/chek2/zwilch/ndc80/bub1bb/aurkb/ttk/top2a/si: dkey-225f5.4/msh2/dtl/mad2l1/rad9a/chek1/zgc:162895	16	418	526	Burhaan	0.0382775119617225	0.0304182509505703
BP	GO:0140014	mitotic nuclear division	21/418	103/18197	1.68945293325808e-14	5.02612247644278e-13	3.97739627809543e-13	nsl1/dscc1/spdl1/cdca5/ncapg/ncaph/ndc80/pttg1/kif20ba/fbxo5/bub1bb/cenpe/kif18a/bora/fbxo43/mis12/aurkb/aurka/cdca8/kif11/mad2l1	21	418	526	Burhaan	0.0502392344497608	0.0399239543726236
CC	GO:0043596	nuclear replication fork	12/418	23/18197	1.98628318117539e-14	5.79769826656287e-13	4.5879788276206e-13	pola1/mcm10/gins4/prim1/pole2/cdc45/pole/pold2/gins2/pold1/pola2/prim2	12	418	526	Burhaan	0.0287081339712919	0.0228136882129278
BP	GO:0000226	microtubule cytoskeleton organization	29/418	219/18197	2.54415103122343e-14	7.28852156537526e-13	5.76773420918683e-13	stmn1a/stil/haus6/cenpw/cenph/spdl1/nusap1/ndc80/knstrn/cep72/sass6/melk/plk4/zgc:86764/wdr62/prc1b/ccnf/kif18a/bora/ska1/aurkb/aurka/kif11/tpx2/prc1a/tacc3/cdk1/haus5/haus4	29	418	526	Burhaan	0.069377990430622	0.0551330798479087
BP	GO:0000075	cell cycle checkpoint	17/418	62/18197	2.86938825539065e-14	8.07080660198061e-13	6.3867914660657e-13	nabp1a/zgc:123335/chek2/zwilch/spdl1/ndc80/bub1bb/aurkb/ttk/top2a/si: dkey-225f5.4/msh2/dtl/mad2l1/rad9a/chek1/zgc:162895	17	418	526	Burhaan	0.0406698564593301	0.032319391634981
BP	GO:0051052	regulation of DNA metabolic process	16/418	53/18197	3.08480491765466e-14	8.52177358502101e-13	6.74366187825635e-13	rtel1/zgc:123335/dscc1/gmnn/blm/pif1/e2f8/parpbp/e2f7/msh2/dnmt1/hells/unga/esco2/pcna/dek	16	418	526	Burhaan	0.0382775119617225	0.0304182509505703
MF	GO:0003678	DNA helicase activity	13/418	33/18197	1.5565336540806e-13	4.22448695239067e-12	3.34302611208815e-12	rtel1/recql4/blm/pif1/gins4/cdc45/mcm2/gins2/hells/gins1/mcm5/mcm4/mcm6	13	418	526	Burhaan	0.0311004784688995	0.0247148288973384
BP	GO:0010948	negative regulation of cell cycle process	15/418	50/18197	2.20354912178342e-13	5.87739739896371e-12	4.65104832782962e-12	zgc:123335/ndc80/pttg1/fbxo5/e2f8/bub1bb/ccnf/e2f7/fbxo43/aurkb/msh2/dtl/mad2l1/chek1/zgc:162895	15	418	526	Burhaan	0.0358851674641148	0.0285171102661597
MF	GO:0008094	DNA-dependent ATPase activity	15/418	51/18197	3.05690705058194e-13	8.01531391059366e-12	6.34287760896841e-12	xrcc3/rtel1/dscc1/rad51c/rad18/recql4/blm/pif1/xrcc2/top2a/rad54l/msh2/hells/rbbp4/rfc2	15	418	526	Burhaan	0.0358851674641148	0.0285171102661597
CC	GO:0000779	condensed chromosome, centromeric region	12/418	28/18197	4.02763679253173e-13	1.03845901967443e-11	8.21779226265684e-12	lrwd1/nsl1/zwilch/spdl1/ndc80/ercc6l/bub1bb/ska1/mis12/aurkb/aurka/nuf2	12	418	526	Burhaan	0.0287081339712919	0.0228136882129278
BP	GO:0000819	sister chromatid segregation	17/418	72/18197	4.26258655292898e-13	1.08101990121002e-11	8.55459561873408e-12	nsl1/dscc1/spdl1/cdca5/ncapg/ncaph/ndc80/pttg1/bub1bb/cenpe/kif18a/mis12/aurkb/cdca8/top2a/mad2l1/esco2	17	418	526	Burhaan	0.0406698564593301	0.032319391634981
BP	GO:0007051	spindle organization	16/418	65/18197	1.04661798639984e-12	2.61148068542025e-11	2.0665818644873e-11	stil/haus6/cenpw/cenph/ndc80/knstrn/cep72/sass6/wdr62/bora/aurkb/aurka/kif11/tpx2/haus5/haus4	16	418	526	Burhaan	0.0382775119617225	0.0304182509505703
CC	GO:0000785	chromatin	24/418	178/18197	3.06433259350605e-12	7.52463892405375e-11	5.95458447159154e-11	zgc:110434/zgc:165551/si:dkey-108k21.21/zgc:114037/si:dkey-261m9.12/si:ch1073-159d7.7/si:ch1073-153i20.4/si:dkey-23a13.9/si:ch73-368j24.11/si:ch73-368j24.12/si:ch211-113a14.24/lrwd1/anp32e/hmgn2/zgc:92664/brms1la/dscc1/si:ch211-225g23.1/mis18a/swi5/oip5/parpbp/h3f3a/esco2	24	418	526	Burhaan	0.0574162679425837	0.0456273764258555
BP	GO:0022414	reproductive process	25/418	196/18197	3.7756660195175e-12	9.12649270655245e-11	7.22220325772837e-11	xrcc3/mre11a/ercc4/cenps/rad51c/psmc3ip/fancl/pttg1/spinb/cenpx/fbxo5/espl1/bub1bb/sass6/sgol1/fbxo43/brca2/zgc:85936/ttk/aurka/top2a/msh2/cdk1/trip13/zgc:162895	25	418	526	Burhaan	0.0598086124401914	0.0475285171102662
BP	GO:0000003	reproduction	25/418	197/18197	4.23427308554766e-12	1.00775699436034e-10	7.97483335788166e-11	xrcc3/mre11a/ercc4/cenps/rad51c/psmc3ip/fancl/pttg1/spinb/cenpx/fbxo5/espl1/bub1bb/sass6/sgol1/fbxo43/brca2/zgc:85936/ttk/aurka/top2a/msh2/cdk1/trip13/zgc:162895	25	418	526	Burhaan	0.0598086124401914	0.0475285171102662
BP	GO:0034622	cellular macromolecular complex assembly	40/418	494/18197	4.77237284764499e-12	1.11861527201618e-10	8.85210465998585e-11	zgc:110434/si:dkey-23a13.14/si:dkey-108k21.21/zgc:114037/si:dkey-261m9.12/si:ch1073-159d7.7/si:ch73-368j24.14/si:ch211-113a14.11/si:ch1073-153i20.4/si:ch211-113a14.11/si:dkey-23a13.9/si:ch73-368j24.11/si:ch73-368j24.12/si:ch211-113a14.24/xrcc3/eif2d/anp32e/cenpo/si:dkey-118j18.1/cenpw/si:dkey-148h10.5/cenpn/cenph/si:ch211-225g23.1/rad51c/mis18a/cenpp/swi5/cenpx/oip5/cenpi/cdc45/mis12/snrpd3l/setb…	40	418	526	Burhaan	0.0956937799043062	0.0760456273764259
MF	GO:0004386	helicase activity	19/418	108/18197	4.90970985769471e-12	1.13363002236623e-10	8.97092311783023e-11	rtel1/mcm9/gtf2f2a/ercc6l/recql4/blm/pif1/gins4/mcm3/cdc45/ddx39aa/ddx39ab/mcm2/gins2/hells/gins1/mcm5/mcm4/mcm6	19	418	526	Burhaan	0.0454545454545455	0.0361216730038023
BP	GO:0000070	mitotic sister chromatid segregation	15/418	62/18197	7.08329576900102e-12	1.61144978744773e-10	1.27521253550282e-10	nsl1/dscc1/spdl1/cdca5/ncapg/ncaph/ndc80/pttg1/bub1bb/cenpe/kif18a/mis12/aurkb/cdca8/mad2l1	15	418	526	Burhaan	0.0358851674641148	0.0285171102661597
CC	GO:0030894	replisome	8/418	12/18197	3.31336245277688e-11	7.32253102063689e-10	5.79464741741279e-10	pola1/prim1/pole2/pole/pold2/pold1/pola2/prim2	8	418	526	Burhaan	0.0191387559808612	0.0152091254752852
CC	GO:0043601	nuclear replisome	8/418	12/18197	3.31336245277688e-11	7.32253102063689e-10	5.79464741741279e-10	pola1/prim1/pole2/pole/pold2/pold1/pola2/prim2	8	418	526	Burhaan	0.0191387559808612	0.0152091254752852
CC	GO:0000777	condensed chromosome kinetochore	10/418	24/18197	5.40857640933149e-11	1.17846024017406e-09	9.3256847502632e-10	lrwd1/nsl1/zwilch/spdl1/ndc80/ercc6l/bub1bb/ska1/mis12/nuf2	10	418	526	Burhaan	0.0239234449760766	0.0190114068441065
MF	GO:0003887	DNA-directed DNA polymerase activity	9/418	18/18197	6.61816858207762e-11	1.42198705506584e-09	1.12528217265443e-09	polq/primpol/pola1/pole2/pole/pold2/pold1/pola2/prim2	9	418	526	Burhaan	0.0215311004784689	0.0171102661596958
BP	GO:1901990	regulation of mitotic cell cycle phase transition	14/418	62/18197	9.77886960534705e-11	2.07231661362629e-09	1.63991713785416e-09	zgc:123335/cdca5/ndc80/bub1bb/e2f7/cdc45/aurkb/ccnb3/cdk2/dtl/ccna2/mad2l1/chek1/zgc:162895	14	418	526	Burhaan	0.0334928229665072	0.026615969581749
BP	GO:0000910	cytokinesis	11/418	33/18197	1.01285953515957e-10	2.11742392012413e-09	1.67561257381306e-09	nusap1/fbxo5/e2f8/zgc:86764/cep55l/prc1b/e2f7/kif20a/aurkb/aurka/prc1a	11	418	526	Burhaan	0.0263157894736842	0.0209125475285171
BP	GO:0044772	mitotic cell cycle phase transition	16/418	87/18197	1.20536824345592e-10	2.47528025028425e-09	1.95880034775666e-09	zgc:123335/cdca5/ndc80/bub1bb/e2f7/cdc45/aurkb/mastl/ccnb3/cdk2/dtl/cdk1/ccna2/mad2l1/chek1/zgc:162895	16	418	526	Burhaan	0.0382775119617225	0.0304182509505703
BP	GO:1901987	regulation of cell cycle phase transition	14/418	63/18197	1.23127188352402e-10	2.47528025028425e-09	1.95880034775666e-09	zgc:123335/cdca5/ndc80/bub1bb/e2f7/cdc45/aurkb/ccnb3/cdk2/dtl/ccna2/mad2l1/chek1/zgc:162895	14	418	526	Burhaan	0.0334928229665072	0.026615969581749
MF	GO:0034061	DNA polymerase activity	9/418	19/18197	1.2320399435804e-10	2.47528025028425e-09	1.95880034775666e-09	polq/primpol/pola1/pole2/pole/pold2/pold1/pola2/prim2	9	418	526	Burhaan	0.0215311004784689	0.0171102661596958
BP	GO:0044770	cell cycle phase transition	16/418	89/18197	1.72229753575878e-10	3.41589011258824e-09	2.70314714451749e-09	zgc:123335/cdca5/ndc80/bub1bb/e2f7/cdc45/aurkb/mastl/ccnb3/cdk2/dtl/cdk1/ccna2/mad2l1/chek1/zgc:162895	16	418	526	Burhaan	0.0382775119617225	0.0304182509505703
CC	GO:0044815	DNA packaging complex	14/418	65/18197	1.92641709303281e-10	3.77236359863514e-09	2.98524061185498e-09	zgc:110434/zgc:165551/si:dkey-108k21.21/si:dkey-261m9.12/si:ch1073-159d7.7/si:ch1073-153i20.4/si:dkey-23a13.9/si:ch73-368j24.11/si:ch73-368j24.12/si:ch211-113a14.24/ncapg/ncaph/si:ch211-225g23.1/h3f3a	14	418	526	Burhaan	0.0334928229665072	0.026615969581749
MF	GO:0003697	single-stranded DNA binding	12/418	44/18197	2.00228692643173e-10	3.87192234398735e-09	3.06402591505276e-09	tdp1/xrcc3/ercc4/nabp1a/tdp2b/rad51c/brca2/mcm10/rad51ap1/prim1/cdc45/prim2	12	418	526	Burhaan	0.0287081339712919	0.0228136882129278
BP	GO:0034502	protein localization to chromosome	7/418	10/18197	3.63057808343324e-10	6.93395591984102e-09	5.48715050166713e-09	lrwd1/zgc:123335/spdl1/cdca5/si:ch211-225g23.1/mis12/aurkb	7	418	526	Burhaan	0.0167464114832536	0.0133079847908745
BP	GO:0045132	meiotic chromosome segregation	11/418	37/18197	4.11932046047321e-10	7.77144969799032e-09	6.14989691338941e-09	ercc4/cenps/pttg1/cenpx/espl1/bub1bb/sgol1/zgc:85936/ttk/top2a/trip13	11	418	526	Burhaan	0.0263157894736842	0.0209125475285171
CC	GO:0005875	microtubule associated complex	17/418	109/18197	4.71332479515775e-10	8.78495597362535e-09	6.95192991346666e-09	borcs5/haus6/kif14/kif20ba/cenpe/kif18a/kif20a/kifc1/aurkb/aurka/cdca8/kif11/kif22/dynll1/haus5/haus4/kif2c	17	418	526	Burhaan	0.0406698564593301	0.032319391634981
BP	GO:0006271	DNA strand elongation involved in DNA replication	7/418	11/18197	9.78686092764822e-10	1.80241355417521e-08	1.42633073419234e-08	pola1/pole/pold2/gins1/parp1/rnaseh2a/pcna	7	418	526	Burhaan	0.0167464114832536	0.0133079847908745
BP	GO:0007127	meiosis I	11/418	42/18197	1.85987238197177e-09	3.38496773518862e-08	2.67867687954572e-08	xrcc3/ercc4/cenps/rad51c/psmc3ip/pttg1/cenpx/zgc:85936/top2a/msh2/trip13	11	418	526	Burhaan	0.0263157894736842	0.0209125475285171
BP	GO:0051304	chromosome separation	10/418	33/18197	2.12141957682626e-09	3.81608847133748e-08	3.01984206591058e-08	ercc4/cenps/ndc80/pttg1/cenpx/espl1/bub1bb/ttk/top2a/mad2l1	10	418	526	Burhaan	0.0239234449760766	0.0190114068441065
CC	GO:0005819	spindle	13/418	66/18197	2.79075866004065e-09	4.96241798515274e-08	3.92698405520541e-08	specc1la/haus6/spdl1/nusap1/fbxo5/espl1/wdr62/ska1/aurkb/aurka/cdca8/tpx2/cdk1	13	418	526	Burhaan	0.0311004784688995	0.0247148288973384
BP	GO:0007131	reciprocal meiotic recombination	9/418	26/18197	3.61259327713223e-09	6.27941775249839e-08	4.96918507546397e-08	xrcc3/ercc4/cenps/rad51c/psmc3ip/cenpx/top2a/msh2/trip13	9	418	526	Burhaan	0.0215311004784689	0.0171102661596958
BP	GO:0035825	homologous recombination	9/418	26/18197	3.61259327713223e-09	6.27941775249839e-08	4.96918507546397e-08	xrcc3/ercc4/cenps/rad51c/psmc3ip/cenpx/top2a/msh2/trip13	9	418	526	Burhaan	0.0215311004784689	0.0171102661596958
BP	GO:1902850	microtubule cytoskeleton organization involved in mitosis	12/418	56/18197	4.13215185829812e-09	7.10270991643021e-08	5.62069311251545e-08	stil/cenph/spdl1/nusap1/ndc80/sass6/wdr62/bora/aurkb/aurka/kif11/tpx2	12	418	526	Burhaan	0.0287081339712919	0.0228136882129278
BP	GO:0022616	DNA strand elongation	7/418	13/18197	4.89016913296797e-09	8.31328752604555e-08	6.578677503345e-08	pola1/pole/pold2/gins1/parp1/rnaseh2a/pcna	7	418	526	Burhaan	0.0167464114832536	0.0133079847908745
BP	GO:0000086	G2/M transition of mitotic cell cycle	9/418	27/18197	5.30952558783544e-09	8.83208181116283e-08	6.98922270362493e-08	zgc:123335/aurkb/mastl/ccnb3/cdk2/dtl/ccna2/chek1/zgc:162895	9	418	526	Burhaan	0.0215311004784689	0.0171102661596958
BP	GO:0044839	cell cycle G2/M phase transition	9/418	27/18197	5.30952558783544e-09	8.83208181116283e-08	6.98922270362493e-08	zgc:123335/aurkb/mastl/ccnb3/cdk2/dtl/ccna2/chek1/zgc:162895	9	418	526	Burhaan	0.0215311004784689	0.0171102661596958
BP	GO:0007052	mitotic spindle organization	10/418	38/18197	9.77729119651615e-09	1.60909249797984e-07	1.27334710655636e-07	stil/cenph/ndc80/sass6/wdr62/bora/aurkb/aurka/kif11/tpx2	10	418	526	Burhaan	0.0239234449760766	0.0190114068441065
CC	GO:0000786	nucleosome	12/418	61/18197	1.16214839663986e-08	1.89246691537039e-07	1.49759400032372e-07	zgc:110434/zgc:165551/si:dkey-108k21.21/si:dkey-261m9.12/si:ch1073-159d7.7/si:ch1073-153i20.4/si:dkey-23a13.9/si:ch73-368j24.11/si:ch73-368j24.12/si:ch211-113a14.24/si:ch211-225g23.1/h3f3a	12	418	526	Burhaan	0.0287081339712919	0.0228136882129278
CC	GO:0019013	viral nucleocapsid	9/418	31/18197	2.10506774278545e-08	3.35725752380318e-07	2.65674854569666e-07	hnrnph1/elavl1a/raver1/hnrnpc/snrpd3l/snrpf/snrpd1/hnrnpa0b/hnrnpa1b	9	418	526	Burhaan	0.0215311004784689	0.0171102661596958
CC	GO:0019028	viral capsid	9/418	31/18197	2.10506774278545e-08	3.35725752380318e-07	2.65674854569666e-07	hnrnph1/elavl1a/raver1/hnrnpc/snrpd3l/snrpf/snrpd1/hnrnpa0b/hnrnpa1b	9	418	526	Burhaan	0.0215311004784689	0.0171102661596958
BP	GO:0010389	regulation of G2/M transition of mitotic cell cycle	8/418	23/18197	2.62803835523565e-08	4.10664175308035e-07	3.24976991721324e-07	zgc:123335/aurkb/ccnb3/cdk2/dtl/ccna2/chek1/zgc:162895	8	418	526	Burhaan	0.0191387559808612	0.0152091254752852
BP	GO:1902749	regulation of cell cycle G2/M phase transition	8/418	23/18197	2.62803835523565e-08	4.10664175308035e-07	3.24976991721324e-07	zgc:123335/aurkb/ccnb3/cdk2/dtl/ccna2/chek1/zgc:162895	8	418	526	Burhaan	0.0191387559808612	0.0152091254752852
MF	GO:0043138	3'-5' DNA helicase activity	6/418	10/18197	2.75388626840077e-08	4.26026205721599e-07	3.37133655805273e-07	recql4/blm/gins4/cdc45/gins2/gins1	6	418	526	Burhaan	0.0143540669856459	0.0114068441064639
MF	GO:0003682	chromatin binding	18/418	160/18197	3.03545980460855e-08	4.64936269082121e-07	3.6792493514953e-07	lrwd1/hdac3/hmgn2/zgc:123335/cenps/primpol/cdca5/ncaph/mcm3/zgc:85936/cdc45/eny2/mcm2/dnmt1/ube2t/mcm5/mcm4/dek	18	418	526	Burhaan	0.0430622009569378	0.0342205323193916
BP	GO:0044774	mitotic DNA integrity checkpoint	8/418	24/18197	3.86332424024247e-08	5.75116326734563e-07	4.55115359434081e-07	zgc:123335/chek2/top2a/msh2/dtl/rad9a/chek1/zgc:162895	8	418	526	Burhaan	0.0191387559808612	0.0152091254752852
CC	GO:0019012	virion	9/418	33/18197	3.86632824695504e-08	5.75116326734563e-07	4.55115359434081e-07	hnrnph1/elavl1a/raver1/hnrnpc/snrpd3l/snrpf/snrpd1/hnrnpa0b/hnrnpa1b	9	418	526	Burhaan	0.0215311004784689	0.0171102661596958
CC	GO:0044423	virion part	9/418	33/18197	3.86632824695504e-08	5.75116326734563e-07	4.55115359434081e-07	hnrnph1/elavl1a/raver1/hnrnpc/snrpd3l/snrpf/snrpd1/hnrnpa0b/hnrnpa1b	9	418	526	Burhaan	0.0215311004784689	0.0171102661596958
CC	GO:0005654	nucleoplasm	26/418	326/18197	4.01936957808709e-08	5.92187117838165e-07	4.68624242537874e-07	tbl1x/gtf2f2a/tdp2b/zgc:92664/brms1la/zgc:123335/cenps/ing5b/dscc1/si:dkey-57h18.1/fancl/cenpx/med4/gins4/fen1/tut1/cdc45/eny2/sumo3b/rbm8a/polr2h/gins2/gins1/orc3/rbbp4/kpna2	26	418	526	Burhaan	0.062200956937799	0.0494296577946768
BP	GO:1901991	negative regulation of mitotic cell cycle phase transition	9/418	34/18197	5.15221395075218e-08	7.51931602057888e-07	5.95037221919045e-07	zgc:123335/ndc80/bub1bb/e2f7/aurkb/dtl/mad2l1/chek1/zgc:162895	9	418	526	Burhaan	0.0215311004784689	0.0171102661596958
CC	GO:0042555	MCM complex	6/418	11/18197	5.94110745934992e-08	8.58961985010684e-07	6.79735167262563e-07	mcm9/mcm3/mcm2/mcm5/mcm4/mcm6	6	418	526	Burhaan	0.0143540669856459	0.0114068441064639
BP	GO:1901988	negative regulation of cell cycle phase transition	9/418	35/18197	6.79589129712684e-08	9.73448503394002e-07	7.70333487188939e-07	zgc:123335/ndc80/bub1bb/e2f7/aurkb/dtl/mad2l1/chek1/zgc:162895	9	418	526	Burhaan	0.0215311004784689	0.0171102661596958
MF	GO:0016887	ATPase activity	27/418	358/18197	6.98164412695263e-08	9.90881051779423e-07	7.8412864506479e-07	xrcc3/rtel1/dscc1/kif14/rad51c/rad18/recql4/kif20ba/blm/pif1/cenpe/kif18a/xrcc2/kif20a/kifc1/kif11/kif22/top2a/rad54l/dynll1/msh2/ddx39aa/ddx39ab/hells/kif2c/rbbp4/rfc2	27	418	526	Burhaan	0.0645933014354067	0.0513307984790875
BP	GO:0051783	regulation of nuclear division	10/418	47/18197	8.90380056270968e-08	1.2521981336829e-06	9.90920579371422e-07	cdca5/ndc80/pttg1/kif20ba/fbxo5/bub1bb/bora/fbxo43/msh2/mad2l1	10	418	526	Burhaan	0.0239234449760766	0.0190114068441065
BP	GO:0090068	positive regulation of cell cycle process	7/418	19/18197	1.27415929116666e-07	1.77578776886021e-06	1.40526055535973e-06	cdca5/ndc80/e2f8/plk4/e2f7/cdc45/aurkb	7	418	526	Burhaan	0.0167464114832536	0.0133079847908745
BP	GO:0044773	mitotic DNA damage checkpoint	7/418	21/18197	2.82564846842253e-07	3.90292694700862e-06	3.08856124884906e-06	zgc:123335/chek2/msh2/dtl/rad9a/chek1/zgc:162895	7	418	526	Burhaan	0.0167464114832536	0.0133079847908745
BP	GO:0007088	regulation of mitotic nuclear division	9/418	44/18197	5.68188241888429e-07	7.76907713338567e-06	6.14801939654172e-06	cdca5/ndc80/pttg1/kif20ba/fbxo5/bub1bb/bora/fbxo43/mad2l1	9	418	526	Burhaan	0.0215311004784689	0.0171102661596958
BP	GO:0051784	negative regulation of nuclear division	7/418	23/18197	5.72511178542965e-07	7.76907713338567e-06	6.14801939654172e-06	ndc80/pttg1/fbxo5/bub1bb/fbxo43/msh2/mad2l1	7	418	526	Burhaan	0.0167464114832536	0.0133079847908745
CC	GO:0044451	nucleoplasm part	22/418	280/18197	5.81645613391233e-07	7.82439794709771e-06	6.19179723912131e-06	tbl1x/gtf2f2a/tdp2b/zgc:92664/brms1la/cenps/ing5b/si:dkey-57h18.1/fancl/cenpx/med4/gins4/tut1/cdc45/eny2/sumo3b/rbm8a/polr2h/gins2/gins1/orc3/rbbp4	22	418	526	Burhaan	0.0526315789473684	0.0418250950570342
BP	GO:0006275	regulation of DNA replication	6/418	15/18197	5.95191135109811e-07	7.93759212081791e-06	6.28137286871788e-06	dscc1/gmnn/e2f8/e2f7/esco2/pcna	6	418	526	Burhaan	0.0143540669856459	0.0114068441064639
CC	GO:0005871	kinesin complex	10/418	57/18197	6.04978681968306e-07	7.97546689029983e-06	6.31134487355404e-06	borcs5/kif14/kif20ba/cenpe/kif18a/kif20a/kifc1/kif11/kif22/kif2c	10	418	526	Burhaan	0.0239234449760766	0.0190114068441065
CC	GO:0000794	condensed nuclear chromosome	8/418	33/18197	6.08342012317634e-07	7.97546689029983e-06	6.31134487355404e-06	ncaph/ndc80/bub1bb/mis12/aurkb/aurka/rad9a/zgc:162895	8	418	526	Burhaan	0.0191387559808612	0.0152091254752852
BP	GO:0031570	DNA integrity checkpoint	8/418	35/18197	9.90548919797513e-07	1.28771359573677e-05	1.0190255583587e-05	zgc:123335/chek2/top2a/msh2/dtl/rad9a/chek1/zgc:162895	8	418	526	Burhaan	0.0191387559808612	0.0152091254752852
BP	GO:0071897	DNA biosynthetic process	7/418	26/18197	1.44724628426391e-06	1.86574166813022e-05	1.47644511280608e-05	primpol/pif1/tk1/pole2/lig1/dtl/pcna	7	418	526	Burhaan	0.0167464114832536	0.0133079847908745
BP	GO:0006301	postreplication repair	6/418	18/18197	2.08198774474231e-06	2.66184714141847e-05	2.10643910146612e-05	primpol/rad18/pole2/msh2/dtl/pcna	6	418	526	Burhaan	0.0143540669856459	0.0114068441064639
CC	GO:0005874	microtubule	14/418	133/18197	2.34036648786285e-06	2.96766143993757e-05	2.34844368022821e-05	haus6/tube1/nusap1/kif18a/ska1/kif20a/kifc1/aurkb/aurka/kif11/kif22/tpx2/tubb2b/kif2c	14	418	526	Burhaan	0.0334928229665072	0.026615969581749
BP	GO:0000018	regulation of DNA recombination	5/418	11/18197	2.57412602183819e-06	3.21142980305135e-05	2.54134852580459e-05	rtel1/zgc:123335/blm/parpbp/msh2	5	418	526	Burhaan	0.0119617224880383	0.00950570342205323
BP	GO:0051307	meiotic chromosome separation	5/418	11/18197	2.57412602183819e-06	3.21142980305135e-05	2.54134852580459e-05	ercc4/cenps/cenpx/espl1/top2a	5	418	526	Burhaan	0.0119617224880383	0.00950570342205323
MF	GO:0016779	nucleotidyltransferase activity	12/418	100/18197	3.12589849513671e-06	3.86861197758119e-05	3.06140627355284e-05	polq/primpol/pola1/prim1/tut1/pole2/pole/polr2h/pold2/pold1/pola2/prim2	12	418	526	Burhaan	0.0287081339712919	0.0228136882129278
BP	GO:0010212	response to ionizing radiation	7/418	29/18197	3.23535765439609e-06	3.97230023123075e-05	3.14345944199052e-05	xrcc3/nabp1a/zgc:123335/rad51c/swi5/msh2/rad9a	7	418	526	Burhaan	0.0167464114832536	0.0133079847908745
BP	GO:0007098	centrosome cycle	8/418	41/18197	3.56429413856357e-06	4.34170317508492e-05	3.43578456953952e-05	stil/haus6/sass6/plk4/ccnf/aurka/haus5/haus4	8	418	526	Burhaan	0.0191387559808612	0.0152091254752852
BP	GO:0031023	microtubule organizing center organization	8/418	44/18197	6.22479202574797e-06	7.52324473736883e-05	5.95348118909941e-05	stil/haus6/sass6/plk4/ccnf/aurka/haus5/haus4	8	418	526	Burhaan	0.0191387559808612	0.0152091254752852
MF	GO:0008017	microtubule binding	14/418	145/18197	6.49295866076402e-06	7.7865170916294e-05	6.16182041817099e-05	nusap1/kif14/kif20ba/zgc:86764/prc1b/cenpe/kif18a/ska1/kif20a/kifc1/kif11/kif22/prc1a/kif2c	14	418	526	Burhaan	0.0334928229665072	0.026615969581749
BP	GO:0000077	DNA damage checkpoint	7/418	32/18197	6.57402875992379e-06	7.82309422430931e-05	6.19076554477034e-05	zgc:123335/chek2/msh2/dtl/rad9a/chek1/zgc:162895	7	418	526	Burhaan	0.0167464114832536	0.0133079847908745
MF	GO:0004518	nuclease activity	13/418	126/18197	6.69930480405789e-06	7.91131643654776e-05	6.2605797405539e-05	xrcc3/mre11a/dclre1a/ercc4/tdp2b/pola1/rad51c/fen1/zgc:85936/pole/pold1/rad9a/rnaseh2a	13	418	526	Burhaan	0.0311004784688995	0.0247148288973384
BP	GO:0010972	negative regulation of G2/M transition of mitotic cell cycle	5/418	13/18197	6.90290722906634e-06	8.02917104012453e-05	6.3538433774469e-05	zgc:123335/aurkb/dtl/chek1/zgc:162895	5	418	526	Burhaan	0.0119617224880383	0.00950570342205323
BP	GO:1902750	negative regulation of cell cycle G2/M phase transition	5/418	13/18197	6.90290722906634e-06	8.02917104012453e-05	6.3538433774469e-05	zgc:123335/aurkb/dtl/chek1/zgc:162895	5	418	526	Burhaan	0.0119617224880383	0.00950570342205323
MF	GO:0015631	tubulin binding	15/418	167/18197	7.4315436884985e-06	8.57955081052775e-05	6.78938358972801e-05	stmn1a/nusap1/kif14/kif20ba/zgc:86764/prc1b/cenpe/kif18a/ska1/kif20a/kifc1/kif11/kif22/prc1a/kif2c	15	418	526	Burhaan	0.0358851674641148	0.0285171102661597
CC	GO:0061695	transferase complex, transferring phosphorus-containing groups	14/418	148/18197	8.23692431084157e-06	9.43890511768289e-05	7.46942921911013e-05	gtf2f2a/cks1b/pola1/cks2/med4/prim1/pole2/pole/polr2h/cdk2/pold2/pold1/pola2/prim2	14	418	526	Burhaan	0.0334928229665072	0.026615969581749
BP	GO:0030261	chromosome condensation	5/418	14/18197	1.05355427637451e-05	0.000118967041281121	9.41439587724588e-05	cdca5/ncapg/ncaph/top2a/ncaph2	5	418	526	Burhaan	0.0119617224880383	0.00950570342205323
BP	GO:0051053	negative regulation of DNA metabolic process	5/418	14/18197	1.05355427637451e-05	0.000118967041281121	9.41439587724588e-05	gmnn/blm/pif1/parpbp/msh2	5	418	526	Burhaan	0.0119617224880383	0.00950570342205323
BP	GO:0051225	spindle assembly	7/418	35/18197	1.23758932376143e-05	0.000138735556801372	0.000109787672275709	stil/haus6/cenpw/aurkb/kif11/haus5/haus4	7	418	526	Burhaan	0.0167464114832536	0.0133079847908745
MF	GO:0003777	microtubule motor activity	10/418	79/18197	1.28743099299874e-05	0.000143284586055327	0.000113387523275845	kif14/kif20ba/cenpe/kif18a/kif20a/kifc1/kif11/kif22/dynll1/kif2c	10	418	526	Burhaan	0.0239234449760766	0.0190114068441065
BP	GO:0043486	histone exchange	5/418	15/18197	1.55057185780627e-05	0.000171338190287592	0.00013558759929539	anp32e/si:dkey-148h10.5/mis18a/cenpp/oip5	5	418	526	Burhaan	0.0119617224880383	0.00950570342205323
MF	GO:0003690	double-stranded DNA binding	17/418	222/18197	1.56577951851887e-05	0.000171791554265865	0.00013594636655748	tdp1/xrcc3/sfpq/sinhcafl/terf1/cenps/rad51c/cenpx/mcm10/orc2/rad51ap1/orc6/cdc45/msh2/orc3/mcm5/orc5	17	418	526	Burhaan	0.0406698564593301	0.032319391634981
BP	GO:0010639	negative regulation of organelle organization	9/418	65/18197	1.67339464926816e-05	0.000182305741015341	0.000144266714388352	ndc80/pttg1/pif1/fbxo5/bub1bb/ccnf/fbxo43/msh2/mad2l1	9	418	526	Burhaan	0.0215311004784689	0.0171102661596958
BP	GO:0006304	DNA modification	6/418	25/18197	1.73287604588331e-05	0.000186163836318158	0.000147319798345197	dnmt3bb.2/dnmt3ba/dnmt1/hells/unga/gcna	6	418	526	Burhaan	0.0143540669856459	0.0114068441064639
BP	GO:0044728	DNA methylation or demethylation	6/418	25/18197	1.73287604588331e-05	0.000186163836318158	0.000147319798345197	dnmt3bb.2/dnmt3ba/dnmt1/hells/unga/gcna	6	418	526	Burhaan	0.0143540669856459	0.0114068441064639
BP	GO:0045787	positive regulation of cell cycle	7/418	38/18197	2.18870216557435e-05	0.000233511879320243	0.000184788429659744	cdca5/ndc80/e2f8/plk4/e2f7/cdc45/aurkb	7	418	526	Burhaan	0.0167464114832536	0.0133079847908745
BP	GO:0031577	spindle checkpoint	5/418	16/18197	2.21292813957802e-05	0.000234479440542959	0.000185554104277523	spdl1/ndc80/bub1bb/aurkb/mad2l1	5	418	526	Burhaan	0.0119617224880383	0.00950570342205323
BP	GO:0051129	negative regulation of cellular component organization	10/418	85/18197	2.47429381475576e-05	0.000260389968124297	0.000206058267566126	sfpq/ndc80/pttg1/pif1/fbxo5/bub1bb/ccnf/fbxo43/msh2/mad2l1	10	418	526	Burhaan	0.0239234449760766	0.0190114068441065
BP	GO:0006284	base-excision repair	6/418	27/18197	2.78583153549929e-05	0.000291194688203879	0.000230435425020319	tdg.2/recql4/zgc:110224/pole/pold1/unga	6	418	526	Burhaan	0.0143540669856459	0.0114068441064639
BP	GO:0009411	response to UV	5/418	17/18197	3.07600838192044e-05	0.000319368118579256	0.00025273032484447	primpol/rad18/aurkb/msh2/dtl	5	418	526	Burhaan	0.0119617224880383	0.00950570342205323
BP	GO:0051983	regulation of chromosome segregation	6/418	28/18197	3.477323441557e-05	0.000358627957605912	0.000283798397370582	cdca5/ndc80/knstrn/pttg1/bub1bb/mad2l1	6	418	526	Burhaan	0.0143540669856459	0.0114068441064639
CC	GO:0005815	microtubule organizing center	14/418	169/18197	3.70137766602513e-05	0.000379207367506018	0.000300083807987956	lrwd1/cluap1/fam92a1/stil/haus6/cep72/espl1/sass6/plk4/ccnf/aurkb/aurka/mastl/dtl	14	418	526	Burhaan	0.0334928229665072	0.026615969581749
MF	GO:0042623	ATPase activity, coupled	19/418	287/18197	3.87088755392189e-05	0.000393964674073498	0.000311761926953681	xrcc3/rtel1/dscc1/rad51c/rad18/recql4/blm/pif1/xrcc2/kif11/top2a/rad54l/dynll1/msh2/ddx39aa/ddx39ab/hells/rbbp4/rfc2	19	418	526	Burhaan	0.0454545454545455	0.0361216730038023
BP	GO:0051303	establishment of chromosome localization	5/418	18/18197	4.17901207709205e-05	0.00042254455446153	0.000334378468913523	spdl1/cdca5/ndc80/cenpe/zgc:85936	5	418	526	Burhaan	0.0119617224880383	0.00950570342205323
BP	GO:0019985	translesion synthesis	4/418	10/18197	5.16453038406565e-05	0.000508887165869399	0.000402705252207064	primpol/pole2/dtl/pcna	4	418	526	Burhaan	0.00956937799043062	0.00760456273764259
CC	GO:0031298	replication fork protection complex	4/418	10/18197	5.16453038406565e-05	0.000508887165869399	0.000402705252207064	mcm10/gins4/cdc45/gins2	4	418	526	Burhaan	0.00956937799043062	0.00760456273764259
BP	GO:0044818	mitotic G2/M transition checkpoint	4/418	10/18197	5.16453038406565e-05	0.000508887165869399	0.000402705252207064	zgc:123335/dtl/chek1/zgc:162895	4	418	526	Burhaan	0.00956937799043062	0.00760456273764259
BP	GO:0045005	DNA-dependent DNA replication maintenance of fidelity	4/418	10/18197	5.16453038406565e-05	0.000508887165869399	0.000402705252207064	cenps/cenpx/pole/pold1	4	418	526	Burhaan	0.00956937799043062	0.00760456273764259
BP	GO:0006305	DNA alkylation	5/418	19/18197	5.56494146842877e-05	0.000534718288922938	0.000423146579129301	dnmt3bb.2/dnmt3ba/dnmt1/hells/unga	5	418	526	Burhaan	0.0119617224880383	0.00950570342205323
BP	GO:0006306	DNA methylation	5/418	19/18197	5.56494146842877e-05	0.000534718288922938	0.000423146579129301	dnmt3bb.2/dnmt3ba/dnmt1/hells/unga	5	418	526	Burhaan	0.0119617224880383	0.00950570342205323
BP	GO:0045839	negative regulation of mitotic nuclear division	5/418	19/18197	5.56494146842877e-05	0.000534718288922938	0.000423146579129301	ndc80/pttg1/fbxo5/bub1bb/mad2l1	5	418	526	Burhaan	0.0119617224880383	0.00950570342205323
BP	GO:0050000	chromosome localization	5/418	19/18197	5.56494146842877e-05	0.000534718288922938	0.000423146579129301	spdl1/cdca5/ndc80/cenpe/zgc:85936	5	418	526	Burhaan	0.0119617224880383	0.00950570342205323
BP	GO:0070507	regulation of microtubule cytoskeleton organization	7/418	44/18197	5.90242243592888e-05	0.000563644907924814	0.000446037510915223	stmn1a/stil/plk4/ccnf/bora/ska1/tpx2	7	418	526	Burhaan	0.0167464114832536	0.0133079847908745
BP	GO:0008380	RNA splicing	15/418	204/18197	7.81063694444073e-05	0.000720901790838195	0.000570481939744035	sfpq/snapc3/raver1/wdr62/mettl14/srsf2a/snrpa1/rbm8a/snrpd3l/lsm6/ddx39aa/ddx39ab/snrpf/snrpd1/u2af1	15	418	526	Burhaan	0.0358851674641148	0.0285171102661597
BP	GO:0000731	DNA synthesis involved in DNA repair	4/418	11/18197	7.96859768799815e-05	0.000720901790838195	0.000570481939744035	primpol/pole2/dtl/pcna	4	418	526	Burhaan	0.00956937799043062	0.00760456273764259
CC	GO:0005876	spindle microtubule	4/418	11/18197	7.96859768799815e-05	0.000720901790838195	0.000570481939744035	nusap1/ska1/aurkb/aurka	4	418	526	Burhaan	0.00956937799043062	0.00760456273764259
BP	GO:0006312	mitotic recombination	4/418	11/18197	7.96859768799815e-05	0.000720901790838195	0.000570481939744035	xrcc3/cenps/rad51c/blm	4	418	526	Burhaan	0.00956937799043062	0.00760456273764259
BP	GO:0009262	deoxyribonucleotide metabolic process	4/418	11/18197	7.96859768799815e-05	0.000720901790838195	0.000570481939744035	rrm2/dtymk/tyms/dctd	4	418	526	Burhaan	0.00956937799043062	0.00760456273764259
BP	GO:0032465	regulation of cytokinesis	4/418	11/18197	7.96859768799815e-05	0.000720901790838195	0.000570481939744035	e2f8/e2f7/aurkb/aurka	4	418	526	Burhaan	0.00956937799043062	0.00760456273764259
CC	GO:0042575	DNA polymerase complex	4/418	11/18197	7.96859768799815e-05	0.000720901790838195	0.000570481939744035	pole2/pole/pold2/pold1	4	418	526	Burhaan	0.00956937799043062	0.00760456273764259
BP	GO:0051310	metaphase plate congression	4/418	11/18197	7.96859768799815e-05	0.000720901790838195	0.000570481939744035	spdl1/cdca5/ndc80/cenpe	4	418	526	Burhaan	0.00956937799043062	0.00760456273764259
BP	GO:2000779	regulation of double-strand break repair	4/418	11/18197	7.96859768799815e-05	0.000720901790838195	0.000570481939744035	rtel1/zgc:123335/parpbp/dek	4	418	526	Burhaan	0.00956937799043062	0.00760456273764259
BP	GO:0033044	regulation of chromosome organization	8/418	63/18197	9.2967381461945e-05	0.000836165925125749	0.000661695622033305	cdca5/ndc80/dnmt3bb.2/pttg1/pif1/bub1bb/cdc45/mad2l1	8	418	526	Burhaan	0.0191387559808612	0.0152091254752852
BP	GO:0006338	chromatin remodeling	8/418	64/18197	0.000104146756285421	0.00093130076285287	0.000736980088591085	anp32e/si:dkey-148h10.5/mis18a/cenpp/oip5/hells/rbbp4/dek	8	418	526	Burhaan	0.0191387559808612	0.0152091254752852
MF	GO:0004527	exonuclease activity	7/418	48/18197	0.000104798791210462	0.000931745574727498	0.000737332088189759	mre11a/dclre1a/pola1/fen1/pole/pold1/rad9a	7	418	526	Burhaan	0.0167464114832536	0.0133079847908745
BP	GO:0009129	pyrimidine nucleoside monophosphate metabolic process	4/418	12/18197	0.000117364185761839	0.00103160451916798	0.000816354952398438	uck2a/dhodh/tyms/dctd	4	418	526	Burhaan	0.00956937799043062	0.00760456273764259
BP	GO:0009130	pyrimidine nucleoside monophosphate biosynthetic process	4/418	12/18197	0.000117364185761839	0.00103160451916798	0.000816354952398438	uck2a/dhodh/tyms/dctd	4	418	526	Burhaan	0.00956937799043062	0.00760456273764259
MF	GO:0004003	ATP-dependent DNA helicase activity	5/418	22/18197	0.000119064840696418	0.00104064016134101	0.000823505261551795	rtel1/recql4/blm/pif1/hells	5	418	526	Burhaan	0.0119617224880383	0.00950570342205323
BP	GO:0032886	regulation of microtubule-based process	7/418	49/18197	0.000119877379568786	0.00104185565276917	0.000824467134467757	stmn1a/stil/plk4/ccnf/bora/ska1/tpx2	7	418	526	Burhaan	0.0167464114832536	0.0133079847908745
BP	GO:0016569	covalent chromatin modification	14/418	190/18197	0.000131443560275549	0.00113599546226969	0.000898964190534921	lrwd1/anp32e/tbl1x/hdac3/brms1la/ing5b/dnmt3bb.2/aurkb/suv39h1b/eny2/dnmt1/cdk1/unga/rbbp4	14	418	526	Burhaan	0.0334928229665072	0.026615969581749
CC	GO:0099513	polymeric cytoskeletal fiber	15/418	214/18197	0.000133411307382833	0.00114659606956246	0.000907352926820084	tpm2/haus6/tube1/nusap1/kif18a/ska1/kif20a/kifc1/aurkb/aurka/kif11/kif22/tpx2/tubb2b/kif2c	15	418	526	Burhaan	0.0358851674641148	0.0285171102661597
BP	GO:0000377	RNA splicing, via transesterification reactions with bulged adenosine as nucleophile	12/418	146/18197	0.00014200133672503	0.00120701136216275	0.000955162259174144	sfpq/raver1/mettl14/snrpa1/rbm8a/snrpd3l/lsm6/ddx39aa/ddx39ab/snrpf/snrpd1/u2af1	12	418	526	Burhaan	0.0287081339712919	0.0228136882129278
BP	GO:0000398	mRNA splicing, via spliceosome	12/418	146/18197	0.00014200133672503	0.00120701136216275	0.000955162259174144	sfpq/raver1/mettl14/snrpa1/rbm8a/snrpd3l/lsm6/ddx39aa/ddx39ab/snrpf/snrpd1/u2af1	12	418	526	Burhaan	0.0287081339712919	0.0228136882129278
BP	GO:0033045	regulation of sister chromatid segregation	5/418	23/18197	0.000149285722123828	0.00126199460177902	0.000998672964222096	cdca5/ndc80/pttg1/bub1bb/mad2l1	5	418	526	Burhaan	0.0119617224880383	0.00950570342205323
BP	GO:0000375	RNA splicing, via transesterification reactions	12/418	147/18197	0.000151480524814365	0.00127358897765121	0.00100784811418253	sfpq/raver1/mettl14/snrpa1/rbm8a/snrpd3l/lsm6/ddx39aa/ddx39ab/snrpf/snrpd1/u2af1	12	418	526	Burhaan	0.0287081339712919	0.0228136882129278
BP	GO:0072527	pyrimidine-containing compound metabolic process	6/418	36/18197	0.00015392527544403	0.00128714811411846	0.00101857806737643	uck2a/dhodh/dtymk/tk1/tyms/dctd	6	418	526	Burhaan	0.0143540669856459	0.0114068441064639
BP	GO:0033043	regulation of organelle organization	19/418	319/18197	0.000157069487357213	0.0013063790158151	0.00103379634293401	stmn1a/stil/cdca5/ndc80/dnmt3bb.2/pttg1/kif20ba/pif1/fbxo5/bub1bb/plk4/ccnf/bora/ska1/fbxo43/cdc45/tpx2/msh2/mad2l1	19	418	526	Burhaan	0.0454545454545455	0.0361216730038023
CC	GO:1990234	transferase complex	23/418	437/18197	0.000209099463379565	0.00172982283341276	0.00136888643912431	wdr32/gtf2f2a/zgc:92664/cks1b/ing5b/pola1/rad18/cks2/ccnf/med4/mettl14/prim1/pole2/pole/eny2/polr2h/cdk2/pold2/dtl/pold1/pola2/prim2/rbbp4	23	418	526	Burhaan	0.0550239234449761	0.0437262357414449
BP	GO:0000281	mitotic cytokinesis	4/418	14/18197	0.000228827105159247	0.00186313437727029	0.00147438184653852	nusap1/fbxo5/cep55l/aurkb	4	418	526	Burhaan	0.00956937799043062	0.00760456273764259
MF	GO:0019206	nucleoside kinase activity	4/418	14/18197	0.000228827105159247	0.00186313437727029	0.00147438184653852	uck2a/tk1/dck/zgc:110540	4	418	526	Burhaan	0.00956937799043062	0.00760456273764259
BP	GO:0061640	cytoskeleton-dependent cytokinesis	4/418	14/18197	0.000228827105159247	0.00186313437727029	0.00147438184653852	nusap1/fbxo5/cep55l/aurkb	4	418	526	Burhaan	0.00956937799043062	0.00760456273764259
MF	GO:0004536	deoxyribonuclease activity	6/418	39/18197	0.000243278653884248	0.00197042972543944	0.00155928947074886	xrcc3/dclre1a/ercc4/rad51c/pole/pold1	6	418	526	Burhaan	0.0143540669856459	0.0114068441064639
BP	GO:0009314	response to radiation	11/418	133/18197	0.000252807999762365	0.00203694778975197	0.0016119282002392	xrcc3/nabp1a/zgc:123335/primpol/rad51c/rad18/swi5/aurkb/msh2/dtl/rad9a	11	418	526	Burhaan	0.0263157894736842	0.0209125475285171
BP	GO:0016570	histone modification	11/418	134/18197	0.000269853731192484	0.00216302446712317	0.00171169833311622	tbl1x/hdac3/brms1la/ing5b/dnmt3bb.2/aurkb/suv39h1b/eny2/dnmt1/cdk1/unga	11	418	526	Burhaan	0.0263157894736842	0.0209125475285171
BP	GO:2001251	negative regulation of chromosome organization	5/418	26/18197	0.000275743683956465	0.00219884267567346	0.00174004288899278	ndc80/pttg1/pif1/bub1bb/mad2l1	5	418	526	Burhaan	0.0119617224880383	0.00950570342205323
CC	GO:0030532	small nuclear ribonucleoprotein complex	7/418	56/18197	0.000281964076221307	0.00222550217303246	0.00176113974567874	lsm11/wdr62/snrpa1/snrpd3l/lsm6/snrpf/snrpd1	7	418	526	Burhaan	0.0167464114832536	0.0133079847908745
MF	GO:0042393	histone binding	7/418	56/18197	0.000281964076221307	0.00222550217303246	0.00176113974567874	lrwd1/anp32e/cks1b/si:ch211-225g23.1/cks2/chaf1b/dek	7	418	526	Burhaan	0.0167464114832536	0.0133079847908745
BP	GO:0033046	negative regulation of sister chromatid segregation	4/418	15/18197	0.000306398518461495	0.00238190205055242	0.00188490598767902	ndc80/pttg1/bub1bb/mad2l1	4	418	526	Burhaan	0.00956937799043062	0.00760456273764259
BP	GO:0033048	negative regulation of mitotic sister chromatid segregation	4/418	15/18197	0.000306398518461495	0.00238190205055242	0.00188490598767902	ndc80/pttg1/bub1bb/mad2l1	4	418	526	Burhaan	0.00956937799043062	0.00760456273764259
BP	GO:2000816	negative regulation of mitotic sister chromatid separation	4/418	15/18197	0.000306398518461495	0.00238190205055242	0.00188490598767902	ndc80/pttg1/bub1bb/mad2l1	4	418	526	Burhaan	0.00956937799043062	0.00760456273764259
BP	GO:0006397	mRNA processing	15/418	235/18197	0.000367915568089513	0.00284582691917239	0.00225203055625318	sfpq/snapc3/lsm11/raver1/mettl14/tut1/snrpa1/rbm8a/snrpd3l/lsm6/ddx39aa/ddx39ab/snrpf/snrpd1/u2af1	15	418	526	Burhaan	0.0358851674641148	0.0285171102661597
BP	GO:0006220	pyrimidine nucleotide metabolic process	5/418	28/18197	0.000396713448884735	0.00302323007598367	0.00239241763574253	uck2a/dhodh/dtymk/tyms/dctd	5	418	526	Burhaan	0.0119617224880383	0.00950570342205323
BP	GO:0006221	pyrimidine nucleotide biosynthetic process	5/418	28/18197	0.000396713448884735	0.00302323007598367	0.00239241763574253	uck2a/dhodh/dtymk/tyms/dctd	5	418	526	Burhaan	0.0119617224880383	0.00950570342205323
MF	GO:0051539	4 iron, 4 sulfur cluster binding	5/418	28/18197	0.000396713448884735	0.00302323007598367	0.00239241763574253	rtel1/cdk5rap1/pola1/pold1/prim2	5	418	526	Burhaan	0.0119617224880383	0.00950570342205323
BP	GO:0051985	negative regulation of chromosome segregation	4/418	16/18197	0.000401154930816732	0.00302725208767554	0.00239560043409427	ndc80/pttg1/bub1bb/mad2l1	4	418	526	Burhaan	0.00956937799043062	0.00760456273764259
BP	GO:1905819	negative regulation of chromosome separation	4/418	16/18197	0.000401154930816732	0.00302725208767554	0.00239560043409427	ndc80/pttg1/bub1bb/mad2l1	4	418	526	Burhaan	0.00956937799043062	0.00760456273764259
CC	GO:1990391	DNA repair complex	4/418	17/18197	0.000515122576046741	0.00386842051040926	0.00306125475698702	ercc4/pole2/pole/msh2	4	418	526	Burhaan	0.00956937799043062	0.00760456273764259
CC	GO:0005681	spliceosomal complex	9/418	101/18197	0.00052900851296385	0.00395350806548346	0.00312858835787927	wdr62/snrpd3l/lsm6/ctnnbl1/ddx39aa/ddx39ab/snrpf/snrpd1/u2af1	9	418	526	Burhaan	0.0215311004784689	0.0171102661596958
CC	GO:0005814	centriole	5/418	30/18197	0.000553941103639307	0.0041002243412919	0.00324469153126424	fam92a1/stil/sass6/plk4/ccnf	5	418	526	Burhaan	0.0119617224880383	0.00950570342205323
BP	GO:0043044	ATP-dependent chromatin remodeling	5/418	30/18197	0.000553941103639307	0.0041002243412919	0.00324469153126424	anp32e/si:dkey-148h10.5/mis18a/cenpp/oip5	5	418	526	Burhaan	0.0119617224880383	0.00950570342205323
CC	GO:0030529	intracellular ribonucleoprotein complex	24/418	500/18197	0.000584557201563267	0.00428582934037144	0.003391569096623	eif2d/hnrnph1/larp7/mrps33/rps16/tma16/rpl22l1/elavl1a/lsm11/raver1/wdr62/mrpl39/hnrnpc/snrpa1/snrpd3l/lsm6/ctnnbl1/ddx39aa/ddx39ab/snrpf/snrpd1/u2af1/hnrnpa0b/hnrnpa1b	24	418	526	Burhaan	0.0574162679425837	0.0456273764258555
CC	GO:1990904	ribonucleoprotein complex	24/418	500/18197	0.000584557201563267	0.00428582934037144	0.003391569096623	eif2d/hnrnph1/larp7/mrps33/rps16/tma16/rpl22l1/elavl1a/lsm11/raver1/wdr62/mrpl39/hnrnpc/snrpa1/snrpd3l/lsm6/ctnnbl1/ddx39aa/ddx39ab/snrpf/snrpd1/u2af1/hnrnpa0b/hnrnpa1b	24	418	526	Burhaan	0.0574162679425837	0.0456273764258555
MF	GO:0008408	3'-5' exonuclease activity	5/418	31/18197	0.000648139208230214	0.00472958186383085	0.00374273038317646	mre11a/pola1/pole/pold1/rad9a	5	418	526	Burhaan	0.0119617224880383	0.00950570342205323
BP	GO:0072528	pyrimidine-containing compound biosynthetic process	5/418	32/18197	0.000753833744369917	0.00547502724197306	0.00433263476502206	uck2a/dhodh/dtymk/tyms/dctd	5	418	526	Burhaan	0.0119617224880383	0.00950570342205323
BP	GO:0010965	regulation of mitotic sister chromatid separation	4/418	19/18197	0.000808950021938455	0.00579373001823514	0.00458483857463169	ndc80/pttg1/bub1bb/mad2l1	4	418	526	Burhaan	0.00956937799043062	0.00760456273764259
BP	GO:0033047	regulation of mitotic sister chromatid segregation	4/418	19/18197	0.000808950021938455	0.00579373001823514	0.00458483857463169	ndc80/pttg1/bub1bb/mad2l1	4	418	526	Burhaan	0.00956937799043062	0.00760456273764259
BP	GO:0051306	mitotic sister chromatid separation	4/418	19/18197	0.000808950021938455	0.00579373001823514	0.00458483857463169	ndc80/pttg1/bub1bb/mad2l1	4	418	526	Burhaan	0.00956937799043062	0.00760456273764259
MF	GO:0008168	methyltransferase activity	12/418	179/18197	0.000909190393363741	0.00648164764301248	0.00512921866350731	lcmt1/si:dkey-15f17.8/mgmt/dnmt3bb.3/kmt5ab/dnmt3bb.2/mettl14/suv39h1b/prmt2/dnmt3ba/dnmt1/tyms	12	418	526	Burhaan	0.0287081339712919	0.0228136882129278
BP	GO:1905818	regulation of chromosome separation	4/418	20/18197	0.000992986109341674	0.00704655739060353	0.00557625709881394	ndc80/pttg1/bub1bb/mad2l1	4	418	526	Burhaan	0.00956937799043062	0.00760456273764259
CC	GO:0000790	nuclear chromatin	8/418	89/18197	0.00101026733360682	0.00713645463511305	0.00564739682280575	zgc:110434/zgc:165551/zgc:114037/anp32e/zgc:92664/brms1la/si:ch211-225g23.1/swi5	8	418	526	Burhaan	0.0191387559808612	0.0152091254752852
MF	GO:0003774	motor activity	10/418	136/18197	0.00119459104119059	0.0084001470032811	0.0066474133057639	kif14/kif20ba/cenpe/kif18a/kif20a/kifc1/kif11/kif22/dynll1/kif2c	10	418	526	Burhaan	0.0239234449760766	0.0190114068441065
BP	GO:0006282	regulation of DNA repair	4/418	21/18197	0.00120456784453666	0.00843197491175664	0.0066726001581145	rtel1/zgc:123335/parpbp/dek	4	418	526	Burhaan	0.00956937799043062	0.00760456273764259
BP	GO:0007018	microtubule-based movement	11/418	161/18197	0.00126115239045028	0.00872659607248162	0.00690574710461411	borcs5/kif14/kif20ba/cenpe/kif18a/kif20a/kifc1/kif11/kif22/dynll1/kif2c	11	418	526	Burhaan	0.0263157894736842	0.0209125475285171
BP	GO:0045934	negative regulation of nucleobase-containing compound metabolic process	14/418	238/18197	0.00126388414868873	0.00872659607248162	0.00690574710461411	zgc:110434/zgc:165551/zgc:114037/hdac3/brms1la/gmnn/blm/pif1/e2f8/parpbp/e2f7/cdc45/aurkb/msh2	14	418	526	Burhaan	0.0334928229665072	0.026615969581749
MF	GO:0000217	DNA secondary structure binding	3/418	10/18197	0.0012805024618315	0.00872659607248162	0.00690574710461411	xrcc3/rad51c/msh2	3	418	526	Burhaan	0.00717703349282297	0.00570342205323194
MF	GO:0004712	protein serine/threonine/tyrosine kinase activity	3/418	10/18197	0.0012805024618315	0.00872659607248162	0.00690574710461411	aurkb/ttk/aurka	3	418	526	Burhaan	0.00717703349282297	0.00570342205323194
BP	GO:0010824	regulation of centrosome duplication	3/418	10/18197	0.0012805024618315	0.00872659607248162	0.00690574710461411	stil/plk4/ccnf	3	418	526	Burhaan	0.00717703349282297	0.00570342205323194
BP	GO:2000242	negative regulation of reproductive process	3/418	10/18197	0.0012805024618315	0.00872659607248162	0.00690574710461411	fbxo5/fbxo43/msh2	3	418	526	Burhaan	0.00717703349282297	0.00570342205323194
MF	GO:0016741	transferase activity, transferring one-carbon groups	12/418	187/18197	0.00132648333535183	0.00900030578854948	0.00712234588649206	lcmt1/si:dkey-15f17.8/mgmt/dnmt3bb.3/kmt5ab/dnmt3bb.2/mettl14/suv39h1b/prmt2/dnmt3ba/dnmt1/tyms	12	418	526	Burhaan	0.0287081339712919	0.0228136882129278
CC	GO:0097525	spliceosomal snRNP complex	6/418	54/18197	0.00144197340518845	0.00968241673562564	0.00766213089071046	wdr62/snrpa1/snrpd3l/lsm6/snrpf/snrpd1	6	418	526	Burhaan	0.0143540669856459	0.0114068441064639
CC	GO:0000781	chromosome, telomeric region	4/418	22/18197	0.00144579073427894	0.00968241673562564	0.00766213089071046	lrwd1/dclre1a/terf1/orc3	4	418	526	Burhaan	0.00956937799043062	0.00760456273764259
BP	GO:0051302	regulation of cell division	4/418	22/18197	0.00144579073427894	0.00968241673562564	0.00766213089071046	e2f8/e2f7/aurkb/aurka	4	418	526	Burhaan	0.00956937799043062	0.00760456273764259
BP	GO:0050907	detection of chemical stimulus involved in sensory perception	16/137	99/18197	2.8925573013321e-17	1.86563325058126e-14	1.76036518191403e-14	or108-1/or123-1/or125-7/or109-11/or109-1/or111-4/or111-6/or125-2/or125-3/or128-1/or101-1/or126-5/or109-4/or111-5/or108-3/or104-2	16	137	290	Alely	0.116788321167883	0.0551724137931034
BP	GO:0009593	detection of chemical stimulus	16/137	103/18197	5.60250225399776e-17	1.86563325058126e-14	1.76036518191403e-14	or108-1/or123-1/or125-7/or109-11/or109-1/or111-4/or111-6/or125-2/or125-3/or128-1/or101-1/or126-5/or109-4/or111-5/or108-3/or104-2	16	137	290	Alely	0.116788321167883	0.0551724137931034
MF	GO:0004984	olfactory receptor activity	16/137	109/18197	1.43317981588344e-16	3.18165919126123e-14	3.00213456169267e-14	or108-1/or123-1/or125-7/or109-11/or109-1/or111-4/or111-6/or125-2/or125-3/or128-1/or101-1/or126-5/or109-4/or111-5/or108-3/or104-2	16	137	290	Alely	0.116788321167883	0.0551724137931034
BP	GO:0007608	sensory perception of smell	16/137	111/18197	1.93504951722206e-16	3.22185744617474e-14	3.0400646362673e-14	or108-1/or123-1/or125-7/or109-11/or109-1/or111-4/or111-6/or125-2/or125-3/or128-1/or101-1/or126-5/or109-4/or111-5/or108-3/or104-2	16	137	290	Alely	0.116788321167883	0.0551724137931034
BP	GO:0050906	detection of stimulus involved in sensory perception	16/137	119/18197	6.0688542343327e-16	8.08371384013115e-14	7.62759153241394e-14	or108-1/or123-1/or125-7/or109-11/or109-1/or111-4/or111-6/or125-2/or125-3/or128-1/or101-1/or126-5/or109-4/or111-5/or108-3/or104-2	16	137	290	Alely	0.116788321167883	0.0551724137931034
BP	GO:0007606	sensory perception of chemical stimulus	16/137	135/18197	4.70401723479437e-15	5.22145913062175e-13	4.92683910381094e-13	or108-1/or123-1/or125-7/or109-11/or109-1/or111-4/or111-6/or125-2/or125-3/or128-1/or101-1/or126-5/or109-4/or111-5/or108-3/or104-2	16	137	290	Alely	0.116788321167883	0.0551724137931034
BP	GO:0051606	detection of stimulus	17/137	169/18197	1.0131745928221e-14	9.63963255456452e-13	9.09571777315477e-13	or108-1/or123-1/or125-7/or109-11/or109-1/or111-4/or111-6/or125-2/piezo1/or125-3/or128-1/or101-1/or126-5/or109-4/or111-5/or108-3/or104-2	17	137	290	Alely	0.124087591240876	0.0586206896551724
BP	GO:0007600	sensory perception	16/137	274/18197	2.61586783039745e-10	2.17770996880588e-08	2.05483301940431e-08	or108-1/or123-1/or125-7/or109-11/or109-1/or111-4/or111-6/or125-2/or125-3/or128-1/or101-1/or126-5/or109-4/or111-5/or108-3/or104-2	16	137	290	Alely	0.116788321167883	0.0551724137931034
BP	GO:0050877	nervous system process	16/137	325/18197	3.12176483237895e-09	2.31010597596042e-07	2.17975860225758e-07	or108-1/or123-1/or125-7/or109-11/or109-1/or111-4/or111-6/or125-2/or125-3/or128-1/or101-1/or126-5/or109-4/or111-5/or108-3/or104-2	16	137	290	Alely	0.116788321167883	0.0551724137931034
BP	GO:0035025	positive regulation of Rho protein signal transduction	4/137	26/18197	4.04166092287178e-05	0.00244704197693873	0.00230896801048273	si:dkey-163m14.7/gpr4/gpr18/gpr20	4	137	290	Alely	0.0291970802919708	0.0137931034482759
BP	GO:0051482	positive regulation of cytosolic calcium ion concentration involved in phospholipase C-activating G-protein coupled signaling pathway	4/137	26/18197	4.04166092287178e-05	0.00244704197693873	0.00230896801048273	si:dkey-163m14.7/gpr4/gpr18/gpr20	4	137	290	Alely	0.0291970802919708	0.0137931034482759
BP	GO:0046579	positive regulation of Ras protein signal transduction	4/137	28/18197	5.47105643299562e-05	0.00280286429567314	0.00264471310971529	si:dkey-163m14.7/gpr4/gpr18/gpr20	4	137	290	Alely	0.0291970802919708	0.0137931034482759
BP	GO:0051057	positive regulation of small GTPase mediated signal transduction	4/137	28/18197	5.47105643299562e-05	0.00280286429567314	0.00264471310971529	si:dkey-163m14.7/gpr4/gpr18/gpr20	4	137	290	Alely	0.0291970802919708	0.0137931034482759
MF	GO:0004984	olfactory receptor activity	5/56	109/18197	2.10613428576982e-05	0.0082445859792738	0.00695975473549503	or109-6/or109-5/or115-7/or126-3/or106-12	5	56	119	Angel	0.0892857142857143	0.0420168067226891
BP	GO:0007608	sensory perception of smell	5/56	111/18197	2.29974504303314e-05	0.0082445859792738	0.00695975473549503	or109-6/or109-5/or115-7/or126-3/or106-12	5	56	119	Angel	0.0892857142857143	0.0420168067226891
MF	GO:0140101	catalytic activity, acting on a tRNA	16/706	97/18197	9.41755218159094e-07	0.00234026171712535	0.00226715177255773	mettl2a/pdcl/pars2/thumpd2/wars2/trmt61b/alkbh8/trmt44/pop5/dtd2/trmt12/trmt1l/rpp30/si:ch211-275j6.5/dus1l/mars2	16	706	864	Bailee	0.0226628895184136	0.0185185185185185
BP	GO:0001895	retina homeostasis	7/706	19/18197	4.30299550598804e-06	0.00534647191619013	0.00517944774852349	shha/poc1b/ift172/ift57/pafah1b1b/rp2/chm	7	706	864	Bailee	0.00991501416430595	0.00810185185185185
BP	GO:0015671	oxygen transport	5/17	16/18197	1.61668996347138e-12	9.21513279178685e-11	3.23337992694276e-11	ba1/hbaa2/si:ch211-5k11.8/hbaa1/hbae5	5	17	42	Vincent	0.294117647058824	0.119047619047619
BP	GO:0015669	gas transport	5/17	19/18197	4.29667479179103e-12	1.22455231566044e-10	4.29667479179103e-11	ba1/hbaa2/si:ch211-5k11.8/hbaa1/hbae5	5	17	42	Vincent	0.294117647058824	0.119047619047619
CC	GO:0005833	hemoglobin complex	4/17	11/18197	1.71280415297945e-10	3.25432789066095e-09	1.14186943531963e-09	ba1/hbaa2/hbaa1/hbae5	4	17	42	Vincent	0.235294117647059	0.0952380952380952
MF	GO:0004197	cysteine-type endopeptidase activity	6/17	97/18197	2.31516005013843e-10	3.29910307144726e-09	1.15758002506921e-09	ctsll/si:dkey-239j18.3/si:dkey-239j18.2/ctslb/si:dkey-269i1.3/zgc:174153	6	17	42	Vincent	0.352941176470588	0.142857142857143
MF	GO:0005344	oxygen carrier activity	4/17	15/18197	7.06859166717685e-10	6.71516208381801e-09	2.35619722239228e-09	ba1/hbaa2/hbaa1/hbae5	4	17	42	Vincent	0.235294117647059	0.0952380952380952
MF	GO:0019825	oxygen binding	4/17	15/18197	7.06859166717685e-10	6.71516208381801e-09	2.35619722239228e-09	ba1/hbaa2/hbaa1/hbae5	4	17	42	Vincent	0.235294117647059	0.0952380952380952
CC	GO:0005764	lysosome	6/17	135/18197	1.72545496585069e-09	1.34363352531499e-08	4.71450359759647e-09	ctsll/si:dkey-239j18.3/si:dkey-239j18.2/ctslb/si:dkey-269i1.3/zgc:174153	6	17	42	Vincent	0.352941176470588	0.142857142857143
CC	GO:0000323	lytic vacuole	6/17	137/18197	1.88580143903859e-09	1.34363352531499e-08	4.71450359759647e-09	ctsll/si:dkey-239j18.3/si:dkey-239j18.2/ctslb/si:dkey-269i1.3/zgc:174153	6	17	42	Vincent	0.352941176470588	0.142857142857143
MF	GO:0140104	molecular carrier activity	4/17	24/18197	5.47437200608775e-09	3.46710227052224e-08	1.21652711246394e-08	ba1/hbaa2/hbaa1/hbae5	4	17	42	Vincent	0.235294117647059	0.0952380952380952
MF	GO:0008234	cysteine-type peptidase activity	6/17	175/18197	8.22953783498044e-09	4.69083656593885e-08	1.64590756699609e-08	ctsll/si:dkey-239j18.3/si:dkey-239j18.2/ctslb/si:dkey-269i1.3/zgc:174153	6	17	42	Vincent	0.352941176470588	0.142857142857143
CC	GO:0005773	vacuole	6/17	197/18197	1.67185667580219e-08	8.66325732006587e-08	3.03973941054943e-08	ctsll/si:dkey-239j18.3/si:dkey-239j18.2/ctslb/si:dkey-269i1.3/zgc:174153	6	17	42	Vincent	0.352941176470588	0.142857142857143
MF	GO:0004175	endopeptidase activity	7/17	404/18197	4.05238857502694e-08	1.9248845731378e-07	6.75398095837823e-08	ctsll/si:dkey-239j18.3/he1.2/si:dkey-239j18.2/ctslb/si:dkey-269i1.3/zgc:174153	7	17	42	Vincent	0.411764705882353	0.166666666666667
BP	GO:0051603	proteolysis involved in cellular protein catabolic process	6/17	361/18197	6.0170677427034e-07	2.61296036063668e-06	9.16828196714625e-07	ctsll/si:dkey-239j18.3/si:dkey-239j18.2/ctslb/si:dkey-269i1.3/zgc:174153	6	17	42	Vincent	0.352941176470588	0.142857142857143
BP	GO:0044257	cellular protein catabolic process	6/17	365/18197	6.41779737700238e-07	2.61296036063668e-06	9.16828196714625e-07	ctsll/si:dkey-239j18.3/si:dkey-239j18.2/ctslb/si:dkey-269i1.3/zgc:174153	6	17	42	Vincent	0.352941176470588	0.142857142857143
BP	GO:0030163	protein catabolic process	6/17	388/18197	9.1714328398222e-07	3.48514447913244e-06	1.22285771197629e-06	ctsll/si:dkey-239j18.3/si:dkey-239j18.2/ctslb/si:dkey-269i1.3/zgc:174153	6	17	42	Vincent	0.352941176470588	0.142857142857143
BP	GO:0044265	cellular macromolecule catabolic process	6/17	473/18197	2.89877554598459e-06	1.03268878825701e-05	3.62346943248074e-06	ctsll/si:dkey-239j18.3/si:dkey-239j18.2/ctslb/si:dkey-269i1.3/zgc:174153	6	17	42	Vincent	0.352941176470588	0.142857142857143
CC	GO:0005615	extracellular space	6/17	493/18197	3.68221095039384e-06	1.23462367160264e-05	4.33201288281628e-06	ctsll/si:dkey-239j18.3/si:dkey-239j18.2/ctslb/si:dkey-269i1.3/zgc:174153	6	17	42	Vincent	0.352941176470588	0.142857142857143
MF	GO:0020037	heme binding	4/17	136/18197	6.58753793908307e-06	2.08605368070964e-05	7.31948659898119e-06	ba1/hbaa2/hbaa1/hbae5	4	17	42	Vincent	0.235294117647059	0.0952380952380952
MF	GO:0046906	tetrapyrrole binding	4/17	140/18197	7.38992936851618e-06	2.21697881055486e-05	7.77887301949072e-06	ba1/hbaa2/hbaa1/hbae5	4	17	42	Vincent	0.235294117647059	0.0952380952380952
MF	GO:0005506	iron ion binding	4/17	181/18197	2.0366003733477e-05	5.77181299240657e-05	2.02519754119529e-05	ba1/hbaa2/hbaa1/hbae5	4	17	42	Vincent	0.235294117647059	0.0952380952380952
CC	GO:0044445	cytosolic part	4/17	183/18197	2.12645741825505e-05	5.77181299240657e-05	2.02519754119529e-05	ba1/hbaa2/hbaa1/hbae5	4	17	42	Vincent	0.235294117647059	0.0952380952380952
BP	GO:0001666	response to hypoxia	2/17	54/18197	0.00114242155512532	0.002916716928958	0.00102340944875719	ba1/hbaa1	2	17	42	Vincent	0.117647058823529	0.0476190476190476
BP	GO:0036293	response to decreased oxygen levels	2/17	55/18197	0.00118488118023279	0.002916716928958	0.00102340944875719	ba1/hbaa1	2	17	42	Vincent	0.117647058823529	0.0476190476190476
BP	GO:0070482	response to oxygen levels	2/17	56/18197	0.00122809133850863	0.002916716928958	0.00102340944875719	ba1/hbaa1	2	17	42	Vincent	0.117647058823529	0.0476190476190476
CC	GO:0045202	synapse	19/165	253/18197	1.66073174517739e-12	1.51790881509213e-09	1.28313379048442e-09	nrxn1a/rims2a/syt1a/apba1a/nlgn3b/gria1a/gabrb4/si:dkey-110c1.7/gabra5/sept5b/syt11a/grm4/nrxn1b/grin2bb/apba2a/slc17a7b/grik5/snap25a/gabrp	19	165	242	Elisabeth	0.115151515151515	0.0785123966942149
CC	GO:0097458	neuron part	18/165	290/18197	1.55425894026213e-10	7.10296335699794e-08	6.00434769553897e-08	nrxn1a/rims2a/syt1a/apba1a/si:dkey-110c1.7/sept5b/syt11a/scn1bb/grm4/nrxn1b/slc6a1l/apba2a/maptb/slc17a7b/brinp1/snap25a/mapta/ctnna2	18	165	242	Elisabeth	0.109090909090909	0.0743801652892562
BP	GO:0006887	exocytosis	13/165	137/18197	3.51991711607316e-10	1.07240141469696e-07	9.06533039718491e-08	rims2a/syt1a/stxbp1b/si:dkey-110c1.7/stxbp1a/sept5b/syt11a/syt16/syt3/syt12/snap25a/syt11b/rab11bb	13	165	242	Elisabeth	0.0787878787878788	0.0537190082644628
CC	GO:0044456	synapse part	14/165	185/18197	1.45553007523148e-09	3.29940610231113e-07	2.78908681227268e-07	nrxn1a/rims2a/syt1a/apba1a/gria1a/si:dkey-110c1.7/sept5b/syt11a/grm4/nrxn1b/grin2bb/apba2a/slc17a7b/grik5	14	165	242	Elisabeth	0.0848484848484849	0.0578512396694215
CC	GO:0098793	presynapse	11/165	101/18197	1.91614545265803e-09	3.29940610231113e-07	2.78908681227268e-07	nrxn1a/rims2a/syt1a/apba1a/si:dkey-110c1.7/sept5b/syt11a/grm4/nrxn1b/apba2a/slc17a7b	11	165	242	Elisabeth	0.0666666666666667	0.0454545454545455
BP	GO:0007268	chemical synaptic transmission	15/165	231/18197	3.0625899840368e-09	3.29940610231113e-07	2.78908681227268e-07	rims2a/syt1a/apba1a/nlgn3b/slc12a5b/si:dkey-110c1.7/ppp1r9bb/syt11a/grm4/slc6a1l/apba2a/syt3/syt12/snap25a/syt11b	15	165	242	Elisabeth	0.0909090909090909	0.0619834710743802
BP	GO:0098916	anterograde trans-synaptic signaling	15/165	231/18197	3.0625899840368e-09	3.29940610231113e-07	2.78908681227268e-07	rims2a/syt1a/apba1a/nlgn3b/slc12a5b/si:dkey-110c1.7/ppp1r9bb/syt11a/grm4/slc6a1l/apba2a/syt3/syt12/snap25a/syt11b	15	165	242	Elisabeth	0.0909090909090909	0.0619834710743802
BP	GO:0099537	trans-synaptic signaling	15/165	231/18197	3.0625899840368e-09	3.29940610231113e-07	2.78908681227268e-07	rims2a/syt1a/apba1a/nlgn3b/slc12a5b/si:dkey-110c1.7/ppp1r9bb/syt11a/grm4/slc6a1l/apba2a/syt3/syt12/snap25a/syt11b	15	165	242	Elisabeth	0.0909090909090909	0.0619834710743802
BP	GO:0099536	synaptic signaling	15/165	232/18197	3.24886815326041e-09	3.29940610231113e-07	2.78908681227268e-07	rims2a/syt1a/apba1a/nlgn3b/slc12a5b/si:dkey-110c1.7/ppp1r9bb/syt11a/grm4/slc6a1l/apba2a/syt3/syt12/snap25a/syt11b	15	165	242	Elisabeth	0.0909090909090909	0.0619834710743802
BP	GO:0051640	organelle localization	15/165	238/18197	4.60176580717297e-09	4.20601394775609e-07	3.55546958154206e-07	rims2a/syt1a/nlgn3b/stxbp1b/si:dkey-110c1.7/stxbp1a/kif5aa/syt11a/map6a/syt3/syt12/map6b/snap25a/syt11b/rab11bb	15	165	242	Elisabeth	0.0909090909090909	0.0619834710743802
MF	GO:0019905	syntaxin binding	9/165	64/18197	5.981580508851e-09	4.97014962280892e-07	4.20141635741304e-07	syt1a/syt11a/napgb/cplx3b/syt16/syt3/syt12/snap25a/syt11b	9	165	242	Elisabeth	0.0545454545454545	0.0371900826446281
BP	GO:0006836	neurotransmitter transport	11/165	115/18197	7.69194868980966e-09	5.85870091873836e-07	4.95253538449149e-07	rims2a/syt1a/si:dkey-110c1.7/syt11a/slc6a1l/cplx3b/syt3/syt12/slc6a11b/snap25a/syt11b	11	165	242	Elisabeth	0.0666666666666667	0.0454545454545455
BP	GO:0099504	synaptic vesicle cycle	9/165	70/18197	1.34841695423623e-08	9.48040843209163e-07	8.01407323408414e-07	rims2a/syt1a/nlgn3b/si:dkey-110c1.7/syt11a/syt3/syt12/snap25a/syt11b	9	165	242	Elisabeth	0.0545454545454545	0.0371900826446281
BP	GO:0045055	regulated exocytosis	9/165	72/18197	1.73766128436663e-08	1.13444458136507e-06	9.58979987011357e-07	rims2a/syt1a/si:dkey-110c1.7/syt11a/syt3/syt12/snap25a/syt11b/rab11bb	9	165	242	Elisabeth	0.0545454545454545	0.0371900826446281
BP	GO:0048489	synaptic vesicle transport	9/165	75/18197	2.50534810369006e-08	1.27216009265151e-06	1.07539503398158e-06	rims2a/syt1a/nlgn3b/si:dkey-110c1.7/syt11a/syt3/syt12/snap25a/syt11b	9	165	242	Elisabeth	0.0545454545454545	0.0371900826446281
[truncated: 356 more rows]
