# Supplementary material for: Map and model—moving from observation to prediction in toxicogenomics
Source: Gigascience. 2019 May 29;8(6):giz057. doi: 10.1093/gigascience/giz057 (PMC6539241; doi:10.1093/gigascience/giz057)
Supplement: giz057_Supplementary_Tables [file giz057_supplementary_tables.zip › TableS4_Enrichments_interpro.txt]

ID	Description	GeneRatio	BgRatio	pvalue	p.adjust	qvalue	geneID	Count	genenr_annot	genenr_total	clustername	ratio_annot	ratio_total
IPR001304	C-type lectin-like	10/67	165/25024	2.11793434767994e-11	7.2009767821118e-10	4.90469006831144e-10	ENSDARG00000041389/ENSDARG00000114345/ENSDARG00000041159/ENSDARG00000095326/ENSDARG00000093595/ENSDARG00000093312/ENSDARG00000089067/ENSDARG00000094716/ENSDARG00000088252/ENSDARG00000086460	10	67	119	Lucas	0.149253731343284	0.0840336134453782
IPR016186	C-type lectin-like/link domain superfamily	10/67	185/25024	6.57675800602052e-11	1.11804886102349e-09	7.61519348065534e-10	ENSDARG00000041389/ENSDARG00000114345/ENSDARG00000041159/ENSDARG00000095326/ENSDARG00000093595/ENSDARG00000093312/ENSDARG00000089067/ENSDARG00000094716/ENSDARG00000088252/ENSDARG00000086460	10	67	119	Lucas	0.149253731343284	0.0840336134453782
IPR016187	C-type lectin fold	10/67	194/25024	1.05014728084359e-10	1.1901669182894e-09	8.10640006265228e-10	ENSDARG00000041389/ENSDARG00000114345/ENSDARG00000041159/ENSDARG00000095326/ENSDARG00000093595/ENSDARG00000093312/ENSDARG00000089067/ENSDARG00000094716/ENSDARG00000088252/ENSDARG00000086460	10	67	119	Lucas	0.149253731343284	0.0840336134453782
IPR018378	C-type lectin, conserved site	7/67	92/25024	5.2313920690025e-09	4.44668325865212e-08	3.02870067152776e-08	ENSDARG00000041389/ENSDARG00000095326/ENSDARG00000093595/ENSDARG00000093312/ENSDARG00000089067/ENSDARG00000094716/ENSDARG00000086460	7	67	119	Lucas	0.104477611940299	0.0588235294117647
IPR017348	Serine/threonine-protein kinase pim-1/2/3	6/67	97/25024	2.39193786462072e-07	1.62651774794209e-06	1.10784490571907e-06	ENSDARG00000095093/ENSDARG00000058386/ENSDARG00000097531/ENSDARG00000070692/ENSDARG00000109867/ENSDARG00000095576	6	67	119	Lucas	0.0895522388059701	0.0504201680672269
IPR014891	DWNN domain	3/67	31/25024	7.8149055374588e-05	0.000442844647122665	0.000301627933024726	ENSDARG00000094196/ENSDARG00000114181/ENSDARG00000088658	3	67	119	Lucas	0.0447761194029851	0.0252100840336134
IPR036875	Zinc finger, CCHC-type superfamily	2/67	42/25024	0.00567447521387486	0.0275617367531064	0.0187726999556762	ENSDARG00000094196/ENSDARG00000113243	2	67	119	Lucas	0.0298507462686567	0.0168067226890756
IPR000922	D-galactoside/L-rhamnose binding SUEL lectin domain	2/67	46/25024	0.00677447230268672	0.0287915072864186	0.0196103145604089	ENSDARG00000088895/ENSDARG00000087584	2	67	119	Lucas	0.0298507462686567	0.0168067226890756
IPR017348	Serine/threonine-protein kinase pim-1/2/3	17/171	97/25024	1.61686804394924e-19	2.36062734416589e-17	2.21255627066738e-17	ENSDARG00000078312/ENSDARG00000111292/ENSDARG00000086941/ENSDARG00000089502/ENSDARG00000091445/ENSDARG00000057284/ENSDARG00000070627/ENSDARG00000057265/ENSDARG00000113783/ENSDARG00000070015/ENSDARG00000075179/ENSDARG00000056616/ENSDARG00000097540/ENSDARG00000097870/ENSDARG00000113383/ENSDARG00000110631/ENSDARG00000113044	17	171	239	Haden	0.0994152046783626	0.0711297071129707
IPR001304	C-type lectin-like	18/171	165/25024	8.76016841890881e-17	6.39492294580343e-15	5.99379944451656e-15	ENSDARG00000078012/ENSDARG00000093876/ENSDARG00000095481/ENSDARG00000089958/ENSDARG00000077899/ENSDARG00000112826/ENSDARG00000111848/ENSDARG00000043769/ENSDARG00000055332/ENSDARG00000091495/ENSDARG00000094225/ENSDARG00000115633/ENSDARG00000077260/ENSDARG00000105334/ENSDARG00000095757/ENSDARG00000077136/ENSDARG00000078821/ENSDARG00000034330	18	171	239	Haden	0.105263157894737	0.0753138075313808
IPR016186	C-type lectin-like/link domain superfamily	18/171	185/25024	6.80640938615937e-16	3.31245256793089e-14	3.10467796561656e-14	ENSDARG00000078012/ENSDARG00000093876/ENSDARG00000095481/ENSDARG00000089958/ENSDARG00000077899/ENSDARG00000112826/ENSDARG00000111848/ENSDARG00000043769/ENSDARG00000055332/ENSDARG00000091495/ENSDARG00000094225/ENSDARG00000115633/ENSDARG00000077260/ENSDARG00000105334/ENSDARG00000095757/ENSDARG00000077136/ENSDARG00000078821/ENSDARG00000034330	18	171	239	Haden	0.105263157894737	0.0753138075313808
IPR016187	C-type lectin fold	18/171	194/25024	1.5820487938568e-15	5.77447809757732e-14	5.4122721895101e-14	ENSDARG00000078012/ENSDARG00000093876/ENSDARG00000095481/ENSDARG00000089958/ENSDARG00000077899/ENSDARG00000112826/ENSDARG00000111848/ENSDARG00000043769/ENSDARG00000055332/ENSDARG00000091495/ENSDARG00000094225/ENSDARG00000115633/ENSDARG00000077260/ENSDARG00000105334/ENSDARG00000095757/ENSDARG00000077136/ENSDARG00000078821/ENSDARG00000034330	18	171	239	Haden	0.105263157894737	0.0753138075313808
IPR018378	C-type lectin, conserved site	8/171	92/25024	2.30529008188724e-07	6.73144703911075e-06	6.30921496095456e-06	ENSDARG00000078012/ENSDARG00000093876/ENSDARG00000095481/ENSDARG00000112826/ENSDARG00000111848/ENSDARG00000091495/ENSDARG00000115633/ENSDARG00000034330	8	171	239	Haden	0.0467836257309941	0.0334728033472803
IPR013106	Immunoglobulin V-set domain	14/171	380/25024	3.84500300137724e-07	9.35617397001796e-06	8.76930509086038e-06	ENSDARG00000117125/ENSDARG00000110046/ENSDARG00000096523/ENSDARG00000043445/ENSDARG00000079242/ENSDARG00000115145/ENSDARG00000111019/ENSDARG00000093689/ENSDARG00000061083/ENSDARG00000079517/ENSDARG00000103241/ENSDARG00000087631/ENSDARG00000096376/ENSDARG00000069848	14	171	239	Haden	0.0818713450292398	0.0585774058577406
IPR009132	Trace amine associated receptor family	4/171	33/25024	7.37912714543644e-05	0.00153907509033389	0.00144253613369434	ENSDARG00000094626/ENSDARG00000041454/ENSDARG00000116643/ENSDARG00000094237	4	171	239	Haden	0.0233918128654971	0.0167364016736402
IPR003598	Immunoglobulin subtype 2	9/171	349/25024	0.00069376271945375	0.0126611696300309	0.0118669938853931	ENSDARG00000096523/ENSDARG00000043445/ENSDARG00000057844/ENSDARG00000089894/ENSDARG00000078180/ENSDARG00000096619/ENSDARG00000034910/ENSDARG00000058564/ENSDARG00000096656	9	171	239	Haden	0.0526315789473684	0.0376569037656904
IPR017348	Serine/threonine-protein kinase pim-1/2/3	10/84	97/25024	1.03703397982691e-12	5.08146650115184e-11	4.14813591930762e-11	ENSDARG00000070740/ENSDARG00000112602/ENSDARG00000098133/ENSDARG00000092501/ENSDARG00000111316/ENSDARG00000116676/ENSDARG00000111070/ENSDARG00000101827/ENSDARG00000115724/ENSDARG00000110606	10	84	164	Faadi	0.119047619047619	0.0609756097560976
IPR014891	DWNN domain	6/84	31/25024	8.21278818993272e-10	2.01213310653352e-08	1.64255763798654e-08	ENSDARG00000094291/ENSDARG00000113484/ENSDARG00000112654/ENSDARG00000112365/ENSDARG00000112873/ENSDARG00000056917	6	84	164	Faadi	0.0714285714285714	0.0365853658536585
IPR036875	Zinc finger, CCHC-type superfamily	4/84	42/25024	1.19969207776581e-05	0.000177330805432706	0.000144759841169556	ENSDARG00000112365/ENSDARG00000079036/ENSDARG00000075996/ENSDARG00000094197	4	84	164	Faadi	0.0476190476190476	0.024390243902439
IPR001878	Zinc finger, CCHC-type	4/84	44/25024	1.44759841169556e-05	0.000177330805432706	0.000144759841169556	ENSDARG00000112365/ENSDARG00000079036/ENSDARG00000075996/ENSDARG00000094197	4	84	164	Faadi	0.0476190476190476	0.024390243902439
IPR000477	Reverse transcriptase domain	3/84	20/25024	3.99143741171755e-05	0.00039116086634832	0.000319314992937404	ENSDARG00000086420/ENSDARG00000088493/ENSDARG00000103841	3	84	164	Faadi	0.0357142857142857	0.0182926829268293
IPR001214	SET domain	3/84	70/25024	0.00169837684687376	0.0138700775828024	0.0113225123124917	ENSDARG00000104681/ENSDARG00000109824/ENSDARG00000026799	3	84	164	Faadi	0.0357142857142857	0.0182926829268293
IPR001870	B30.2/SPRY domain	17/287	435/25024	1.28652484419659e-05	0.00185699421010427	0.00180227263903977	ENSDARG00000091561/ENSDARG00000114142/ENSDARG00000101653/ENSDARG00000103229/ENSDARG00000102264/ENSDARG00000073735/ENSDARG00000100164/ENSDARG00000104341/ENSDARG00000104968/ENSDARG00000078620/ENSDARG00000109055/ENSDARG00000087293/ENSDARG00000095913/ENSDARG00000060838/ENSDARG00000088870/ENSDARG00000105119/ENSDARG00000115336	17	287	503	Abdul Fattaah	0.0592334494773519	0.0337972166998012
IPR006574	SPRY-associated	16/287	396/25024	1.54238954826426e-05	0.00185699421010427	0.00180227263903977	ENSDARG00000091561/ENSDARG00000114142/ENSDARG00000101653/ENSDARG00000103229/ENSDARG00000102264/ENSDARG00000073735/ENSDARG00000100164/ENSDARG00000104341/ENSDARG00000104968/ENSDARG00000078620/ENSDARG00000087293/ENSDARG00000095913/ENSDARG00000060838/ENSDARG00000088870/ENSDARG00000105119/ENSDARG00000115336	16	287	503	Abdul Fattaah	0.0557491289198606	0.0318091451292246
IPR007111	NACHT nucleoside triphosphatase	14/287	310/25024	1.55180574660524e-05	0.00185699421010427	0.00180227263903977	ENSDARG00000091561/ENSDARG00000114142/ENSDARG00000101653/ENSDARG00000103229/ENSDARG00000093024/ENSDARG00000100164/ENSDARG00000104341/ENSDARG00000104968/ENSDARG00000078620/ENSDARG00000087293/ENSDARG00000090851/ENSDARG00000074546/ENSDARG00000088870/ENSDARG00000105119	14	287	503	Abdul Fattaah	0.0487804878048781	0.0278330019880716
IPR029495	NACHT-associated domain	13/287	300/25024	4.77481997826845e-05	0.0035831783816134	0.0034775899261517	ENSDARG00000091561/ENSDARG00000114142/ENSDARG00000101653/ENSDARG00000103229/ENSDARG00000093024/ENSDARG00000100164/ENSDARG00000104341/ENSDARG00000104968/ENSDARG00000078620/ENSDARG00000087293/ENSDARG00000074546/ENSDARG00000088870/ENSDARG00000105119	13	287	503	Abdul Fattaah	0.0452961672473868	0.025844930417495
IPR003879	Butyrophylin-like, SPRY domain	15/287	390/25024	4.99049913873733e-05	0.0035831783816134	0.0034775899261517	ENSDARG00000091561/ENSDARG00000114142/ENSDARG00000101653/ENSDARG00000103229/ENSDARG00000102264/ENSDARG00000100164/ENSDARG00000104341/ENSDARG00000104968/ENSDARG00000078620/ENSDARG00000087293/ENSDARG00000095913/ENSDARG00000060838/ENSDARG00000088870/ENSDARG00000105119/ENSDARG00000115336	15	287	503	Abdul Fattaah	0.0522648083623693	0.0298210735586481
IPR003877	SPRY domain	15/287	402/25024	7.01495681132642e-05	0.00419728249211031	0.00407359772727902	ENSDARG00000091561/ENSDARG00000114142/ENSDARG00000101653/ENSDARG00000103229/ENSDARG00000102264/ENSDARG00000100164/ENSDARG00000104341/ENSDARG00000104968/ENSDARG00000078620/ENSDARG00000087293/ENSDARG00000095913/ENSDARG00000060838/ENSDARG00000088870/ENSDARG00000105119/ENSDARG00000115336	15	287	503	Abdul Fattaah	0.0522648083623693	0.0298210735586481
IPR000477	Reverse transcriptase domain	3/18	20/25024	3.53514938628926e-07	8.13084358846529e-06	4.83757284439582e-06	ENSDARG00000100303/ENSDARG00000102873/ENSDARG00000100538	3	18	80	Tu	0.166666666666667	0.0375
IPR017114	C2H2-type Zinc finger protein, YY-1-like	3/18	102/25024	5.13163721770425e-05	0.000590138280035988	0.000351112020158712	ENSDARG00000103417/ENSDARG00000091025/ENSDARG00000100262	3	18	80	Tu	0.166666666666667	0.0375
IPR036691	Endonuclease/exonuclease/phosphatase superfamily	2/18	62/25024	0.000900770248260087	0.00690590523666067	0.00410877657101092	ENSDARG00000100303/ENSDARG00000102873	2	18	80	Tu	0.111111111111111	0.025
IPR019956	Ubiquitin	1/12	11/25024	0.00526335575950587	0.0384094175191365	0.0142697526386885	ENSDARG00000100942	1	12	66	Tashina	0.0833333333333333	0.0151515151515152
IPR001940	Peptidase S1C	1/12	22/25024	0.0105013060328861	0.0384094175191365	0.0142697526386885	ENSDARG00000076713	1	12	66	Tashina	0.0833333333333333	0.0151515151515152
IPR009132	Trace amine associated receptor family	1/12	33/25024	0.0157139623497824	0.0384094175191365	0.0142697526386885	ENSDARG00000114233	1	12	66	Tashina	0.0833333333333333	0.0151515151515152
IPR017990	Connexin, conserved site	1/12	34/25024	0.0161865897937343	0.0384094175191365	0.0142697526386885	ENSDARG00000115433	1	12	66	Tashina	0.0833333333333333	0.0151515151515152
IPR019570	Gap junction protein, cysteine-rich domain	1/12	37/25024	0.0176032242228236	0.0384094175191365	0.0142697526386885	ENSDARG00000115433	1	12	66	Tashina	0.0833333333333333	0.0151515151515152
IPR000500	Connexin	1/12	38/25024	0.0180750200090054	0.0384094175191365	0.0142697526386885	ENSDARG00000115433	1	12	66	Tashina	0.0833333333333333	0.0151515151515152
IPR013092	Connexin, N-terminal	1/12	38/25024	0.0180750200090054	0.0384094175191365	0.0142697526386885	ENSDARG00000115433	1	12	66	Tashina	0.0833333333333333	0.0151515151515152
IPR038359	Connexin, N-terminal domain superfamily	1/12	38/25024	0.0180750200090054	0.0384094175191365	0.0142697526386885	ENSDARG00000115433	1	12	66	Tashina	0.0833333333333333	0.0151515151515152
IPR009057	Homeobox-like domain superfamily	11/142	382/25024	1.21552730962719e-05	0.00130003754748949	0.00124830306228772	ENSDARG00000070477/ENSDARG00000105053/ENSDARG00000075450/ENSDARG00000053499/ENSDARG00000011273/ENSDARG00000008203/ENSDARG00000030350/ENSDARG00000102501/ENSDARG00000053364/ENSDARG00000035735/ENSDARG00000061818	11	142	162	Stormy	0.0774647887323944	0.0679012345679012
IPR017970	Homeobox, conserved site	9/142	248/25024	1.26832931462389e-05	0.00130003754748949	0.00124830306228772	ENSDARG00000105053/ENSDARG00000075450/ENSDARG00000053499/ENSDARG00000011273/ENSDARG00000030350/ENSDARG00000102501/ENSDARG00000053364/ENSDARG00000035735/ENSDARG00000061818	9	142	162	Stormy	0.0633802816901408	0.0555555555555556
IPR001229	Jacalin-like lectin domain	3/142	14/25024	6.22010297695004e-05	0.00266262212450607	0.0025566641195514	ENSDARG00000098097/ENSDARG00000092521/ENSDARG00000092352	3	142	162	Stormy	0.0211267605633803	0.0185185185185185
IPR036404	Jacalin-like lectin domain superfamily	3/142	14/25024	6.22010297695004e-05	0.00266262212450607	0.0025566641195514	ENSDARG00000098097/ENSDARG00000092521/ENSDARG00000092352	3	142	162	Stormy	0.0211267605633803	0.0185185185185185
IPR020479	Homeobox domain, metazoa	6/142	122/25024	7.07285404915301e-05	0.00266262212450607	0.0025566641195514	ENSDARG00000105053/ENSDARG00000011273/ENSDARG00000030350/ENSDARG00000102501/ENSDARG00000035735/ENSDARG00000061818	6	142	162	Stormy	0.0422535211267606	0.037037037037037
IPR001356	Homeobox domain	9/142	313/25024	7.79304036440802e-05	0.00266262212450607	0.0025566641195514	ENSDARG00000105053/ENSDARG00000075450/ENSDARG00000053499/ENSDARG00000011273/ENSDARG00000030350/ENSDARG00000102501/ENSDARG00000053364/ENSDARG00000035735/ENSDARG00000061818	9	142	162	Stormy	0.0633802816901408	0.0555555555555556
IPR016181	Acyl-CoA N-acyltransferase	7/428	56/25024	4.59013835492927e-05	0.0205638198300831	0.0200033397783233	ENSDARG00000104221/ENSDARG00000070371/ENSDARG00000075561/ENSDARG00000071425/ENSDARG00000042005/ENSDARG00000021808/ENSDARG00000061185	7	428	453	Masood	0.0163551401869159	0.0154525386313466
IPR001163	LSM domain, eukaryotic/archaea-type	13/1049	22/25024	4.01697852636292e-13	1.8196912724424e-10	1.50530984777389e-10	ENSDARG00000089663/ENSDARG00000011125/ENSDARG00000113461/ENSDARG00000023852/ENSDARG00000013800/ENSDARG00000111914/ENSDARG00000040440/ENSDARG00000058328/ENSDARG00000033175/ENSDARG00000099667/ENSDARG00000043177/ENSDARG00000091656/ENSDARG00000071573	13	1049	1067	Ummu Kulthoom	0.0123927550047664	0.0121836925960637
IPR010920	LSM domain superfamily	13/1049	25/25024	3.73415592194536e-12	8.45786316320624e-10	6.99662899059236e-10	ENSDARG00000089663/ENSDARG00000011125/ENSDARG00000113461/ENSDARG00000023852/ENSDARG00000013800/ENSDARG00000111914/ENSDARG00000040440/ENSDARG00000058328/ENSDARG00000033175/ENSDARG00000099667/ENSDARG00000043177/ENSDARG00000091656/ENSDARG00000071573	13	1049	1067	Ummu Kulthoom	0.0123927550047664	0.0121836925960637
IPR001353	Proteasome, subunit alpha/beta	11/1049	24/25024	1.00774863369053e-09	1.52170043687271e-07	1.25880180208361e-07	ENSDARG00000003526/ENSDARG00000043899/ENSDARG00000101560/ENSDARG00000002240/ENSDARG00000075445/ENSDARG00000009640/ENSDARG00000031511/ENSDARG00000054696/ENSDARG00000037962/ENSDARG00000010965/ENSDARG00000045928	11	1049	1067	Ummu Kulthoom	0.0104861773117255	0.0103092783505155
IPR029063	S-adenosyl-L-methionine-dependent methyltransferase	24/1049	147/25024	1.11625905924118e-08	1.26416338459064e-06	1.04575848707858e-06	ENSDARG00000115421/ENSDARG00000033967/ENSDARG00000040033/ENSDARG00000040584/ENSDARG00000012827/ENSDARG00000005057/ENSDARG00000053912/ENSDARG00000076518/ENSDARG00000069706/ENSDARG00000056665/ENSDARG00000079605/ENSDARG00000010246/ENSDARG00000113277/ENSDARG00000043209/ENSDARG00000071652/ENSDARG00000055760/ENSDARG00000061629/ENSDARG00000070553/ENSDARG00000095750/ENSDARG00000019791/ENSDARG00000063596/…	24	1049	1067	Ummu Kulthoom	0.0228789323164919	0.0224929709465792
IPR001680	WD40 repeat	35/1049	292/25024	2.54585949859093e-08	2.30654870572338e-06	1.9080546978913e-06	ENSDARG00000041140/ENSDARG00000053554/ENSDARG00000015254/ENSDARG00000004280/ENSDARG00000062266/ENSDARG00000037966/ENSDARG00000025808/ENSDARG00000044488/ENSDARG00000061993/ENSDARG00000041991/ENSDARG00000040730/ENSDARG00000090581/ENSDARG00000037109/ENSDARG00000057105/ENSDARG00000052344/ENSDARG00000020077/ENSDARG00000079257/ENSDARG00000017445/ENSDARG00000007196/ENSDARG00000037283/ENSDARG00000063161/…	35	1049	1067	Ummu Kulthoom	0.0333651096282174	0.0328022492970947
IPR017986	WD40-repeat-containing domain	32/1049	258/25024	4.47667862989429e-08	3.37989236557019e-06	2.7959606881445e-06	ENSDARG00000041140/ENSDARG00000015254/ENSDARG00000004280/ENSDARG00000062266/ENSDARG00000037966/ENSDARG00000025808/ENSDARG00000044488/ENSDARG00000041991/ENSDARG00000040730/ENSDARG00000090581/ENSDARG00000037109/ENSDARG00000057105/ENSDARG00000052344/ENSDARG00000079257/ENSDARG00000017445/ENSDARG00000007196/ENSDARG00000037283/ENSDARG00000063161/ENSDARG00000015239/ENSDARG00000015208/ENSDARG00000041226/…	32	1049	1067	Ummu Kulthoom	0.0305052430886559	0.0299906279287723
IPR036322	WD40-repeat-containing domain superfamily	35/1049	310/25024	1.1392643893426e-07	7.37266811960285e-06	6.09891913693184e-06	ENSDARG00000041140/ENSDARG00000053554/ENSDARG00000015254/ENSDARG00000004280/ENSDARG00000062266/ENSDARG00000037966/ENSDARG00000025808/ENSDARG00000044488/ENSDARG00000061993/ENSDARG00000041991/ENSDARG00000040730/ENSDARG00000090581/ENSDARG00000057105/ENSDARG00000052344/ENSDARG00000020077/ENSDARG00000017445/ENSDARG00000007196/ENSDARG00000037283/ENSDARG00000026767/ENSDARG00000063161/ENSDARG00000015239/…	35	1049	1067	Ummu Kulthoom	0.0333651096282174	0.0328022492970947
IPR007052	CS domain	8/1049	18/25024	2.79204671360957e-07	1.58099645158142e-05	1.30785346058553e-05	ENSDARG00000079462/ENSDARG00000104837/ENSDARG00000078059/ENSDARG00000089626/ENSDARG00000016038/ENSDARG00000098361/ENSDARG00000037284/ENSDARG00000014731	8	1049	1067	Ummu Kulthoom	0.00762631077216397	0.00749765698219306
IPR019775	WD40 repeat, conserved site	24/1049	177/25024	4.13950546575419e-07	2.08355108442961e-05	1.72358356234911e-05	ENSDARG00000041140/ENSDARG00000015254/ENSDARG00000037966/ENSDARG00000025808/ENSDARG00000044488/ENSDARG00000040730/ENSDARG00000037109/ENSDARG00000057105/ENSDARG00000052344/ENSDARG00000079257/ENSDARG00000017445/ENSDARG00000007196/ENSDARG00000037283/ENSDARG00000015239/ENSDARG00000015208/ENSDARG00000041226/ENSDARG00000099640/ENSDARG00000043357/ENSDARG00000114457/ENSDARG00000004774/ENSDARG00000003287/…	24	1049	1067	Ummu Kulthoom	0.0228789323164919	0.0224929709465792
IPR015943	WD40/YVTN repeat-like-containing domain superfamily	38/1049	377/25024	6.14199422850331e-07	2.60754988142243e-05	2.1570529982256e-05	ENSDARG00000041140/ENSDARG00000053554/ENSDARG00000015254/ENSDARG00000004280/ENSDARG00000062266/ENSDARG00000037966/ENSDARG00000025808/ENSDARG00000044488/ENSDARG00000061993/ENSDARG00000041991/ENSDARG00000040730/ENSDARG00000090581/ENSDARG00000037109/ENSDARG00000057105/ENSDARG00000052344/ENSDARG00000079257/ENSDARG00000032237/ENSDARG00000017445/ENSDARG00000007196/ENSDARG00000037283/ENSDARG00000063161/…	38	1049	1067	Ummu Kulthoom	0.0362249761677788	0.0356138706654171
IPR000629	ATP-dependent RNA helicase DEAD-box, conserved site	9/1049	26/25024	6.3317988290611e-07	2.60754988142243e-05	2.1570529982256e-05	ENSDARG00000012899/ENSDARG00000041215/ENSDARG00000030789/ENSDARG00000091831/ENSDARG00000025854/ENSDARG00000035507/ENSDARG00000105286/ENSDARG00000009864/ENSDARG00000102978	9	1049	1067	Ummu Kulthoom	0.00857959961868446	0.0084348641049672
IPR016050	Proteasome beta-type subunit, conserved site	7/1049	15/25024	1.0675961812407e-06	4.03017558418363e-05	3.33389684668148e-05	ENSDARG00000002240/ENSDARG00000075445/ENSDARG00000009640/ENSDARG00000031511/ENSDARG00000054696/ENSDARG00000037962/ENSDARG00000045928	7	1049	1067	Ummu Kulthoom	0.00667302192564347	0.00656044985941893
IPR000504	RNA recognition motif domain	29/1049	256/25024	1.27289281735096e-06	4.43554189430759e-05	3.66922949778901e-05	ENSDARG00000055889/ENSDARG00000042252/ENSDARG00000003429/ENSDARG00000040666/ENSDARG00000044143/ENSDARG00000090337/ENSDARG00000031907/ENSDARG00000057691/ENSDARG00000103234/ENSDARG00000098666/ENSDARG00000029252/ENSDARG00000025332/ENSDARG00000026476/ENSDARG00000053021/ENSDARG00000101877/ENSDARG00000116743/ENSDARG00000111700/ENSDARG00000001241/ENSDARG00000039424/ENSDARG00000036161/ENSDARG00000077732/…	29	1049	1067	Ummu Kulthoom	0.0276453765490944	0.0271790065604499
IPR014014	RNA helicase, DEAD-box type, Q motif	10/1049	37/25024	1.98952522757731e-06	6.43753520066085e-05	5.32534572193625e-05	ENSDARG00000012899/ENSDARG00000030789/ENSDARG00000091831/ENSDARG00000035507/ENSDARG00000105286/ENSDARG00000005699/ENSDARG00000009864/ENSDARG00000100505/ENSDARG00000020913/ENSDARG00000102978	10	1049	1067	Ummu Kulthoom	0.00953288846520496	0.00937207122774133
IPR029055	Nucleophile aminohydrolases, N-terminal	11/1049	46/25024	2.30680694032419e-06	6.96655695977904e-05	5.7629703210906e-05	ENSDARG00000003526/ENSDARG00000043899/ENSDARG00000101560/ENSDARG00000002240/ENSDARG00000075445/ENSDARG00000009640/ENSDARG00000031511/ENSDARG00000054696/ENSDARG00000037962/ENSDARG00000010965/ENSDARG00000045928	11	1049	1067	Ummu Kulthoom	0.0104861773117255	0.0103092783505155
IPR036249	Thioredoxin-like superfamily	20/1049	144/25024	2.56550681410895e-06	7.26359116744596e-05	6.00868701199201e-05	ENSDARG00000019008/ENSDARG00000058079/ENSDARG00000036190/ENSDARG00000069242/ENSDARG00000011921/ENSDARG00000031435/ENSDARG00000027595/ENSDARG00000014015/ENSDARG00000098075/ENSDARG00000076334/ENSDARG00000100651/ENSDARG00000099664/ENSDARG00000098785/ENSDARG00000068415/ENSDARG00000051957/ENSDARG00000045555/ENSDARG00000041306/ENSDARG00000008920/ENSDARG00000035136/ENSDARG00000021984	20	1049	1067	Ummu Kulthoom	0.0190657769304099	0.0187441424554827
IPR020472	G-protein beta WD-40 repeat	15/1049	88/25024	3.53987644005271e-06	9.43272957261104e-05	7.80307128581278e-05	ENSDARG00000004280/ENSDARG00000025808/ENSDARG00000041991/ENSDARG00000037109/ENSDARG00000057105/ENSDARG00000052344/ENSDARG00000007196/ENSDARG00000037283/ENSDARG00000015239/ENSDARG00000015208/ENSDARG00000041226/ENSDARG00000043357/ENSDARG00000114457/ENSDARG00000003287/ENSDARG00000007405	15	1049	1067	Ummu Kulthoom	0.0142993326978074	0.014058106841612
IPR035979	RNA-binding domain superfamily	30/1049	285/25024	3.83965542541009e-06	9.66313282061539e-05	7.99366860494732e-05	ENSDARG00000055889/ENSDARG00000042252/ENSDARG00000003429/ENSDARG00000040666/ENSDARG00000044143/ENSDARG00000090337/ENSDARG00000031907/ENSDARG00000057691/ENSDARG00000103234/ENSDARG00000098666/ENSDARG00000029252/ENSDARG00000025332/ENSDARG00000026476/ENSDARG00000053021/ENSDARG00000101877/ENSDARG00000116743/ENSDARG00000111700/ENSDARG00000001241/ENSDARG00000039424/ENSDARG00000036161/ENSDARG00000077732/…	30	1049	1067	Ummu Kulthoom	0.0285986653956149	0.028116213683224
IPR012677	Nucleotide-binding alpha-beta plait domain superfamily	30/1049	287/25024	4.42201117537985e-06	0.000105430055918267	8.72152896640014e-05	ENSDARG00000055889/ENSDARG00000042252/ENSDARG00000003429/ENSDARG00000040666/ENSDARG00000044143/ENSDARG00000090337/ENSDARG00000031907/ENSDARG00000057691/ENSDARG00000103234/ENSDARG00000098666/ENSDARG00000029252/ENSDARG00000025332/ENSDARG00000026476/ENSDARG00000053021/ENSDARG00000101877/ENSDARG00000116743/ENSDARG00000111700/ENSDARG00000001241/ENSDARG00000039424/ENSDARG00000036161/ENSDARG00000077732/…	30	1049	1067	Ummu Kulthoom	0.0285986653956149	0.028116213683224
IPR023333	Proteasome B-type subunit	6/1049	13/25024	7.12358360170195e-06	0.000161349168578549	0.000133473461168731	ENSDARG00000002240/ENSDARG00000075445/ENSDARG00000009640/ENSDARG00000031511/ENSDARG00000054696/ENSDARG00000037962	6	1049	1067	Ummu Kulthoom	0.00571973307912297	0.0056232427366448
IPR011545	DEAD/DEAH box helicase domain	12/1049	66/25024	1.68001183854046e-05	0.0003624025537423	0.000299791586225767	ENSDARG00000012899/ENSDARG00000030789/ENSDARG00000091831/ENSDARG00000025854/ENSDARG00000035507/ENSDARG00000105286/ENSDARG00000005699/ENSDARG00000112521/ENSDARG00000009864/ENSDARG00000100505/ENSDARG00000020913/ENSDARG00000102978	12	1049	1067	Ummu Kulthoom	0.0114394661582459	0.0112464854732896
IPR000426	Proteasome alpha-subunit, N-terminal domain	5/1049	10/25024	2.7090984893013e-05	0.000533574615501516	0.000441390875144742	ENSDARG00000003526/ENSDARG00000043899/ENSDARG00000101560/ENSDARG00000010965/ENSDARG00000045928	5	1049	1067	Ummu Kulthoom	0.00476644423260248	0.00468603561387067
IPR023332	Proteasome alpha-type subunit	5/1049	10/25024	2.7090984893013e-05	0.000533574615501516	0.000441390875144742	ENSDARG00000003526/ENSDARG00000043899/ENSDARG00000101560/ENSDARG00000010965/ENSDARG00000045928	5	1049	1067	Ummu Kulthoom	0.00476644423260248	0.00468603561387067
IPR008978	HSP20-like chaperone	8/1049	32/25024	3.9760812377978e-05	0.000750485333634336	0.000620826719585973	ENSDARG00000079462/ENSDARG00000104837/ENSDARG00000078059/ENSDARG00000089626/ENSDARG00000016038/ENSDARG00000098361/ENSDARG00000037284/ENSDARG00000014731	8	1049	1067	Ummu Kulthoom	0.00762631077216397	0.00749765698219306
IPR015947	PUA-like superfamily	6/1049	18/25024	6.4326024446673e-05	0.00116558756297371	0.000964213250653287	ENSDARG00000078567/ENSDARG00000042659/ENSDARG00000059075/ENSDARG00000016484/ENSDARG00000025972/ENSDARG00000098074	6	1049	1067	Ummu Kulthoom	0.00571973307912297	0.0056232427366448
IPR020103	Pseudouridine synthase, catalytic domain superfamily	5/1049	12/25024	7.93564242618142e-05	0.00138263308425392	0.00114376060879376	ENSDARG00000053805/ENSDARG00000028379/ENSDARG00000060992/ENSDARG00000016484/ENSDARG00000012674	5	1049	1067	Ummu Kulthoom	0.00476644423260248	0.00468603561387067
IPR025799	Protein arginine N-methyltransferase	5/1049	13/25024	0.000124501949674384	0.00208886604453689	0.00172798027618249	ENSDARG00000069706/ENSDARG00000079605/ENSDARG00000010246/ENSDARG00000113277/ENSDARG00000019791	5	1049	1067	Ummu Kulthoom	0.00476644423260248	0.00468603561387067
IPR000717	Proteasome component (PCI) domain	5/1049	16/25024	0.000380365621848515	0.0061537723820492	0.00509060757060419	ENSDARG00000022788/ENSDARG00000018124/ENSDARG00000060150/ENSDARG00000040650/ENSDARG00000005134	5	1049	1067	Ummu Kulthoom	0.00476644423260248	0.00468603561387067
IPR016135	Ubiquitin-conjugating enzyme/RWD-like	10/1049	66/25024	0.000400818790666612	0.00626106593696466	0.00517936440933988	ENSDARG00000068256/ENSDARG00000045877/ENSDARG00000015930/ENSDARG00000008748/ENSDARG00000101521/ENSDARG00000041875/ENSDARG00000112087/ENSDARG00000007438/ENSDARG00000029107/ENSDARG00000022340	10	1049	1067	Ummu Kulthoom	0.00953288846520496	0.00937207122774133
IPR019954	Ubiquitin conserved site	4/1049	10/25024	0.000526352573574851	0.00782081915409666	0.00646964475161708	ENSDARG00000007989/ENSDARG00000025889/ENSDARG00000007359/ENSDARG00000103472	4	1049	1067	Ummu Kulthoom	0.00381315538608198	0.00374882849109653
IPR003960	ATPase, AAA-type, conserved site	7/1049	35/25024	0.000535199544761581	0.00782081915409666	0.00646964475161708	ENSDARG00000037038/ENSDARG00000027099/ENSDARG00000020101/ENSDARG00000112404/ENSDARG00000020008/ENSDARG00000043561/ENSDARG00000030537	7	1049	1067	Ummu Kulthoom	0.00667302192564347	0.00656044985941893
IPR006073	GTP binding domain	7/1049	36/25024	0.000640593718350377	0.00906840482539752	0.00750168959647152	ENSDARG00000020595/ENSDARG00000015352/ENSDARG00000006219/ENSDARG00000044565/ENSDARG00000039345/ENSDARG00000006642/ENSDARG00000087869	7	1049	1067	Ummu Kulthoom	0.00667302192564347	0.00656044985941893
IPR037518	MPN domain	5/1049	18/25024	0.000695711379538409	0.00955021984639089	0.00790026319348242	ENSDARG00000017093/ENSDARG00000057624/ENSDARG00000102417/ENSDARG00000034633/ENSDARG00000077533	5	1049	1067	Ummu Kulthoom	0.00476644423260248	0.00468603561387067
IPR003959	ATPase, AAA-type, core	9/1049	59/25024	0.000735759580317477	0.00980291440834756	0.00810930063755485	ENSDARG00000042458/ENSDARG00000005218/ENSDARG00000037038/ENSDARG00000027099/ENSDARG00000020101/ENSDARG00000112404/ENSDARG00000020008/ENSDARG00000043561/ENSDARG00000030537	9	1049	1067	Ummu Kulthoom	0.00857959961868446	0.0084348641049672
IPR024936	Cyclophilin-type peptidyl-prolyl cis-trans isomerase	5/1049	19/25024	0.000911791747088886	0.0118011903266076	0.00976234171319228	ENSDARG00000103234/ENSDARG00000092798/ENSDARG00000063161/ENSDARG00000104343/ENSDARG00000033370	5	1049	1067	Ummu Kulthoom	0.00476644423260248	0.00468603561387067
IPR002130	Cyclophilin-type peptidyl-prolyl cis-trans isomerase domain	5/1049	20/25024	0.00117406604436453	0.0143743761647874	0.0118909676185995	ENSDARG00000103234/ENSDARG00000092798/ENSDARG00000063161/ENSDARG00000104343/ENSDARG00000033370	5	1049	1067	Ummu Kulthoom	0.00476644423260248	0.00468603561387067
IPR029000	Cyclophilin-like domain superfamily	5/1049	20/25024	0.00117406604436453	0.0143743761647874	0.0118909676185995	ENSDARG00000103234/ENSDARG00000092798/ENSDARG00000063161/ENSDARG00000104343/ENSDARG00000033370	5	1049	1067	Ummu Kulthoom	0.00476644423260248	0.00468603561387067
IPR020568	Ribosomal protein S5 domain 2-type fold	7/1049	41/25024	0.00143824756394473	0.0171454249070253	0.014183272375743	ENSDARG00000042094/ENSDARG00000006392/ENSDARG00000068755/ENSDARG00000103432/ENSDARG00000024317/ENSDARG00000036060/ENSDARG00000063624	7	1049	1067	Ummu Kulthoom	0.00667302192564347	0.00656044985941893
IPR037103	Tubulin/FtsZ, C-terminal domain superfamily	5/1049	22/25024	0.00186008941576879	0.0215981462644067	0.0178667133034246	ENSDARG00000015610/ENSDARG00000041723/ENSDARG00000042708/ENSDARG00000006260/ENSDARG00000036700	5	1049	1067	Ummu Kulthoom	0.00476644423260248	0.00468603561387067
IPR001650	Helicase, C-terminal	12/1049	108/25024	0.00190712108294982	0.0215981462644067	0.0178667133034246	ENSDARG00000012899/ENSDARG00000030789/ENSDARG00000091831/ENSDARG00000025854/ENSDARG00000035507/ENSDARG00000105286/ENSDARG00000005699/ENSDARG00000112521/ENSDARG00000009864/ENSDARG00000100505/ENSDARG00000020913/ENSDARG00000102978	12	1049	1067	Ummu Kulthoom	0.0114394661582459	0.0112464854732896
IPR011990	Tetratricopeptide-like helical domain superfamily	21/1049	251/25024	0.00215916126651881	0.0230838308619984	0.0190957215914289	ENSDARG00000078567/ENSDARG00000044405/ENSDARG00000008461/ENSDARG00000114549/ENSDARG00000055470/ENSDARG00000030913/ENSDARG00000040861/ENSDARG00000017311/ENSDARG00000003213/ENSDARG00000060150/ENSDARG00000007092/ENSDARG00000101082/ENSDARG00000025518/ENSDARG00000104437/ENSDARG00000004017/ENSDARG00000005134/ENSDARG00000008447/ENSDARG00000001557/ENSDARG00000019355/ENSDARG00000010738/ENSDARG00000069241	21	1049	1067	Ummu Kulthoom	0.0200190657769304	0.0196813495782568
IPR008991	Translation protein SH3-like domain superfamily	4/1049	14/25024	0.00219333452839864	0.0230838308619984	0.0190957215914289	ENSDARG00000011885/ENSDARG00000019222/ENSDARG00000062568/ENSDARG00000101794	4	1049	1067	Ummu Kulthoom	0.00381315538608198	0.00374882849109653
IPR014722	Ribosomal protein L2, domain 2	4/1049	14/25024	0.00219333452839864	0.0230838308619984	0.0190957215914289	ENSDARG00000045515/ENSDARG00000019222/ENSDARG00000062568/ENSDARG00000101794	4	1049	1067	Ummu Kulthoom	0.00381315538608198	0.00374882849109653
IPR023313	Ubiquitin-conjugating enzyme, active site	6/1049	33/25024	0.00224213809697115	0.0230838308619984	0.0190957215914289	ENSDARG00000045877/ENSDARG00000008748/ENSDARG00000101521/ENSDARG00000112087/ENSDARG00000007438/ENSDARG00000029107	6	1049	1067	Ummu Kulthoom	0.00571973307912297	0.0056232427366448
IPR018316	Tubulin/FtsZ, 2-layer sandwich domain	5/1049	23/25024	0.00229561732860827	0.0231092144413232	0.0191167197423285	ENSDARG00000015610/ENSDARG00000041723/ENSDARG00000042708/ENSDARG00000006260/ENSDARG00000036700	5	1049	1067	Ummu Kulthoom	0.00476644423260248	0.00468603561387067
IPR012340	Nucleic acid-binding, OB-fold	10/1049	83/25024	0.00243874613225698	0.0240163477807047	0.0198671309630088	ENSDARG00000039350/ENSDARG00000060559/ENSDARG00000003938/ENSDARG00000057912/ENSDARG00000029003/ENSDARG00000005827/ENSDARG00000112521/ENSDARG00000054164/ENSDARG00000028688/ENSDARG00000062568	10	1049	1067	Ummu Kulthoom	0.00953288846520496	0.00937207122774133
IPR000217	Tubulin	5/1049	24/25024	0.00280081958532134	0.0248778680813837	0.0205798095433312	ENSDARG00000015610/ENSDARG00000041723/ENSDARG00000042708/ENSDARG00000006260/ENSDARG00000036700	5	1049	1067	Ummu Kulthoom	0.00476644423260248	0.00468603561387067
IPR003008	Tubulin/FtsZ, GTPase domain	5/1049	24/25024	0.00280081958532134	0.0248778680813837	0.0205798095433312	ENSDARG00000015610/ENSDARG00000041723/ENSDARG00000042708/ENSDARG00000006260/ENSDARG00000036700	5	1049	1067	Ummu Kulthoom	0.00476644423260248	0.00468603561387067
IPR008280	Tubulin/FtsZ, C-terminal	5/1049	24/25024	0.00280081958532134	0.0248778680813837	0.0205798095433312	ENSDARG00000015610/ENSDARG00000041723/ENSDARG00000042708/ENSDARG00000006260/ENSDARG00000036700	5	1049	1067	Ummu Kulthoom	0.00476644423260248	0.00468603561387067
IPR017975	Tubulin, conserved site	5/1049	24/25024	0.00280081958532134	0.0248778680813837	0.0205798095433312	ENSDARG00000015610/ENSDARG00000041723/ENSDARG00000042708/ENSDARG00000006260/ENSDARG00000036700	5	1049	1067	Ummu Kulthoom	0.00476644423260248	0.00468603561387067
IPR023123	Tubulin, C-terminal	5/1049	24/25024	0.00280081958532134	0.0248778680813837	0.0205798095433312	ENSDARG00000015610/ENSDARG00000041723/ENSDARG00000042708/ENSDARG00000006260/ENSDARG00000036700	5	1049	1067	Ummu Kulthoom	0.00476644423260248	0.00468603561387067
IPR012675	Beta-grasp domain superfamily	4/1049	15/25024	0.0028924300536224	0.0251975156594413	0.0208442327750926	ENSDARG00000056410/ENSDARG00000044565/ENSDARG00000039345/ENSDARG00000006642	4	1049	1067	Ummu Kulthoom	0.00381315538608198	0.00374882849109653
IPR000608	Ubiquitin-conjugating enzyme E2	7/1049	47/25024	0.00323711154987569	0.0276681421149752	0.0228880181083564	ENSDARG00000045877/ENSDARG00000008748/ENSDARG00000101521/ENSDARG00000041875/ENSDARG00000112087/ENSDARG00000007438/ENSDARG00000029107	7	1049	1067	Ummu Kulthoom	0.00667302192564347	0.00656044985941893
IPR036525	Tubulin/FtsZ, GTPase domain superfamily	5/1049	25/25024	0.00338174559788862	0.0283690880711767	0.0234678641880769	ENSDARG00000015610/ENSDARG00000041723/ENSDARG00000042708/ENSDARG00000006260/ENSDARG00000036700	5	1049	1067	Ummu Kulthoom	0.00476644423260248	0.00468603561387067
IPR014001	Helicase superfamily 1/2, ATP-binding domain	12/1049	116/25024	0.0034723483728869	0.0285995238712321	0.0236584884353634	ENSDARG00000012899/ENSDARG00000030789/ENSDARG00000091831/ENSDARG00000025854/ENSDARG00000035507/ENSDARG00000105286/ENSDARG00000005699/ENSDARG00000112521/ENSDARG00000009864/ENSDARG00000100505/ENSDARG00000020913/ENSDARG00000102978	12	1049	1067	Ummu Kulthoom	0.0114394661582459	0.0112464854732896
IPR009000	Translation protein, beta-barrel domain superfamily	6/1049	36/25024	0.00354425877770682	0.0286705218982355	0.0237172203921735	ENSDARG00000042094/ENSDARG00000104173/ENSDARG00000057929/ENSDARG00000063624/ENSDARG00000076526/ENSDARG00000031048	6	1049	1067	Ummu Kulthoom	0.00571973307912297	0.0056232427366448
IPR029047	Heat shock protein 70kD, peptide-binding domain superfamily	4/1049	16/25024	0.0037297848642137	0.0291309059222208	0.0240980655473698	ENSDARG00000058030/ENSDARG00000003035/ENSDARG00000018989/ENSDARG00000103846	4	1049	1067	Ummu Kulthoom	0.00381315538608198	0.00374882849109653
IPR031157	Tr-type G domain, conserved site	4/1049	16/25024	0.0037297848642137	0.0291309059222208	0.0240980655473698	ENSDARG00000042094/ENSDARG00000104173/ENSDARG00000063624/ENSDARG00000031048	4	1049	1067	Ummu Kulthoom	0.00381315538608198	0.00374882849109653
IPR020892	Cyclophilin-type peptidyl-prolyl cis-trans isomerase, conserved site	4/1049	17/25024	0.00471731049668574	0.0362193500847227	0.0299618650636953	ENSDARG00000103234/ENSDARG00000092798/ENSDARG00000104343/ENSDARG00000033370	4	1049	1067	Ummu Kulthoom	0.00381315538608198	0.00374882849109653
IPR003593	AAA+ ATPase domain	15/1049	171/25024	0.0056885523504529	0.0429485702459194	0.0355285023993199	ENSDARG00000097615/ENSDARG00000002591/ENSDARG00000055969/ENSDARG00000056672/ENSDARG00000007216/ENSDARG00000042458/ENSDARG00000005218/ENSDARG00000037038/ENSDARG00000027099/ENSDARG00000020101/ENSDARG00000112404/ENSDARG00000020008/ENSDARG00000043561/ENSDARG00000061124/ENSDARG00000030537	15	1049	1067	Ummu Kulthoom	0.0142993326978074	0.014058106841612
IPR000467	G-patch domain	4/1049	18/25024	0.00586633881587067	0.0435647784194986	0.0360382505340804	ENSDARG00000021812/ENSDARG00000023532/ENSDARG00000100536/ENSDARG00000056932	4	1049	1067	Ummu Kulthoom	0.00381315538608198	0.00374882849109653
IPR011021	Arrestin-like, N-terminal	4/113	19/25024	1.44993105800499e-06	0.000114544553582394	9.23377147466337e-05	ENSDARG00000020761/ENSDARG00000036028/ENSDARG00000052690/ENSDARG00000036107	4	113	162	Daniel	0.0353982300884956	0.0246913580246914
IPR011022	Arrestin C-terminal-like domain	4/113	19/25024	1.44993105800499e-06	0.000114544553582394	9.23377147466337e-05	ENSDARG00000020761/ENSDARG00000036028/ENSDARG00000052690/ENSDARG00000036107	4	113	162	Daniel	0.0353982300884956	0.0246913580246914
IPR014752	Arrestin, C-terminal	4/113	24/25024	3.90631076811457e-06	0.000205732367120701	0.000165846878225215	ENSDARG00000020761/ENSDARG00000036028/ENSDARG00000052690/ENSDARG00000036107	4	113	162	Daniel	0.0353982300884956	0.0246913580246914
IPR018108	Mitochondrial substrate/solute carrier	5/113	68/25024	1.42719842955174e-05	0.00045099470373835	0.000363560021001601	ENSDARG00000021250/ENSDARG00000010572/ENSDARG00000043154/ENSDARG00000039931/ENSDARG00000102048	5	113	162	Daniel	0.0442477876106195	0.0308641975308642
IPR023395	Mitochondrial carrier domain superfamily	5/113	68/25024	1.42719842955174e-05	0.00045099470373835	0.000363560021001601	ENSDARG00000021250/ENSDARG00000010572/ENSDARG00000043154/ENSDARG00000039931/ENSDARG00000102048	5	113	162	Daniel	0.0442477876106195	0.0308641975308642
IPR002067	Mitochondrial carrier protein	4/113	43/25024	4.24653063576334e-05	0.00111825306741768	0.000901456503381341	ENSDARG00000021250/ENSDARG00000010572/ENSDARG00000039931/ENSDARG00000102048	4	113	162	Daniel	0.0353982300884956	0.0246913580246914
IPR005819	Histone H5	3/113	24/25024	0.000169335521322423	0.00382214462413469	0.00308114256842303	ENSDARG00000035519/ENSDARG00000038559/ENSDARG00000054058	3	113	162	Daniel	0.0265486725663717	0.0185185185185185
IPR005818	Linker histone H1/H5, domain H15	3/113	27/25024	0.000242313999131173	0.00478570148284066	0.00385789393353578	ENSDARG00000035519/ENSDARG00000038559/ENSDARG00000054058	3	113	162	Daniel	0.0265486725663717	0.0185185185185185
IPR036412	HAD-like superfamily	4/113	90/25024	0.00074706755045514	0.013115185885768	0.0105725349245698	ENSDARG00000020239/ENSDARG00000060196/ENSDARG00000040674/ENSDARG00000059646	4	113	162	Daniel	0.0353982300884956	0.0246913580246914
IPR030417	Membrane-spanning 4-domains subfamily A	7/54	35/25024	9.33620020328219e-13	9.61628620938065e-11	7.66551174585274e-11	ENSDARG00000094809/ENSDARG00000053563/ENSDARG00000043798/ENSDARG00000095695/ENSDARG00000007018/ENSDARG00000091970/ENSDARG00000105674	7	54	62	Aasiya	0.12962962962963	0.112903225806452
IPR007237	CD20-like family	7/54	39/25024	2.12145006560176e-12	1.09254678378491e-10	8.70911079562827e-11	ENSDARG00000094809/ENSDARG00000053563/ENSDARG00000043798/ENSDARG00000095695/ENSDARG00000007018/ENSDARG00000091970/ENSDARG00000105674	7	54	62	Aasiya	0.12962962962963	0.112903225806452
IPR030425	Membrane-spanning 4-domains subfamily A member 4A/4E	6/54	23/25024	7.43825358815676e-12	2.55380039860049e-10	2.03573256096922e-10	ENSDARG00000094809/ENSDARG00000053563/ENSDARG00000043798/ENSDARG00000095695/ENSDARG00000007018/ENSDARG00000091970	6	54	62	Aasiya	0.111111111111111	0.0967741935483871
IPR004827	Basic-leucine zipper domain	4/54	86/25024	3.60648068139697e-05	0.00092866877545972	0.000740277613549904	ENSDARG00000076533/ENSDARG00000102899/ENSDARG00000040623/ENSDARG00000042577	4	54	62	Aasiya	0.0740740740740741	0.0645161290322581
IPR000837	AP-1 transcription factor	2/54	14/25024	0.000409067820128509	0.00842679709464728	0.00671732420421551	ENSDARG00000040623/ENSDARG00000042577	2	54	62	Aasiya	0.037037037037037	0.032258064516129
IPR001309	Peptidase C14, p20 domain	2/54	28/25024	0.00166662803540999	0.0245232410924613	0.0195484190619518	ENSDARG00000058325/ENSDARG00000068152	2	54	62	Aasiya	0.037037037037037	0.032258064516129
IPR029030	Caspase-like domain superfamily	2/54	28/25024	0.00166662803540999	0.0245232410924613	0.0195484190619518	ENSDARG00000058325/ENSDARG00000068152	2	54	62	Aasiya	0.037037037037037	0.032258064516129
IPR001619	Sec1-like protein	4/658	10/25024	8.76769021868165e-05	0.0136176561999783	0.0131241556741175	ENSDARG00000040005/ENSDARG00000000779/ENSDARG00000101116/ENSDARG00000007603	4	658	687	Rashawnda	0.0060790273556231	0.00582241630276565
IPR027482	Sec1-like, domain 2	4/658	10/25024	8.76769021868165e-05	0.0136176561999783	0.0131241556741175	ENSDARG00000040005/ENSDARG00000000779/ENSDARG00000101116/ENSDARG00000007603	4	658	687	Rashawnda	0.0060790273556231	0.00582241630276565
IPR036045	Sec1-like superfamily	4/658	10/25024	8.76769021868165e-05	0.0136176561999783	0.0131241556741175	ENSDARG00000040005/ENSDARG00000000779/ENSDARG00000101116/ENSDARG00000007603	4	658	687	Rashawnda	0.0060790273556231	0.00582241630276565
IPR014729	Rossmann-like alpha/beta/alpha sandwich fold	8/658	56/25024	0.000102196294183702	0.0136176561999783	0.0131241556741175	ENSDARG00000100954/ENSDARG00000104659/ENSDARG00000034396/ENSDARG00000007955/ENSDARG00000060494/ENSDARG00000036164/ENSDARG00000011233/ENSDARG00000011890	8	658	687	Rashawnda	0.0121580547112462	0.0116448326055313
IPR029071	Ubiquitin-like domain superfamily	17/658	233/25024	0.000158086010784867	0.01478207208738	0.0142463734149135	ENSDARG00000061899/ENSDARG00000005989/ENSDARG00000021550/ENSDARG00000052374/ENSDARG00000022418/ENSDARG00000059406/ENSDARG00000003087/ENSDARG00000027200/ENSDARG00000004840/ENSDARG00000089075/ENSDARG00000021033/ENSDARG00000096415/ENSDARG00000059871/ENSDARG00000042726/ENSDARG00000052082/ENSDARG00000044267/ENSDARG00000069545	17	658	687	Rashawnda	0.0258358662613982	0.024745269286754
IPR005225	Small GTP-binding protein domain	17/658	234/25024	0.000166402312428293	0.01478207208738	0.0142463734149135	ENSDARG00000068628/ENSDARG00000070735/ENSDARG00000111798/ENSDARG00000098344/ENSDARG00000056328/ENSDARG00000036252/ENSDARG00000058044/ENSDARG00000033182/ENSDARG00000058425/ENSDARG00000052263/ENSDARG00000032708/ENSDARG00000020261/ENSDARG00000029663/ENSDARG00000042410/ENSDARG00000006915/ENSDARG00000113899/ENSDARG00000016059	17	658	687	Rashawnda	0.0258358662613982	0.024745269286754
IPR001012	UBX domain	4/658	12/25024	0.0001981617896848	0.0150886048431427	0.0145417974986741	ENSDARG00000052374/ENSDARG00000022418/ENSDARG00000003087/ENSDARG00000089075	4	658	687	Rashawnda	0.0060790273556231	0.00582241630276565
IPR001412	Aminoacyl-tRNA synthetase, class I, conserved site	4/658	16/25024	0.000670012178962922	0.0446395614234047	0.0430218346491982	ENSDARG00000100954/ENSDARG00000034396/ENSDARG00000007955/ENSDARG00000060494	4	658	687	Rashawnda	0.0060790273556231	0.00582241630276565
IPR001229	Jacalin-like lectin domain	8/191	14/25024	2.87038939176176e-14	3.87502567887838e-12	3.73150620929029e-12	ENSDARG00000105405/ENSDARG00000074983/ENSDARG00000105433/ENSDARG00000039100/ENSDARG00000076958/ENSDARG00000105358/ENSDARG00000076530/ENSDARG00000076388	8	191	254	Leandria	0.0418848167539267	0.031496062992126
IPR036404	Jacalin-like lectin domain superfamily	8/191	14/25024	2.87038939176176e-14	3.87502567887838e-12	3.73150620929029e-12	ENSDARG00000105405/ENSDARG00000074983/ENSDARG00000105433/ENSDARG00000039100/ENSDARG00000076958/ENSDARG00000105358/ENSDARG00000076530/ENSDARG00000076388	8	191	254	Leandria	0.0418848167539267	0.031496062992126
IPR001590	Peptidase M12B, ADAM/reprolysin	4/191	38/25024	0.000198152039232052	0.0178336835308847	0.0171731767334445	ENSDARG00000057644/ENSDARG00000067549/ENSDARG00000059693/ENSDARG00000041982	4	191	254	Leandria	0.0209424083769634	0.015748031496063
IPR006586	ADAM, cysteine-rich	3/191	22/25024	0.000605712818708439	0.0381520393036443	0.0367390008109168	ENSDARG00000057644/ENSDARG00000067549/ENSDARG00000059693	3	191	254	Leandria	0.0157068062827225	0.0118110236220472
IPR024079	Metallopeptidase, catalytic domain superfamily	5/191	92/25024	0.000706519246363784	0.0381520393036443	0.0367390008109168	ENSDARG00000057644/ENSDARG00000067549/ENSDARG00000010556/ENSDARG00000059693/ENSDARG00000041982	5	191	254	Leandria	0.0261780104712042	0.0196850393700787
IPR036465	von Willebrand factor A-like domain superfamily	8/282	130/25024	0.000116787638322335	0.0375652671855341	0.0343518584487738	ENSDARG00000079327/ENSDARG00000019601/ENSDARG00000079752/ENSDARG00000053232/ENSDARG00000095915/ENSDARG00000112419/ENSDARG00000069934/ENSDARG00000045070	8	282	296	Karina	0.0283687943262411	0.027027027027027
IPR001715	Calponin homology domain	7/282	104/25024	0.0001793091512436	0.0375652671855341	0.0343518584487738	ENSDARG00000004930/ENSDARG00000074201/ENSDARG00000043710/ENSDARG00000078888/ENSDARG00000037655/ENSDARG00000079895/ENSDARG00000099510	7	282	296	Karina	0.024822695035461	0.0236486486486486
IPR029495	NACHT-associated domain	19/301	300/25024	4.85743935134862e-09	1.44620740144818e-06	1.30858760499006e-06	ENSDARG00000077673/ENSDARG00000103952/ENSDARG00000068621/ENSDARG00000094297/ENSDARG00000102904/ENSDARG00000092941/ENSDARG00000092025/ENSDARG00000093532/ENSDARG00000094350/ENSDARG00000101992/ENSDARG00000094782/ENSDARG00000068749/ENSDARG00000078101/ENSDARG00000093680/ENSDARG00000092500/ENSDARG00000094067/ENSDARG00000091320/ENSDARG00000102212/ENSDARG00000091912	19	301	350	Makayla	0.0631229235880399	0.0542857142857143
IPR007111	NACHT nucleoside triphosphatase	19/301	310/25024	8.28772149827038e-09	1.44620740144818e-06	1.30858760499006e-06	ENSDARG00000077673/ENSDARG00000103952/ENSDARG00000068621/ENSDARG00000094297/ENSDARG00000102904/ENSDARG00000092941/ENSDARG00000092025/ENSDARG00000093532/ENSDARG00000094350/ENSDARG00000101992/ENSDARG00000094782/ENSDARG00000068749/ENSDARG00000078101/ENSDARG00000093680/ENSDARG00000092500/ENSDARG00000094067/ENSDARG00000091320/ENSDARG00000102212/ENSDARG00000091912	19	301	350	Makayla	0.0631229235880399	0.0542857142857143
IPR006553	Leucine-rich repeat, cysteine-containing subtype	6/301	48/25024	2.31232793952672e-05	0.00269000816964941	0.00243402941002812	ENSDARG00000092025/ENSDARG00000093532/ENSDARG00000094782/ENSDARG00000078101/ENSDARG00000101123/ENSDARG00000091320	6	301	350	Makayla	0.0199335548172757	0.0171428571428571
IPR000315	B-box-type zinc finger	9/301	188/25024	0.000476833545837349	0.0404532081788923	0.0366037172482814	ENSDARG00000076781/ENSDARG00000102505/ENSDARG00000092023/ENSDARG00000112545/ENSDARG00000093932/ENSDARG00000071241/ENSDARG00000053450/ENSDARG00000097373/ENSDARG00000095298	9	301	350	Makayla	0.0299003322259136	0.0257142857142857
IPR013098	Immunoglobulin I-set	10/301	240/25024	0.000696622719656875	0.0404532081788923	0.0366037172482814	ENSDARG00000092520/ENSDARG00000043309/ENSDARG00000056133/ENSDARG00000011190/ENSDARG00000099799/ENSDARG00000077388/ENSDARG00000071657/ENSDARG00000110288/ENSDARG00000089636/ENSDARG00000079325	10	301	350	Makayla	0.0332225913621262	0.0285714285714286
IPR017907	Zinc finger, RING-type, conserved site	11/301	286/25024	0.00074142285648081	0.0404532081788923	0.0366037172482814	ENSDARG00000076781/ENSDARG00000102505/ENSDARG00000092023/ENSDARG00000095864/ENSDARG00000112545/ENSDARG00000075504/ENSDARG00000093932/ENSDARG00000071241/ENSDARG00000053450/ENSDARG00000075884/ENSDARG00000095298	11	301	350	Makayla	0.0365448504983389	0.0314285714285714
IPR001841	Zinc finger, RING-type	14/301	432/25024	0.000811382399003571	0.0404532081788923	0.0366037172482814	ENSDARG00000076781/ENSDARG00000061057/ENSDARG00000102505/ENSDARG00000070127/ENSDARG00000092023/ENSDARG00000095864/ENSDARG00000112545/ENSDARG00000075504/ENSDARG00000093932/ENSDARG00000071241/ENSDARG00000053450/ENSDARG00000030173/ENSDARG00000075884/ENSDARG00000095298	14	301	350	Makayla	0.0465116279069767	0.04
IPR006553	Leucine-rich repeat, cysteine-containing subtype	4/139	48/25024	0.000146734732971964	0.0318414370549161	0.0305826075036303	ENSDARG00000090193/ENSDARG00000098754/ENSDARG00000077068/ENSDARG00000076819	4	139	195	Wajeeh	0.0287769784172662	0.0205128205128205
IPR001940	Peptidase S1C	10/91	22/25024	1.51453535727892e-19	1.18133757867756e-17	8.60893782032228e-18	ENSDARG00000111633/ENSDARG00000092202/ENSDARG00000115106/ENSDARG00000115120/ENSDARG00000069909/ENSDARG00000094749/ENSDARG00000095314/ENSDARG00000092133/ENSDARG00000094995/ENSDARG00000116563	10	91	141	Charles	0.10989010989011	0.0709219858156028
IPR009003	Peptidase S1, PA clan	10/91	173/25024	7.61538029320879e-10	2.96999831435143e-08	2.16437124122776e-08	ENSDARG00000111633/ENSDARG00000092202/ENSDARG00000115106/ENSDARG00000115120/ENSDARG00000069909/ENSDARG00000094749/ENSDARG00000095314/ENSDARG00000092133/ENSDARG00000094995/ENSDARG00000116563	10	91	141	Charles	0.10989010989011	0.0709219858156028
IPR001478	PDZ domain	10/91	235/25024	1.45595334937039e-08	3.78547870836302e-07	2.75864845143863e-07	ENSDARG00000111633/ENSDARG00000092202/ENSDARG00000115106/ENSDARG00000115120/ENSDARG00000069909/ENSDARG00000094749/ENSDARG00000095314/ENSDARG00000092133/ENSDARG00000094995/ENSDARG00000116563	10	91	141	Charles	0.10989010989011	0.0709219858156028
IPR036034	PDZ superfamily	10/91	243/25024	2.00021471411893e-08	3.90041869253191e-07	2.84241038322163e-07	ENSDARG00000111633/ENSDARG00000092202/ENSDARG00000115106/ENSDARG00000115120/ENSDARG00000069909/ENSDARG00000094749/ENSDARG00000095314/ENSDARG00000092133/ENSDARG00000094995/ENSDARG00000116563	10	91	141	Charles	0.10989010989011	0.0709219858156028
IPR029495	NACHT-associated domain	7/91	300/25024	0.000113667108665121	0.00177320689517588	0.00129221555114032	ENSDARG00000098167/ENSDARG00000088836/ENSDARG00000090192/ENSDARG00000089079/ENSDARG00000100464/ENSDARG00000113896/ENSDARG00000093803	7	91	141	Charles	0.0769230769230769	0.049645390070922
IPR007111	NACHT nucleoside triphosphatase	7/91	310/25024	0.000139185968230993	0.00180941758700291	0.00131860390955678	ENSDARG00000098167/ENSDARG00000088836/ENSDARG00000090192/ENSDARG00000089079/ENSDARG00000100464/ENSDARG00000113896/ENSDARG00000093803	7	91	141	Charles	0.0769230769230769	0.049645390070922
IPR003879	Butyrophylin-like, SPRY domain	7/91	390/25024	0.000557175606587323	0.00577366341419572	0.00420752799415073	ENSDARG00000098167/ENSDARG00000088836/ENSDARG00000090192/ENSDARG00000089079/ENSDARG00000100464/ENSDARG00000113896/ENSDARG00000093803	7	91	141	Charles	0.0769230769230769	0.049645390070922
IPR006574	SPRY-associated	7/91	396/25024	0.000609746800730365	0.00577366341419572	0.00420752799415073	ENSDARG00000098167/ENSDARG00000088836/ENSDARG00000090192/ENSDARG00000089079/ENSDARG00000100464/ENSDARG00000113896/ENSDARG00000093803	7	91	141	Charles	0.0769230769230769	0.049645390070922
IPR003877	SPRY domain	7/91	402/25024	0.000666191932407199	0.00577366341419572	0.00420752799415073	ENSDARG00000098167/ENSDARG00000088836/ENSDARG00000090192/ENSDARG00000089079/ENSDARG00000100464/ENSDARG00000113896/ENSDARG00000093803	7	91	141	Charles	0.0769230769230769	0.049645390070922
IPR001870	B30.2/SPRY domain	7/91	435/25024	0.00105517899390924	0.00823039615249211	0.00599785954432623	ENSDARG00000098167/ENSDARG00000088836/ENSDARG00000090192/ENSDARG00000089079/ENSDARG00000100464/ENSDARG00000113896/ENSDARG00000093803	7	91	141	Charles	0.0769230769230769	0.049645390070922
IPR008917	Transcription factor, Skn-1-like, DNA-binding domain superfamily	2/91	26/25024	0.00401608261775676	0.0284776767440934	0.0207529628094608	ENSDARG00000104773/ENSDARG00000114820	2	91	141	Charles	0.021978021978022	0.0141843971631206
IPR019594	Ionotropic glutamate receptor, L-glutamate and glycine-binding domain	6/600	32/25024	9.87182896024427e-05	0.0306874266356459	0.0271056134321163	ENSDARG00000070620/ENSDARG00000032714/ENSDARG00000075802/ENSDARG00000070543/ENSDARG00000078149/ENSDARG00000079348	6	600	642	Kevin	0.01	0.00934579439252336
IPR001320	Ionotropic glutamate receptor	6/600	33/25024	0.000118227049891351	0.0306874266356459	0.0271056134321163	ENSDARG00000070620/ENSDARG00000032714/ENSDARG00000075802/ENSDARG00000070543/ENSDARG00000078149/ENSDARG00000079348	6	600	642	Kevin	0.01	0.00934579439252336
IPR036116	Fibronectin type III superfamily	18/600	286/25024	0.000207486018306702	0.0306874266356459	0.0271056134321163	ENSDARG00000105924/ENSDARG00000105503/ENSDARG00000013892/ENSDARG00000090834/ENSDARG00000060482/ENSDARG00000087843/ENSDARG00000017466/ENSDARG00000104282/ENSDARG00000077609/ENSDARG00000013647/ENSDARG00000077489/ENSDARG00000074781/ENSDARG00000012519/ENSDARG00000105059/ENSDARG00000071230/ENSDARG00000059738/ENSDARG00000069467/ENSDARG00000027423	18	600	642	Kevin	0.03	0.0280373831775701
IPR035892	C2 domain superfamily	15/600	215/25024	0.000230287904693886	0.0306874266356459	0.0271056134321163	ENSDARG00000001891/ENSDARG00000110902/ENSDARG00000042329/ENSDARG00000114086/ENSDARG00000079572/ENSDARG00000036462/ENSDARG00000076041/ENSDARG00000036257/ENSDARG00000031463/ENSDARG00000104254/ENSDARG00000090971/ENSDARG00000063568/ENSDARG00000063371/ENSDARG00000102690/ENSDARG00000078060	15	600	642	Kevin	0.025	0.0233644859813084
IPR013098	Immunoglobulin I-set	16/600	240/25024	0.000242014405643895	0.0306874266356459	0.0271056134321163	ENSDARG00000087843/ENSDARG00000017466/ENSDARG00000104282/ENSDARG00000013647/ENSDARG00000099034/ENSDARG00000099133/ENSDARG00000077489/ENSDARG00000105059/ENSDARG00000061541/ENSDARG00000071230/ENSDARG00000059738/ENSDARG00000103069/ENSDARG00000069467/ENSDARG00000075806/ENSDARG00000067815/ENSDARG00000110950	16	600	642	Kevin	0.0266666666666667	0.0249221183800623
IPR001810	F-box domain	16/1061	87/25024	6.79363605278209e-07	0.000470119614852521	0.000424065913610503	ENSDARG00000086184/ENSDARG00000059653/ENSDARG00000029242/ENSDARG00000026941/ENSDARG00000112746/ENSDARG00000071044/ENSDARG00000077227/ENSDARG00000099139/ENSDARG00000043046/ENSDARG00000057899/ENSDARG00000071492/ENSDARG00000061631/ENSDARG00000006924/ENSDARG00000053505/ENSDARG00000113048/ENSDARG00000017230	16	1061	1089	Nicholas	0.0150801131008483	0.014692378328742
IPR036047	F-box-like domain superfamily	15/1061	81/25024	1.37595393027195e-06	0.000476080059874095	0.000429442463500667	ENSDARG00000086184/ENSDARG00000029242/ENSDARG00000026941/ENSDARG00000112746/ENSDARG00000071044/ENSDARG00000077227/ENSDARG00000099139/ENSDARG00000043046/ENSDARG00000057899/ENSDARG00000071492/ENSDARG00000061631/ENSDARG00000006924/ENSDARG00000053505/ENSDARG00000113048/ENSDARG00000017230	15	1061	1089	Nicholas	0.0141376060320452	0.0137741046831956
IPR016024	Armadillo-type fold	32/1061	354/25024	5.17669195742003e-05	0.0115443510486284	0.0104134471734662	ENSDARG00000093563/ENSDARG00000075798/ENSDARG00000098868/ENSDARG00000013861/ENSDARG00000102394/ENSDARG00000045540/ENSDARG00000103125/ENSDARG00000115793/ENSDARG00000035751/ENSDARG00000045680/ENSDARG00000035152/ENSDARG00000102307/ENSDARG00000015474/ENSDARG00000074331/ENSDARG00000062650/ENSDARG00000075253/ENSDARG00000079313/ENSDARG00000101443/ENSDARG00000010610/ENSDARG00000100623/ENSDARG00000053668/…	32	1061	1089	Nicholas	0.0301602262016965	0.0293847566574839
IPR035979	RNA-binding domain superfamily	27/1061	285/25024	8.90010459245715e-05	0.0115443510486284	0.0104134471734662	ENSDARG00000052182/ENSDARG00000009525/ENSDARG00000012505/ENSDARG00000007960/ENSDARG00000039910/ENSDARG00000089243/ENSDARG00000078911/ENSDARG00000003421/ENSDARG00000013351/ENSDARG00000014244/ENSDARG00000025397/ENSDARG00000086411/ENSDARG00000032623/ENSDARG00000079578/ENSDARG00000037968/ENSDARG00000115222/ENSDARG00000079688/ENSDARG00000074161/ENSDARG00000014790/ENSDARG00000052536/ENSDARG00000026723/…	27	1061	1089	Nicholas	0.0254476908576814	0.0247933884297521
IPR036612	K Homology domain, type 1 superfamily	9/1061	45/25024	9.56174523090616e-05	0.0115443510486284	0.0104134471734662	ENSDARG00000007034/ENSDARG00000008188/ENSDARG00000006062/ENSDARG00000026489/ENSDARG00000003421/ENSDARG00000029248/ENSDARG00000052856/ENSDARG00000022968/ENSDARG00000057491	9	1061	1089	Nicholas	0.00848256361922714	0.00826446280991736
IPR012677	Nucleotide-binding alpha-beta plait domain superfamily	27/1061	287/25024	0.000100095529323368	0.0115443510486284	0.0104134471734662	ENSDARG00000052182/ENSDARG00000009525/ENSDARG00000012505/ENSDARG00000007960/ENSDARG00000039910/ENSDARG00000089243/ENSDARG00000078911/ENSDARG00000003421/ENSDARG00000013351/ENSDARG00000014244/ENSDARG00000025397/ENSDARG00000086411/ENSDARG00000032623/ENSDARG00000079578/ENSDARG00000037968/ENSDARG00000115222/ENSDARG00000079688/ENSDARG00000074161/ENSDARG00000014790/ENSDARG00000052536/ENSDARG00000026723/…	27	1061	1089	Nicholas	0.0254476908576814	0.0247933884297521
IPR000608	Ubiquitin-conjugating enzyme E2	9/1061	47/25024	0.000136270281845572	0.0134088261406728	0.01209527517709	ENSDARG00000026035/ENSDARG00000013990/ENSDARG00000015292/ENSDARG00000100674/ENSDARG00000074166/ENSDARG00000025754/ENSDARG00000012627/ENSDARG00000043484/ENSDARG00000045360	9	1061	1089	Nicholas	0.00848256361922714	0.00826446280991736
IPR001965	Zinc finger, PHD-type	14/1061	108/25024	0.000190038167973465	0.0134088261406728	0.01209527517709	ENSDARG00000017427/ENSDARG00000062765/ENSDARG00000102974/ENSDARG00000059653/ENSDARG00000019103/ENSDARG00000004046/ENSDARG00000063233/ENSDARG00000011932/ENSDARG00000018691/ENSDARG00000074303/ENSDARG00000086459/ENSDARG00000075509/ENSDARG00000034326/ENSDARG00000098687	14	1061	1089	Nicholas	0.0131950989632422	0.0128558310376492
IPR004087	K Homology domain	8/1061	39/25024	0.000193769163882555	0.0134088261406728	0.01209527517709	ENSDARG00000007034/ENSDARG00000008188/ENSDARG00000006062/ENSDARG00000026489/ENSDARG00000003421/ENSDARG00000029248/ENSDARG00000052856/ENSDARG00000022968	8	1061	1089	Nicholas	0.00754005655042413	0.00734618916437098
IPR036855	Zinc finger, CCCH-type superfamily	8/1061	39/25024	0.000193769163882555	0.0134088261406728	0.01209527517709	ENSDARG00000040725/ENSDARG00000062550/ENSDARG00000037177/ENSDARG00000102195/ENSDARG00000032651/ENSDARG00000030335/ENSDARG00000111004/ENSDARG00000077544	8	1061	1089	Nicholas	0.00754005655042413	0.00734618916437098
IPR004088	K Homology domain, type 1	8/1061	41/25024	0.000279173298113887	0.0175625383904373	0.0158420828499077	ENSDARG00000007034/ENSDARG00000008188/ENSDARG00000006062/ENSDARG00000026489/ENSDARG00000003421/ENSDARG00000029248/ENSDARG00000052856/ENSDARG00000022968	8	1061	1089	Nicholas	0.00754005655042413	0.00734618916437098
IPR016181	Acyl-CoA N-acyltransferase	9/1061	56/25024	0.000538669271136312	0.031063261302194	0.0280202524371783	ENSDARG00000103813/ENSDARG00000031770/ENSDARG00000074686/ENSDARG00000045951/ENSDARG00000075140/ENSDARG00000041708/ENSDARG00000079686/ENSDARG00000052966/ENSDARG00000112984	9	1061	1089	Nicholas	0.00848256361922714	0.00826446280991736
IPR000504	RNA recognition motif domain	23/1061	256/25024	0.00060737495728653	0.0323310361878676	0.0291638339814504	ENSDARG00000052182/ENSDARG00000009525/ENSDARG00000012505/ENSDARG00000007960/ENSDARG00000039910/ENSDARG00000078911/ENSDARG00000003421/ENSDARG00000013351/ENSDARG00000014244/ENSDARG00000025397/ENSDARG00000086411/ENSDARG00000079578/ENSDARG00000037968/ENSDARG00000115222/ENSDARG00000014790/ENSDARG00000052536/ENSDARG00000026723/ENSDARG00000105293/ENSDARG00000074245/ENSDARG00000101744/ENSDARG00000020482/…	23	1061	1089	Nicholas	0.0216776625824694	0.0211202938475666
IPR000210	BTB/POZ domain	20/1061	214/25024	0.000823755190109716	0.0407170422539945	0.0367283329124106	ENSDARG00000038801/ENSDARG00000068400/ENSDARG00000044769/ENSDARG00000045130/ENSDARG00000101270/ENSDARG00000070698/ENSDARG00000063255/ENSDARG00000103802/ENSDARG00000020948/ENSDARG00000023703/ENSDARG00000076440/ENSDARG00000003974/ENSDARG00000070864/ENSDARG00000001930/ENSDARG00000017886/ENSDARG00000015722/ENSDARG00000101942/ENSDARG00000098273/ENSDARG00000055493/ENSDARG00000058322	20	1061	1089	Nicholas	0.0188501413760603	0.0183654729109275
IPR000222	PPM-type phosphatase, divalent cation binding	5/1061	19/25024	0.000959753990168538	0.044152676546353	0.0398274067416905	ENSDARG00000005786/ENSDARG00000063218/ENSDARG00000001888/ENSDARG00000011496/ENSDARG00000058571	5	1061	1089	Nicholas	0.00471253534401508	0.00459136822773186
IPR036427	Bromodomain-like superfamily	9/1061	61/25024	0.00102087113401972	0.044152676546353	0.0398274067416905	ENSDARG00000102974/ENSDARG00000006527/ENSDARG00000074747/ENSDARG00000063233/ENSDARG00000011932/ENSDARG00000074303/ENSDARG00000104609/ENSDARG00000078904/ENSDARG00000075509	9	1061	1089	Nicholas	0.00848256361922714	0.00826446280991736
IPR018247	EF-Hand 1, calcium-binding site	17/387	242/25024	2.61337143431599e-07	7.54671342288701e-05	6.84398302318498e-05	ENSDARG00000044629/ENSDARG00000011334/ENSDARG00000052016/ENSDARG00000074989/ENSDARG00000074794/ENSDARG00000034808/ENSDARG00000009311/ENSDARG00000041062/ENSDARG00000023228/ENSDARG00000044053/ENSDARG00000078599/ENSDARG00000019990/ENSDARG00000054186/ENSDARG00000018397/ENSDARG00000088100/ENSDARG00000052223/ENSDARG00000019902	17	387	402	Clerance	0.0439276485788114	0.0422885572139304
IPR018039	Intermediate filament protein, conserved site	8/387	44/25024	3.31723666940088e-07	7.54671342288701e-05	6.84398302318498e-05	ENSDARG00000011862/ENSDARG00000007751/ENSDARG00000053248/ENSDARG00000043697/ENSDARG00000012281/ENSDARG00000057881/ENSDARG00000021351/ENSDARG00000012426	8	387	402	Clerance	0.020671834625323	0.0199004975124378
IPR006821	Intermediate filament head, DNA-binding domain	5/387	14/25024	1.53871897498579e-06	0.000233372377872845	0.000211641346734888	ENSDARG00000011862/ENSDARG00000053248/ENSDARG00000012281/ENSDARG00000021351/ENSDARG00000012426	5	387	402	Clerance	0.0129198966408269	0.0124378109452736
IPR002048	EF-hand domain	17/387	290/25024	3.18466292950556e-06	0.000362255408231258	0.000328523123254258	ENSDARG00000044629/ENSDARG00000011334/ENSDARG00000052016/ENSDARG00000074794/ENSDARG00000034808/ENSDARG00000009311/ENSDARG00000041062/ENSDARG00000023228/ENSDARG00000044053/ENSDARG00000078599/ENSDARG00000019990/ENSDARG00000054186/ENSDARG00000018397/ENSDARG00000088100/ENSDARG00000043446/ENSDARG00000052223/ENSDARG00000019902	17	387	402	Clerance	0.0439276485788114	0.0422885572139304
IPR011992	EF-hand domain pair	18/387	335/25024	5.54144223070925e-06	0.000504271242994542	0.000457314811460637	ENSDARG00000044629/ENSDARG00000011334/ENSDARG00000052016/ENSDARG00000074989/ENSDARG00000074794/ENSDARG00000034808/ENSDARG00000009311/ENSDARG00000041062/ENSDARG00000023228/ENSDARG00000044053/ENSDARG00000078599/ENSDARG00000019990/ENSDARG00000054186/ENSDARG00000018397/ENSDARG00000088100/ENSDARG00000043446/ENSDARG00000052223/ENSDARG00000019902	18	387	402	Clerance	0.0465116279069767	0.0447761194029851
IPR001664	Intermediate filament protein	8/387	70/25024	1.24510745435121e-05	0.000944206486216333	0.000856284424746797	ENSDARG00000011862/ENSDARG00000007751/ENSDARG00000053248/ENSDARG00000043697/ENSDARG00000012281/ENSDARG00000057881/ENSDARG00000021351/ENSDARG00000012426	8	387	402	Clerance	0.020671834625323	0.0199004975124378
IPR008160	Collagen triple helix repeat	9/387	102/25024	2.97757344101627e-05	0.00193542273666058	0.00175520118628328	ENSDARG00000012422/ENSDARG00000069093/ENSDARG00000037845/ENSDARG00000009014/ENSDARG00000019692/ENSDARG00000031483/ENSDARG00000077403/ENSDARG00000040118/ENSDARG00000074745	9	387	402	Clerance	0.0232558139534884	0.0223880597014925
IPR015898	G-protein gamma-like domain	4/387	23/25024	0.000395124652032173	0.0199757462971821	0.0181156565610072	ENSDARG00000009553/ENSDARG00000016584/ENSDARG00000038693/ENSDARG00000056831	4	387	402	Clerance	0.0103359173126615	0.00995024875621891
IPR036284	G-protein gamma-like domain superfamily	4/387	23/25024	0.000395124652032173	0.0199757462971821	0.0181156565610072	ENSDARG00000009553/ENSDARG00000016584/ENSDARG00000038693/ENSDARG00000056831	4	387	402	Clerance	0.0103359173126615	0.00995024875621891
IPR018000	Neurotransmitter-gated ion-channel, conserved site	6/387	68/25024	0.000642218610437363	0.0254997932059858	0.0231253185349831	ENSDARG00000052982/ENSDARG00000023771/ENSDARG00000053665/ENSDARG00000101995/ENSDARG00000052764/ENSDARG00000052769	6	387	402	Clerance	0.0155038759689922	0.0149253731343284
IPR006029	Neurotransmitter-gated ion-channel transmembrane domain	6/387	71/25024	0.000808392309134597	0.0254997932059858	0.0231253185349831	ENSDARG00000052982/ENSDARG00000023771/ENSDARG00000053665/ENSDARG00000101995/ENSDARG00000052764/ENSDARG00000052769	6	387	402	Clerance	0.0155038759689922	0.0149253731343284
IPR036719	Neurotransmitter-gated ion-channel transmembrane domain superfamily	6/387	71/25024	0.000808392309134597	0.0254997932059858	0.0231253185349831	ENSDARG00000052982/ENSDARG00000023771/ENSDARG00000053665/ENSDARG00000101995/ENSDARG00000052764/ENSDARG00000052769	6	387	402	Clerance	0.0155038759689922	0.0149253731343284
IPR006202	Neurotransmitter-gated ion-channel ligand-binding domain	6/387	72/25024	0.000870569192773836	0.0254997932059858	0.0231253185349831	ENSDARG00000052982/ENSDARG00000023771/ENSDARG00000053665/ENSDARG00000101995/ENSDARG00000052764/ENSDARG00000052769	6	387	402	Clerance	0.0155038759689922	0.0149253731343284
IPR036734	Neurotransmitter-gated ion-channel ligand-binding domain superfamily	6/387	72/25024	0.000870569192773836	0.0254997932059858	0.0231253185349831	ENSDARG00000052982/ENSDARG00000023771/ENSDARG00000053665/ENSDARG00000101995/ENSDARG00000052764/ENSDARG00000052769	6	387	402	Clerance	0.0155038759689922	0.0149253731343284
IPR011059	Metal-dependent hydrolase, composite domain superfamily	3/387	13/25024	0.000935403399132024	0.0254997932059858	0.0231253185349831	ENSDARG00000011141/ENSDARG00000103490/ENSDARG00000002587	3	387	402	Clerance	0.00775193798449612	0.00746268656716418
IPR006201	Neurotransmitter-gated ion-channel	6/387	73/25024	0.000936365893166222	0.0254997932059858	0.0231253185349831	ENSDARG00000052982/ENSDARG00000023771/ENSDARG00000053665/ENSDARG00000101995/ENSDARG00000052764/ENSDARG00000052769	6	387	402	Clerance	0.0155038759689922	0.0149253731343284
IPR006028	Gamma-aminobutyric acid A receptor/Glycine receptor alpha	4/387	30/25024	0.00112287139860081	0.0254997932059858	0.0231253185349831	ENSDARG00000052982/ENSDARG00000023771/ENSDARG00000053665/ENSDARG00000101995	4	387	402	Clerance	0.0103359173126615	0.00995024875621891
IPR001991	Sodium:dicarboxylate symporter	3/387	14/25024	0.00117691353258396	0.0254997932059858	0.0231253185349831	ENSDARG00000052138/ENSDARG00000102453/ENSDARG00000020212	3	387	402	Clerance	0.00775193798449612	0.00746268656716418
IPR006680	Amidohydrolase-related	3/387	14/25024	0.00117691353258396	0.0254997932059858	0.0231253185349831	ENSDARG00000011141/ENSDARG00000103490/ENSDARG00000002587	3	387	402	Clerance	0.00775193798449612	0.00746268656716418
IPR018107	Sodium:dicarboxylate symporter, conserved site	3/387	14/25024	0.00117691353258396	0.0254997932059858	0.0231253185349831	ENSDARG00000052138/ENSDARG00000102453/ENSDARG00000020212	3	387	402	Clerance	0.00775193798449612	0.00746268656716418
IPR036458	Sodium:dicarboxylate symporter superfamily	3/387	14/25024	0.00117691353258396	0.0254997932059858	0.0231253185349831	ENSDARG00000052138/ENSDARG00000102453/ENSDARG00000020212	3	387	402	Clerance	0.00775193798449612	0.00746268656716418
IPR001770	G-protein, gamma subunit	3/387	16/25024	0.00176955208445256	0.0358071498949254	0.0324728808763696	ENSDARG00000009553/ENSDARG00000038693/ENSDARG00000056831	3	387	402	Clerance	0.00775193798449612	0.00746268656716418
IPR002957	Keratin, type I	4/387	34/25024	0.00181003175293029	0.0358071498949254	0.0324728808763696	ENSDARG00000043697/ENSDARG00000012281/ENSDARG00000021351/ENSDARG00000012426	4	387	402	Clerance	0.0103359173126615	0.00995024875621891
IPR004843	Calcineurin-like phosphoesterase domain, ApaH type	4/387	35/25024	0.00201893707406948	0.0367446547480645	0.0333230877067468	ENSDARG00000006889/ENSDARG00000036059/ENSDARG00000025106/ENSDARG00000014962	4	387	402	Clerance	0.0103359173126615	0.00995024875621891
IPR029052	Metallo-dependent phosphatase-like	4/387	35/25024	0.00201893707406948	0.0367446547480645	0.0333230877067468	ENSDARG00000006889/ENSDARG00000036059/ENSDARG00000025106/ENSDARG00000014962	4	387	402	Clerance	0.0103359173126615	0.00995024875621891
IPR017114	C2H2-type Zinc finger protein, YY-1-like	77/912	102/25024	1.3437856980574e-89	6.31579278086978e-87	6.13897887323065e-87	ENSDARG00000093665/ENSDARG00000103239/ENSDARG00000097521/ENSDARG00000094484/ENSDARG00000086831/ENSDARG00000099890/ENSDARG00000105056/ENSDARG00000099277/ENSDARG00000093424/ENSDARG00000104041/ENSDARG00000114289/ENSDARG00000103348/ENSDARG00000113780/ENSDARG00000100335/ENSDARG00000114536/ENSDARG00000116625/ENSDARG00000094443/ENSDARG00000115593/ENSDARG00000102635/ENSDARG00000114108/ENSDARG00000102401/…	77	912	995	Ghassaan	0.0844298245614035	0.0773869346733668
IPR007125	Histone H2A/H2B/H3	49/912	98/25024	4.39621326739837e-44	1.03311011783862e-41	1.00418766213205e-41	ENSDARG00000112375/ENSDARG00000114180/ENSDARG00000068941/ENSDARG00000094154/ENSDARG00000105345/ENSDARG00000114125/ENSDARG00000089039/ENSDARG00000068434/ENSDARG00000114334/ENSDARG00000111648/ENSDARG00000112840/ENSDARG00000112175/ENSDARG00000105393/ENSDARG00000115644/ENSDARG00000068995/ENSDARG00000113399/ENSDARG00000110909/ENSDARG00000114500/ENSDARG00000111396/ENSDARG00000112967/ENSDARG00000105508/…	49	912	995	Ghassaan	0.0537280701754386	0.0492462311557789
IPR009072	Histone-fold	52/912	162/25024	8.36192620592208e-35	1.31003510559446e-32	1.2733599906562e-32	ENSDARG00000112375/ENSDARG00000114180/ENSDARG00000068941/ENSDARG00000094154/ENSDARG00000105345/ENSDARG00000114125/ENSDARG00000089039/ENSDARG00000068434/ENSDARG00000114334/ENSDARG00000111648/ENSDARG00000112840/ENSDARG00000112175/ENSDARG00000105393/ENSDARG00000115644/ENSDARG00000068995/ENSDARG00000113399/ENSDARG00000110909/ENSDARG00000114500/ENSDARG00000111396/ENSDARG00000112967/ENSDARG00000105508/…	52	912	995	Ghassaan	0.0570175438596491	0.0522613065326633
IPR000558	Histone H2B	24/912	33/25024	6.34090347423122e-28	7.45056158222168e-26	7.24197923109566e-26	ENSDARG00000114180/ENSDARG00000114125/ENSDARG00000089039/ENSDARG00000105393/ENSDARG00000105397/ENSDARG00000105483/ENSDARG00000114195/ENSDARG00000105468/ENSDARG00000105414/ENSDARG00000115938/ENSDARG00000104501/ENSDARG00000099514/ENSDARG00000078941/ENSDARG00000114895/ENSDARG00000111964/ENSDARG00000070289/ENSDARG00000109370/ENSDARG00000102806/ENSDARG00000112561/ENSDARG00000116654/ENSDARG00000114405/…	24	912	995	Ghassaan	0.0263157894736842	0.0241206030150754
IPR000164	Histone H3/CENP-A	16/912	28/25024	1.71918308137504e-16	1.61603209649254e-14	1.57079043645635e-14	ENSDARG00000112375/ENSDARG00000068941/ENSDARG00000094154/ENSDARG00000105345/ENSDARG00000068434/ENSDARG00000114334/ENSDARG00000112175/ENSDARG00000115644/ENSDARG00000110909/ENSDARG00000114500/ENSDARG00000111396/ENSDARG00000112967/ENSDARG00000105508/ENSDARG00000051737/ENSDARG00000112131/ENSDARG00000093022	16	912	995	Ghassaan	0.0175438596491228	0.0160804020100503
IPR003656	Zinc finger, BED-type	14/912	25/25024	2.02910883305368e-14	1.58946858589205e-12	1.54497058516719e-12	ENSDARG00000111026/ENSDARG00000094175/ENSDARG00000114894/ENSDARG00000112061/ENSDARG00000098193/ENSDARG00000110787/ENSDARG00000109604/ENSDARG00000089947/ENSDARG00000114783/ENSDARG00000071714/ENSDARG00000103947/ENSDARG00000113141/ENSDARG00000069796/ENSDARG00000114396	14	912	995	Ghassaan	0.0153508771929825	0.014070351758794
IPR011332	Zinc-binding ribosomal protein	6/912	10/25024	4.26998546055392e-07	2.86699023780049e-05	2.78672735320361e-05	ENSDARG00000115271/ENSDARG00000058105/ENSDARG00000034291/ENSDARG00000023298/ENSDARG00000032725/ENSDARG00000041435	6	912	995	Ghassaan	0.00657894736842105	0.00603015075376884
IPR032458	Histone H2A conserved site	9/912	33/25024	1.91164758579508e-06	0.000112309295665461	0.000109165138451982	ENSDARG00000111648/ENSDARG00000112840/ENSDARG00000068995/ENSDARG00000113399/ENSDARG00000111536/ENSDARG00000098739/ENSDARG00000088686/ENSDARG00000109926/ENSDARG00000116491	9	912	995	Ghassaan	0.00986842105263158	0.00904522613065327
IPR032454	Histone H2A, C-terminal domain	9/912	36/25024	4.22964503946632e-06	0.00022088146317213	0.000214697771593963	ENSDARG00000111648/ENSDARG00000112840/ENSDARG00000068995/ENSDARG00000113399/ENSDARG00000111536/ENSDARG00000098739/ENSDARG00000088686/ENSDARG00000109926/ENSDARG00000116491	9	912	995	Ghassaan	0.00986842105263158	0.00904522613065327
IPR002119	Histone H2A	9/912	38/25024	6.85974512447992e-06	0.000322408020850556	0.000313382040423609	ENSDARG00000111648/ENSDARG00000112840/ENSDARG00000068995/ENSDARG00000113399/ENSDARG00000111536/ENSDARG00000098739/ENSDARG00000088686/ENSDARG00000109926/ENSDARG00000116491	9	912	995	Ghassaan	0.00986842105263158	0.00904522613065327
IPR008991	Translation protein SH3-like domain superfamily	5/912	14/25024	9.67340735476702e-05	0.00413318314249136	0.00401747252819989	ENSDARG00000058451/ENSDARG00000102317/ENSDARG00000010516/ENSDARG00000103433/ENSDARG00000015128	5	912	995	Ghassaan	0.00548245614035088	0.0050251256281407
IPR000795	Transcription factor, GTP-binding domain	3/111	26/25024	0.000205009886920271	0.0426420564794163	0.0377649791695236	ENSDARG00000008292/ENSDARG00000042900/ENSDARG00000079672	3	111	121	Ernesto	0.027027027027027	0.0247933884297521
IPR036249	Thioredoxin-like superfamily	16/654	144/25024	1.22694093755864e-06	0.00068708692503284	0.000608304401673812	ENSDARG00000044776/ENSDARG00000036876/ENSDARG00000058302/ENSDARG00000042533/ENSDARG00000018491/ENSDARG00000025350/ENSDARG00000069013/ENSDARG00000058445/ENSDARG00000076836/ENSDARG00000013044/ENSDARG00000113312/ENSDARG00000029795/ENSDARG00000043665/ENSDARG00000018146/ENSDARG00000009342/ENSDARG00000032102	16	654	666	Bradley	0.0244648318042813	0.024024024024024
IPR036291	NAD(P)-binding domain superfamily	19/654	225/25024	8.04641518886823e-06	0.0022529962528831	0.00199466397576681	ENSDARG00000040492/ENSDARG00000089205/ENSDARG00000039669/ENSDARG00000080010/ENSDARG00000105060/ENSDARG00000101251/ENSDARG00000060594/ENSDARG00000002305/ENSDARG00000046030/ENSDARG00000043457/ENSDARG00000114435/ENSDARG00000052712/ENSDARG00000019081/ENSDARG00000002401/ENSDARG00000021135/ENSDARG00000003869/ENSDARG00000101074/ENSDARG00000043371/ENSDARG00000030765	19	654	666	Bradley	0.0290519877675841	0.0285285285285285
IPR001179	FKBP-type peptidyl-prolyl cis-trans isomerase domain	5/654	23/25024	0.000273309926314255	0.039344328306488	0.0348330425420223	ENSDARG00000052625/ENSDARG00000098059/ENSDARG00000040695/ENSDARG00000010962/ENSDARG00000045129	5	654	666	Bradley	0.00764525993883792	0.00750750750750751
IPR023566	Peptidyl-prolyl cis-trans isomerase, FKBP-type	5/654	24/25024	0.000337854288110749	0.039344328306488	0.0348330425420223	ENSDARG00000052625/ENSDARG00000098059/ENSDARG00000040695/ENSDARG00000010962/ENSDARG00000045129	5	654	666	Bradley	0.00764525993883792	0.00750750750750751
IPR000089	Biotin/lipoyl attachment	4/654	14/25024	0.000375470876171002	0.039344328306488	0.0348330425420223	ENSDARG00000105187/ENSDARG00000101561/ENSDARG00000015918/ENSDARG00000014230	4	654	666	Bradley	0.00611620795107034	0.00600600600600601
IPR000047	Helix-turn-helix motif	6/654	38/25024	0.000421546374712371	0.039344328306488	0.0348330425420223	ENSDARG00000025131/ENSDARG00000079964/ENSDARG00000071560/ENSDARG00000042296/ENSDARG00000014626/ENSDARG00000009134	6	654	666	Bradley	0.00917431192660551	0.00900900900900901
IPR011053	Single hybrid motif	4/654	16/25024	0.000654846826712296	0.0474731895527833	0.0420298351115807	ENSDARG00000105187/ENSDARG00000101561/ENSDARG00000015918/ENSDARG00000014230	4	654	666	Bradley	0.00611620795107034	0.00600600600600601
IPR002048	EF-hand domain	18/654	290/25024	0.000678188422182619	0.0474731895527833	0.0420298351115807	ENSDARG00000039576/ENSDARG00000055759/ENSDARG00000009939/ENSDARG00000060626/ENSDARG00000008553/ENSDARG00000052702/ENSDARG00000070682/ENSDARG00000040695/ENSDARG00000005115/ENSDARG00000023989/ENSDARG00000045676/ENSDARG00000014793/ENSDARG00000010962/ENSDARG00000045129/ENSDARG00000095002/ENSDARG00000037961/ENSDARG00000015559/ENSDARG00000038123	18	654	666	Bradley	0.0275229357798165	0.027027027027027
IPR001356	Homeobox domain	39/337	313/25024	4.04208150388213e-26	1.64512717208003e-23	1.45940416403323e-23	ENSDARG00000101076/ENSDARG00000007944/ENSDARG00000086393/ENSDARG00000001859/ENSDARG00000043322/ENSDARG00000071418/ENSDARG00000091029/ENSDARG00000102976/ENSDARG00000098730/ENSDARG00000095651/ENSDARG00000101831/ENSDARG00000057936/ENSDARG00000009922/ENSDARG00000058008/ENSDARG00000035648/ENSDARG00000099427/ENSDARG00000039458/ENSDARG00000031316/ENSDARG00000007406/ENSDARG00000076262/ENSDARG00000014018/…	39	337	352	Dominic	0.115727002967359	0.110795454545455
IPR009057	Homeobox-like domain superfamily	40/337	382/25024	7.03547458985944e-24	1.4317190790364e-21	1.27008830753778e-21	ENSDARG00000101076/ENSDARG00000007944/ENSDARG00000086393/ENSDARG00000001859/ENSDARG00000043322/ENSDARG00000071418/ENSDARG00000091029/ENSDARG00000102976/ENSDARG00000098730/ENSDARG00000095651/ENSDARG00000101831/ENSDARG00000057936/ENSDARG00000009922/ENSDARG00000058008/ENSDARG00000030999/ENSDARG00000035648/ENSDARG00000099427/ENSDARG00000039458/ENSDARG00000031316/ENSDARG00000007406/ENSDARG00000076262/…	40	337	352	Dominic	0.118694362017804	0.113636363636364
IPR017970	Homeobox, conserved site	33/337	248/25024	3.71321273171382e-23	5.03759193935841e-21	4.46888409465908e-21	ENSDARG00000101076/ENSDARG00000007944/ENSDARG00000086393/ENSDARG00000001859/ENSDARG00000043322/ENSDARG00000071418/ENSDARG00000091029/ENSDARG00000102976/ENSDARG00000098730/ENSDARG00000095651/ENSDARG00000101831/ENSDARG00000057936/ENSDARG00000009922/ENSDARG00000035648/ENSDARG00000099427/ENSDARG00000039458/ENSDARG00000007406/ENSDARG00000076262/ENSDARG00000014018/ENSDARG00000058379/ENSDARG00000006896/…	33	337	352	Dominic	0.0979228486646884	0.09375
IPR036638	Helix-loop-helix DNA-binding domain superfamily	21/337	156/25024	2.91831031746584e-15	2.9693807480215e-13	2.63415904971259e-13	ENSDARG00000056130/ENSDARG00000076857/ENSDARG00000052610/ENSDARG00000038205/ENSDARG00000101628/ENSDARG00000074253/ENSDARG00000056732/ENSDARG00000094426/ENSDARG00000070770/ENSDARG00000054560/ENSDARG00000032963/ENSDARG00000054562/ENSDARG00000040946/ENSDARG00000058039/ENSDARG00000014479/ENSDARG00000038386/ENSDARG00000056400/ENSDARG00000003469/ENSDARG00000042525/ENSDARG00000025495/ENSDARG00000007097	21	337	352	Dominic	0.0623145400593472	0.0596590909090909
IPR011598	Myc-type, basic helix-loop-helix (bHLH) domain	20/337	150/25024	1.63259563222345e-14	1.32893284462989e-12	1.17890589863714e-12	ENSDARG00000056130/ENSDARG00000076857/ENSDARG00000052610/ENSDARG00000038205/ENSDARG00000101628/ENSDARG00000074253/ENSDARG00000056732/ENSDARG00000094426/ENSDARG00000070770/ENSDARG00000054560/ENSDARG00000032963/ENSDARG00000054562/ENSDARG00000040946/ENSDARG00000058039/ENSDARG00000014479/ENSDARG00000038386/ENSDARG00000056400/ENSDARG00000003469/ENSDARG00000025495/ENSDARG00000007097	20	337	352	Dominic	0.0593471810089021	0.0568181818181818
IPR003650	Orange domain	8/337	23/25024	4.0949454756082e-10	2.77773801428756e-08	2.46415140023441e-08	ENSDARG00000076857/ENSDARG00000038205/ENSDARG00000056732/ENSDARG00000094426/ENSDARG00000070770/ENSDARG00000032963/ENSDARG00000056400/ENSDARG00000007097	8	337	352	Dominic	0.0237388724035608	0.0227272727272727
IPR020479	Homeobox domain, metazoa	11/337	122/25024	8.33272828161221e-07	4.84488630088024e-05	4.2979335347263e-05	ENSDARG00000086393/ENSDARG00000001859/ENSDARG00000043322/ENSDARG00000071418/ENSDARG00000098730/ENSDARG00000095651/ENSDARG00000099427/ENSDARG00000017615/ENSDARG00000104361/ENSDARG00000104107/ENSDARG00000075107	11	337	352	Dominic	0.0326409495548961	0.03125
IPR003654	OAR domain	6/337	26/25024	1.04654190860619e-06	5.32428196003401e-05	4.723208876999e-05	ENSDARG00000009922/ENSDARG00000058379/ENSDARG00000014201/ENSDARG00000040321/ENSDARG00000100398/ENSDARG00000111233	6	337	352	Dominic	0.0178041543026706	0.0170454545454545
IPR010982	Lambda repressor-like, DNA-binding domain superfamily	6/337	35/25024	6.66198514244191e-06	0.000298285216692315	0.000264610964245348	ENSDARG00000076262/ENSDARG00000007982/ENSDARG00000095896/ENSDARG00000070220/ENSDARG00000009823/ENSDARG00000027082	6	337	352	Dominic	0.0178041543026706	0.0170454545454545
IPR010919	SAND-like domain superfamily	5/337	21/25024	7.32887510300527e-06	0.000298285216692315	0.000264610964245348	ENSDARG00000112341/ENSDARG00000069030/ENSDARG00000062448/ENSDARG00000063614/ENSDARG00000077852	5	337	352	Dominic	0.0148367952522255	0.0142045454545455
IPR003380	SKI/SNO/DAC domain	4/337	13/25024	2.09881215507232e-05	0.000711847122595363	0.00063148470981562	ENSDARG00000112341/ENSDARG00000069030/ENSDARG00000062448/ENSDARG00000063614	4	337	352	Dominic	0.0118694362017804	0.0113636363636364
IPR037000	Ski-like, DNA-binding domain superfamily	4/337	13/25024	2.09881215507232e-05	0.000711847122595363	0.00063148470981562	ENSDARG00000112341/ENSDARG00000069030/ENSDARG00000062448/ENSDARG00000063614	4	337	352	Dominic	0.0118694362017804	0.0113636363636364
IPR001628	Zinc finger, nuclear hormone receptor-type	7/337	68/25024	3.61805508092417e-05	0.00113272955225857	0.0010048525447425	ENSDARG00000017107/ENSDARG00000044532/ENSDARG00000017007/ENSDARG00000004861/ENSDARG00000031768/ENSDARG00000100940/ENSDARG00000040926	7	337	352	Dominic	0.0207715133531157	0.0198863636363636
IPR009061	Putative DNA-binding domain superfamily	4/337	16/25024	5.17429314293853e-05	0.00142472099032883	0.00126388025263879	ENSDARG00000112341/ENSDARG00000069030/ENSDARG00000062448/ENSDARG00000063614	4	337	352	Dominic	0.0118694362017804	0.0113636363636364
IPR001723	Nuclear hormone receptor	7/337	72/25024	5.25081446067136e-05	0.00142472099032883	0.00126388025263879	ENSDARG00000017107/ENSDARG00000044532/ENSDARG00000017007/ENSDARG00000004861/ENSDARG00000031768/ENSDARG00000100940/ENSDARG00000040926	7	337	352	Dominic	0.0207715133531157	0.0198863636363636
IPR000536	Nuclear hormone receptor, ligand-binding domain	7/337	74/25024	6.26884388198186e-05	0.00150083497645095	0.0013314015179689	ENSDARG00000017107/ENSDARG00000044532/ENSDARG00000017007/ENSDARG00000004861/ENSDARG00000031768/ENSDARG00000100940/ENSDARG00000040926	7	337	352	Dominic	0.0207715133531157	0.0198863636363636
IPR035500	Nuclear hormone receptor-like domain superfamily	7/337	74/25024	6.26884388198186e-05	0.00150083497645095	0.0013314015179689	ENSDARG00000017107/ENSDARG00000044532/ENSDARG00000017007/ENSDARG00000004861/ENSDARG00000031768/ENSDARG00000100940/ENSDARG00000040926	7	337	352	Dominic	0.0207715133531157	0.0198863636363636
IPR000327	POU-specific domain	4/337	18/25024	8.51632950626284e-05	0.00182428742581525	0.00161833851559455	ENSDARG00000076262/ENSDARG00000095896/ENSDARG00000070220/ENSDARG00000009823	4	337	352	Dominic	0.0118694362017804	0.0113636363636364
IPR013847	POU domain	4/337	18/25024	8.51632950626284e-05	0.00182428742581525	0.00161833851559455	ENSDARG00000076262/ENSDARG00000095896/ENSDARG00000070220/ENSDARG00000009823	4	337	352	Dominic	0.0118694362017804	0.0113636363636364
IPR013088	Zinc finger, NHR/GATA-type	7/337	80/25024	0.00010329792345733	0.00210211274235667	0.00186479935504549	ENSDARG00000017107/ENSDARG00000044532/ENSDARG00000017007/ENSDARG00000004861/ENSDARG00000031768/ENSDARG00000100940/ENSDARG00000040926	7	337	352	Dominic	0.0207715133531157	0.0198863636363636
IPR006620	Prolyl 4-hydroxylase, alpha subunit	4/337	22/25024	0.00019510674269731	0.0037813544894193	0.00335446680426955	ENSDARG00000004632/ENSDARG00000071082/ENSDARG00000032553/ENSDARG00000062562	4	337	352	Dominic	0.0118694362017804	0.0113636363636364
IPR009071	High mobility group box domain	6/337	64/25024	0.00022174624199736	0.00410230547695116	0.00363918473708586	ENSDARG00000053569/ENSDARG00000070929/ENSDARG00000077811/ENSDARG00000095743/ENSDARG00000011582/ENSDARG00000055502	6	337	352	Dominic	0.0178041543026706	0.0170454545454545
IPR008422	Homeobox KN domain	4/337	23/25024	0.000233686327326769	0.00413523196617369	0.00366839406284127	ENSDARG00000101076/ENSDARG00000101831/ENSDARG00000035648/ENSDARG00000077840	4	337	352	Dominic	0.0118694362017804	0.0113636363636364
IPR003893	Iroquois-class homeodomain protein	3/337	10/25024	0.00027079919207863	0.00459230296566676	0.00407386503872676	ENSDARG00000101076/ENSDARG00000101831/ENSDARG00000035648	3	337	352	Dominic	0.00890207715133531	0.00852272727272727
IPR036910	High mobility group box domain superfamily	6/337	67/25024	0.00028535807599598	0.00464562947721455	0.00412117137122615	ENSDARG00000053569/ENSDARG00000070929/ENSDARG00000077811/ENSDARG00000095743/ENSDARG00000011582/ENSDARG00000055502	6	337	352	Dominic	0.0178041543026706	0.0170454545454545
IPR024810	Mab-21 domain	3/337	11/25024	0.000368637972053642	0.00577060210099354	0.00511914268884207	ENSDARG00000015266/ENSDARG00000102047/ENSDARG00000077690	3	337	352	Dominic	0.00890207715133531	0.00852272727272727
IPR005123	Oxoglutarate/iron-dependent dioxygenase	4/337	27/25024	0.000443904365630281	0.00669144728931571	0.00593603108815541	ENSDARG00000004632/ENSDARG00000071082/ENSDARG00000032553/ENSDARG00000062562	4	337	352	Dominic	0.0118694362017804	0.0113636363636364
IPR019819	Carboxylesterase type B, conserved site	3/337	14/25024	0.000789195820533865	0.0114715249627601	0.0101764724226735	ENSDARG00000077329/ENSDARG00000077761/ENSDARG00000077710	3	337	352	Dominic	0.00890207715133531	0.00852272727272727
IPR002018	Carboxylesterase, type B	3/337	17/25024	0.00143082197188157	0.0200808462950276	0.01781386338858	ENSDARG00000077329/ENSDARG00000077761/ENSDARG00000077710	3	337	352	Dominic	0.00890207715133531	0.00852272727272727
IPR000047	Helix-turn-helix motif	4/337	38/25024	0.00166202801460055	0.0225481800647474	0.0200026529476487	ENSDARG00000086393/ENSDARG00000001859/ENSDARG00000058379/ENSDARG00000014201	4	337	352	Dominic	0.0118694362017804	0.0113636363636364
IPR019775	WD40 repeat, conserved site	8/337	177/25024	0.00284012150365375	0.0372880468382928	0.0330784949321982	ENSDARG00000021343/ENSDARG00000075098/ENSDARG00000110740/ENSDARG00000053517/ENSDARG00000099221/ENSDARG00000077901/ENSDARG00000009693/ENSDARG00000035540	8	337	352	Dominic	0.0237388724035608	0.0227272727272727
IPR001781	Zinc finger, LIM-type	6/337	106/25024	0.00315205357312417	0.040090181383173	0.035564288670447	ENSDARG00000007944/ENSDARG00000057936/ENSDARG00000039458/ENSDARG00000014018/ENSDARG00000006896/ENSDARG00000004023	6	337	352	Dominic	0.0178041543026706	0.0170454545454545
IPR017348	Serine/threonine-protein kinase pim-1/2/3	9/153	97/25024	8.51560434434831e-09	9.79294499600055e-07	8.69488022528196e-07	ENSDARG00000090355/ENSDARG00000092487/ENSDARG00000116567/ENSDARG00000094999/ENSDARG00000092339/ENSDARG00000095588/ENSDARG00000111823/ENSDARG00000092075/ENSDARG00000110216	9	153	253	Marissa	0.0588235294117647	0.0355731225296443
IPR029495	NACHT-associated domain	10/153	300/25024	1.67511446064798e-05	0.000850411866954782	0.000755056760591431	ENSDARG00000093761/ENSDARG00000110290/ENSDARG00000088301/ENSDARG00000110810/ENSDARG00000101551/ENSDARG00000094606/ENSDARG00000101459/ENSDARG00000104026/ENSDARG00000100341/ENSDARG00000098527	10	153	253	Marissa	0.065359477124183	0.0395256916996047
IPR007111	NACHT nucleoside triphosphatase	10/153	310/25024	2.21846573988204e-05	0.000850411866954782	0.000755056760591431	ENSDARG00000093761/ENSDARG00000110290/ENSDARG00000088301/ENSDARG00000110810/ENSDARG00000101551/ENSDARG00000094606/ENSDARG00000101459/ENSDARG00000104026/ENSDARG00000100341/ENSDARG00000098527	10	153	253	Marissa	0.065359477124183	0.0395256916996047
IPR003879	Butyrophylin-like, SPRY domain	10/153	390/25024	0.000150000429580619	0.0036709492557996	0.00325933252002345	ENSDARG00000088301/ENSDARG00000103154/ENSDARG00000033071/ENSDARG00000110810/ENSDARG00000101551/ENSDARG00000101459/ENSDARG00000104026/ENSDARG00000100341/ENSDARG00000098527/ENSDARG00000067985	10	153	253	Marissa	0.065359477124183	0.0395256916996047
IPR006574	SPRY-associated	10/153	396/25024	0.000169695881574922	0.0036709492557996	0.00325933252002345	ENSDARG00000088301/ENSDARG00000103154/ENSDARG00000033071/ENSDARG00000110810/ENSDARG00000101551/ENSDARG00000101459/ENSDARG00000104026/ENSDARG00000100341/ENSDARG00000098527/ENSDARG00000067985	10	153	253	Marissa	0.065359477124183	0.0395256916996047
IPR003877	SPRY domain	10/153	402/25024	0.00019152778725911	0.0036709492557996	0.00325933252002345	ENSDARG00000088301/ENSDARG00000103154/ENSDARG00000033071/ENSDARG00000110810/ENSDARG00000101551/ENSDARG00000101459/ENSDARG00000104026/ENSDARG00000100341/ENSDARG00000098527/ENSDARG00000067985	10	153	253	Marissa	0.065359477124183	0.0395256916996047
IPR001870	B30.2/SPRY domain	10/153	435/25024	0.000358438382419959	0.00588863056832789	0.00522834933755429	ENSDARG00000088301/ENSDARG00000103154/ENSDARG00000033071/ENSDARG00000110810/ENSDARG00000101551/ENSDARG00000101459/ENSDARG00000104026/ENSDARG00000100341/ENSDARG00000098527/ENSDARG00000067985	10	153	253	Marissa	0.065359477124183	0.0395256916996047
IPR014891	DWNN domain	3/153	31/25024	0.000888437511822167	0.0127712892324437	0.0113392682429935	ENSDARG00000110460/ENSDARG00000111245/ENSDARG00000114254	3	153	253	Marissa	0.0196078431372549	0.0118577075098814
IPR008604	Microtubule-associated protein 7 family	2/153	10/25024	0.00161833653571326	0.0206787446230028	0.0183600753174487	ENSDARG00000102533/ENSDARG00000089402	2	153	253	Marissa	0.0130718954248366	0.00790513833992095
IPR000922	D-galactoside/L-rhamnose binding SUEL lectin domain	3/153	46/25024	0.00280605404853062	0.0322696215581022	0.0286512887060495	ENSDARG00000086408/ENSDARG00000090929/ENSDARG00000042063	3	153	253	Marissa	0.0196078431372549	0.0118577075098814
IPR036058	Kazal domain superfamily	3/153	56/25024	0.00490122888209151	0.0493599274500494	0.0438252902760164	ENSDARG00000099811/ENSDARG00000059139/ENSDARG00000097063	3	153	253	Marissa	0.0196078431372549	0.0118577075098814
IPR002350	Kazal domain	3/153	57/25024	0.00515060112522254	0.0493599274500494	0.0438252902760164	ENSDARG00000099811/ENSDARG00000059139/ENSDARG00000097063	3	153	253	Marissa	0.0196078431372549	0.0118577075098814
IPR037103	Tubulin/FtsZ, C-terminal domain superfamily	6/242	22/25024	5.03902208139711e-08	4.51029534838224e-06	3.83311219409256e-06	ENSDARG00000053066/ENSDARG00000039522/ENSDARG00000045367/ENSDARG00000104801/ENSDARG00000016301/ENSDARG00000104436	6	242	250	Jasmine	0.0247933884297521	0.024
IPR018316	Tubulin/FtsZ, 2-layer sandwich domain	6/242	23/25024	6.7624977093885e-08	4.51029534838224e-06	3.83311219409256e-06	ENSDARG00000053066/ENSDARG00000039522/ENSDARG00000045367/ENSDARG00000104801/ENSDARG00000016301/ENSDARG00000104436	6	242	250	Jasmine	0.0247933884297521	0.024
IPR000217	Tubulin	6/242	24/25024	8.94392845288263e-08	4.51029534838224e-06	3.83311219409256e-06	ENSDARG00000053066/ENSDARG00000039522/ENSDARG00000045367/ENSDARG00000104801/ENSDARG00000016301/ENSDARG00000104436	6	242	250	Jasmine	0.0247933884297521	0.024
IPR003008	Tubulin/FtsZ, GTPase domain	6/242	24/25024	8.94392845288263e-08	4.51029534838224e-06	3.83311219409256e-06	ENSDARG00000053066/ENSDARG00000039522/ENSDARG00000045367/ENSDARG00000104801/ENSDARG00000016301/ENSDARG00000104436	6	242	250	Jasmine	0.0247933884297521	0.024
IPR008280	Tubulin/FtsZ, C-terminal	6/242	24/25024	8.94392845288263e-08	4.51029534838224e-06	3.83311219409256e-06	ENSDARG00000053066/ENSDARG00000039522/ENSDARG00000045367/ENSDARG00000104801/ENSDARG00000016301/ENSDARG00000104436	6	242	250	Jasmine	0.0247933884297521	0.024
IPR017975	Tubulin, conserved site	6/242	24/25024	8.94392845288263e-08	4.51029534838224e-06	3.83311219409256e-06	ENSDARG00000053066/ENSDARG00000039522/ENSDARG00000045367/ENSDARG00000104801/ENSDARG00000016301/ENSDARG00000104436	6	242	250	Jasmine	0.0247933884297521	0.024
IPR023123	Tubulin, C-terminal	6/242	24/25024	8.94392845288263e-08	4.51029534838224e-06	3.83311219409256e-06	ENSDARG00000053066/ENSDARG00000039522/ENSDARG00000045367/ENSDARG00000104801/ENSDARG00000016301/ENSDARG00000104436	6	242	250	Jasmine	0.0247933884297521	0.024
IPR036525	Tubulin/FtsZ, GTPase domain superfamily	6/242	25/25024	1.16734080789149e-07	5.15089131482121e-06	4.3775280295931e-06	ENSDARG00000053066/ENSDARG00000039522/ENSDARG00000045367/ENSDARG00000104801/ENSDARG00000016301/ENSDARG00000104436	6	242	250	Jasmine	0.0247933884297521	0.024
IPR000195	Rab-GTPase-TBC domain	5/242	49/25024	0.000109380002885174	0.00425656137873534	0.00361747425954845	ENSDARG00000059900/ENSDARG00000061757/ENSDARG00000037408/ENSDARG00000075376/ENSDARG00000011088	5	242	250	Jasmine	0.0206611570247934	0.02
IPR035969	Rab-GTPase-TBC domain superfamily	5/242	50/25024	0.000120582475318282	0.00425656137873534	0.00361747425954845	ENSDARG00000059900/ENSDARG00000061757/ENSDARG00000037408/ENSDARG00000075376/ENSDARG00000011088	5	242	250	Jasmine	0.0206611570247934	0.02
IPR013809	ENTH domain	3/242	18/25024	0.000654677673625609	0.0210092017081673	0.0178548456443348	ENSDARG00000110266/ENSDARG00000029170/ENSDARG00000079847	3	242	250	Jasmine	0.012396694214876	0.012
IPR006068	Cation-transporting P-type ATPase, C-terminal	3/242	23/25024	0.00137108695983162	0.0392292308522826	0.0333392896761609	ENSDARG00000019856/ENSDARG00000063433/ENSDARG00000002840	3	242	250	Jasmine	0.012396694214876	0.012
IPR008952	Tetraspanin, EC2 domain superfamily	4/242	51/25024	0.00149286557403173	0.0392292308522826	0.0333392896761609	ENSDARG00000013134/ENSDARG00000019752/ENSDARG00000117049/ENSDARG00000021345	4	242	250	Jasmine	0.0165289256198347	0.016
IPR004014	Cation-transporting P-type ATPase, N-terminal	3/242	24/25024	0.00155583351822084	0.0392292308522826	0.0333392896761609	ENSDARG00000019856/ENSDARG00000063433/ENSDARG00000002840	3	242	250	Jasmine	0.012396694214876	0.012
IPR018499	Tetraspanin/Peripherin	4/242	54/25024	0.00184704507031822	0.0434671273214889	0.0369409014063645	ENSDARG00000013134/ENSDARG00000019752/ENSDARG00000117049/ENSDARG00000021345	4	242	250	Jasmine	0.0165289256198347	0.016
IPR000504	RNA recognition motif domain	8/153	256/25024	0.000185690187945799	0.0394887743735035	0.0351073740873964	ENSDARG00000060847/ENSDARG00000074310/ENSDARG00000010083/ENSDARG00000040184/ENSDARG00000098574/ENSDARG00000017843/ENSDARG00000002168/ENSDARG00000101057	8	153	163	Katherine	0.0522875816993464	0.049079754601227
IPR035979	RNA-binding domain superfamily	8/153	285/25024	0.000382070023637097	0.0394887743735035	0.0351073740873964	ENSDARG00000060847/ENSDARG00000074310/ENSDARG00000010083/ENSDARG00000040184/ENSDARG00000098574/ENSDARG00000017843/ENSDARG00000002168/ENSDARG00000101057	8	153	163	Katherine	0.0522875816993464	0.049079754601227
IPR012677	Nucleotide-binding alpha-beta plait domain superfamily	8/153	287/25024	0.000400224064596319	0.0394887743735035	0.0351073740873964	ENSDARG00000060847/ENSDARG00000074310/ENSDARG00000010083/ENSDARG00000040184/ENSDARG00000098574/ENSDARG00000017843/ENSDARG00000002168/ENSDARG00000101057	8	153	163	Katherine	0.0522875816993464	0.049079754601227
IPR006574	SPRY-associated	18/240	396/25024	6.08776150669038e-08	1.8324162135138e-05	1.7494304119226e-05	ENSDARG00000054184/ENSDARG00000105241/ENSDARG00000086130/ENSDARG00000087532/ENSDARG00000039852/ENSDARG00000052037/ENSDARG00000105266/ENSDARG00000086897/ENSDARG00000098220/ENSDARG00000114992/ENSDARG00000100669/ENSDARG00000100460/ENSDARG00000102225/ENSDARG00000101598/ENSDARG00000099466/ENSDARG00000101948/ENSDARG00000104850/ENSDARG00000104008	18	240	588	Nickolas	0.075	0.0306122448979592
IPR001870	B30.2/SPRY domain	18/240	435/25024	2.45825486205351e-07	2.59778156187999e-05	2.48013417168469e-05	ENSDARG00000054184/ENSDARG00000105241/ENSDARG00000086130/ENSDARG00000087532/ENSDARG00000039852/ENSDARG00000052037/ENSDARG00000105266/ENSDARG00000086897/ENSDARG00000098220/ENSDARG00000114992/ENSDARG00000100669/ENSDARG00000100460/ENSDARG00000102225/ENSDARG00000101598/ENSDARG00000099466/ENSDARG00000101948/ENSDARG00000104850/ENSDARG00000104008	18	240	588	Nickolas	0.075	0.0306122448979592
IPR003879	Butyrophylin-like, SPRY domain	17/240	390/25024	2.58915105835215e-07	2.59778156187999e-05	2.48013417168469e-05	ENSDARG00000054184/ENSDARG00000105241/ENSDARG00000086130/ENSDARG00000087532/ENSDARG00000052037/ENSDARG00000105266/ENSDARG00000086897/ENSDARG00000098220/ENSDARG00000114992/ENSDARG00000100669/ENSDARG00000100460/ENSDARG00000102225/ENSDARG00000101598/ENSDARG00000099466/ENSDARG00000101948/ENSDARG00000104850/ENSDARG00000104008	17	240	588	Nickolas	0.0708333333333333	0.0289115646258503
IPR003877	SPRY domain	17/240	402/25024	3.95704177702687e-07	2.97767393721272e-05	2.84282211875878e-05	ENSDARG00000054184/ENSDARG00000105241/ENSDARG00000086130/ENSDARG00000087532/ENSDARG00000039852/ENSDARG00000105266/ENSDARG00000086897/ENSDARG00000098220/ENSDARG00000114992/ENSDARG00000100669/ENSDARG00000100460/ENSDARG00000102225/ENSDARG00000101598/ENSDARG00000099466/ENSDARG00000101948/ENSDARG00000104850/ENSDARG00000104008	17	240	588	Nickolas	0.0708333333333333	0.0289115646258503
IPR029495	NACHT-associated domain	14/240	300/25024	1.36124052287893e-06	8.19466794773113e-05	7.82355079465151e-05	ENSDARG00000086130/ENSDARG00000087532/ENSDARG00000105266/ENSDARG00000074653/ENSDARG00000086897/ENSDARG00000098220/ENSDARG00000100669/ENSDARG00000093964/ENSDARG00000100460/ENSDARG00000102225/ENSDARG00000101598/ENSDARG00000101948/ENSDARG00000104850/ENSDARG00000104008	14	240	588	Nickolas	0.0583333333333333	0.0238095238095238
IPR007111	NACHT nucleoside triphosphatase	14/240	310/25024	1.99974585407874e-06	0.000100320583679617	9.57773014321924e-05	ENSDARG00000086130/ENSDARG00000087532/ENSDARG00000105266/ENSDARG00000074653/ENSDARG00000086897/ENSDARG00000098220/ENSDARG00000100669/ENSDARG00000093964/ENSDARG00000100460/ENSDARG00000102225/ENSDARG00000101598/ENSDARG00000101948/ENSDARG00000104850/ENSDARG00000104008	14	240	588	Nickolas	0.0583333333333333	0.0238095238095238
IPR013106	Immunoglobulin V-set domain	13/240	380/25024	8.48940934854279e-05	0.0036504460198734	0.00348512594308599	ENSDARG00000036125/ENSDARG00000090882/ENSDARG00000052680/ENSDARG00000101890/ENSDARG00000079762/ENSDARG00000095070/ENSDARG00000098740/ENSDARG00000098106/ENSDARG00000079843/ENSDARG00000104023/ENSDARG00000103273/ENSDARG00000103678/ENSDARG00000100258	13	240	588	Nickolas	0.0541666666666667	0.022108843537415
IPR000832	GPCR, family 2, secretin-like	6/240	82/25024	0.000139324604150243	0.00524208823115288	0.00500468643855477	ENSDARG00000036272/ENSDARG00000054177/ENSDARG00000054137/ENSDARG00000089904/ENSDARG00000096588/ENSDARG00000088137	6	240	588	Nickolas	0.025	0.0102040816326531
IPR017981	GPCR, family 2-like	6/240	98/25024	0.000368790467073608	0.012333992287684	0.0117754149135784	ENSDARG00000036272/ENSDARG00000054177/ENSDARG00000054137/ENSDARG00000089904/ENSDARG00000096588/ENSDARG00000088137	6	240	588	Nickolas	0.025	0.0102040816326531
IPR014891	DWNN domain	14/174	31/25024	8.67673875055717e-23	1.35357124508692e-20	1.20561001586689e-20	ENSDARG00000077475/ENSDARG00000070812/ENSDARG00000093508/ENSDARG00000116576/ENSDARG00000094335/ENSDARG00000110722/ENSDARG00000110550/ENSDARG00000110104/ENSDARG00000088552/ENSDARG00000069804/ENSDARG00000114105/ENSDARG00000115459/ENSDARG00000113889/ENSDARG00000056907	14	174	244	Dillion	0.0804597701149425	0.0573770491803279
IPR025829	Zinc knuckle CX2CX3GHX4C	6/174	13/25024	1.70823888893742e-10	1.33242633337119e-08	1.18677649126179e-08	ENSDARG00000070812/ENSDARG00000094335/ENSDARG00000110104/ENSDARG00000088552/ENSDARG00000115459/ENSDARG00000113889	6	174	244	Dillion	0.0344827586206897	0.0245901639344262
IPR001507	Zona pellucida domain	8/174	57/25024	5.74722557427819e-09	2.98855729862466e-07	2.66187289756043e-07	ENSDARG00000115457/ENSDARG00000114958/ENSDARG00000090768/ENSDARG00000086522/ENSDARG00000105346/ENSDARG00000086352/ENSDARG00000113246/ENSDARG00000089966	8	174	244	Dillion	0.0459770114942529	0.0327868852459016
IPR000519	P-type trefoil domain	5/174	13/25024	1.88770225886369e-08	7.36203880956841e-07	6.55728153078967e-07	ENSDARG00000086522/ENSDARG00000105346/ENSDARG00000086352/ENSDARG00000113246/ENSDARG00000089966	5	174	244	Dillion	0.028735632183908	0.0204918032786885
IPR036875	Zinc finger, CCHC-type superfamily	6/174	42/25024	4.41849087046222e-07	1.37856915158421e-05	1.22787535768634e-05	ENSDARG00000070812/ENSDARG00000094335/ENSDARG00000110104/ENSDARG00000088552/ENSDARG00000115459/ENSDARG00000113889	6	174	244	Dillion	0.0344827586206897	0.0245901639344262
IPR001878	Zinc finger, CCHC-type	6/174	44/25024	5.87776302742586e-07	1.52821838713072e-05	1.3611661747723e-05	ENSDARG00000070812/ENSDARG00000094335/ENSDARG00000110104/ENSDARG00000088552/ENSDARG00000115459/ENSDARG00000113889	6	174	244	Dillion	0.0344827586206897	0.0245901639344262
IPR017977	Zona pellucida domain, conserved site	4/174	13/25024	1.53750247389262e-06	3.42643408467499e-05	3.05188460983197e-05	ENSDARG00000086522/ENSDARG00000105346/ENSDARG00000086352/ENSDARG00000089966	4	174	244	Dillion	0.0229885057471264	0.0163934426229508
IPR000922	D-galactoside/L-rhamnose binding SUEL lectin domain	4/174	46/25024	0.000293402867041026	0.0057213559073	0.00509594453281782	ENSDARG00000093841/ENSDARG00000092498/ENSDARG00000092887/ENSDARG00000110137	4	174	244	Dillion	0.0229885057471264	0.0163934426229508
IPR013106	Immunoglobulin V-set domain	10/174	380/25024	0.000344701527057954	0.00597482646900454	0.00532170778615789	ENSDARG00000077309/ENSDARG00000093845/ENSDARG00000067794/ENSDARG00000101129/ENSDARG00000111724/ENSDARG00000109301/ENSDARG00000096345/ENSDARG00000101656/ENSDARG00000098626/ENSDARG00000043398	10	174	244	Dillion	0.0574712643678161	0.040983606557377
IPR000315	B-box-type zinc finger	6/174	188/25024	0.00206951446200456	0.0322844256072712	0.0287553588404844	ENSDARG00000031534/ENSDARG00000116989/ENSDARG00000111637/ENSDARG00000103618/ENSDARG00000102219/ENSDARG00000053940	6	174	244	Dillion	0.0344827586206897	0.0245901639344262
IPR002353	Type-2 ice-structuring protein	2/174	12/25024	0.00303071111418644	0.0429809939830078	0.038282666705513	ENSDARG00000041248/ENSDARG00000086956	2	174	244	Dillion	0.0114942528735632	0.00819672131147541
IPR018378	C-type lectin, conserved site	4/174	92/25024	0.00392273448028206	0.0496885928447244	0.044257046258459	ENSDARG00000102680/ENSDARG00000070851/ENSDARG00000041248/ENSDARG00000086956	4	174	244	Dillion	0.0229885057471264	0.0163934426229508
IPR000768	NAD:arginine ADP-ribosyltransferase, ART	2/174	14/25024	0.0041407160703937	0.0496885928447244	0.044257046258459	ENSDARG00000079185/ENSDARG00000100364	2	174	244	Dillion	0.0114942528735632	0.00819672131147541
IPR003879	Butyrophylin-like, SPRY domain	17/243	390/25024	3.08770092608839e-07	4.19421092012636e-05	3.98503777547981e-05	ENSDARG00000095106/ENSDARG00000055520/ENSDARG00000103324/ENSDARG00000114935/ENSDARG00000094608/ENSDARG00000087699/ENSDARG00000076093/ENSDARG00000099711/ENSDARG00000098077/ENSDARG00000090461/ENSDARG00000027907/ENSDARG00000077697/ENSDARG00000098218/ENSDARG00000114577/ENSDARG00000009161/ENSDARG00000071238/ENSDARG00000100006	17	243	314	Jordyn	0.0699588477366255	0.054140127388535
IPR006574	SPRY-associated	17/243	396/25024	3.82235457987934e-07	4.19421092012636e-05	3.98503777547981e-05	ENSDARG00000095106/ENSDARG00000055520/ENSDARG00000103324/ENSDARG00000114935/ENSDARG00000094608/ENSDARG00000087699/ENSDARG00000076093/ENSDARG00000099711/ENSDARG00000098077/ENSDARG00000090461/ENSDARG00000027907/ENSDARG00000077697/ENSDARG00000098218/ENSDARG00000114577/ENSDARG00000009161/ENSDARG00000071238/ENSDARG00000100006	17	243	314	Jordyn	0.0699588477366255	0.054140127388535
IPR003877	SPRY domain	17/243	402/25024	4.71259653946782e-07	4.19421092012636e-05	3.98503777547981e-05	ENSDARG00000095106/ENSDARG00000055520/ENSDARG00000103324/ENSDARG00000114935/ENSDARG00000094608/ENSDARG00000087699/ENSDARG00000076093/ENSDARG00000099711/ENSDARG00000098077/ENSDARG00000090461/ENSDARG00000027907/ENSDARG00000077697/ENSDARG00000098218/ENSDARG00000114577/ENSDARG00000009161/ENSDARG00000071238/ENSDARG00000100006	17	243	314	Jordyn	0.0699588477366255	0.054140127388535
IPR001870	B30.2/SPRY domain	17/243	435/25024	1.39338025216791e-06	9.30081318322079e-05	8.83696423085437e-05	ENSDARG00000095106/ENSDARG00000055520/ENSDARG00000103324/ENSDARG00000114935/ENSDARG00000094608/ENSDARG00000087699/ENSDARG00000076093/ENSDARG00000099711/ENSDARG00000098077/ENSDARG00000090461/ENSDARG00000027907/ENSDARG00000077697/ENSDARG00000098218/ENSDARG00000114577/ENSDARG00000009161/ENSDARG00000071238/ENSDARG00000100006	17	243	314	Jordyn	0.0699588477366255	0.054140127388535
IPR000315	B-box-type zinc finger	10/243	188/25024	1.63237509223649e-05	0.000871688299254287	0.000828215573113673	ENSDARG00000092961/ENSDARG00000055520/ENSDARG00000116623/ENSDARG00000076093/ENSDARG00000069723/ENSDARG00000018506/ENSDARG00000027907/ENSDARG00000077412/ENSDARG00000009161/ENSDARG00000071238	10	243	314	Jordyn	0.0411522633744856	0.0318471337579618
IPR017348	Serine/threonine-protein kinase pim-1/2/3	7/243	97/25024	4.56598222213871e-05	0.00203186208885173	0.00193052932550075	ENSDARG00000097037/ENSDARG00000116862/ENSDARG00000112941/ENSDARG00000115729/ENSDARG00000088502/ENSDARG00000101779/ENSDARG00000088067	7	243	314	Jordyn	0.0288065843621399	0.0222929936305732
IPR013106	Immunoglobulin V-set domain	13/243	380/25024	9.61945789169485e-05	0.00366913608154646	0.00348614940135107	ENSDARG00000096621/ENSDARG00000094458/ENSDARG00000114269/ENSDARG00000088198/ENSDARG00000098216/ENSDARG00000053027/ENSDARG00000112065/ENSDARG00000096342/ENSDARG00000096340/ENSDARG00000096333/ENSDARG00000096244/ENSDARG00000092311/ENSDARG00000092732	13	243	314	Jordyn	0.0534979423868313	0.0414012738853503
IPR029495	NACHT-associated domain	11/243	300/25024	0.000182275408394725	0.00608344175517395	0.00578004913462221	ENSDARG00000095106/ENSDARG00000103324/ENSDARG00000114935/ENSDARG00000094608/ENSDARG00000099711/ENSDARG00000098077/ENSDARG00000090461/ENSDARG00000077697/ENSDARG00000098218/ENSDARG00000114577/ENSDARG00000100006	11	243	314	Jordyn	0.0452674897119342	0.035031847133758
IPR007111	NACHT nucleoside triphosphatase	11/243	310/25024	0.000241721044940994	0.00717105766658281	0.00681342360593912	ENSDARG00000095106/ENSDARG00000103324/ENSDARG00000114935/ENSDARG00000094608/ENSDARG00000099711/ENSDARG00000098077/ENSDARG00000090461/ENSDARG00000077697/ENSDARG00000098218/ENSDARG00000114577/ENSDARG00000100006	11	243	314	Jordyn	0.0452674897119342	0.035031847133758
IPR001978	Troponin	6/426	21/25024	1.02681397782114e-06	0.000240787877799058	0.000225899075120651	ENSDARG00000045822/ENSDARG00000036671/ENSDARG00000092999/ENSDARG00000052708/ENSDARG00000035958/ENSDARG00000042559	6	426	441	Mubeena	0.0140845070422535	0.0136054421768707
IPR038077	Troponin domain superfamily	6/426	21/25024	1.02681397782114e-06	0.000240787877799058	0.000225899075120651	ENSDARG00000045822/ENSDARG00000036671/ENSDARG00000092999/ENSDARG00000052708/ENSDARG00000035958/ENSDARG00000042559	6	426	441	Mubeena	0.0140845070422535	0.0136054421768707
IPR029510	Aldehyde dehydrogenase, glutamic acid active site	5/426	17/25024	7.29984982492887e-06	0.00114120985596388	0.00107064464098957	ENSDARG00000028259/ENSDARG00000028087/ENSDARG00000099154/ENSDARG00000055331/ENSDARG00000069100	5	426	441	Mubeena	0.0117370892018779	0.0113378684807256
IPR016160	Aldehyde dehydrogenase, cysteine active site	5/426	19/25024	1.33370894216368e-05	0.00156377373468691	0.00146707983638004	ENSDARG00000028259/ENSDARG00000028087/ENSDARG00000099154/ENSDARG00000055331/ENSDARG00000069100	5	426	441	Mubeena	0.0117370892018779	0.0113378684807256
IPR015590	Aldehyde dehydrogenase domain	5/426	23/25024	3.648731301609e-05	0.00213906872556828	0.00200680221588495	ENSDARG00000028259/ENSDARG00000028087/ENSDARG00000099154/ENSDARG00000055331/ENSDARG00000069100	5	426	441	Mubeena	0.0117370892018779	0.0113378684807256
IPR016161	Aldehyde/histidinol dehydrogenase	5/426	23/25024	3.648731301609e-05	0.00213906872556828	0.00200680221588495	ENSDARG00000028259/ENSDARG00000028087/ENSDARG00000099154/ENSDARG00000055331/ENSDARG00000069100	5	426	441	Mubeena	0.0117370892018779	0.0113378684807256
IPR016162	Aldehyde dehydrogenase, N-terminal	5/426	23/25024	3.648731301609e-05	0.00213906872556828	0.00200680221588495	ENSDARG00000028259/ENSDARG00000028087/ENSDARG00000099154/ENSDARG00000055331/ENSDARG00000069100	5	426	441	Mubeena	0.0117370892018779	0.0113378684807256
IPR016163	Aldehyde dehydrogenase, C-terminal	5/426	23/25024	3.648731301609e-05	0.00213906872556828	0.00200680221588495	ENSDARG00000028259/ENSDARG00000028087/ENSDARG00000099154/ENSDARG00000055331/ENSDARG00000069100	5	426	441	Mubeena	0.0117370892018779	0.0113378684807256
IPR013785	Aldolase-type TIM barrel	7/426	59/25024	6.27430563979086e-05	0.00326961038340212	0.00306743831278664	ENSDARG00000040988/ENSDARG00000011665/ENSDARG00000099528/ENSDARG00000006567/ENSDARG00000061301/ENSDARG00000019702/ENSDARG00000006900	7	426	441	Mubeena	0.0164319248826291	0.0158730158730159
IPR010926	Class I myosin tail homology domain	3/426	11/25024	0.00073017253421376	0.0311319016860231	0.0292069013685504	ENSDARG00000109491/ENSDARG00000020924/ENSDARG00000009133	3	426	441	Mubeena	0.00704225352112676	0.00680272108843537
IPR036072	Class I myosin, motor domain	3/426	11/25024	0.00073017253421376	0.0311319016860231	0.0292069013685504	ENSDARG00000109491/ENSDARG00000020924/ENSDARG00000009133	3	426	441	Mubeena	0.00704225352112676	0.00680272108843537
IPR007053	LRAT-like domain	3/426	12/25024	0.00096130151743685	0.0375708676398236	0.0352477223060178	ENSDARG00000094088/ENSDARG00000077652/ENSDARG00000096594	3	426	441	Mubeena	0.00704225352112676	0.00680272108843537
IPR007111	NACHT nucleoside triphosphatase	90/200	310/25024	1.9905764056651e-120	3.34416836151737e-118	3.22682912076237e-118	ENSDARG00000101997/ENSDARG00000098928/ENSDARG00000104956/ENSDARG00000099381/ENSDARG00000105091/ENSDARG00000104064/ENSDARG00000101450/ENSDARG00000102638/ENSDARG00000104380/ENSDARG00000113431/ENSDARG00000088245/ENSDARG00000095717/ENSDARG00000098452/ENSDARG00000102262/ENSDARG00000105161/ENSDARG00000103197/ENSDARG00000103381/ENSDARG00000099963/ENSDARG00000098115/ENSDARG00000087714/ENSDARG00000100777/…	90	200	263	Kristian	0.45	0.342205323193916
IPR029495	NACHT-associated domain	89/200	300/25024	6.00109395458103e-120	5.04091892184807e-118	4.86404457371305e-118	ENSDARG00000101997/ENSDARG00000098928/ENSDARG00000104956/ENSDARG00000099381/ENSDARG00000105091/ENSDARG00000104064/ENSDARG00000101450/ENSDARG00000102638/ENSDARG00000104380/ENSDARG00000113431/ENSDARG00000088245/ENSDARG00000095717/ENSDARG00000098452/ENSDARG00000102262/ENSDARG00000105161/ENSDARG00000103197/ENSDARG00000103381/ENSDARG00000099963/ENSDARG00000098115/ENSDARG00000087714/ENSDARG00000100777/…	89	200	263	Kristian	0.445	0.338403041825095
IPR006574	SPRY-associated	78/200	396/25024	1.75453701055397e-88	9.82540725910225e-87	9.48065612720392e-87	ENSDARG00000101997/ENSDARG00000098928/ENSDARG00000104956/ENSDARG00000099381/ENSDARG00000105091/ENSDARG00000104064/ENSDARG00000101450/ENSDARG00000102638/ENSDARG00000104380/ENSDARG00000113431/ENSDARG00000088245/ENSDARG00000095717/ENSDARG00000098452/ENSDARG00000102262/ENSDARG00000105161/ENSDARG00000103197/ENSDARG00000103381/ENSDARG00000098115/ENSDARG00000087714/ENSDARG00000100777/ENSDARG00000100412/…	78	200	263	Kristian	0.39	0.296577946768061
IPR003879	Butyrophylin-like, SPRY domain	76/200	390/25024	1.15664813240126e-85	4.85792215608528e-84	4.68746874709983e-84	ENSDARG00000101997/ENSDARG00000098928/ENSDARG00000104956/ENSDARG00000099381/ENSDARG00000105091/ENSDARG00000104064/ENSDARG00000101450/ENSDARG00000102638/ENSDARG00000104380/ENSDARG00000113431/ENSDARG00000088245/ENSDARG00000095717/ENSDARG00000098452/ENSDARG00000102262/ENSDARG00000105161/ENSDARG00000103197/ENSDARG00000103381/ENSDARG00000098115/ENSDARG00000087714/ENSDARG00000100777/ENSDARG00000100412/…	76	200	263	Kristian	0.38	0.288973384030418
IPR001870	B30.2/SPRY domain	78/200	435/25024	4.79927602395671e-85	1.61255674404945e-83	1.55597580566175e-83	ENSDARG00000101997/ENSDARG00000098928/ENSDARG00000104956/ENSDARG00000099381/ENSDARG00000105091/ENSDARG00000104064/ENSDARG00000101450/ENSDARG00000102638/ENSDARG00000104380/ENSDARG00000113431/ENSDARG00000088245/ENSDARG00000095717/ENSDARG00000098452/ENSDARG00000102262/ENSDARG00000105161/ENSDARG00000103197/ENSDARG00000103381/ENSDARG00000098115/ENSDARG00000087714/ENSDARG00000100777/ENSDARG00000100412/…	78	200	263	Kristian	0.39	0.296577946768061
IPR003877	SPRY domain	76/200	402/25024	1.40067254981487e-84	3.92188313948162e-83	3.78427320476297e-83	ENSDARG00000101997/ENSDARG00000098928/ENSDARG00000104956/ENSDARG00000099381/ENSDARG00000105091/ENSDARG00000104064/ENSDARG00000101450/ENSDARG00000102638/ENSDARG00000104380/ENSDARG00000113431/ENSDARG00000088245/ENSDARG00000095717/ENSDARG00000098452/ENSDARG00000102262/ENSDARG00000105161/ENSDARG00000103197/ENSDARG00000103381/ENSDARG00000098115/ENSDARG00000087714/ENSDARG00000100777/ENSDARG00000100412/…	76	200	263	Kristian	0.38	0.288973384030418
IPR004020	DAPIN domain	15/200	44/25024	3.82031703585967e-21	9.16876088606321e-20	8.8470499777803e-20	ENSDARG00000102262/ENSDARG00000103381/ENSDARG00000100777/ENSDARG00000098351/ENSDARG00000088082/ENSDARG00000098357/ENSDARG00000091235/ENSDARG00000113690/ENSDARG00000104619/ENSDARG00000077488/ENSDARG00000103946/ENSDARG00000091013/ENSDARG00000099152/ENSDARG00000113660/ENSDARG00000116197	15	200	263	Kristian	0.075	0.0570342205323194
IPR011029	Death-like domain superfamily	16/200	127/25024	5.67729604909443e-15	1.19223217030983e-13	1.15039946257966e-13	ENSDARG00000102262/ENSDARG00000103381/ENSDARG00000100777/ENSDARG00000088423/ENSDARG00000098351/ENSDARG00000088082/ENSDARG00000098357/ENSDARG00000091235/ENSDARG00000113690/ENSDARG00000104619/ENSDARG00000077488/ENSDARG00000103946/ENSDARG00000091013/ENSDARG00000099152/ENSDARG00000113660/ENSDARG00000116197	16	200	263	Kristian	0.08	0.0608365019011407
IPR030383	Very large inducible GTPASE (VLIG)-type guanine nucleotide-binding (G) domain	7/200	18/25024	5.53838569320229e-11	1.03383199606443e-09	9.97557189184973e-10	ENSDARG00000060655/ENSDARG00000079269/ENSDARG00000111833/ENSDARG00000109658/ENSDARG00000101189/ENSDARG00000110173/ENSDARG00000109240	7	200	263	Kristian	0.035	0.026615969581749
IPR022812	Dynamin superfamily	7/200	42/25024	3.99174721905259e-08	6.70613532800835e-07	6.47083233404315e-07	ENSDARG00000060655/ENSDARG00000079269/ENSDARG00000111833/ENSDARG00000109658/ENSDARG00000101189/ENSDARG00000110173/ENSDARG00000109240	7	200	263	Kristian	0.035	0.026615969581749
IPR025476	Helitron helicase-like domain	2/200	10/25024	0.00274197454332349	0.0418774293889406	0.0404080459016093	ENSDARG00000113834/ENSDARG00000109460	2	200	263	Kristian	0.01	0.00760456273764259
IPR010285	DNA helicase Pif1-like	2/200	11/25024	0.00333371282363517	0.0466719795308924	0.045034366214019	ENSDARG00000113834/ENSDARG00000109460	2	200	263	Kristian	0.01	0.00760456273764259
IPR019786	Zinc finger, PHD-type, conserved site	14/613	79/25024	6.95433552413674e-09	4.52727242621302e-06	3.9676314253496e-06	ENSDARG00000060705/ENSDARG00000068640/ENSDARG00000034768/ENSDARG00000006584/ENSDARG00000057940/ENSDARG00000053389/ENSDARG00000099745/ENSDARG00000116694/ENSDARG00000070981/ENSDARG00000045401/ENSDARG00000007523/ENSDARG00000019116/ENSDARG00000005590/ENSDARG00000103665	14	613	655	Joseph	0.0228384991843393	0.0213740458015267
IPR001965	Zinc finger, PHD-type	15/613	108/25024	6.20281215343656e-08	1.98048149624378e-05	1.73566330497879e-05	ENSDARG00000060705/ENSDARG00000068640/ENSDARG00000034768/ENSDARG00000006584/ENSDARG00000057940/ENSDARG00000053389/ENSDARG00000099745/ENSDARG00000116694/ENSDARG00000070981/ENSDARG00000045401/ENSDARG00000007523/ENSDARG00000057782/ENSDARG00000019116/ENSDARG00000005590/ENSDARG00000103665	15	613	655	Joseph	0.0244698205546493	0.0229007633587786
IPR019787	Zinc finger, PHD-finger	14/613	96/25024	9.1266428398331e-08	1.98048149624378e-05	1.73566330497879e-05	ENSDARG00000060705/ENSDARG00000068640/ENSDARG00000034768/ENSDARG00000006584/ENSDARG00000057940/ENSDARG00000053389/ENSDARG00000099745/ENSDARG00000116694/ENSDARG00000045401/ENSDARG00000007523/ENSDARG00000057782/ENSDARG00000019116/ENSDARG00000005590/ENSDARG00000103665	14	613	655	Joseph	0.0228384991843393	0.0213740458015267
IPR011011	Zinc finger, FYVE/PHD-type	18/613	166/25024	1.49887465243921e-07	2.43941849684482e-05	2.13786858321593e-05	ENSDARG00000060705/ENSDARG00000068640/ENSDARG00000034768/ENSDARG00000006584/ENSDARG00000057940/ENSDARG00000053389/ENSDARG00000099745/ENSDARG00000116694/ENSDARG00000078890/ENSDARG00000070981/ENSDARG00000045401/ENSDARG00000007523/ENSDARG00000057782/ENSDARG00000038445/ENSDARG00000019116/ENSDARG00000005590/ENSDARG00000103665/ENSDARG00000074680	18	613	655	Joseph	0.0293637846655791	0.0274809160305344
IPR001487	Bromodomain	9/613	53/25024	5.07554558175637e-06	0.000660836034744679	0.0005791464642762	ENSDARG00000100129/ENSDARG00000022280/ENSDARG00000116694/ENSDARG00000035330/ENSDARG00000015970/ENSDARG00000112452/ENSDARG00000070981/ENSDARG00000057782/ENSDARG00000008380	9	613	655	Joseph	0.0146818923327896	0.0137404580152672
IPR036427	Bromodomain-like superfamily	9/613	61/25024	1.66894072039945e-05	0.00181080068163341	0.00158695766746755	ENSDARG00000100129/ENSDARG00000022280/ENSDARG00000116694/ENSDARG00000035330/ENSDARG00000015970/ENSDARG00000112452/ENSDARG00000070981/ENSDARG00000057782/ENSDARG00000008380	9	613	655	Joseph	0.0146818923327896	0.0137404580152672
IPR018359	Bromodomain, conserved site	7/613	36/25024	2.30213873399116e-05	0.00198838697001123	0.00174259153973011	ENSDARG00000100129/ENSDARG00000022280/ENSDARG00000035330/ENSDARG00000015970/ENSDARG00000112452/ENSDARG00000070981/ENSDARG00000057782	7	613	655	Joseph	0.0114192495921697	0.0106870229007634
IPR016024	Armadillo-type fold	23/613	354/25024	2.44348629187248e-05	0.00198838697001123	0.00174259153973011	ENSDARG00000060023/ENSDARG00000005058/ENSDARG00000102674/ENSDARG00000075456/ENSDARG00000078890/ENSDARG00000016782/ENSDARG00000061040/ENSDARG00000054213/ENSDARG00000007413/ENSDARG00000023190/ENSDARG00000069654/ENSDARG00000022660/ENSDARG00000016311/ENSDARG00000005972/ENSDARG00000060089/ENSDARG00000060618/ENSDARG00000103684/ENSDARG00000017841/ENSDARG00000003779/ENSDARG00000014571/ENSDARG00000009549/…	23	613	655	Joseph	0.0375203915171289	0.0351145038167939
IPR011989	Armadillo-like helical	16/613	196/25024	2.86272735897079e-05	0.00207070612298887	0.00181473477024815	ENSDARG00000060023/ENSDARG00000005058/ENSDARG00000102674/ENSDARG00000061040/ENSDARG00000054213/ENSDARG00000007413/ENSDARG00000023190/ENSDARG00000022660/ENSDARG00000005972/ENSDARG00000060089/ENSDARG00000060618/ENSDARG00000103684/ENSDARG00000017841/ENSDARG00000003779/ENSDARG00000014571/ENSDARG00000062415	16	613	655	Joseph	0.0261011419249592	0.0244274809160305
IPR018159	Spectrin/alpha-actinin	7/613	39/25024	3.98028525057481e-05	0.0025911656981242	0.00227085747980163	ENSDARG00000023237/ENSDARG00000019231/ENSDARG00000100222/ENSDARG00000000370/ENSDARG00000019426/ENSDARG00000077295/ENSDARG00000062590	7	613	655	Joseph	0.0114192495921697	0.0106870229007634
IPR008979	Galactose-binding-like domain superfamily	11/613	122/25024	0.000209907825906107	0.012422726787716	0.0108870853245081	ENSDARG00000100693/ENSDARG00000113171/ENSDARG00000054213/ENSDARG00000075321/ENSDARG00000112431/ENSDARG00000075189/ENSDARG00000102153/ENSDARG00000096546/ENSDARG00000074524/ENSDARG00000022531/ENSDARG00000039373	11	613	655	Joseph	0.0179445350734095	0.016793893129771
IPR013098	Immunoglobulin I-set	16/613	240/25024	0.000306864772057771	0.0166474138841341	0.0145895356539747	ENSDARG00000034300/ENSDARG00000109524/ENSDARG00000057317/ENSDARG00000112045/ENSDARG00000102855/ENSDARG00000000370/ENSDARG00000019426/ENSDARG00000033327/ENSDARG00000058115/ENSDARG00000076564/ENSDARG00000086585/ENSDARG00000005754/ENSDARG00000101364/ENSDARG00000028118/ENSDARG00000069970/ENSDARG00000075158	16	613	655	Joseph	0.0261011419249592	0.0244274809160305
IPR000421	Coagulation factor 5/8 C-terminal domain	6/613	39/25024	0.000345682777843187	0.0173107298750704	0.0151708555134419	ENSDARG00000100693/ENSDARG00000113171/ENSDARG00000075189/ENSDARG00000102153/ENSDARG00000096546/ENSDARG00000074524	6	613	655	Joseph	0.00978792822185971	0.00916030534351145
IPR000504	RNA recognition motif domain	16/613	256/25024	0.000622737126968638	0.0274732555593061	0.0240771356021407	ENSDARG00000011740/ENSDARG00000020467/ENSDARG00000000394/ENSDARG00000011020/ENSDARG00000104169/ENSDARG00000061735/ENSDARG00000007863/ENSDARG00000074572/ENSDARG00000006395/ENSDARG00000052728/ENSDARG00000006621/ENSDARG00000017219/ENSDARG00000060103/ENSDARG00000052604/ENSDARG00000077400/ENSDARG00000103851	16	613	655	Joseph	0.0261011419249592	0.0244274809160305
IPR002017	Spectrin repeat	5/613	29/25024	0.000633024321642998	0.0274732555593061	0.0240771356021407	ENSDARG00000023237/ENSDARG00000019231/ENSDARG00000100222/ENSDARG00000000370/ENSDARG00000019426	5	613	655	Joseph	0.00815660685154975	0.00763358778625954
IPR035979	RNA-binding domain superfamily	17/613	285/25024	0.000722089124542682	0.0293800012548304	0.0257481779935614	ENSDARG00000011740/ENSDARG00000020467/ENSDARG00000000394/ENSDARG00000011020/ENSDARG00000104169/ENSDARG00000061735/ENSDARG00000079723/ENSDARG00000007863/ENSDARG00000074572/ENSDARG00000006395/ENSDARG00000052728/ENSDARG00000006621/ENSDARG00000017219/ENSDARG00000060103/ENSDARG00000052604/ENSDARG00000077400/ENSDARG00000103851	17	613	655	Joseph	0.0277324632952692	0.0259541984732824
IPR012677	Nucleotide-binding alpha-beta plait domain superfamily	17/613	287/25024	0.000780349606018565	0.0298827996187109	0.0261888226911494	ENSDARG00000011740/ENSDARG00000020467/ENSDARG00000000394/ENSDARG00000011020/ENSDARG00000104169/ENSDARG00000061735/ENSDARG00000079723/ENSDARG00000007863/ENSDARG00000074572/ENSDARG00000006395/ENSDARG00000052728/ENSDARG00000006621/ENSDARG00000017219/ENSDARG00000060103/ENSDARG00000052604/ENSDARG00000077400/ENSDARG00000103851	17	613	655	Joseph	0.0277324632952692	0.0259541984732824
IPR015940	Ubiquitin-associated domain	6/613	46/25024	0.000858693977930926	0.0310560988685018	0.0272170839788633	ENSDARG00000104014/ENSDARG00000016782/ENSDARG00000020001/ENSDARG00000070832/ENSDARG00000014517/ENSDARG00000103851	6	613	655	Joseph	0.00978792822185971	0.00916030534351145
IPR009057	Homeobox-like domain superfamily	20/613	382/25024	0.00129934951517955	0.0426581346912807	0.0373849284544816	ENSDARG00000070069/ENSDARG00000025891/ENSDARG00000109287/ENSDARG00000005574/ENSDARG00000090387/ENSDARG00000077353/ENSDARG00000022718/ENSDARG00000070818/ENSDARG00000021916/ENSDARG00000077581/ENSDARG00000010192/ENSDARG00000093999/ENSDARG00000059255/ENSDARG00000030703/ENSDARG00000060529/ENSDARG00000001785/ENSDARG00000003803/ENSDARG00000110194/ENSDARG00000010630/ENSDARG00000036816	20	613	655	Joseph	0.032626427406199	0.0305343511450382
IPR008936	Rho GTPase activation protein	10/613	129/25024	0.00131054177238958	0.0426581346912807	0.0373849284544816	ENSDARG00000100973/ENSDARG00000076729/ENSDARG00000078775/ENSDARG00000074184/ENSDARG00000099479/ENSDARG00000116136/ENSDARG00000021255/ENSDARG00000032990/ENSDARG00000052496/ENSDARG00000024324	10	613	655	Joseph	0.0163132137030995	0.0152671755725191
IPR000433	Zinc finger, ZZ-type	4/613	21/25024	0.00153141983283384	0.0474740148178491	0.0416054911977916	ENSDARG00000100222/ENSDARG00000031015/ENSDARG00000112452/ENSDARG00000077581	4	613	655	Joseph	0.0065252854812398	0.00610687022900763
IPR001464	Annexin	6/205	18/25024	4.80415222102828e-09	3.37783365670812e-07	2.75033585838695e-07	ENSDARG00000013335/ENSDARG00000044254/ENSDARG00000026726/ENSDARG00000016470/ENSDARG00000036456/ENSDARG00000100095	6	205	216	Ryan	0.0292682926829268	0.0277777777777778
IPR018252	Annexin repeat, conserved site	6/205	18/25024	4.80415222102828e-09	3.37783365670812e-07	2.75033585838695e-07	ENSDARG00000013335/ENSDARG00000044254/ENSDARG00000026726/ENSDARG00000016470/ENSDARG00000036456/ENSDARG00000100095	6	205	216	Ryan	0.0292682926829268	0.0277777777777778
IPR018502	Annexin repeat	6/205	18/25024	4.80415222102828e-09	3.37783365670812e-07	2.75033585838695e-07	ENSDARG00000013335/ENSDARG00000044254/ENSDARG00000026726/ENSDARG00000016470/ENSDARG00000036456/ENSDARG00000100095	6	205	216	Ryan	0.0292682926829268	0.0277777777777778
IPR037104	Annexin superfamily	6/205	18/25024	4.80415222102828e-09	3.37783365670812e-07	2.75033585838695e-07	ENSDARG00000013335/ENSDARG00000044254/ENSDARG00000026726/ENSDARG00000016470/ENSDARG00000036456/ENSDARG00000100095	6	205	216	Ryan	0.0292682926829268	0.0277777777777778
IPR001664	Intermediate filament protein	9/205	70/25024	5.88472762492704e-09	3.37783365670812e-07	2.75033585838695e-07	ENSDARG00000018404/ENSDARG00000041339/ENSDARG00000090268/ENSDARG00000036830/ENSDARG00000112017/ENSDARG00000111896/ENSDARG00000017624/ENSDARG00000092947/ENSDARG00000000212	9	205	216	Ryan	0.0439024390243902	0.0416666666666667
IPR002957	Keratin, type I	7/205	34/25024	9.96603440180743e-09	4.76708645553122e-07	3.88150813544079e-07	ENSDARG00000018404/ENSDARG00000041339/ENSDARG00000090268/ENSDARG00000036830/ENSDARG00000111896/ENSDARG00000092947/ENSDARG00000000212	7	205	216	Ryan	0.0341463414634146	0.0324074074074074
IPR004001	Actin, conserved site	4/205	14/25024	4.10554825849084e-06	0.000168327478598124	0.000137057400509017	ENSDARG00000099197/ENSDARG00000055618/ENSDARG00000036371/ENSDARG00000076126	4	205	216	Ryan	0.0195121951219512	0.0185185185185185
IPR020902	Actin/actin-like conserved site	4/205	17/25024	9.57493131657863e-06	0.000343500660982259	0.000279688783194797	ENSDARG00000099197/ENSDARG00000055618/ENSDARG00000036371/ENSDARG00000076126	4	205	216	Ryan	0.0195121951219512	0.0185185185185185
IPR029058	Alpha/Beta hydrolase fold	8/205	147/25024	2.97919484878411e-05	0.000950032135112265	0.000773545329157979	ENSDARG00000069292/ENSDARG00000033413/ENSDARG00000032849/ENSDARG00000052074/ENSDARG00000088524/ENSDARG00000069828/ENSDARG00000018529/ENSDARG00000087596	8	205	216	Ryan	0.0390243902439024	0.037037037037037
IPR004000	Actin family	4/205	23/25024	3.42774780903217e-05	0.000983763621192234	0.000801010540636992	ENSDARG00000099197/ENSDARG00000055618/ENSDARG00000036371/ENSDARG00000076126	4	205	216	Ryan	0.0195121951219512	0.0185185185185185
IPR006862	Acyl-CoA thioester hydrolase/bile acid-CoA amino acid N-acetyltransferase	3/205	10/25024	6.23161722767099e-05	0.00137574934180121	0.00112017734780806	ENSDARG00000069292/ENSDARG00000033413/ENSDARG00000088524	3	205	216	Ryan	0.0146341463414634	0.0138888888888889
IPR014940	BAAT/Acyl-CoA thioester hydrolase C-terminal	3/205	10/25024	6.23161722767099e-05	0.00137574934180121	0.00112017734780806	ENSDARG00000069292/ENSDARG00000033413/ENSDARG00000088524	3	205	216	Ryan	0.0146341463414634	0.0138888888888889
IPR016662	Acyl-CoA thioesterase, long chain	3/205	10/25024	6.23161722767099e-05	0.00137574934180121	0.00112017734780806	ENSDARG00000069292/ENSDARG00000033413/ENSDARG00000088524	3	205	216	Ryan	0.0146341463414634	0.0138888888888889
IPR011992	EF-hand domain pair	11/205	335/25024	0.00010746452116999	0.0022030226839848	0.00179376869922841	ENSDARG00000103521/ENSDARG00000070427/ENSDARG00000111153/ENSDARG00000075800/ENSDARG00000025254/ENSDARG00000035329/ENSDARG00000012341/ENSDARG00000019096/ENSDARG00000013804/ENSDARG00000111228/ENSDARG00000019353	11	205	216	Ryan	0.0536585365853659	0.0509259259259259
IPR018247	EF-Hand 1, calcium-binding site	9/205	242/25024	0.000182186140421353	0.00348582815339523	0.00283826829288003	ENSDARG00000103521/ENSDARG00000111153/ENSDARG00000025254/ENSDARG00000035329/ENSDARG00000012341/ENSDARG00000019096/ENSDARG00000013804/ENSDARG00000111228/ENSDARG00000019353	9	205	216	Ryan	0.0439024390243902	0.0416666666666667
IPR018039	Intermediate filament protein, conserved site	4/205	44/25024	0.000459382836515065	0.00824017962998898	0.00670940721752266	ENSDARG00000018404/ENSDARG00000041339/ENSDARG00000112017/ENSDARG00000017624	4	205	216	Ryan	0.0195121951219512	0.0185185185185185
IPR000301	Tetraspanin	4/205	48/25024	0.000641864656042338	0.0102829458452281	0.00837269018023339	ENSDARG00000070391/ENSDARG00000068629/ENSDARG00000112485/ENSDARG00000088044	4	205	216	Ryan	0.0195121951219512	0.0185185185185185
IPR033883	Calpain subdomain III	3/205	21/25024	0.000646233414319273	0.0102829458452281	0.00837269018023339	ENSDARG00000111153/ENSDARG00000012341/ENSDARG00000111228	3	205	216	Ryan	0.0146341463414634	0.0138888888888889
IPR002048	EF-hand domain	9/205	290/25024	0.000680752512401859	0.0102829458452281	0.00837269018023339	ENSDARG00000103521/ENSDARG00000111153/ENSDARG00000075800/ENSDARG00000025254/ENSDARG00000035329/ENSDARG00000012341/ENSDARG00000019096/ENSDARG00000013804/ENSDARG00000111228	9	205	216	Ryan	0.0439024390243902	0.0416666666666667
IPR008952	Tetraspanin, EC2 domain superfamily	4/205	51/25024	0.000808731156638953	0.011605292097769	0.0094493850933604	ENSDARG00000070391/ENSDARG00000068629/ENSDARG00000112485/ENSDARG00000088044	4	205	216	Ryan	0.0195121951219512	0.0185185185185185
IPR018499	Tetraspanin/Peripherin	4/205	54/25024	0.00100408146494528	0.0137224466875855	0.0111732373542783	ENSDARG00000070391/ENSDARG00000068629/ENSDARG00000112485/ENSDARG00000088044	4	205	216	Ryan	0.0195121951219512	0.0185185185185185
IPR022682	Peptidase C2, calpain, large subunit, domain III	3/205	26/25024	0.00122581129400382	0.0146586600574623	0.0119355310205635	ENSDARG00000111153/ENSDARG00000012341/ENSDARG00000111228	3	205	216	Ryan	0.0146341463414634	0.0138888888888889
IPR022683	Peptidase C2, calpain, domain III	3/205	26/25024	0.00122581129400382	0.0146586600574623	0.0119355310205635	ENSDARG00000111153/ENSDARG00000012341/ENSDARG00000111228	3	205	216	Ryan	0.0146341463414634	0.0138888888888889
IPR036213	Calpain large subunit, domain III superfamily	3/205	26/25024	0.00122581129400382	0.0146586600574623	0.0119355310205635	ENSDARG00000111153/ENSDARG00000012341/ENSDARG00000111228	3	205	216	Ryan	0.0146341463414634	0.0138888888888889
IPR022684	Peptidase C2, calpain family	3/205	27/25024	0.0013707609112872	0.015736335261577	0.0128130072549793	ENSDARG00000111153/ENSDARG00000012341/ENSDARG00000111228	3	205	216	Ryan	0.0146341463414634	0.0138888888888889
IPR001300	Peptidase C2, calpain, catalytic domain	3/205	28/25024	0.00152604145780817	0.0163542167658166	0.0133161053438888	ENSDARG00000111153/ENSDARG00000012341/ENSDARG00000111228	3	205	216	Ryan	0.0146341463414634	0.0138888888888889
IPR008160	Collagen triple helix repeat	5/205	102/25024	0.0015385500093277	0.0163542167658166	0.0133161053438888	ENSDARG00000056134/ENSDARG00000068221/ENSDARG00000105274/ENSDARG00000012405/ENSDARG00000076623	5	205	216	Ryan	0.024390243902439	0.0231481481481481
IPR023352	Membrane associated eicosanoid/glutathione metabolism-like domain superfamily	2/205	10/25024	0.00287806902991561	0.029500207556635	0.0240199746105739	ENSDARG00000071345/ENSDARG00000032618	2	205	216	Ryan	0.00975609756097561	0.00925925925925926
IPR029006	ADF-H/Gelsolin-like domain superfamily	3/205	37/25024	0.00342901460495275	0.0339354204007393	0.0276312610635031	ENSDARG00000010728/ENSDARG00000099672/ENSDARG00000012972	3	205	216	Ryan	0.0146341463414634	0.0138888888888889
IPR001951	Histone H4	23/614	29/25024	2.54614469745782e-32	7.2565123877548e-30	6.07054498920207e-30	ENSDARG00000110035/ENSDARG00000111165/ENSDARG00000115281/ENSDARG00000105376/ENSDARG00000113205/ENSDARG00000101249/ENSDARG00000111619/ENSDARG00000105353/ENSDARG00000105318/ENSDARG00000105382/ENSDARG00000061547/ENSDARG00000112528/ENSDARG00000110812/ENSDARG00000115054/ENSDARG00000105352/ENSDARG00000105482/ENSDARG00000099920/ENSDARG00000111501/ENSDARG00000114534/ENSDARG00000105471/ENSDARG00000112954/…	23	614	648	Saajida	0.0374592833876222	0.0354938271604938
IPR019809	Histone H4, conserved site	23/614	29/25024	2.54614469745782e-32	7.2565123877548e-30	6.07054498920207e-30	ENSDARG00000110035/ENSDARG00000111165/ENSDARG00000115281/ENSDARG00000105376/ENSDARG00000113205/ENSDARG00000101249/ENSDARG00000111619/ENSDARG00000105353/ENSDARG00000105318/ENSDARG00000105342/ENSDARG00000105382/ENSDARG00000061547/ENSDARG00000112528/ENSDARG00000110812/ENSDARG00000115054/ENSDARG00000105352/ENSDARG00000105482/ENSDARG00000099920/ENSDARG00000111501/ENSDARG00000114534/ENSDARG00000112954/…	23	614	648	Saajida	0.0374592833876222	0.0354938271604938
IPR004823	TATA box binding protein associated factor (TAF)	23/614	30/25024	1.06648492992005e-31	1.51974102513607e-29	1.27136229803627e-29	ENSDARG00000110035/ENSDARG00000111165/ENSDARG00000115281/ENSDARG00000105376/ENSDARG00000113205/ENSDARG00000101249/ENSDARG00000111619/ENSDARG00000105353/ENSDARG00000105318/ENSDARG00000105382/ENSDARG00000061547/ENSDARG00000112528/ENSDARG00000110812/ENSDARG00000115054/ENSDARG00000105352/ENSDARG00000105482/ENSDARG00000099920/ENSDARG00000111501/ENSDARG00000114534/ENSDARG00000112954/ENSDARG00000111247/…	23	614	648	Saajida	0.0374592833876222	0.0354938271604938
IPR035425	CENP-T/Histone H4, histone fold	23/614	30/25024	1.06648492992005e-31	1.51974102513607e-29	1.27136229803627e-29	ENSDARG00000110035/ENSDARG00000111165/ENSDARG00000115281/ENSDARG00000105376/ENSDARG00000113205/ENSDARG00000101249/ENSDARG00000111619/ENSDARG00000105353/ENSDARG00000105318/ENSDARG00000105382/ENSDARG00000061547/ENSDARG00000112528/ENSDARG00000110812/ENSDARG00000115054/ENSDARG00000105352/ENSDARG00000105482/ENSDARG00000099920/ENSDARG00000111501/ENSDARG00000114534/ENSDARG00000105471/ENSDARG00000112954/…	23	614	648	Saajida	0.0374592833876222	0.0354938271604938
IPR009072	Histone-fold	33/614	162/25024	4.6449121582953e-21	5.29519986045665e-19	4.42977938464794e-19	ENSDARG00000110035/ENSDARG00000105366/ENSDARG00000105444/ENSDARG00000111934/ENSDARG00000111165/ENSDARG00000115281/ENSDARG00000105376/ENSDARG00000113205/ENSDARG00000101249/ENSDARG00000111619/ENSDARG00000105353/ENSDARG00000105478/ENSDARG00000105318/ENSDARG00000105342/ENSDARG00000105382/ENSDARG00000061547/ENSDARG00000112528/ENSDARG00000110812/ENSDARG00000115054/ENSDARG00000105352/ENSDARG00000105482/…	33	614	648	Saajida	0.0537459283387622	0.0509259259259259
IPR019786	Zinc finger, PHD-type, conserved site	13/614	79/25024	6.16427412249328e-08	5.85606041636861e-06	4.8989757499815e-06	ENSDARG00000077361/ENSDARG00000057093/ENSDARG00000006124/ENSDARG00000102832/ENSDARG00000101996/ENSDARG00000045513/ENSDARG00000105669/ENSDARG00000025789/ENSDARG00000061458/ENSDARG00000038737/ENSDARG00000002750/ENSDARG00000007601/ENSDARG00000110659	13	614	648	Saajida	0.0211726384364821	0.0200617283950617
IPR019787	Zinc finger, PHD-finger	14/614	96/25024	9.31063926441155e-08	7.58152054387797e-06	6.34243546883975e-06	ENSDARG00000077361/ENSDARG00000057093/ENSDARG00000006124/ENSDARG00000102832/ENSDARG00000101996/ENSDARG00000045513/ENSDARG00000105669/ENSDARG00000060697/ENSDARG00000025789/ENSDARG00000062962/ENSDARG00000061458/ENSDARG00000002750/ENSDARG00000007601/ENSDARG00000110659	14	614	648	Saajida	0.0228013029315961	0.0216049382716049
IPR011011	Zinc finger, FYVE/PHD-type	18/614	166/25024	1.53538574392813e-07	1.05303533060534e-05	8.80932603442694e-06	ENSDARG00000077361/ENSDARG00000057093/ENSDARG00000098201/ENSDARG00000006124/ENSDARG00000042236/ENSDARG00000102832/ENSDARG00000099449/ENSDARG00000101996/ENSDARG00000045513/ENSDARG00000060697/ENSDARG00000025789/ENSDARG00000062962/ENSDARG00000061458/ENSDARG00000038737/ENSDARG00000002750/ENSDARG00000007601/ENSDARG00000110659/ENSDARG00000036791	18	614	648	Saajida	0.0293159609120521	0.0277777777777778
IPR014001	Helicase superfamily 1/2, ATP-binding domain	15/614	116/25024	1.66268736411369e-07	1.05303533060534e-05	8.80932603442694e-06	ENSDARG00000026053/ENSDARG00000001129/ENSDARG00000062206/ENSDARG00000042236/ENSDARG00000052348/ENSDARG00000077226/ENSDARG00000040326/ENSDARG00000014041/ENSDARG00000099449/ENSDARG00000037928/ENSDARG00000069274/ENSDARG00000100013/ENSDARG00000054707/ENSDARG00000025789/ENSDARG00000008904	15	614	648	Saajida	0.0244299674267101	0.0231481481481481
IPR036427	Bromodomain-like superfamily	11/614	61/25024	2.43973179504555e-07	1.39064712317596e-05	1.16336684542698e-05	ENSDARG00000114434/ENSDARG00000100666/ENSDARG00000077361/ENSDARG00000102802/ENSDARG00000102832/ENSDARG00000077226/ENSDARG00000060697/ENSDARG00000062962/ENSDARG00000008904/ENSDARG00000077038/ENSDARG00000007601	11	614	648	Saajida	0.0179153094462541	0.0169753086419753
IPR001650	Helicase, C-terminal	14/614	108/25024	4.15101555626847e-07	1.97173238922752e-05	1.64948249735931e-05	ENSDARG00000026053/ENSDARG00000001129/ENSDARG00000062206/ENSDARG00000042236/ENSDARG00000052348/ENSDARG00000077226/ENSDARG00000040326/ENSDARG00000014041/ENSDARG00000099449/ENSDARG00000037928/ENSDARG00000100013/ENSDARG00000054707/ENSDARG00000025789/ENSDARG00000008904	14	614	648	Saajida	0.0228013029315961	0.0216049382716049
IPR001965	Zinc finger, PHD-type	14/614	108/25024	4.15101555626847e-07	1.97173238922752e-05	1.64948249735931e-05	ENSDARG00000077361/ENSDARG00000057093/ENSDARG00000006124/ENSDARG00000102832/ENSDARG00000101996/ENSDARG00000045513/ENSDARG00000060697/ENSDARG00000025789/ENSDARG00000062962/ENSDARG00000061458/ENSDARG00000038737/ENSDARG00000002750/ENSDARG00000007601/ENSDARG00000110659	14	614	648	Saajida	0.0228013029315961	0.0216049382716049
IPR038718	SNF2-like, N-terminal domain superfamily	8/614	36/25024	2.07089460991917e-06	9.08007636656867e-05	7.59607496593834e-05	ENSDARG00000026053/ENSDARG00000042236/ENSDARG00000052348/ENSDARG00000077226/ENSDARG00000014041/ENSDARG00000099449/ENSDARG00000025789/ENSDARG00000008904	8	614	648	Saajida	0.0130293159609121	0.0123456790123457
IPR000330	SNF2-related, N-terminal domain	8/614	37/25024	2.58568581114438e-06	0.000105274350882307	8.80688475525116e-05	ENSDARG00000026053/ENSDARG00000042236/ENSDARG00000052348/ENSDARG00000077226/ENSDARG00000014041/ENSDARG00000099449/ENSDARG00000025789/ENSDARG00000008904	8	614	648	Saajida	0.0130293159609121	0.0123456790123457
IPR003034	SAP domain	7/614	27/25024	2.99738580095627e-06	0.000109511846205408	9.16137882383192e-05	ENSDARG00000056830/ENSDARG00000004735/ENSDARG00000079780/ENSDARG00000026842/ENSDARG00000015206/ENSDARG00000054290/ENSDARG00000092979	7	614	648	Saajida	0.011400651465798	0.0108024691358025
IPR002857	Zinc finger, CXXC-type	6/614	18/25024	3.0740167355904e-06	0.000109511846205408	9.16137882383192e-05	ENSDARG00000101205/ENSDARG00000101996/ENSDARG00000025699/ENSDARG00000075735/ENSDARG00000060697/ENSDARG00000062962	6	614	648	Saajida	0.00977198697068404	0.00925925925925926
IPR001487	Bromodomain	9/614	53/25024	5.1428023859229e-06	0.000172435138822121	0.000144253218626816	ENSDARG00000114434/ENSDARG00000100666/ENSDARG00000077361/ENSDARG00000102802/ENSDARG00000102832/ENSDARG00000077226/ENSDARG00000008904/ENSDARG00000077038/ENSDARG00000007601	9	614	648	Saajida	0.0146579804560261	0.0138888888888889
IPR036361	SAP domain superfamily	7/614	31/25024	8.15049231743542e-06	0.000258098923385455	0.000215916550865395	ENSDARG00000056830/ENSDARG00000004735/ENSDARG00000079780/ENSDARG00000026842/ENSDARG00000015206/ENSDARG00000054290/ENSDARG00000092979	7	614	648	Saajida	0.011400651465798	0.0108024691358025
IPR035979	RNA-binding domain superfamily	21/614	285/25024	8.63678007078787e-06	0.000259103402123636	0.000216756862718388	ENSDARG00000001162/ENSDARG00000010266/ENSDARG00000002710/ENSDARG00000103672/ENSDARG00000070019/ENSDARG00000061490/ENSDARG00000044380/ENSDARG00000044545/ENSDARG00000059303/ENSDARG00000009764/ENSDARG00000104130/ENSDARG00000026842/ENSDARG00000008032/ENSDARG00000061478/ENSDARG00000044179/ENSDARG00000014420/ENSDARG00000077126/ENSDARG00000068562/ENSDARG00000054290/ENSDARG00000045691/ENSDARG00000042590	21	614	648	Saajida	0.0342019543973941	0.0324074074074074
IPR012677	Nucleotide-binding alpha-beta plait domain superfamily	21/614	287/25024	9.60994931631032e-06	0.000273883555514844	0.000229121423173083	ENSDARG00000001162/ENSDARG00000010266/ENSDARG00000002710/ENSDARG00000103672/ENSDARG00000070019/ENSDARG00000061490/ENSDARG00000044380/ENSDARG00000044545/ENSDARG00000059303/ENSDARG00000009764/ENSDARG00000104130/ENSDARG00000026842/ENSDARG00000008032/ENSDARG00000061478/ENSDARG00000044179/ENSDARG00000014420/ENSDARG00000077126/ENSDARG00000068562/ENSDARG00000054290/ENSDARG00000045691/ENSDARG00000042590	21	614	648	Saajida	0.0342019543973941	0.0324074074074074
IPR000504	RNA recognition motif domain	19/614	256/25024	2.07388863762262e-05	0.000562912630211853	0.000470913059069195	ENSDARG00000001162/ENSDARG00000010266/ENSDARG00000002710/ENSDARG00000103672/ENSDARG00000070019/ENSDARG00000061490/ENSDARG00000044380/ENSDARG00000044545/ENSDARG00000059303/ENSDARG00000009764/ENSDARG00000104130/ENSDARG00000008032/ENSDARG00000061478/ENSDARG00000044179/ENSDARG00000014420/ENSDARG00000077126/ENSDARG00000068562/ENSDARG00000045691/ENSDARG00000042590	19	614	648	Saajida	0.0309446254071661	0.029320987654321
IPR018359	Bromodomain, conserved site	7/614	36/25024	2.32629910451999e-05	0.000602722949807452	0.000504216982941414	ENSDARG00000114434/ENSDARG00000100666/ENSDARG00000077361/ENSDARG00000102802/ENSDARG00000077226/ENSDARG00000008904/ENSDARG00000077038	7	614	648	Saajida	0.011400651465798	0.0108024691358025
IPR001849	Pleckstrin homology domain	23/614	355/25024	2.61954397908433e-05	0.000649191333946986	0.000543090811224349	ENSDARG00000075110/ENSDARG00000079889/ENSDARG00000102081/ENSDARG00000087205/ENSDARG00000078139/ENSDARG00000008026/ENSDARG00000028800/ENSDARG00000052950/ENSDARG00000104094/ENSDARG00000039724/ENSDARG00000016464/ENSDARG00000102883/ENSDARG00000053956/ENSDARG00000101471/ENSDARG00000073848/ENSDARG00000040698/ENSDARG00000104283/ENSDARG00000025920/ENSDARG00000100913/ENSDARG00000099211/ENSDARG00000059587/…	23	614	648	Saajida	0.0374592833876222	0.0354938271604938
IPR004087	K Homology domain	7/614	39/25024	4.02163561531257e-05	0.000955138458636735	0.000799035497252892	ENSDARG00000037433/ENSDARG00000010266/ENSDARG00000020178/ENSDARG00000061478/ENSDARG00000077860/ENSDARG00000076638/ENSDARG00000061682	7	614	648	Saajida	0.011400651465798	0.0108024691358025
IPR004088	K Homology domain, type 1	7/614	41/25024	5.6340031444319e-05	0.00128455271693047	0.00107461196818006	ENSDARG00000037433/ENSDARG00000010266/ENSDARG00000020178/ENSDARG00000061478/ENSDARG00000077860/ENSDARG00000076638/ENSDARG00000061682	7	614	648	Saajida	0.011400651465798	0.0108024691358025
IPR003395	RecF/RecN/SMC, N-terminal	4/614	10/25024	6.70032129680709e-05	0.00146891659199232	0.00122884435119579	ENSDARG00000058719/ENSDARG00000038882/ENSDARG00000019000/ENSDARG00000017744	4	614	648	Saajida	0.00651465798045603	0.00617283950617284
IPR036612	K Homology domain, type 1 superfamily	7/614	45/25024	0.000104474730564884	0.00220557764525865	0.00184510927664297	ENSDARG00000037433/ENSDARG00000010266/ENSDARG00000020178/ENSDARG00000061478/ENSDARG00000077860/ENSDARG00000076638/ENSDARG00000061682	7	614	648	Saajida	0.011400651465798	0.0108024691358025
IPR001214	SET domain	8/614	70/25024	0.000310927185045782	0.00632958912414627	0.0052951133393135	ENSDARG00000098867/ENSDARG00000075461/ENSDARG00000006288/ENSDARG00000060697/ENSDARG00000062244/ENSDARG00000062962/ENSDARG00000098925/ENSDARG00000110659	8	614	648	Saajida	0.0130293159609121	0.0123456790123457
IPR015425	Formin, FH2 domain	5/614	26/25024	0.000375333442503156	0.0071846228415797	0.0060104047040362	ENSDARG00000115082/ENSDARG00000075041/ENSDARG00000051768/ENSDARG00000069129/ENSDARG00000009689	5	614	648	Saajida	0.00814332247557003	0.00771604938271605
IPR001005	SANT/Myb domain	7/614	55/25024	0.000378138044293668	0.0071846228415797	0.0060104047040362	ENSDARG00000058630/ENSDARG00000052348/ENSDARG00000035285/ENSDARG00000017397/ENSDARG00000091967/ENSDARG00000094107/ENSDARG00000042563	7	614	648	Saajida	0.011400651465798	0.0108024691358025
IPR000313	PWWP domain	5/614	28/25024	0.000538535378037636	0.00990210211230493	0.00828375301361797	ENSDARG00000077405/ENSDARG00000019530/ENSDARG00000007601/ENSDARG00000110659/ENSDARG00000036791	5	614	648	Saajida	0.00814332247557003	0.00771604938271605
IPR003616	Post-SET domain	4/614	19/25024	0.00103729767421029	0.0184768648218708	0.0154571002110941	ENSDARG00000060697/ENSDARG00000062244/ENSDARG00000062962/ENSDARG00000110659	4	614	648	Saajida	0.00651465798045603	0.00617283950617284
IPR032458	Histone H2A conserved site	5/614	33/25024	0.00117563958431212	0.0201343618567795	0.0168437043788017	ENSDARG00000105366/ENSDARG00000105444/ENSDARG00000105478/ENSDARG00000098595/ENSDARG00000109755	5	614	648	Saajida	0.00814332247557003	0.00771604938271605
IPR001180	Citron homology (CNH) domain	4/614	20/25024	0.00127164390674397	0.0201343618567795	0.0168437043788017	ENSDARG00000071357/ENSDARG00000016464/ENSDARG00000104283/ENSDARG00000009031	4	614	648	Saajida	0.00651465798045603	0.00617283950617284
IPR001606	ARID DNA-binding domain	4/614	20/25024	0.00127164390674397	0.0201343618567795	0.0168437043788017	ENSDARG00000043873/ENSDARG00000057093/ENSDARG00000006124/ENSDARG00000037196	4	614	648	Saajida	0.00651465798045603	0.00617283950617284
IPR036431	ARID DNA-binding domain superfamily	4/614	20/25024	0.00127164390674397	0.0201343618567795	0.0168437043788017	ENSDARG00000043873/ENSDARG00000057093/ENSDARG00000006124/ENSDARG00000037196	4	614	648	Saajida	0.00651465798045603	0.00617283950617284
IPR000433	Zinc finger, ZZ-type	4/614	21/25024	0.0015406193175689	0.0220989803678184	0.0184872356539644	ENSDARG00000114434/ENSDARG00000100666/ENSDARG00000102184/ENSDARG00000103609	4	614	648	Saajida	0.00651465798045603	0.00617283950617284
IPR003029	S1 domain	3/614	10/25024	0.0015508056398469	0.0220989803678184	0.0184872356539644	ENSDARG00000052480/ENSDARG00000054707/ENSDARG00000006524	3	614	648	Saajida	0.00488599348534202	0.00462962962962963
IPR022967	RNA-binding domain, S1	3/614	10/25024	0.0015508056398469	0.0220989803678184	0.0184872356539644	ENSDARG00000059841/ENSDARG00000052480/ENSDARG00000054707	3	614	648	Saajida	0.00488599348534202	0.00462962962962963
IPR025766	ADD domain	3/614	10/25024	0.0015508056398469	0.0220989803678184	0.0184872356539644	ENSDARG00000042236/ENSDARG00000099449/ENSDARG00000036791	3	614	648	Saajida	0.00488599348534202	0.00462962962962963
IPR032454	Histone H2A, C-terminal domain	5/614	36/25024	0.00175795309225664	0.0244398356728362	0.0204455134991593	ENSDARG00000105366/ENSDARG00000105444/ENSDARG00000105478/ENSDARG00000098595/ENSDARG00000109755	5	614	648	Saajida	0.00814332247557003	0.00771604938271605
IPR008984	SMAD/FHA domain superfamily	7/614	73/25024	0.00207929328690883	0.0282189803223341	0.0236070140092657	ENSDARG00000079889/ENSDARG00000100225/ENSDARG00000034160/ENSDARG00000011609/ENSDARG00000036096/ENSDARG00000075347/ENSDARG00000091150	7	614	648	Saajida	0.011400651465798	0.0108024691358025
IPR000095	CRIB domain	4/614	23/25024	0.00219260723814627	0.029064793621939	0.0243145918942536	ENSDARG00000014113/ENSDARG00000016464/ENSDARG00000018110/ENSDARG00000104283	4	614	648	Saajida	0.00651465798045603	0.00617283950617284
IPR002119	Histone H2A	5/614	38/25024	0.00224836599424222	0.0291265594708652	0.024366263047649	ENSDARG00000105366/ENSDARG00000105444/ENSDARG00000105478/ENSDARG00000098595/ENSDARG00000109755	5	614	648	Saajida	0.00814332247557003	0.00771604938271605
IPR001752	Kinesin motor domain	6/614	56/25024	0.00244233257269214	0.0309362125874337	0.0258801556825623	ENSDARG00000054448/ENSDARG00000074131/ENSDARG00000100225/ENSDARG00000005462/ENSDARG00000040110/ENSDARG00000012073	6	614	648	Saajida	0.00977198697068404	0.00925925925925926
IPR014768	Rho GTPase-binding/formin homology 3 (GBD/FH3) domain	3/614	12/25024	0.00274089782523224	0.0332406757528166	0.0278079891339352	ENSDARG00000075041/ENSDARG00000051768/ENSDARG00000009689	3	614	648	Saajida	0.00488599348534202	0.00462962962962963
IPR035441	TFIIS/LEDGF domain superfamily	3/614	12/25024	0.00274089782523224	0.0332406757528166	0.0278079891339352	ENSDARG00000077405/ENSDARG00000019530/ENSDARG00000004724	3	614	648	Saajida	0.00488599348534202	0.00462962962962963
IPR000961	AGC-kinase, C-terminal	7/614	77/25024	0.00282236357037901	0.0335155673982508	0.0280379538899494	ENSDARG00000087205/ENSDARG00000104094/ENSDARG00000016464/ENSDARG00000070448/ENSDARG00000074311/ENSDARG00000104283/ENSDARG00000074914	7	614	648	Saajida	0.011400651465798	0.0108024691358025
IPR016024	Armadillo-type fold	18/614	354/25024	0.00308245540292864	0.0356150767543306	0.0297943301379719	ENSDARG00000075041/ENSDARG00000060361/ENSDARG00000051768/ENSDARG00000042187/ENSDARG00000098272/ENSDARG00000031200/ENSDARG00000078214/ENSDARG00000006200/ENSDARG00000053196/ENSDARG00000010280/ENSDARG00000090716/ENSDARG00000079684/ENSDARG00000098749/ENSDARG00000058868/ENSDARG00000027017/ENSDARG00000009689/ENSDARG00000103754/ENSDARG00000061952	18	614	648	Saajida	0.0293159609120521	0.0277777777777778
IPR000953	Chromo/chromo shadow domain	5/614	41/25024	0.00316065364985751	0.0356150767543306	0.0297943301379719	ENSDARG00000043873/ENSDARG00000038985/ENSDARG00000099441/ENSDARG00000025789/ENSDARG00000017397	5	614	648	Saajida	0.00814332247557003	0.00771604938271605
IPR027640	Kinesin-like protein	6/614	59/25024	0.00318661213065064	0.0356150767543306	0.0297943301379719	ENSDARG00000054448/ENSDARG00000074131/ENSDARG00000100225/ENSDARG00000005462/ENSDARG00000040110/ENSDARG00000012073	6	614	648	Saajida	0.00977198697068404	0.00925925925925926
IPR002110	Ankyrin repeat	15/614	275/25024	0.00347087879567302	0.0369300193740829	0.0308943652381525	ENSDARG00000062812/ENSDARG00000070441/ENSDARG00000010784/ENSDARG00000052094/ENSDARG00000017798/ENSDARG00000041904/ENSDARG00000079860/ENSDARG00000077860/ENSDARG00000051886/ENSDARG00000004377/ENSDARG00000077912/ENSDARG00000102184/ENSDARG00000103609/ENSDARG00000018958/ENSDARG00000054344	15	614	648	Saajida	0.0244299674267101	0.0231481481481481
IPR004092	Mbt repeat	3/614	13/25024	0.0034986334143868	0.0369300193740829	0.0308943652381525	ENSDARG00000060868/ENSDARG00000038737/ENSDARG00000002750	3	614	648	Saajida	0.00488599348534202	0.00462962962962963
IPR014767	Diaphanous autoregulatory (DAD) domain	3/614	13/25024	0.0034986334143868	0.0369300193740829	0.0308943652381525	ENSDARG00000075041/ENSDARG00000051768/ENSDARG00000009689	3	614	648	Saajida	0.00488599348534202	0.00462962962962963
IPR020683	Ankyrin repeat-containing domain	15/614	284/25024	0.00466797547210423	0.0483772003472621	0.0404706772988176	ENSDARG00000062812/ENSDARG00000070441/ENSDARG00000010784/ENSDARG00000052094/ENSDARG00000017798/ENSDARG00000041904/ENSDARG00000079860/ENSDARG00000077860/ENSDARG00000051886/ENSDARG00000004377/ENSDARG00000077912/ENSDARG00000102184/ENSDARG00000103609/ENSDARG00000018958/ENSDARG00000054344	15	614	648	Saajida	0.0244299674267101	0.0231481481481481
IPR027401	Myosin IQ motif-containing domain superfamily	7/141	29/25024	2.18361858383492e-10	3.24591576166905e-08	2.6707373998564e-08	ENSDARG00000035438/ENSDARG00000095930/ENSDARG00000012944/ENSDARG00000067997/ENSDARG00000067995/ENSDARG00000067990/ENSDARG00000103837	7	141	149	Abyad	0.049645390070922	0.0469798657718121
IPR004009	Myosin, N-terminal, SH3-like	7/141	30/25024	2.83486092722187e-10	3.24591576166905e-08	2.6707373998564e-08	ENSDARG00000035438/ENSDARG00000095930/ENSDARG00000012944/ENSDARG00000067997/ENSDARG00000067995/ENSDARG00000067990/ENSDARG00000103837	7	141	149	Abyad	0.049645390070922	0.0469798657718121
IPR002928	Myosin tail	7/141	35/25024	9.14675363741731e-10	6.3949965863079e-08	5.26179907584057e-08	ENSDARG00000035438/ENSDARG00000095930/ENSDARG00000012944/ENSDARG00000067997/ENSDARG00000067995/ENSDARG00000067990/ENSDARG00000103837	7	141	149	Abyad	0.049645390070922	0.0469798657718121
IPR002048	EF-hand domain	14/141	290/25024	1.11702997140749e-09	6.3949965863079e-08	5.26179907584057e-08	ENSDARG00000011422/ENSDARG00000041864/ENSDARG00000053254/ENSDARG00000017441/ENSDARG00000014196/ENSDARG00000013755/ENSDARG00000070835/ENSDARG00000071331/ENSDARG00000043035/ENSDARG00000002589/ENSDARG00000022817/ENSDARG00000115350/ENSDARG00000037539/ENSDARG00000111435	14	141	149	Abyad	0.099290780141844	0.0939597315436242
IPR008989	Myosin S1 fragment, N-terminal	7/141	41/25024	2.97312461288239e-09	1.36169107270014e-07	1.12039853832831e-07	ENSDARG00000035438/ENSDARG00000095930/ENSDARG00000012944/ENSDARG00000067997/ENSDARG00000067995/ENSDARG00000067990/ENSDARG00000103837	7	141	149	Abyad	0.049645390070922	0.0469798657718121
IPR011992	EF-hand domain pair	14/141	335/25024	7.09150268266805e-09	2.70659019055164e-07	2.2269806670133e-07	ENSDARG00000011422/ENSDARG00000041864/ENSDARG00000053254/ENSDARG00000017441/ENSDARG00000014196/ENSDARG00000013755/ENSDARG00000070835/ENSDARG00000071331/ENSDARG00000043035/ENSDARG00000002589/ENSDARG00000022817/ENSDARG00000115350/ENSDARG00000037539/ENSDARG00000111435	14	141	149	Abyad	0.099290780141844	0.0939597315436242
IPR000048	IQ motif, EF-hand binding site	9/141	116/25024	2.02444292493141e-08	6.62282042584705e-07	5.44925238440185e-07	ENSDARG00000116922/ENSDARG00000035438/ENSDARG00000095930/ENSDARG00000012944/ENSDARG00000067997/ENSDARG00000067995/ENSDARG00000067990/ENSDARG00000103837/ENSDARG00000034588	9	141	149	Abyad	0.0638297872340425	0.0604026845637584
IPR001609	Myosin head, motor domain	7/141	70/25024	1.38377869226519e-07	3.9610665066091e-06	3.25916297257195e-06	ENSDARG00000035438/ENSDARG00000095930/ENSDARG00000012944/ENSDARG00000067997/ENSDARG00000067995/ENSDARG00000067990/ENSDARG00000103837	7	141	149	Abyad	0.049645390070922	0.0469798657718121
IPR036961	Kinesin motor domain superfamily	7/141	125/25024	7.11585728037565e-06	0.000181059035245114	0.000148975257682718	ENSDARG00000035438/ENSDARG00000095930/ENSDARG00000012944/ENSDARG00000067997/ENSDARG00000067995/ENSDARG00000067990/ENSDARG00000103837	7	141	149	Abyad	0.049645390070922	0.0469798657718121
IPR014746	Glutamine synthetase/guanido kinase, catalytic domain	3/141	13/25024	4.80538121468439e-05	0.00110043229816272	0.000905434986766848	ENSDARG00000040565/ENSDARG00000035327/ENSDARG00000039929	3	141	149	Abyad	0.0212765957446809	0.0201342281879195
IPR018247	EF-Hand 1, calcium-binding site	7/141	242/25024	0.000457123804076085	0.00951648646667486	0.00783015894063342	ENSDARG00000041864/ENSDARG00000053254/ENSDARG00000070835/ENSDARG00000002589/ENSDARG00000022817/ENSDARG00000115350/ENSDARG00000037539	7	141	149	Abyad	0.049645390070922	0.0469798657718121
IPR002017	Spectrin repeat	3/141	29/25024	0.00057471468336287	0.0104022838209784	0.008558992433717	ENSDARG00000013755/ENSDARG00000030490/ENSDARG00000111435	3	141	149	Abyad	0.0212765957446809	0.0201342281879195
IPR009060	UBA-like superfamily	4/141	68/25024	0.000594729684909677	0.0104022838209784	0.008558992433717	ENSDARG00000040838/ENSDARG00000008880/ENSDARG00000079198/ENSDARG00000059722	4	141	149	Abyad	0.0283687943262411	0.0268456375838926
IPR001589	Actinin-type actin-binding domain, conserved site	3/141	30/25024	0.00063594748250523	0.0104022838209784	0.008558992433717	ENSDARG00000013755/ENSDARG00000030490/ENSDARG00000111435	3	141	149	Abyad	0.0212765957446809	0.0201342281879195
IPR018159	Spectrin/alpha-actinin	3/141	39/25024	0.00137948726830325	0.0202124396411772	0.0166307823294448	ENSDARG00000013755/ENSDARG00000030490/ENSDARG00000111435	3	141	149	Abyad	0.0212765957446809	0.0201342281879195
IPR004031	PMP-22/EMP/MP20/Claudin superfamily	4/141	86/25024	0.00143425724273532	0.0202124396411772	0.0166307823294448	ENSDARG00000008772/ENSDARG00000060457/ENSDARG00000068974/ENSDARG00000040374	4	141	149	Abyad	0.0283687943262411	0.0268456375838926
IPR004032	PMP-22/EMP/MP20	2/141	11/25024	0.00167701464271776	0.0202124396411772	0.0166307823294448	ENSDARG00000060457/ENSDARG00000068974	2	141	149	Abyad	0.0141843971631206	0.0134228187919463
IPR006089	Acyl-CoA dehydrogenase, conserved site	2/141	11/25024	0.00167701464271776	0.0202124396411772	0.0166307823294448	ENSDARG00000037057/ENSDARG00000088357	2	141	149	Abyad	0.0141843971631206	0.0134228187919463
IPR015925	Ryanodine receptor-related	2/141	11/25024	0.00167701464271776	0.0202124396411772	0.0166307823294448	ENSDARG00000011422/ENSDARG00000071331	2	141	149	Abyad	0.0141843971631206	0.0134228187919463
IPR013786	Acyl-CoA dehydrogenase/oxidase, N-terminal	2/141	12/25024	0.00200499403748407	0.0229571817291926	0.0188891543531394	ENSDARG00000037057/ENSDARG00000088357	2	141	149	Abyad	0.0141843971631206	0.0134228187919463
IPR016093	MIR motif	2/141	13/25024	0.00236080135118175	0.0235053699748096	0.0193402032888574	ENSDARG00000011422/ENSDARG00000071331	2	141	149	Abyad	0.0141843971631206	0.0134228187919463
IPR036300	Mir domain superfamily	2/141	13/25024	0.00236080135118175	0.0235053699748096	0.0193402032888574	ENSDARG00000011422/ENSDARG00000071331	2	141	149	Abyad	0.0141843971631206	0.0134228187919463
IPR037069	Acyl-CoA dehydrogenase/oxidase, N-terminal domain superfamily	2/141	13/25024	0.00236080135118175	0.0235053699748096	0.0193402032888574	ENSDARG00000037057/ENSDARG00000088357	2	141	149	Abyad	0.0141843971631206	0.0134228187919463
IPR009075	Acyl-CoA dehydrogenase/oxidase C-terminal	2/141	14/25024	0.00274411707087093	0.0261834503845601	0.0215437261265744	ENSDARG00000037057/ENSDARG00000088357	2	141	149	Abyad	0.0141843971631206	0.0134228187919463
IPR006091	Acyl-CoA oxidase/dehydrogenase, central domain	2/141	15/25024	0.00315462435626893	0.0267558880587254	0.0220147274764967	ENSDARG00000037057/ENSDARG00000088357	2	141	149	Abyad	0.0141843971631206	0.0134228187919463
IPR009100	Acyl-CoA dehydrogenase/oxidase, N-terminal and middle domain superfamily	2/141	15/25024	0.00315462435626893	0.0267558880587254	0.0220147274764967	ENSDARG00000037057/ENSDARG00000088357	2	141	149	Abyad	0.0141843971631206	0.0134228187919463
IPR036250	Acyl-CoA dehydrogenase-like, C-terminal	2/141	15/25024	0.00315462435626893	0.0267558880587254	0.0220147274764967	ENSDARG00000037057/ENSDARG00000088357	2	141	149	Abyad	0.0141843971631206	0.0134228187919463
IPR017903	COS domain	2/141	16/25024	0.0035920090201263	0.0293775023431758	0.0241717900226544	ENSDARG00000029596/ENSDARG00000018264	2	141	149	Abyad	0.0141843971631206	0.0134228187919463
IPR001978	Troponin	2/141	21/25024	0.00617127973027332	0.0455878405881481	0.037509645898775	ENSDARG00000068457/ENSDARG00000030270	2	141	149	Abyad	0.0141843971631206	0.0134228187919463
IPR033883	Calpain subdomain III	2/141	21/25024	0.00617127973027332	0.0455878405881481	0.037509645898775	ENSDARG00000041864/ENSDARG00000043035	2	141	149	Abyad	0.0141843971631206	0.0134228187919463
IPR038077	Troponin domain superfamily	2/141	21/25024	0.00617127973027332	0.0455878405881481	0.037509645898775	ENSDARG00000068457/ENSDARG00000030270	2	141	149	Abyad	0.0141843971631206	0.0134228187919463
IPR013106	Immunoglobulin V-set domain	8/106	380/25024	0.000217150116992326	0.00837690514933064	0.0070542359152258	ENSDARG00000088556/ENSDARG00000101913/ENSDARG00000078289/ENSDARG00000099938/ENSDARG00000103696/ENSDARG00000043131/ENSDARG00000091230/ENSDARG00000104185	8	106	127	Gage	0.0754716981132075	0.062992125984252
IPR023795	Serpin, conserved site	3/106	29/25024	0.000249137986636772	0.00837690514933064	0.0070542359152258	ENSDARG00000091136/ENSDARG00000074712/ENSDARG00000087143	3	106	127	Gage	0.0283018867924528	0.0236220472440945
IPR000215	Serpin family	3/106	32/25024	0.000335076205973226	0.00837690514933064	0.0070542359152258	ENSDARG00000091136/ENSDARG00000074712/ENSDARG00000087143	3	106	127	Gage	0.0283018867924528	0.0236220472440945
IPR023796	Serpin domain	3/106	32/25024	0.000335076205973226	0.00837690514933064	0.0070542359152258	ENSDARG00000091136/ENSDARG00000074712/ENSDARG00000087143	3	106	127	Gage	0.0283018867924528	0.0236220472440945
IPR036186	Serpin superfamily	3/106	32/25024	0.000335076205973226	0.00837690514933064	0.0070542359152258	ENSDARG00000091136/ENSDARG00000074712/ENSDARG00000087143	3	106	127	Gage	0.0283018867924528	0.0236220472440945
IPR002401	Cytochrome P450, E-class, group I	3/11	85/25024	6.11921677447136e-06	2.18597775674841e-05	NA	ENSDARG00000098315/ENSDARG00000101195/ENSDARG00000101789	3	11	19	Roman	0.272727272727273	0.157894736842105
IPR017972	Cytochrome P450, conserved site	3/11	87/25024	6.56368270582504e-06	2.18597775674841e-05	NA	ENSDARG00000098315/ENSDARG00000101195/ENSDARG00000101789	3	11	19	Roman	0.272727272727273	0.157894736842105
IPR029020	Ammonium/urea transporter	2/11	10/25024	7.88997958554317e-06	2.18597775674841e-05	NA	ENSDARG00000111618/ENSDARG00000007080	2	11	19	Roman	0.181818181818182	0.105263157894737
IPR001128	Cytochrome P450	3/11	97/25024	9.10824065311836e-06	2.18597775674841e-05	NA	ENSDARG00000098315/ENSDARG00000101195/ENSDARG00000101789	3	11	19	Roman	0.272727272727273	0.157894736842105
IPR036396	Cytochrome P450 superfamily	3/11	97/25024	9.10824065311836e-06	2.18597775674841e-05	NA	ENSDARG00000098315/ENSDARG00000101195/ENSDARG00000101789	3	11	19	Roman	0.272727272727273	0.157894736842105
IPR002125	Cytidine and deoxycytidylate deaminase domain	1/11	11/25024	0.00482570664796889	0.00884506195838458	NA	ENSDARG00000038199	1	11	19	Roman	0.0909090909090909	0.0526315789473684
IPR016193	Cytidine deaminase-like	1/11	12/25024	0.00526335575950609	0.00884506195838458	NA	ENSDARG00000038199	1	11	19	Roman	0.0909090909090909	0.0526315789473684
IPR003961	Fibronectin type III	2/11	268/25024	0.00589670797225639	0.00884506195838458	NA	ENSDARG00000036767/ENSDARG00000092813	2	11	19	Roman	0.181818181818182	0.105263157894737
IPR036116	Fibronectin type III superfamily	2/11	286/25024	0.00668805767532886	0.00891741023377182	NA	ENSDARG00000036767/ENSDARG00000092813	2	11	19	Roman	0.181818181818182	0.105263157894737
IPR030383	Very large inducible GTPASE (VLIG)-type guanine nucleotide-binding (G) domain	1/11	18/25024	0.00788557814296376	0.00946269377155651	NA	ENSDARG00000036767	1	11	19	Roman	0.0909090909090909	0.0526315789473684
IPR001073	C1q domain	1/11	61/25024	0.0264950465046973	0.0289036870960334	NA	ENSDARG00000100476	1	11	19	Roman	0.0909090909090909	0.0526315789473684
IPR008983	Tumour necrosis factor-like domain superfamily	1/11	80/25024	0.0346162840175529	0.0346162840175529	NA	ENSDARG00000100476	1	11	19	Roman	0.0909090909090909	0.0526315789473684
IPR025661	Cysteine peptidase, asparagine active site	4/108	24/25024	3.26172517311338e-06	0.000179315627082582	0.000142583421761992	ENSDARG00000094559/ENSDARG00000013771/ENSDARG00000040251/ENSDARG00000007836	4	108	113	Jachaela	0.037037037037037	0.0353982300884956
IPR013201	Cathepsin propeptide inhibitor domain (I29)	4/108	25/25024	3.87012144782551e-06	0.000179315627082582	0.000142583421761992	ENSDARG00000094559/ENSDARG00000013771/ENSDARG00000040251/ENSDARG00000007836	4	108	113	Jachaela	0.037037037037037	0.0353982300884956
IPR025660	Cysteine peptidase, histidine active site	4/108	25/25024	3.87012144782551e-06	0.000179315627082582	0.000142583421761992	ENSDARG00000094559/ENSDARG00000013771/ENSDARG00000040251/ENSDARG00000007836	4	108	113	Jachaela	0.037037037037037	0.0353982300884956
IPR000668	Peptidase C1A, papain C-terminal	4/108	27/25024	5.33365214820558e-06	0.000185344412150144	0.000147377230410944	ENSDARG00000094559/ENSDARG00000013771/ENSDARG00000040251/ENSDARG00000007836	4	108	113	Jachaela	0.037037037037037	0.0353982300884956
IPR013128	Peptidase C1A	4/108	33/25024	1.21906669418227e-05	0.00033890054098267	0.000269477900819238	ENSDARG00000094559/ENSDARG00000013771/ENSDARG00000040251/ENSDARG00000007836	4	108	113	Jachaela	0.037037037037037	0.0353982300884956
IPR030417	Membrane-spanning 4-domains subfamily A	4/108	35/25024	1.54955680011947e-05	0.000358980658694344	0.000285444673706218	ENSDARG00000089399/ENSDARG00000078659/ENSDARG00000099491/ENSDARG00000043802	4	108	113	Jachaela	0.037037037037037	0.0353982300884956
IPR007237	CD20-like family	4/108	39/25024	2.40205526502721e-05	0.000476979545483975	0.000379271883951665	ENSDARG00000089399/ENSDARG00000078659/ENSDARG00000099491/ENSDARG00000043802	4	108	113	Jachaela	0.037037037037037	0.0353982300884956
IPR000169	Cysteine peptidase, cysteine active site	4/108	48/25024	5.51538353457049e-05	0.000958297889131623	0.000761993777802502	ENSDARG00000094559/ENSDARG00000013771/ENSDARG00000040251/ENSDARG00000007836	4	108	113	Jachaela	0.037037037037037	0.0353982300884956
IPR003886	NIDO domain	3/108	22/25024	0.000113408715012485	0.00175153459852616	0.00139273860541649	ENSDARG00000103634/ENSDARG00000097080/ENSDARG00000031588	3	108	113	Jachaela	0.0277777777777778	0.0265486725663717
IPR022272	Lipocalin family conserved site	2/108	10/25024	0.000811912121732364	0.0112855784920799	0.00897376555598928	ENSDARG00000071626/ENSDARG00000027088	2	108	113	Jachaela	0.0185185185185185	0.0176991150442478
IPR000301	Tetraspanin	3/108	48/25024	0.00117403281727384	0.0148355056000967	0.0117965019917467	ENSDARG00000095090/ENSDARG00000004497/ENSDARG00000068233	3	108	113	Jachaela	0.0277777777777778	0.0265486725663717
IPR008952	Tetraspanin, EC2 domain superfamily	3/108	51/25024	0.00140038359809425	0.0162211100112584	0.012898269982447	ENSDARG00000095090/ENSDARG00000004497/ENSDARG00000068233	3	108	113	Jachaela	0.0277777777777778	0.0265486725663717
IPR018499	Tetraspanin/Peripherin	3/108	54/25024	0.00165239351218457	0.0176678998610504	0.0140486897797068	ENSDARG00000095090/ENSDARG00000004497/ENSDARG00000068233	3	108	113	Jachaela	0.0277777777777778	0.0265486725663717
IPR001507	Zona pellucida domain	3/108	57/25024	0.00193107058185049	0.0191727722055156	0.0152452940672407	ENSDARG00000097080/ENSDARG00000031588/ENSDARG00000087784	3	108	113	Jachaela	0.0277777777777778	0.0265486725663717
IPR016129	Peptidase family C14A, His active site	2/108	18/25024	0.00269897385275984	0.0250104910355745	0.0198871757571778	ENSDARG00000025608/ENSDARG00000008165	2	108	113	Jachaela	0.0185185185185185	0.0176991150442478
IPR030425	Membrane-spanning 4-domains subfamily A member 4A/4E	2/108	23/25024	0.00440070818179773	0.0382311523293678	0.0303996288874185	ENSDARG00000078659/ENSDARG00000043802	2	108	113	Jachaela	0.0185185185185185	0.0176991150442478
IPR002138	Peptidase C14, caspase non-catalytic subunit p10	2/108	24/25024	0.00478730729095598	0.039143277261346	0.0311249080836147	ENSDARG00000025608/ENSDARG00000008165	2	108	113	Jachaela	0.0185185185185185	0.0176991150442478
IPR015917	Peptidase C14A, caspase catalytic domain	2/108	25/25024	0.00518900460810598	0.0400706466959295	0.031862308997142	ENSDARG00000025608/ENSDARG00000008165	2	108	113	Jachaela	0.0185185185185185	0.0176991150442478
IPR003112	Olfactomedin-like domain	2/108	27/25024	0.00603715451643448	0.0429135334892599	0.034122839957382	ENSDARG00000074322/ENSDARG00000109648	2	108	113	Jachaela	0.0185185185185185	0.0176991150442478
IPR001309	Peptidase C14, p20 domain	2/108	28/25024	0.00648333959190258	0.0429135334892599	0.034122839957382	ENSDARG00000025608/ENSDARG00000008165	2	108	113	Jachaela	0.0185185185185185	0.0176991150442478
IPR029030	Caspase-like domain superfamily	2/108	28/25024	0.00648333959190258	0.0429135334892599	0.034122839957382	ENSDARG00000025608/ENSDARG00000008165	2	108	113	Jachaela	0.0185185185185185	0.0176991150442478
IPR032455	Cadherin, cytoplasmic C-terminal domain	30/536	48/25024	1.91378813886669e-38	1.08703166287628e-35	8.62211919405204e-36	ENSDARG00000103602/ENSDARG00000037691/ENSDARG00000089593/ENSDARG00000037695/ENSDARG00000099447/ENSDARG00000099783/ENSDARG00000101318/ENSDARG00000071904/ENSDARG00000099535/ENSDARG00000098788/ENSDARG00000101865/ENSDARG00000103013/ENSDARG00000103906/ENSDARG00000103950/ENSDARG00000090348/ENSDARG00000088475/ENSDARG00000086969/ENSDARG00000101338/ENSDARG00000104057/ENSDARG00000102095/ENSDARG00000088136/…	30	536	566	Munjid	0.0559701492537313	0.0530035335689046
IPR013164	Cadherin, N-terminal	32/536	65/25024	2.87616993520395e-36	8.16832261597923e-34	6.47895122245943e-34	ENSDARG00000103602/ENSDARG00000037691/ENSDARG00000089593/ENSDARG00000037695/ENSDARG00000099447/ENSDARG00000099783/ENSDARG00000101318/ENSDARG00000034344/ENSDARG00000071904/ENSDARG00000099535/ENSDARG00000027041/ENSDARG00000098788/ENSDARG00000101865/ENSDARG00000103013/ENSDARG00000103906/ENSDARG00000103950/ENSDARG00000090348/ENSDARG00000088475/ENSDARG00000086969/ENSDARG00000101338/ENSDARG00000104057/…	32	536	566	Munjid	0.0597014925373134	0.0565371024734982
IPR031904	Cadherin, C-terminal catenin-binding domain	23/536	33/25024	1.92854332445735e-31	3.65137536097258e-29	2.89619839602717e-29	ENSDARG00000103602/ENSDARG00000037691/ENSDARG00000037695/ENSDARG00000099447/ENSDARG00000099783/ENSDARG00000101318/ENSDARG00000071904/ENSDARG00000098788/ENSDARG00000101865/ENSDARG00000103013/ENSDARG00000103906/ENSDARG00000103950/ENSDARG00000090348/ENSDARG00000088475/ENSDARG00000088136/ENSDARG00000101307/ENSDARG00000101665/ENSDARG00000104141/ENSDARG00000099646/ENSDARG00000100670/ENSDARG00000101232/…	23	536	566	Munjid	0.042910447761194	0.0406360424028269
IPR002126	Cadherin	35/536	129/25024	8.65977450578289e-29	1.22968797982117e-26	9.75364075914494e-27	ENSDARG00000103602/ENSDARG00000037691/ENSDARG00000089593/ENSDARG00000037695/ENSDARG00000099447/ENSDARG00000099783/ENSDARG00000101318/ENSDARG00000033840/ENSDARG00000034344/ENSDARG00000071904/ENSDARG00000099535/ENSDARG00000027041/ENSDARG00000098788/ENSDARG00000101865/ENSDARG00000103013/ENSDARG00000103906/ENSDARG00000103950/ENSDARG00000090348/ENSDARG00000088475/ENSDARG00000086969/ENSDARG00000101338/…	35	536	566	Munjid	0.0652985074626866	0.0618374558303887
IPR015919	Cadherin-like	35/536	132/25024	2.07408297000219e-28	2.35615825392249e-26	1.86885791823355e-26	ENSDARG00000103602/ENSDARG00000037691/ENSDARG00000089593/ENSDARG00000037695/ENSDARG00000099447/ENSDARG00000099783/ENSDARG00000101318/ENSDARG00000033840/ENSDARG00000034344/ENSDARG00000071904/ENSDARG00000099535/ENSDARG00000027041/ENSDARG00000098788/ENSDARG00000101865/ENSDARG00000103013/ENSDARG00000103906/ENSDARG00000103950/ENSDARG00000090348/ENSDARG00000088475/ENSDARG00000086969/ENSDARG00000101338/…	35	536	566	Munjid	0.0652985074626866	0.0618374558303887
IPR020894	Cadherin conserved site	34/536	123/25024	2.67304257245983e-28	2.53048030192864e-26	2.00712670353124e-26	ENSDARG00000103602/ENSDARG00000037691/ENSDARG00000089593/ENSDARG00000037695/ENSDARG00000099447/ENSDARG00000099783/ENSDARG00000101318/ENSDARG00000033840/ENSDARG00000034344/ENSDARG00000071904/ENSDARG00000099535/ENSDARG00000027041/ENSDARG00000098788/ENSDARG00000101865/ENSDARG00000103013/ENSDARG00000103906/ENSDARG00000103950/ENSDARG00000090348/ENSDARG00000088475/ENSDARG00000086969/ENSDARG00000101338/…	34	536	566	Munjid	0.0634328358208955	0.0600706713780919
IPR013098	Immunoglobulin I-set	24/536	240/25024	4.67552223394648e-10	3.79385232697371e-08	3.00920829493096e-08	ENSDARG00000015025/ENSDARG00000000472/ENSDARG00000057013/ENSDARG00000014891/ENSDARG00000061099/ENSDARG00000006396/ENSDARG00000004597/ENSDARG00000000563/ENSDARG00000028213/ENSDARG00000022101/ENSDARG00000061249/ENSDARG00000005526/ENSDARG00000009567/ENSDARG00000106248/ENSDARG00000098511/ENSDARG00000026784/ENSDARG00000053454/ENSDARG00000024017/ENSDARG00000062633/ENSDARG00000115903/ENSDARG00000024865/…	24	536	566	Munjid	0.0447761194029851	0.0424028268551237
IPR036116	Fibronectin type III superfamily	25/536	286/25024	3.36175580826595e-09	2.38684662386883e-07	1.8931993236024e-07	ENSDARG00000092638/ENSDARG00000015025/ENSDARG00000000472/ENSDARG00000011600/ENSDARG00000014891/ENSDARG00000061099/ENSDARG00000006396/ENSDARG00000000563/ENSDARG00000028213/ENSDARG00000022101/ENSDARG00000061379/ENSDARG00000061249/ENSDARG00000058649/ENSDARG00000009567/ENSDARG00000106248/ENSDARG00000026784/ENSDARG00000104101/ENSDARG00000053454/ENSDARG00000024017/ENSDARG00000074376/ENSDARG00000024865/…	25	536	566	Munjid	0.0466417910447761	0.0441696113074205
IPR003961	Fibronectin type III	24/536	268/25024	4.30740610984682e-09	2.71845185599222e-07	2.15622200586484e-07	ENSDARG00000092638/ENSDARG00000015025/ENSDARG00000000472/ENSDARG00000011600/ENSDARG00000014891/ENSDARG00000061099/ENSDARG00000006396/ENSDARG00000000563/ENSDARG00000028213/ENSDARG00000022101/ENSDARG00000061379/ENSDARG00000061249/ENSDARG00000058649/ENSDARG00000009567/ENSDARG00000106248/ENSDARG00000026784/ENSDARG00000104101/ENSDARG00000053454/ENSDARG00000024017/ENSDARG00000024865/ENSDARG00000110045/…	24	536	566	Munjid	0.0447761194029851	0.0424028268551237
IPR003598	Immunoglobulin subtype 2	26/536	349/25024	4.42830786559306e-08	2.51527886765686e-06	1.99506922786719e-06	ENSDARG00000015025/ENSDARG00000000472/ENSDARG00000078366/ENSDARG00000057013/ENSDARG00000014891/ENSDARG00000061099/ENSDARG00000006396/ENSDARG00000004597/ENSDARG00000000563/ENSDARG00000028213/ENSDARG00000022101/ENSDARG00000061249/ENSDARG00000005526/ENSDARG00000009567/ENSDARG00000106248/ENSDARG00000026784/ENSDARG00000053454/ENSDARG00000024017/ENSDARG00000074376/ENSDARG00000062633/ENSDARG00000115903/…	26	536	566	Munjid	0.0485074626865672	0.0459363957597173
IPR002909	IPT domain	9/536	39/25024	1.0615224505829e-07	5.02453959942574e-06	3.98536498990774e-06	ENSDARG00000007172/ENSDARG00000060372/ENSDARG00000077428/ENSDARG00000099849/ENSDARG00000113012/ENSDARG00000019328/ENSDARG00000007824/ENSDARG00000020872/ENSDARG00000105452	9	536	566	Munjid	0.0167910447761194	0.0159010600706714
IPR018159	Spectrin/alpha-actinin	9/536	39/25024	1.0615224505829e-07	5.02453959942574e-06	3.98536498990774e-06	ENSDARG00000101858/ENSDARG00000001431/ENSDARG00000008487/ENSDARG00000063538/ENSDARG00000009499/ENSDARG00000063068/ENSDARG00000079742/ENSDARG00000104119/ENSDARG00000068624	9	536	566	Munjid	0.0167910447761194	0.0159010600706714
IPR002017	Spectrin repeat	8/536	29/25024	1.21467993365718e-07	5.30721694090215e-06	4.20957904133825e-06	ENSDARG00000101858/ENSDARG00000001431/ENSDARG00000008487/ENSDARG00000063538/ENSDARG00000009499/ENSDARG00000063068/ENSDARG00000104119/ENSDARG00000068624	8	536	566	Munjid	0.0149253731343284	0.0141342756183746
IPR005821	Ion transport domain	15/536	144/25024	5.10071804158389e-07	2.06943417687118e-05	1.64143407653978e-05	ENSDARG00000089913/ENSDARG00000086819/ENSDARG00000023797/ENSDARG00000029457/ENSDARG00000098856/ENSDARG00000104480/ENSDARG00000039181/ENSDARG00000018032/ENSDARG00000098291/ENSDARG00000056101/ENSDARG00000101297/ENSDARG00000005775/ENSDARG00000062744/ENSDARG00000079840/ENSDARG00000102312	15	536	566	Munjid	0.0279850746268657	0.0265017667844523
IPR003585	Neurexin/syndecan/glycophorin C	6/536	18/25024	1.40045874884895e-06	5.30307046230801e-05	4.20629013689368e-05	ENSDARG00000074558/ENSDARG00000057013/ENSDARG00000062693/ENSDARG00000062633/ENSDARG00000061454/ENSDARG00000043746	6	536	566	Munjid	0.0111940298507463	0.0106007067137809
IPR027359	Voltage-dependent channel domain superfamily	11/536	85/25024	2.00564541359265e-06	7.12004121825391e-05	5.6474752435372e-05	ENSDARG00000089913/ENSDARG00000086819/ENSDARG00000029457/ENSDARG00000104480/ENSDARG00000018032/ENSDARG00000056101/ENSDARG00000101297/ENSDARG00000005775/ENSDARG00000062744/ENSDARG00000079840/ENSDARG00000102312	11	536	566	Munjid	0.0205223880597015	0.019434628975265
IPR001478	PDZ domain	17/536	235/25024	1.40391557459629e-05	0.000469072968453349	0.000372059359707252	ENSDARG00000099323/ENSDARG00000090949/ENSDARG00000113702/ENSDARG00000027497/ENSDARG00000060639/ENSDARG00000077293/ENSDARG00000017246/ENSDARG00000075752/ENSDARG00000041926/ENSDARG00000079374/ENSDARG00000061640/ENSDARG00000098880/ENSDARG00000088789/ENSDARG00000015184/ENSDARG00000103462/ENSDARG00000078902/ENSDARG00000094605	17	536	566	Munjid	0.0317164179104478	0.0300353356890459
IPR036034	PDZ superfamily	17/536	243/25024	2.16285999538824e-05	0.000665819944781885	0.000528115152643897	ENSDARG00000099323/ENSDARG00000090949/ENSDARG00000113702/ENSDARG00000027497/ENSDARG00000060639/ENSDARG00000077293/ENSDARG00000017246/ENSDARG00000075752/ENSDARG00000041926/ENSDARG00000079374/ENSDARG00000061640/ENSDARG00000098880/ENSDARG00000088789/ENSDARG00000015184/ENSDARG00000103462/ENSDARG00000078902/ENSDARG00000094605	17	536	566	Munjid	0.0317164179104478	0.0300353356890459
IPR008936	Rho GTPase activation protein	12/536	129/25024	2.22721460402391e-05	0.000665819944781885	0.000528115152643897	ENSDARG00000109973/ENSDARG00000007172/ENSDARG00000060372/ENSDARG00000100007/ENSDARG00000069484/ENSDARG00000093708/ENSDARG00000069765/ENSDARG00000026482/ENSDARG00000019328/ENSDARG00000076779/ENSDARG00000060309/ENSDARG00000105452	12	536	566	Munjid	0.0223880597014925	0.0212014134275618
IPR000008	C2 domain	14/536	187/25024	5.46460464557745e-05	0.001551947719344	0.00123097409910902	ENSDARG00000112435/ENSDARG00000113702/ENSDARG00000069484/ENSDARG00000078736/ENSDARG00000059523/ENSDARG00000069765/ENSDARG00000109726/ENSDARG00000099841/ENSDARG00000088293/ENSDARG00000098880/ENSDARG00000004291/ENSDARG00000025206/ENSDARG00000110484/ENSDARG00000078902	14	536	566	Munjid	0.0261194029850746	0.0247349823321555
IPR013548	Plexin, cytoplasmic RasGAP domain	4/536	11/25024	6.09438610682912e-05	0.00163217422547029	0.00129460816994308	ENSDARG00000007172/ENSDARG00000060372/ENSDARG00000019328/ENSDARG00000105452	4	536	566	Munjid	0.00746268656716418	0.00706713780918728
IPR011011	Zinc finger, FYVE/PHD-type	13/536	166/25024	6.32180157752578e-05	0.00163217422547029	0.00129460816994308	ENSDARG00000004537/ENSDARG00000109502/ENSDARG00000100402/ENSDARG00000113702/ENSDARG00000063535/ENSDARG00000111539/ENSDARG00000088293/ENSDARG00000060016/ENSDARG00000098880/ENSDARG00000054036/ENSDARG00000075252/ENSDARG00000075560/ENSDARG00000078902	13	536	566	Munjid	0.0242537313432836	0.0229681978798587
IPR035892	C2 domain superfamily	15/536	215/25024	6.71801721785169e-05	0.00165905816510424	0.00131593197676912	ENSDARG00000112435/ENSDARG00000113702/ENSDARG00000069484/ENSDARG00000078736/ENSDARG00000059523/ENSDARG00000069765/ENSDARG00000109726/ENSDARG00000099841/ENSDARG00000088293/ENSDARG00000098880/ENSDARG00000004291/ENSDARG00000025206/ENSDARG00000110484/ENSDARG00000076213/ENSDARG00000078902	15	536	566	Munjid	0.0279850746268657	0.0265017667844523
IPR036028	SH3-like domain superfamily	18/536	294/25024	7.23161620908392e-05	0.00171148250281653	0.00135751391995084	ENSDARG00000099323/ENSDARG00000109973/ENSDARG00000090949/ENSDARG00000022101/ENSDARG00000104101/ENSDARG00000063538/ENSDARG00000026482/ENSDARG00000041926/ENSDARG00000079374/ENSDARG00000011370/ENSDARG00000015184/ENSDARG00000079742/ENSDARG00000104119/ENSDARG00000101028/ENSDARG00000036156/ENSDARG00000076213/ENSDARG00000060309/ENSDARG00000060148	18	536	566	Munjid	0.0335820895522388	0.0318021201413428
IPR020683	Ankyrin repeat-containing domain	17/536	284/25024	0.000149321105021804	0.00329347466730791	0.00261231867607077	ENSDARG00000023868/ENSDARG00000099768/ENSDARG00000078034/ENSDARG00000061915/ENSDARG00000007398/ENSDARG00000003157/ENSDARG00000014439/ENSDARG00000052419/ENSDARG00000003512/ENSDARG00000077428/ENSDARG00000098291/ENSDARG00000077582/ENSDARG00000054456/ENSDARG00000007824/ENSDARG00000060768/ENSDARG00000039489/ENSDARG00000043313	17	536	566	Munjid	0.0317164179104478	0.0300353356890459
IPR014756	Immunoglobulin E-set	12/536	157/25024	0.000151062636048985	0.00329347466730791	0.00261231867607077	ENSDARG00000007172/ENSDARG00000060372/ENSDARG00000061636/ENSDARG00000077428/ENSDARG00000099849/ENSDARG00000044362/ENSDARG00000001220/ENSDARG00000113012/ENSDARG00000019328/ENSDARG00000007824/ENSDARG00000020872/ENSDARG00000105452	12	536	566	Munjid	0.0223880597014925	0.0212014134275618
IPR001452	SH3 domain	17/536	286/25024	0.000162354385008136	0.00329347466730791	0.00261231867607077	ENSDARG00000099323/ENSDARG00000109973/ENSDARG00000090949/ENSDARG00000104101/ENSDARG00000063538/ENSDARG00000026482/ENSDARG00000041926/ENSDARG00000079374/ENSDARG00000011370/ENSDARG00000015184/ENSDARG00000079742/ENSDARG00000104119/ENSDARG00000101028/ENSDARG00000036156/ENSDARG00000076213/ENSDARG00000060309/ENSDARG00000060148	17	536	566	Munjid	0.0317164179104478	0.0300353356890459
IPR036770	Ankyrin repeat-containing domain superfamily	17/536	286/25024	0.000162354385008136	0.00329347466730791	0.00261231867607077	ENSDARG00000023868/ENSDARG00000099768/ENSDARG00000078034/ENSDARG00000061915/ENSDARG00000007398/ENSDARG00000003157/ENSDARG00000014439/ENSDARG00000052419/ENSDARG00000003512/ENSDARG00000077428/ENSDARG00000098291/ENSDARG00000077582/ENSDARG00000054456/ENSDARG00000007824/ENSDARG00000060768/ENSDARG00000039489/ENSDARG00000043313	17	536	566	Munjid	0.0317164179104478	0.0300353356890459
IPR031148	Plexin family	4/536	14/25024	0.000175639717513102	0.00340822694776242	0.00270333790519332	ENSDARG00000007172/ENSDARG00000060372/ENSDARG00000019328/ENSDARG00000105452	4	536	566	Munjid	0.00746268656716418	0.00706713780918728
IPR001752	Kinesin motor domain	7/536	56/25024	0.000186012386233512	0.00340822694776242	0.00270333790519332	ENSDARG00000103394/ENSDARG00000053026/ENSDARG00000017162/ENSDARG00000013343/ENSDARG00000062024/ENSDARG00000087538/ENSDARG00000042368	7	536	566	Munjid	0.0130597014925373	0.0123674911660777
IPR036020	WW domain superfamily	7/536	56/25024	0.000186012386233512	0.00340822694776242	0.00270333790519332	ENSDARG00000113966/ENSDARG00000109973/ENSDARG00000100007/ENSDARG00000008487/ENSDARG00000026482/ENSDARG00000004291/ENSDARG00000076560	7	536	566	Munjid	0.0130597014925373	0.0123674911660777
IPR027640	Kinesin-like protein	7/536	59/25024	0.000258926955166367	0.00459595345420302	0.0036454189740528	ENSDARG00000103394/ENSDARG00000053026/ENSDARG00000017162/ENSDARG00000013343/ENSDARG00000062024/ENSDARG00000087538/ENSDARG00000042368	7	536	566	Munjid	0.0130597014925373	0.0123674911660777
IPR035899	Dbl homology (DH) domain superfamily	9/536	100/25024	0.000300206713304534	0.00516719433809016	0.00409851589455632	ENSDARG00000023868/ENSDARG00000075819/ENSDARG00000099650/ENSDARG00000096613/ENSDARG00000100402/ENSDARG00000022101/ENSDARG00000063538/ENSDARG00000079742/ENSDARG00000104119	9	536	566	Munjid	0.0167910447761194	0.0159010600706714
IPR001791	Laminin G domain	8/536	80/25024	0.000315398210794762	0.00517962305923816	0.00410837410925488	ENSDARG00000099446/ENSDARG00000096073/ENSDARG00000074558/ENSDARG00000110040/ENSDARG00000033840/ENSDARG00000062693/ENSDARG00000061454/ENSDARG00000043746	8	536	566	Munjid	0.0149253731343284	0.0141342756183746
IPR001202	WW domain	7/536	61/25024	0.000319166913861507	0.00517962305923816	0.00410837410925488	ENSDARG00000113966/ENSDARG00000109973/ENSDARG00000100007/ENSDARG00000008487/ENSDARG00000026482/ENSDARG00000004291/ENSDARG00000076560	7	536	566	Munjid	0.0130597014925373	0.0123674911660777
IPR001589	Actinin-type actin-binding domain, conserved site	5/536	30/25024	0.000404888914247683	0.00638824731368567	0.00506703085666691	ENSDARG00000096867/ENSDARG00000001431/ENSDARG00000008487/ENSDARG00000009499/ENSDARG00000063068	5	536	566	Munjid	0.00932835820895522	0.0088339222614841
IPR001849	Pleckstrin homology domain	18/536	355/25024	0.000715861136300435	0.0109894358221256	0.00871660217173788	ENSDARG00000023868/ENSDARG00000109973/ENSDARG00000075819/ENSDARG00000096613/ENSDARG00000100402/ENSDARG00000063730/ENSDARG00000069484/ENSDARG00000093708/ENSDARG00000063538/ENSDARG00000069765/ENSDARG00000010042/ENSDARG00000026482/ENSDARG00000020328/ENSDARG00000062024/ENSDARG00000079742/ENSDARG00000104119/ENSDARG00000018716/ENSDARG00000068624	18	536	566	Munjid	0.0335820895522388	0.0318021201413428
IPR001060	FCH domain	5/536	34/25024	0.000736828935103188	0.0110136535562792	0.00873581119734528	ENSDARG00000101028/ENSDARG00000096367/ENSDARG00000036156/ENSDARG00000060309/ENSDARG00000074443	5	536	566	Munjid	0.00932835820895522	0.0088339222614841
IPR002110	Ankyrin repeat	15/536	275/25024	0.00093924979329763	0.0136793303228988	0.0108501730507796	ENSDARG00000099768/ENSDARG00000078034/ENSDARG00000061915/ENSDARG00000007398/ENSDARG00000003157/ENSDARG00000014439/ENSDARG00000052419/ENSDARG00000003512/ENSDARG00000098291/ENSDARG00000077582/ENSDARG00000054456/ENSDARG00000007824/ENSDARG00000060768/ENSDARG00000039489/ENSDARG00000043313	15	536	566	Munjid	0.0279850746268657	0.0265017667844523
IPR003350	CUT domain	3/536	10/25024	0.00104813579201878	0.0148033083072459	0.0117416900583789	ENSDARG00000057649/ENSDARG00000086345/ENSDARG00000078459	3	536	566	Munjid	0.00559701492537313	0.00530035335689046
IPR036872	CH domain superfamily	9/536	119/25024	0.00106854866302303	0.0148033083072459	0.0117416900583789	ENSDARG00000096867/ENSDARG00000019208/ENSDARG00000097017/ENSDARG00000001431/ENSDARG00000008487/ENSDARG00000099235/ENSDARG00000009499/ENSDARG00000073688/ENSDARG00000063068	9	536	566	Munjid	0.0167910447761194	0.0159010600706714
IPR031160	F-BAR domain	5/536	37/25024	0.00109500111965265	0.0148085865705406	0.0117458766719632	ENSDARG00000101028/ENSDARG00000096367/ENSDARG00000036156/ENSDARG00000060309/ENSDARG00000074443	5	536	566	Munjid	0.00932835820895522	0.0088339222614841
IPR001660	Sterile alpha motif domain	9/536	121/25024	0.00120214316844965	0.015533064701612	0.0123205183326351	ENSDARG00000110032/ENSDARG00000011600/ENSDARG00000014828/ENSDARG00000003512/ENSDARG00000053205/ENSDARG00000077053/ENSDARG00000060723/ENSDARG00000078901/ENSDARG00000018716	9	536	566	Munjid	0.0167910447761194	0.0159010600706714
IPR000219	Dbl homology (DH) domain	8/536	98/25024	0.00122561291374962	0.015533064701612	0.0123205183326351	ENSDARG00000023868/ENSDARG00000075819/ENSDARG00000099650/ENSDARG00000100402/ENSDARG00000022101/ENSDARG00000063538/ENSDARG00000079742/ENSDARG00000104119	8	536	566	Munjid	0.0149253731343284	0.0141342756183746
IPR000242	PTP type protein phosphatase	6/536	56/25024	0.00123061252037419	0.015533064701612	0.0123205183326351	ENSDARG00000092638/ENSDARG00000058646/ENSDARG00000074866/ENSDARG00000110940/ENSDARG00000110045/ENSDARG00000114075	6	536	566	Munjid	0.0111940298507463	0.0106007067137809
IPR008144	Guanylate kinase-like domain	5/536	39/25024	0.00139646527557459	0.0164410818603903	0.0130407395037936	ENSDARG00000099323/ENSDARG00000090949/ENSDARG00000041926/ENSDARG00000079374/ENSDARG00000015184	5	536	566	Munjid	0.00932835820895522	0.0088339222614841
IPR017983	GPCR, family 2, secretin-like, conserved site	5/536	39/25024	0.00139646527557459	0.0164410818603903	0.0130407395037936	ENSDARG00000059832/ENSDARG00000105201/ENSDARG00000061121/ENSDARG00000003989/ENSDARG00000028845	5	536	566	Munjid	0.00932835820895522	0.0088339222614841
IPR000756	Diacylglycerol kinase, accessory domain	3/536	11/25024	0.00141833276612522	0.0164410818603903	0.0130407395037936	ENSDARG00000014439/ENSDARG00000063578/ENSDARG00000018716	3	536	566	Munjid	0.00559701492537313	0.00530035335689046
IPR037607	Diacylglycerol kinase	3/536	11/25024	0.00141833276612522	0.0164410818603903	0.0130407395037936	ENSDARG00000014439/ENSDARG00000063578/ENSDARG00000018716	3	536	566	Munjid	0.00559701492537313	0.00530035335689046
IPR036961	Kinesin motor domain superfamily	9/536	125/25024	0.00150976854623672	0.0171509706852491	0.0136038092166171	ENSDARG00000103394/ENSDARG00000053026/ENSDARG00000075752/ENSDARG00000017162/ENSDARG00000013343/ENSDARG00000062024/ENSDARG00000061635/ENSDARG00000087538/ENSDARG00000042368	9	536	566	Munjid	0.0167910447761194	0.0159010600706714
IPR002219	Protein kinase C-like, phorbol ester/diacylglycerol-binding domain	7/536	81/25024	0.00176351785120981	0.0196407478330817	0.0155786509869514	ENSDARG00000023868/ENSDARG00000075819/ENSDARG00000004537/ENSDARG00000014439/ENSDARG00000063578/ENSDARG00000099841/ENSDARG00000018716	7	536	566	Munjid	0.0130597014925373	0.0123674911660777
IPR001565	Synaptotagmin	4/536	26/25024	0.00213997353266776	0.0233750955106786	0.0185406613761498	ENSDARG00000088293/ENSDARG00000098880/ENSDARG00000025206/ENSDARG00000110484	4	536	566	Munjid	0.00746268656716418	0.00706713780918728
IPR036971	3'5'-cyclic nucleotide phosphodiesterase, catalytic domain superfamily	4/536	27/25024	0.00247008483218136	0.0264718525411134	0.0209969475307571	ENSDARG00000032761/ENSDARG00000114444/ENSDARG00000063706/ENSDARG00000032344	4	536	566	Munjid	0.00746268656716418	0.00706713780918728
IPR019821	Kinesin motor domain, conserved site	5/536	46/25024	0.0029413512206314	0.0308035403182128	0.0244327562197833	ENSDARG00000103394/ENSDARG00000053026/ENSDARG00000017162/ENSDARG00000062024/ENSDARG00000087538	5	536	566	Munjid	0.00932835820895522	0.0088339222614841
IPR031649	Voltage-dependent L-type calcium channel, IQ-associated domain	3/536	14/25024	0.00298273717870018	0.0308035403182128	0.0244327562197833	ENSDARG00000086819/ENSDARG00000029457/ENSDARG00000102312	3	536	566	Munjid	0.00559701492537313	0.00530035335689046
IPR008145	Guanylate kinase/L-type calcium channel beta subunit	5/536	47/25024	0.00323453901127043	0.0328074671143144	0.0260222311433035	ENSDARG00000099323/ENSDARG00000090949/ENSDARG00000041926/ENSDARG00000079374/ENSDARG00000015184	5	536	566	Munjid	0.00932835820895522	0.0088339222614841
IPR000048	IQ motif, EF-hand binding site	8/536	116/25024	0.0035479289368082	0.0347384605970139	0.0275538568115677	ENSDARG00000086819/ENSDARG00000022101/ENSDARG00000077428/ENSDARG00000075752/ENSDARG00000061635/ENSDARG00000007824/ENSDARG00000062744/ENSDARG00000102312	8	536	566	Munjid	0.0149253731343284	0.0141342756183746
IPR001508	Ionotropic glutamate receptor, metazoa	4/536	30/25024	0.00366691706683063	0.0347384605970139	0.0275538568115677	ENSDARG00000113771/ENSDARG00000055302/ENSDARG00000027828/ENSDARG00000052765	4	536	566	Munjid	0.00746268656716418	0.00706713780918728
IPR001523	Paired domain	3/536	15/25024	0.00366955569686767	0.0347384605970139	0.0275538568115677	ENSDARG00000037383/ENSDARG00000032578/ENSDARG00000045936	3	536	566	Munjid	0.00559701492537313	0.00530035335689046
IPR018491	SLC12A transporter, C-terminal	3/536	15/25024	0.00366955569686767	0.0347384605970139	0.0275538568115677	ENSDARG00000105485/ENSDARG00000075815/ENSDARG00000105648	3	536	566	Munjid	0.00559701492537313	0.00530035335689046
IPR001206	Diacylglycerol kinase, catalytic domain	3/536	16/25024	0.00444514894717453	0.0413908951146743	0.0328304357099344	ENSDARG00000014439/ENSDARG00000063578/ENSDARG00000018716	3	536	566	Munjid	0.00559701492537313	0.00530035335689046
IPR019787	Zinc finger, PHD-finger	7/536	96/25024	0.004600481120252	0.0419454562338115	0.033270302572408	ENSDARG00000004537/ENSDARG00000109502/ENSDARG00000063535/ENSDARG00000111539/ENSDARG00000060016/ENSDARG00000075252/ENSDARG00000075560	7	536	566	Munjid	0.0130597014925373	0.0123674911660777
IPR019594	Ionotropic glutamate receptor, L-glutamate and glycine-binding domain	4/536	32/25024	0.00465240095551079	0.0419454562338115	0.033270302572408	ENSDARG00000113771/ENSDARG00000055302/ENSDARG00000027828/ENSDARG00000052765	4	536	566	Munjid	0.00746268656716418	0.00706713780918728
IPR013761	Sterile alpha motif/pointed domain superfamily	9/536	150/25024	0.00513933646280724	0.044802182925126	0.035536201430604	ENSDARG00000110032/ENSDARG00000011600/ENSDARG00000014828/ENSDARG00000003512/ENSDARG00000053205/ENSDARG00000077053/ENSDARG00000060723/ENSDARG00000078901/ENSDARG00000018716	9	536	566	Munjid	0.0167910447761194	0.0159010600706714
IPR001320	Ionotropic glutamate receptor	4/536	33/25024	0.00520588745256746	0.044802182925126	0.035536201430604	ENSDARG00000113771/ENSDARG00000055302/ENSDARG00000027828/ENSDARG00000052765	4	536	566	Munjid	0.00746268656716418	0.00706713780918728
IPR003604	Matrin/U1-C-like, C2H2-type zinc finger	4/536	33/25024	0.00520588745256746	0.044802182925126	0.035536201430604	ENSDARG00000023104/ENSDARG00000073944/ENSDARG00000103057/ENSDARG00000075542	4	536	566	Munjid	0.00746268656716418	0.00706713780918728
IPR002477	Peptidoglycan binding-like	3/35	22/25024	3.79006891991165e-06	9.00646650364693e-05	3.77064985200529e-05	ENSDARG00000012395/ENSDARG00000114451/ENSDARG00000042816	3	35	69	Farajallah	0.0857142857142857	0.0434782608695652
IPR036365	PGBD-like superfamily	3/35	22/25024	3.79006891991165e-06	9.00646650364693e-05	3.77064985200529e-05	ENSDARG00000012395/ENSDARG00000114451/ENSDARG00000042816	3	35	69	Farajallah	0.0857142857142857	0.0434782608695652
IPR013201	Cathepsin propeptide inhibitor domain (I29)	3/35	25/25024	5.64423011169517e-06	9.00646650364693e-05	3.77064985200529e-05	ENSDARG00000074656/ENSDARG00000035665/ENSDARG00000095698	3	35	69	Farajallah	0.0857142857142857	0.0434782608695652
IPR033739	Peptidase M10A, catalytic domain	3/35	26/25024	6.37431830869307e-06	9.00646650364693e-05	3.77064985200529e-05	ENSDARG00000012395/ENSDARG00000114451/ENSDARG00000042816	3	35	69	Farajallah	0.0857142857142857	0.0434782608695652
IPR000585	Hemopexin-like domain	3/35	27/25024	7.16423471881005e-06	9.00646650364693e-05	3.77064985200529e-05	ENSDARG00000012395/ENSDARG00000114451/ENSDARG00000042816	3	35	69	Farajallah	0.0857142857142857	0.0434782608695652
IPR001818	Peptidase M10, metallopeptidase	3/35	27/25024	7.16423471881005e-06	9.00646650364693e-05	3.77064985200529e-05	ENSDARG00000012395/ENSDARG00000114451/ENSDARG00000042816	3	35	69	Farajallah	0.0857142857142857	0.0434782608695652
IPR021190	Peptidase M10A	3/35	27/25024	7.16423471881005e-06	9.00646650364693e-05	3.77064985200529e-05	ENSDARG00000012395/ENSDARG00000114451/ENSDARG00000042816	3	35	69	Farajallah	0.0857142857142857	0.0434782608695652
IPR018487	Hemopexin-like repeats	3/35	30/25024	9.91563795899532e-06	9.69529044879543e-05	4.05903308262966e-05	ENSDARG00000012395/ENSDARG00000114451/ENSDARG00000042816	3	35	69	Farajallah	0.0857142857142857	0.0434782608695652
IPR036375	Hemopexin-like domain superfamily	3/35	30/25024	9.91563795899532e-06	9.69529044879543e-05	4.05903308262966e-05	ENSDARG00000012395/ENSDARG00000114451/ENSDARG00000042816	3	35	69	Farajallah	0.0857142857142857	0.0434782608695652
IPR013128	Peptidase C1A	3/35	33/25024	1.32867818331878e-05	0.000116923680132053	4.89513014906921e-05	ENSDARG00000074656/ENSDARG00000035665/ENSDARG00000095698	3	35	69	Farajallah	0.0857142857142857	0.0434782608695652
IPR006026	Peptidase, metallopeptidase	3/35	45/25024	3.41611376133837e-05	0.00027328910090707	0.000114415293441955	ENSDARG00000012395/ENSDARG00000114451/ENSDARG00000042816	3	35	69	Farajallah	0.0857142857142857	0.0434782608695652
IPR000562	Fibronectin type II domain	2/35	11/25024	0.000103699472234938	0.000701965658205736	0.000293885143985655	ENSDARG00000006526/ENSDARG00000042816	2	35	69	Farajallah	0.0571428571428571	0.0289855072463768
IPR036943	Fibronectin type II domain superfamily	2/35	11/25024	0.000103699472234938	0.000701965658205736	0.000293885143985655	ENSDARG00000006526/ENSDARG00000042816	2	35	69	Farajallah	0.0571428571428571	0.0289855072463768
IPR001862	Membrane attack complex component/perforin/complement C9	2/35	12/25024	0.000124330035264586	0.00078150307880597	0.000327184303327858	ENSDARG00000057121/ENSDARG00000057113	2	35	69	Farajallah	0.0571428571428571	0.0289855072463768
IPR018486	Hemopexin, conserved site	2/35	14/25024	0.000171123689438117	0.00100392564470362	0.000420303798619936	ENSDARG00000012395/ENSDARG00000114451	2	35	69	Farajallah	0.0571428571428571	0.0289855072463768
IPR020863	Membrane attack complex component/perforin domain, conserved site	2/35	15/25024	0.000197276974420101	0.00108502335931056	0.000454256191098917	ENSDARG00000057121/ENSDARG00000057113	2	35	69	Farajallah	0.0571428571428571	0.0289855072463768
IPR024079	Metallopeptidase, catalytic domain superfamily	3/35	92/25024	0.000289017301140849	0.00149608955884675	0.000626353284206174	ENSDARG00000012395/ENSDARG00000114451/ENSDARG00000042816	3	35	69	Farajallah	0.0857142857142857	0.0434782608695652
IPR030425	Membrane-spanning 4-domains subfamily A member 4A/4E	2/35	23/25024	0.000472014764103977	0.00230762773561945	0.000966112090271299	ENSDARG00000097527/ENSDARG00000092204	2	35	69	Farajallah	0.0571428571428571	0.0289855072463768
IPR020864	Membrane attack complex component/perforin (MACPF) domain	2/35	25/25024	0.000558719225164744	0.00258775220076303	0.00108338907926682	ENSDARG00000057121/ENSDARG00000057113	2	35	69	Farajallah	0.0571428571428571	0.0289855072463768
IPR013806	Kringle-like fold	2/35	27/25024	0.000652554666017464	0.00287124053047684	0.00120207438476901	ENSDARG00000006526/ENSDARG00000042816	2	35	69	Farajallah	0.0571428571428571	0.0289855072463768
IPR030417	Membrane-spanning 4-domains subfamily A	2/35	35/25024	0.00109844337629798	0.00460300081496297	0.00192709364262804	ENSDARG00000097527/ENSDARG00000092204	2	35	69	Farajallah	0.0571428571428571	0.0289855072463768
IPR007237	CD20-like family	2/35	39/25024	0.00136318601804391	0.00545274407217564	0.00228284739863813	ENSDARG00000097527/ENSDARG00000092204	2	35	69	Farajallah	0.0571428571428571	0.0289855072463768
IPR036055	LDL receptor-like superfamily	2/35	60/25024	0.00319682183719196	0.012231318333604	0.00512076724492992	ENSDARG00000057121/ENSDARG00000057113	2	35	69	Farajallah	0.0571428571428571	0.0289855072463768
IPR002172	Low-density lipoprotein (LDL) receptor class A repeat	2/35	62/25024	0.00340938695511463	0.012501085502087	0.00523370804513211	ENSDARG00000057121/ENSDARG00000057113	2	35	69	Farajallah	0.0571428571428571	0.0289855072463768
IPR035976	Sushi/SCR/CCP superfamily	2/35	70/25024	0.00432375974465781	0.0150452785896881	0.00629886065357755	ENSDARG00000057121/ENSDARG00000057113	2	35	69	Farajallah	0.0571428571428571	0.0289855072463768
IPR000436	Sushi/SCR/CCP domain	2/35	71/25024	0.0044451959469533	0.0150452785896881	0.00629886065357755	ENSDARG00000057121/ENSDARG00000057113	2	35	69	Farajallah	0.0571428571428571	0.0289855072463768
IPR000884	Thrombospondin type-1 (TSP1) repeat	2/35	86/25024	0.00645293287937233	0.020280646192313	0.00849070115706885	ENSDARG00000057121/ENSDARG00000057113	2	35	69	Farajallah	0.0571428571428571	0.0289855072463768
IPR036383	Thrombospondin type-1 (TSP1) repeat superfamily	2/35	86/25024	0.00645293287937233	0.020280646192313	0.00849070115706885	ENSDARG00000057121/ENSDARG00000057113	2	35	69	Farajallah	0.0571428571428571	0.0289855072463768
IPR017984	Chromo domain subgroup	1/35	11/25024	0.0152811192681345	0.0448246165198611	0.018766286820516	ENSDARG00000038025	1	35	69	Farajallah	0.0285714285714286	0.0144927536231884
IPR019956	Ubiquitin	1/35	11/25024	0.0152811192681345	0.0448246165198611	0.018766286820516	ENSDARG00000086374	1	35	69	Farajallah	0.0285714285714286	0.0144927536231884
IPR003307	W2 domain	1/35	12/25024	0.0166590091983951	0.0458122752955866	0.0191797803270997	ENSDARG00000099148	1	35	69	Farajallah	0.0285714285714286	0.0144927536231884
IPR006575	RWD domain	1/35	12/25024	0.0166590091983951	0.0458122752955866	0.0191797803270997	ENSDARG00000078683	1	35	69	Farajallah	0.0285714285714286	0.0144927536231884
IPR001346	Interferon regulatory factor DNA-binding domain	1/35	13/25024	0.0180350260974061	0.0466788910756394	0.0195425979383658	ENSDARG00000045661	1	35	69	Farajallah	0.0285714285714286	0.0144927536231884
IPR036265	HIT-like superfamily	1/35	13/25024	0.0180350260974061	0.0466788910756394	0.0195425979383658	ENSDARG00000113269	1	35	69	Farajallah	0.0285714285714286	0.0144927536231884
IPR024571	ERAP1-like C-terminal domain	1/35	14/25024	0.0194091724364802	0.0474446437336183	0.0198631881659885	ENSDARG00000089706	1	35	69	Farajallah	0.0285714285714286	0.0144927536231884
IPR034016	Aminopeptidase N-type	1/35	14/25024	0.0194091724364802	0.0474446437336183	0.0198631881659885	ENSDARG00000089706	1	35	69	Farajallah	0.0285714285714286	0.0144927536231884
IPR001089	CXC chemokine	1/35	15/25024	0.0207814506837701	0.0494261529776154	0.0206927673949347	ENSDARG00000075045	1	35	69	Farajallah	0.0285714285714286	0.0144927536231884
IPR017853	Glycoside hydrolase superfamily	4/87	70/25024	0.000104891178746306	0.017516826850633	0.0147951767915842	ENSDARG00000057504/ENSDARG00000037064/ENSDARG00000017165/ENSDARG00000103266	4	87	267	Mumtaaza	0.0459770114942529	0.0149812734082397
IPR006047	Glycosyl hydrolase, family 13, catalytic domain	2/87	10/25024	0.000528036469792463	0.0358448416661115	0.0302755044642858	ENSDARG00000057504/ENSDARG00000017165	2	87	267	Mumtaaza	0.0229885057471264	0.00749063670411985
IPR030457	ELO family, conserved site	2/87	11/25024	0.000643919311367272	0.0358448416661115	0.0302755044642858	ENSDARG00000004979/ENSDARG00000045414	2	87	267	Mumtaaza	0.0229885057471264	0.00749063670411985
IPR002076	ELO family	2/87	14/25024	0.00105819018323341	0.0441794401499947	0.0373151275140201	ENSDARG00000004979/ENSDARG00000045414	2	87	267	Mumtaaza	0.0229885057471264	0.00749063670411985
IPR000971	Globin	5/74	23/25024	6.36243827869337e-09	2.71464033224251e-07	1.76362324216413e-07	ENSDARG00000089124/ENSDARG00000088330/ENSDARG00000087390/ENSDARG00000113599/ENSDARG00000079305	5	74	76	Aracely	0.0675675675675676	0.0657894736842105
IPR009050	Globin-like superfamily	5/74	23/25024	6.36243827869337e-09	2.71464033224251e-07	1.76362324216413e-07	ENSDARG00000089124/ENSDARG00000088330/ENSDARG00000087390/ENSDARG00000113599/ENSDARG00000079305	5	74	76	Aracely	0.0675675675675676	0.0657894736842105
IPR012292	Globin/Protoglobin	5/74	23/25024	6.36243827869337e-09	2.71464033224251e-07	1.76362324216413e-07	ENSDARG00000089124/ENSDARG00000088330/ENSDARG00000087390/ENSDARG00000113599/ENSDARG00000079305	5	74	76	Aracely	0.0675675675675676	0.0657894736842105
IPR002338	Haemoglobin, alpha-type	3/74	10/25024	2.93478000696626e-06	9.39129602229205e-05	6.10125317237723e-05	ENSDARG00000089124/ENSDARG00000088330/ENSDARG00000079305	3	74	76	Aracely	0.0405405405405405	0.0394736842105263
IPR006068	Cation-transporting P-type ATPase, C-terminal	2/74	23/25024	0.00209654329945255	0.0486990974275902	0.0316383938879904	ENSDARG00000035458/ENSDARG00000007739	2	74	76	Aracely	0.027027027027027	0.0263157894736842
IPR004014	Cation-transporting P-type ATPase, N-terminal	2/74	24/25024	0.00228277019191829	0.0486990974275902	0.0316383938879904	ENSDARG00000035458/ENSDARG00000007739	2	74	76	Aracely	0.027027027027027	0.0263157894736842
IPR002213	UDP-glucuronosyl/UDP-glucosyltransferase	4/87	30/25024	3.48534530826246e-06	0.000474006961923695	0.00034119696175622	ENSDARG00000099276/ENSDARG00000061672/ENSDARG00000104995/ENSDARG00000091916	4	87	96	Auna	0.0459770114942529	0.0416666666666667
IPR013787	S100/CaBP-9k-type, calcium binding, subdomain	3/87	14/25024	1.43709149849854e-05	0.000977222218979006	0.000703418470317705	ENSDARG00000093628/ENSDARG00000055514/ENSDARG00000009978	3	87	96	Auna	0.0344827586206897	0.03125
IPR008160	Collagen triple helix repeat	5/87	102/25024	2.88950192805994e-05	0.0013099075407205	0.000942890102840611	ENSDARG00000012593/ENSDARG00000074908/ENSDARG00000035809/ENSDARG00000077139/ENSDARG00000061436	5	87	96	Auna	0.0574712643678161	0.0520833333333333
IPR000885	Fibrillar collagen, C-terminal	3/87	20/25024	4.43333721214938e-05	0.00150733465213079	0.00108500094928919	ENSDARG00000012593/ENSDARG00000035809/ENSDARG00000098567	3	87	96	Auna	0.0344827586206897	0.03125
IPR036465	von Willebrand factor A-like domain superfamily	5/87	130/25024	9.20179448339928e-05	0.0025028880994846	0.00180161449885502	ENSDARG00000015947/ENSDARG00000074908/ENSDARG00000077139/ENSDARG00000022689/ENSDARG00000061436	5	87	96	Auna	0.0574712643678161	0.0520833333333333
IPR002035	von Willebrand factor, type A	4/87	102/25024	0.000446763391630504	0.0101266368769581	0.00728929744239243	ENSDARG00000015947/ENSDARG00000074908/ENSDARG00000077139/ENSDARG00000061436	4	87	96	Auna	0.0459770114942529	0.0416666666666667
IPR008080	Parvalbumin	2/87	10/25024	0.000528036469792463	0.0102589942702536	0.0073845701790525	ENSDARG00000032836/ENSDARG00000037790	2	87	96	Auna	0.0229885057471264	0.0208333333333333
IPR001751	S100/Calbindin-D9k, conserved site	2/87	14/25024	0.00105819018323341	0.017127721871223	0.0123287781271188	ENSDARG00000055514/ENSDARG00000009978	2	87	96	Auna	0.0229885057471264	0.0208333333333333
IPR000372	Leucine-rich repeat N-terminal domain	3/87	61/25024	0.00126283979797385	0.017127721871223	0.0123287781271188	ENSDARG00000056950/ENSDARG00000044895/ENSDARG00000012066	3	87	96	Auna	0.0344827586206897	0.03125
IPR018247	EF-Hand 1, calcium-binding site	5/87	242/25024	0.00157443819950686	0.017127721871223	0.0123287781271188	ENSDARG00000093628/ENSDARG00000055514/ENSDARG00000009978/ENSDARG00000032836/ENSDARG00000037790	5	87	96	Auna	0.0574712643678161	0.0520833333333333
IPR001464	Annexin	2/87	18/25024	0.00176314783968473	0.017127721871223	0.0123287781271188	ENSDARG00000098481/ENSDARG00000104359	2	87	96	Auna	0.0229885057471264	0.0208333333333333
IPR018252	Annexin repeat, conserved site	2/87	18/25024	0.00176314783968473	0.017127721871223	0.0123287781271188	ENSDARG00000098481/ENSDARG00000104359	2	87	96	Auna	0.0229885057471264	0.0208333333333333
IPR018502	Annexin repeat	2/87	18/25024	0.00176314783968473	0.017127721871223	0.0123287781271188	ENSDARG00000098481/ENSDARG00000104359	2	87	96	Auna	0.0229885057471264	0.0208333333333333
IPR037104	Annexin superfamily	2/87	18/25024	0.00176314783968473	0.017127721871223	0.0123287781271188	ENSDARG00000098481/ENSDARG00000104359	2	87	96	Auna	0.0229885057471264	0.0208333333333333
IPR001978	Troponin	2/87	21/25024	0.00240367345481256	0.0204312243659068	0.0147066862695769	ENSDARG00000002988/ENSDARG00000073766	2	87	96	Auna	0.0229885057471264	0.0208333333333333
IPR038077	Troponin domain superfamily	2/87	21/25024	0.00240367345481256	0.0204312243659068	0.0147066862695769	ENSDARG00000002988/ENSDARG00000073766	2	87	96	Auna	0.0229885057471264	0.0208333333333333
IPR002048	EF-hand domain	5/87	290/25024	0.00344187695898827	0.0275350156719061	0.0198200964201801	ENSDARG00000093628/ENSDARG00000055514/ENSDARG00000009978/ENSDARG00000032836/ENSDARG00000037790	5	87	96	Auna	0.0574712643678161	0.0520833333333333
IPR027401	Myosin IQ motif-containing domain superfamily	2/87	29/25024	0.00456404957664151	0.0344839301346247	0.0248220240133134	ENSDARG00000090637/ENSDARG00000009782	2	87	96	Auna	0.0229885057471264	0.0208333333333333
IPR004009	Myosin, N-terminal, SH3-like	2/87	30/25024	0.00487905527485167	0.0349237640726225	0.0251386227457731	ENSDARG00000090637/ENSDARG00000009782	2	87	96	Auna	0.0229885057471264	0.0208333333333333
IPR026823	Complement Clr-like EGF domain	2/87	34/25024	0.006235920023218	0.0407938133900486	0.0293639678426821	ENSDARG00000015947/ENSDARG00000103713	2	87	96	Auna	0.0229885057471264	0.0208333333333333
IPR011992	EF-hand domain pair	5/87	335/25024	0.00630201825855674	0.0407938133900486	0.0293639678426821	ENSDARG00000093628/ENSDARG00000055514/ENSDARG00000009978/ENSDARG00000032836/ENSDARG00000037790	5	87	96	Auna	0.0574712643678161	0.0520833333333333
IPR002928	Myosin tail	2/87	35/25024	0.00659899922486081	0.0407938133900486	0.0293639678426821	ENSDARG00000090637/ENSDARG00000009782	2	87	96	Auna	0.0229885057471264	0.0208333333333333
IPR017972	Cytochrome P450, conserved site	6/178	87/25024	3.73074553926894e-05	0.00251297138738939	0.00179972476193712	ENSDARG00000042641/ENSDARG00000022631/ENSDARG00000033802/ENSDARG00000110311/ENSDARG00000101861/ENSDARG00000004964	6	178	181	Steve	0.0337078651685393	0.0331491712707182
IPR006694	Fatty acid hydroxylase	3/178	10/25024	4.0935072660016e-05	0.00251297138738939	0.00179972476193712	ENSDARG00000055876/ENSDARG00000023820/ENSDARG00000025595	3	178	181	Steve	0.0168539325842697	0.0165745856353591
IPR016039	Thiolase-like	3/178	10/25024	4.0935072660016e-05	0.00251297138738939	0.00179972476193712	ENSDARG00000103025/ENSDARG00000012194/ENSDARG00000038881	3	178	181	Steve	0.0168539325842697	0.0165745856353591
IPR000073	Alpha/beta hydrolase fold-1	4/178	31/25024	6.70195602667998e-05	0.00251297138738939	0.00179972476193712	ENSDARG00000100531/ENSDARG00000058394/ENSDARG00000032340/ENSDARG00000103298	4	178	181	Steve	0.0224719101123595	0.0220994475138122
IPR001128	Cytochrome P450	6/178	97/25024	6.88485311613531e-05	0.00251297138738939	0.00179972476193712	ENSDARG00000042641/ENSDARG00000022631/ENSDARG00000033802/ENSDARG00000110311/ENSDARG00000101861/ENSDARG00000004964	6	178	181	Steve	0.0337078651685393	0.0331491712707182
IPR036396	Cytochrome P450 superfamily	6/178	97/25024	6.88485311613531e-05	0.00251297138738939	0.00179972476193712	ENSDARG00000042641/ENSDARG00000022631/ENSDARG00000033802/ENSDARG00000110311/ENSDARG00000101861/ENSDARG00000004964	6	178	181	Steve	0.0337078651685393	0.0331491712707182
IPR002401	Cytochrome P450, E-class, group I	5/178	85/25024	0.000356522425122287	0.0101022213780827	0.00723494825923733	ENSDARG00000022631/ENSDARG00000033802/ENSDARG00000110311/ENSDARG00000101861/ENSDARG00000004964	5	178	181	Steve	0.0280898876404494	0.0276243093922652
IPR029062	Class I glutamine amidotransferase-like	3/178	20/25024	0.00036903091792083	0.0101022213780827	0.00723494825923733	ENSDARG00000070057/ENSDARG00000069846/ENSDARG00000037176	3	178	181	Steve	0.0168539325842697	0.0165745856353591
IPR002048	EF-hand domain	8/178	290/25024	0.00115377580733082	0.0257986580442956	0.0184763280394138	ENSDARG00000039757/ENSDARG00000071601/ENSDARG00000007219/ENSDARG00000058593/ENSDARG00000036773/ENSDARG00000042245/ENSDARG00000099766/ENSDARG00000011519	8	178	181	Steve	0.0449438202247191	0.0441988950276243
IPR036291	NAD(P)-binding domain superfamily	7/178	225/25024	0.00117802091526464	0.0257986580442956	0.0184763280394138	ENSDARG00000024278/ENSDARG00000116820/ENSDARG00000036942/ENSDARG00000110341/ENSDARG00000070723/ENSDARG00000031299/ENSDARG00000026236	7	178	181	Steve	0.0393258426966292	0.0386740331491713
IPR029006	ADF-H/Gelsolin-like domain superfamily	3/178	37/25024	0.00230178891341938	0.0371041228010004	0.026573007918044	ENSDARG00000111092/ENSDARG00000026829/ENSDARG00000102056	3	178	181	Steve	0.0168539325842697	0.0165745856353591
IPR004032	PMP-22/EMP/MP20	2/178	11/25024	0.00265295301118787	0.0371041228010004	0.026573007918044	ENSDARG00000105223/ENSDARG00000044588	2	178	181	Steve	0.0112359550561798	0.0110497237569061
IPR006089	Acyl-CoA dehydrogenase, conserved site	2/178	11/25024	0.00265295301118787	0.0371041228010004	0.026573007918044	ENSDARG00000038900/ENSDARG00000027009	2	178	181	Steve	0.0112359550561798	0.0110497237569061
IPR015720	TMP21-related	2/178	11/25024	0.00265295301118787	0.0371041228010004	0.026573007918044	ENSDARG00000004261/ENSDARG00000028816	2	178	181	Steve	0.0112359550561798	0.0110497237569061
IPR020904	Short-chain dehydrogenase/reductase, conserved site	3/178	39/25024	0.00267933265540914	0.0371041228010004	0.026573007918044	ENSDARG00000110341/ENSDARG00000031299/ENSDARG00000026236	3	178	181	Steve	0.0168539325842697	0.0165745856353591
IPR011992	EF-hand domain pair	8/178	335/25024	0.00283523918911341	0.0371041228010004	0.026573007918044	ENSDARG00000039757/ENSDARG00000071601/ENSDARG00000007219/ENSDARG00000058593/ENSDARG00000036773/ENSDARG00000042245/ENSDARG00000099766/ENSDARG00000011519	8	178	181	Steve	0.0449438202247191	0.0441988950276243
IPR002452	Alpha tubulin	2/178	12/25024	0.00316869076423871	0.0371041228010004	0.026573007918044	ENSDARG00000031164/ENSDARG00000094466	2	178	181	Steve	0.0112359550561798	0.0110497237569061
IPR013786	Acyl-CoA dehydrogenase/oxidase, N-terminal	2/178	12/25024	0.00316869076423871	0.0371041228010004	0.026573007918044	ENSDARG00000038900/ENSDARG00000027009	2	178	181	Steve	0.0112359550561798	0.0110497237569061
IPR001199	Cytochrome b5-like heme/steroid binding domain	2/178	13/25024	0.00372735480192698	0.0371041228010004	0.026573007918044	ENSDARG00000054172/ENSDARG00000098589	2	178	181	Steve	0.0112359550561798	0.0110497237569061
IPR025110	AMP-binding enzyme, C-terminal domain	2/178	13/25024	0.00372735480192698	0.0371041228010004	0.026573007918044	ENSDARG00000061201/ENSDARG00000044142	2	178	181	Steve	0.0112359550561798	0.0110497237569061
IPR036400	Cytochrome b5-like heme/steroid binding domain superfamily	2/178	13/25024	0.00372735480192698	0.0371041228010004	0.026573007918044	ENSDARG00000054172/ENSDARG00000098589	2	178	181	Steve	0.0112359550561798	0.0110497237569061
IPR037069	Acyl-CoA dehydrogenase/oxidase, N-terminal domain superfamily	2/178	13/25024	0.00372735480192698	0.0371041228010004	0.026573007918044	ENSDARG00000038900/ENSDARG00000027009	2	178	181	Steve	0.0112359550561798	0.0110497237569061
IPR009075	Acyl-CoA dehydrogenase/oxidase C-terminal	2/178	14/25024	0.00432831530559818	0.041213089214174	0.0295157428162073	ENSDARG00000038900/ENSDARG00000027009	2	178	181	Steve	0.0112359550561798	0.0110497237569061
IPR006091	Acyl-CoA oxidase/dehydrogenase, central domain	2/178	15/25024	0.00497094915690194	0.0418706871292894	0.0299866973432546	ENSDARG00000038900/ENSDARG00000027009	2	178	181	Steve	0.0112359550561798	0.0110497237569061
IPR009100	Acyl-CoA dehydrogenase/oxidase, N-terminal and middle domain superfamily	2/178	15/25024	0.00497094915690194	0.0418706871292894	0.0299866973432546	ENSDARG00000038900/ENSDARG00000027009	2	178	181	Steve	0.0112359550561798	0.0110497237569061
IPR036250	Acyl-CoA dehydrogenase-like, C-terminal	2/178	15/25024	0.00497094915690194	0.0418706871292894	0.0299866973432546	ENSDARG00000038900/ENSDARG00000027009	2	178	181	Steve	0.0112359550561798	0.0110497237569061
IPR011489	EMI domain	2/178	16/25024	0.00565463987521875	0.0427022804369968	0.0305822628460107	ENSDARG00000043806/ENSDARG00000102178	2	178	181	Steve	0.0112359550561798	0.0110497237569061
IPR013149	Alcohol dehydrogenase, C-terminal	2/178	16/25024	0.00565463987521875	0.0427022804369968	0.0305822628460107	ENSDARG00000024278/ENSDARG00000116820	2	178	181	Steve	0.0112359550561798	0.0110497237569061
IPR013154	Alcohol dehydrogenase, N-terminal	2/178	16/25024	0.00565463987521875	0.0427022804369968	0.0305822628460107	ENSDARG00000024278/ENSDARG00000116820	2	178	181	Steve	0.0112359550561798	0.0110497237569061
IPR001254	Serine proteases, trypsin domain	16/82	148/25024	2.9183804642172e-20	3.09348329207023e-18	1.7817480728905e-18	ENSDARG00000094840/ENSDARG00000090428/ENSDARG00000056744/ENSDARG00000095462/ENSDARG00000056765/ENSDARG00000079274/ENSDARG00000093844/ENSDARG00000039730/ENSDARG00000043168/ENSDARG00000043171/ENSDARG00000042993/ENSDARG00000017314/ENSDARG00000092890/ENSDARG00000007276/ENSDARG00000068680/ENSDARG00000111667	16	82	87	John	0.195121951219512	0.183908045977011
IPR001314	Peptidase S1A, chymotrypsin family	15/82	136/25024	3.53076440492554e-19	1.12947361724055e-17	6.50540911618191e-18	ENSDARG00000094840/ENSDARG00000090428/ENSDARG00000056744/ENSDARG00000095462/ENSDARG00000056765/ENSDARG00000079274/ENSDARG00000093844/ENSDARG00000039730/ENSDARG00000043168/ENSDARG00000043171/ENSDARG00000042993/ENSDARG00000017314/ENSDARG00000007276/ENSDARG00000068680/ENSDARG00000111667	15	82	87	John	0.182926829268293	0.172413793103448
IPR009003	Peptidase S1, PA clan	16/82	173/25024	3.77589345668204e-19	1.12947361724055e-17	6.50540911618191e-18	ENSDARG00000094840/ENSDARG00000090428/ENSDARG00000056744/ENSDARG00000095462/ENSDARG00000056765/ENSDARG00000079274/ENSDARG00000093844/ENSDARG00000039730/ENSDARG00000043168/ENSDARG00000043171/ENSDARG00000042993/ENSDARG00000017314/ENSDARG00000092890/ENSDARG00000007276/ENSDARG00000068680/ENSDARG00000111667	16	82	87	John	0.195121951219512	0.183908045977011
IPR033116	Serine proteases, trypsin family, serine active site	14/82	106/25024	4.26216459336056e-19	1.12947361724055e-17	6.50540911618191e-18	ENSDARG00000094840/ENSDARG00000090428/ENSDARG00000056744/ENSDARG00000095462/ENSDARG00000056765/ENSDARG00000079274/ENSDARG00000093844/ENSDARG00000039730/ENSDARG00000043171/ENSDARG00000042993/ENSDARG00000017314/ENSDARG00000007276/ENSDARG00000068680/ENSDARG00000111667	14	82	87	John	0.170731707317073	0.160919540229885
IPR018114	Serine proteases, trypsin family, histidine active site	13/82	114/25024	6.17484601236471e-17	1.30906735462132e-15	7.53981197299269e-16	ENSDARG00000094840/ENSDARG00000090428/ENSDARG00000056744/ENSDARG00000056765/ENSDARG00000079274/ENSDARG00000093844/ENSDARG00000039730/ENSDARG00000043171/ENSDARG00000042993/ENSDARG00000017314/ENSDARG00000007276/ENSDARG00000068680/ENSDARG00000111667	13	82	87	John	0.158536585365854	0.149425287356322
IPR017853	Glycoside hydrolase superfamily	6/82	70/25024	1.14013215377039e-07	2.01423347166103e-06	1.16013447225759e-06	ENSDARG00000099185/ENSDARG00000100635/ENSDARG00000009443/ENSDARG00000013856/ENSDARG00000060671/ENSDARG00000104569	6	82	87	John	0.0731707317073171	0.0689655172413793
IPR000834	Peptidase M14, carboxypeptidase A	4/82	24/25024	1.08240047970915e-06	1.63906358355957e-05	9.44048538693692e-06	ENSDARG00000021339/ENSDARG00000030915/ENSDARG00000043722/ENSDARG00000045442	4	82	87	John	0.0487804878048781	0.0459770114942529
IPR000010	Cystatin domain	3/82	16/25024	1.84155081573609e-05	0.000244005483085033	0.000140539404358807	ENSDARG00000053973/ENSDARG00000069293/ENSDARG00000070892	3	82	87	John	0.0365853658536585	0.0344827586206897
IPR001506	Peptidase M12A	3/82	18/25024	2.6707307418889e-05	0.00031455273182247	0.000181172377812346	ENSDARG00000052578/ENSDARG00000024503/ENSDARG00000008029	3	82	87	John	0.0365853658536585	0.0344827586206897
IPR006026	Peptidase, metallopeptidase	3/82	45/25024	0.000435734424008804	0.00452190336765842	0.00260447264472878	ENSDARG00000052578/ENSDARG00000024503/ENSDARG00000008029	3	82	87	John	0.0365853658536585	0.0344827586206897
IPR006047	Glycosyl hydrolase, family 13, catalytic domain	2/82	10/25024	0.000469254123058892	0.00452190336765842	0.00260447264472878	ENSDARG00000009443/ENSDARG00000013856	2	82	87	John	0.024390243902439	0.0229885057471264
IPR019819	Carboxylesterase type B, conserved site	2/82	14/25024	0.000940889630482941	0.00831119173593265	0.00478698233052725	ENSDARG00000017490/ENSDARG00000029822	2	82	87	John	0.024390243902439	0.0229885057471264
IPR002018	Carboxylesterase, type B	2/82	17/25024	0.00139722002948092	0.0113927171634598	0.00656184305343266	ENSDARG00000017490/ENSDARG00000029822	2	82	87	John	0.024390243902439	0.0229885057471264
IPR001930	Peptidase M1, alanine aminopeptidase/leukotriene A4 hydrolase	2/82	19/25024	0.00174934519625152	0.0123620393868441	0.00712014185140971	ENSDARG00000111591/ENSDARG00000006029	2	82	87	John	0.024390243902439	0.0229885057471264
IPR014782	Peptidase M1, membrane alanine aminopeptidase, N-terminal	2/82	19/25024	0.00174934519625152	0.0123620393868441	0.00712014185140971	ENSDARG00000111591/ENSDARG00000006029	2	82	87	John	0.024390243902439	0.0229885057471264
IPR000998	MAM domain	2/82	26/25024	0.00327572219823684	0.0215294593750777	0.0124002844464202	ENSDARG00000056781/ENSDARG00000008029	2	82	87	John	0.024390243902439	0.0229885057471264
IPR024079	Metallopeptidase, catalytic domain superfamily	3/82	92/25024	0.00345283782430492	0.0215294593750777	0.0124002844464202	ENSDARG00000052578/ENSDARG00000024503/ENSDARG00000008029	3	82	87	John	0.0365853658536585	0.0344827586206897
IPR013780	Glycosyl hydrolase, all-beta	2/82	29/25024	0.00406617765972533	0.0239452684406047	0.0137917136996532	ENSDARG00000009443/ENSDARG00000013856	2	82	87	John	0.024390243902439	0.0229885057471264
IPR015422	Pyridoxal phosphate-dependent transferase domain 1	2/82	40/25024	0.00763202423413469	0.0425786615167514	0.0245239559878012	ENSDARG00000052099/ENSDARG00000069630	2	82	87	John	0.024390243902439	0.0229885057471264
IPR018114	Serine proteases, trypsin family, histidine active site	9/64	114/25024	1.36912701366051e-11	7.39328587376676e-10	4.32355899050688e-10	ENSDARG00000092788/ENSDARG00000093491/ENSDARG00000092518/ENSDARG00000095175/ENSDARG00000095438/ENSDARG00000093415/ENSDARG00000095384/ENSDARG00000095005/ENSDARG00000092814	9	64	74	Asialene	0.140625	0.121621621621622
IPR001314	Peptidase S1A, chymotrypsin family	9/64	136/25024	6.76774881384187e-11	1.82729217973731e-09	1.06859191797503e-09	ENSDARG00000092788/ENSDARG00000093491/ENSDARG00000092518/ENSDARG00000095175/ENSDARG00000095438/ENSDARG00000093415/ENSDARG00000095384/ENSDARG00000095005/ENSDARG00000092814	9	64	74	Asialene	0.140625	0.121621621621622
IPR001254	Serine proteases, trypsin domain	9/64	148/25024	1.44649275497162e-10	2.60368695894891e-09	1.5226239526017e-09	ENSDARG00000092788/ENSDARG00000093491/ENSDARG00000092518/ENSDARG00000095175/ENSDARG00000095438/ENSDARG00000093415/ENSDARG00000095384/ENSDARG00000095005/ENSDARG00000092814	9	64	74	Asialene	0.140625	0.121621621621622
IPR033116	Serine proteases, trypsin family, serine active site	8/64	106/25024	2.88246851632414e-10	3.89133249703759e-09	2.27563303920327e-09	ENSDARG00000092788/ENSDARG00000092518/ENSDARG00000095175/ENSDARG00000095438/ENSDARG00000093415/ENSDARG00000095384/ENSDARG00000095005/ENSDARG00000092814	8	64	74	Asialene	0.125	0.108108108108108
IPR009003	Peptidase S1, PA clan	9/64	173/25024	5.81633278517639e-10	6.2816394079905e-09	3.67347333800614e-09	ENSDARG00000092788/ENSDARG00000093491/ENSDARG00000092518/ENSDARG00000095175/ENSDARG00000095438/ENSDARG00000093415/ENSDARG00000095384/ENSDARG00000095005/ENSDARG00000092814	9	64	74	Asialene	0.140625	0.121621621621622
IPR018378	C-type lectin, conserved site	6/64	92/25024	1.32198541867164e-07	1.18978687680448e-06	6.95781799300864e-07	ENSDARG00000091095/ENSDARG00000070850/ENSDARG00000088682/ENSDARG00000089758/ENSDARG00000055346/ENSDARG00000113384	6	64	74	Asialene	0.09375	0.0810810810810811
IPR001304	C-type lectin-like	7/64	165/25024	2.16029590535037e-07	1.66651398412743e-06	9.74569581361068e-07	ENSDARG00000091095/ENSDARG00000070850/ENSDARG00000088682/ENSDARG00000112842/ENSDARG00000089758/ENSDARG00000055346/ENSDARG00000113384	7	64	74	Asialene	0.109375	0.0945945945945946
IPR016186	C-type lectin-like/link domain superfamily	7/64	185/25024	4.68937158267817e-07	3.16532581830777e-06	1.85106773000454e-06	ENSDARG00000091095/ENSDARG00000070850/ENSDARG00000088682/ENSDARG00000112842/ENSDARG00000089758/ENSDARG00000055346/ENSDARG00000113384	7	64	74	Asialene	0.109375	0.0945945945945946
IPR016187	C-type lectin fold	7/64	194/25024	6.45745901738773e-07	3.87447541043264e-06	2.26577509382026e-06	ENSDARG00000091095/ENSDARG00000070850/ENSDARG00000088682/ENSDARG00000112842/ENSDARG00000089758/ENSDARG00000055346/ENSDARG00000113384	7	64	74	Asialene	0.109375	0.0945945945945946
IPR004073	GPCR, family 3, vomeronasal receptor, type 2	4/64	46/25024	5.85607236570524e-06	3.16227907748083e-05	1.84928601022271e-05	ENSDARG00000068549/ENSDARG00000091990/ENSDARG00000061903/ENSDARG00000067828	4	64	74	Asialene	0.0625	0.0540540540540541
IPR017979	GPCR, family 3, conserved site	4/64	74/25024	3.9135536616274e-05	0.000190099178123984	0.000111169110014026	ENSDARG00000068549/ENSDARG00000091990/ENSDARG00000061903/ENSDARG00000067828	4	64	74	Asialene	0.0625	0.0540540540540541
IPR011500	GPCR, family 3, nine cysteines domain	4/64	77/25024	4.57646169557738e-05	0.000190099178123984	0.000111169110014026	ENSDARG00000068549/ENSDARG00000091990/ENSDARG00000061903/ENSDARG00000067828	4	64	74	Asialene	0.0625	0.0540540540540541
IPR038550	GPCR, family 3, nine cysteines domain superfamily	4/64	77/25024	4.57646169557738e-05	0.000190099178123984	0.000111169110014026	ENSDARG00000068549/ENSDARG00000091990/ENSDARG00000061903/ENSDARG00000067828	4	64	74	Asialene	0.0625	0.0540540540540541
IPR000337	GPCR, family 3	4/64	80/25024	5.31792216201943e-05	0.000205119854820749	0.000119953131474123	ENSDARG00000068549/ENSDARG00000091990/ENSDARG00000061903/ENSDARG00000067828	4	64	74	Asialene	0.0625	0.0540540540540541
IPR017978	GPCR family 3, C-terminal	4/64	89/25024	8.06962468311352e-05	0.000290506488592087	0.000169886835433969	ENSDARG00000068549/ENSDARG00000091990/ENSDARG00000061903/ENSDARG00000067828	4	64	74	Asialene	0.0625	0.0540540540540541
IPR001828	Receptor, ligand binding region	4/64	121/25024	0.000264120989358583	0.000891408339085217	0.000521291426365624	ENSDARG00000068549/ENSDARG00000091990/ENSDARG00000061903/ENSDARG00000067828	4	64	74	Asialene	0.0625	0.0540540540540541
IPR028082	Periplasmic binding protein-like I	4/64	124/25024	0.000289995995670322	0.000921163750952786	0.000538692252019173	ENSDARG00000068549/ENSDARG00000091990/ENSDARG00000061903/ENSDARG00000067828	4	64	74	Asialene	0.0625	0.0540540540540541
IPR013106	Immunoglobulin V-set domain	6/64	380/25024	0.000420705604320665	0.00126211681296199	0.000738080007580114	ENSDARG00000101532/ENSDARG00000111761/ENSDARG00000113944/ENSDARG00000113786/ENSDARG00000096275/ENSDARG00000077557	6	64	74	Asialene	0.09375	0.0810810810810811
IPR001811	Chemokine interleukin-8-like domain	2/64	58/25024	0.00970704784608082	0.0275884517730718	0.0161335975281122	ENSDARG00000104002/ENSDARG00000114454	2	64	74	Asialene	0.03125	0.027027027027027
IPR036048	Chemokine interleukin-8-like superfamily	2/64	62/25024	0.0110322360036711	0.0297870372099121	0.0174193200057966	ENSDARG00000104002/ENSDARG00000114454	2	64	74	Asialene	0.03125	0.027027027027027
IPR018181	Heat shock protein 70, conserved site	4/31	16/25024	3.46965692567404e-09	8.15998816233291e-08	3.18128193463271e-08	ENSDARG00000021924/ENSDARG00000055723/ENSDARG00000092362/ENSDARG00000029688	4	31	32	Deisy	0.129032258064516	0.125
IPR029047	Heat shock protein 70kD, peptide-binding domain superfamily	4/31	16/25024	3.46965692567404e-09	8.15998816233291e-08	3.18128193463271e-08	ENSDARG00000021924/ENSDARG00000055723/ENSDARG00000092362/ENSDARG00000029688	4	31	32	Deisy	0.129032258064516	0.125
IPR029048	Heat shock protein 70kD, C-terminal domain superfamily	4/31	17/25024	4.53332675685162e-09	8.15998816233291e-08	3.18128193463271e-08	ENSDARG00000021924/ENSDARG00000055723/ENSDARG00000092362/ENSDARG00000029688	4	31	32	Deisy	0.129032258064516	0.125
IPR013126	Heat shock protein 70 family	4/31	19/25024	7.37010505016438e-09	9.94964181772191e-08	3.87900265798125e-08	ENSDARG00000021924/ENSDARG00000055723/ENSDARG00000092362/ENSDARG00000029688	4	31	32	Deisy	0.129032258064516	0.125
IPR024156	Small GTPase superfamily, ARF type	3/31	44/25024	2.20261415092384e-05	0.000237882328299775	9.27416484599512e-05	ENSDARG00000074210/ENSDARG00000073876/ENSDARG00000100339	3	31	32	Deisy	0.0967741935483871	0.09375
IPR006689	Small GTPase superfamily, ARF/SAR type	3/31	47/25024	2.68994477775475e-05	0.000242095029997928	9.43840272896405e-05	ENSDARG00000074210/ENSDARG00000073876/ENSDARG00000100339	3	31	32	Deisy	0.0967741935483871	0.09375
IPR011701	Major facilitator superfamily	3/31	92/25024	0.000200615334509298	0.00154760400907173	0.000603354389501648	ENSDARG00000104687/ENSDARG00000060246/ENSDARG00000013926	3	31	32	Deisy	0.0967741935483871	0.09375
IPR020846	Major facilitator superfamily domain	3/31	161/25024	0.0010293238473403	0.00694793596954705	0.00270874696668501	ENSDARG00000104687/ENSDARG00000060246/ENSDARG00000013926	3	31	32	Deisy	0.0967741935483871	0.09375
IPR036259	MFS transporter superfamily	3/31	191/25024	0.00168099496580421	0.0100859697948252	0.00393215196679347	ENSDARG00000104687/ENSDARG00000060246/ENSDARG00000013926	3	31	32	Deisy	0.0967741935483871	0.09375
IPR005225	Small GTP-binding protein domain	3/31	234/25024	0.00299076353941084	0.0161501231128185	0.00629634429349651	ENSDARG00000074210/ENSDARG00000073876/ENSDARG00000100339	3	31	32	Deisy	0.0967741935483871	0.09375
IPR001519	Ferritin	1/31	10/25024	0.0123214792793584	0.0422398339289394	0.0164677715122571	ENSDARG00000113977	1	31	32	Deisy	0.032258064516129	0.03125
IPR008331	Ferritin/DPS protein domain	1/31	10/25024	0.0123214792793584	0.0422398339289394	0.0164677715122571	ENSDARG00000113977	1	31	32	Deisy	0.032258064516129	0.03125
IPR009040	Ferritin-like diiron domain	1/31	10/25024	0.0123214792793584	0.0422398339289394	0.0164677715122571	ENSDARG00000113977	1	31	32	Deisy	0.032258064516129	0.03125
IPR012347	Ferritin-like	1/31	10/25024	0.0123214792793584	0.0422398339289394	0.0164677715122571	ENSDARG00000113977	1	31	32	Deisy	0.032258064516129	0.03125
IPR023608	Protein-glutamine gamma-glutamyltransferase, animal	1/31	11/25024	0.0135455151849446	0.0422398339289394	0.0164677715122571	ENSDARG00000093381	1	31	32	Deisy	0.032258064516129	0.03125
IPR001102	Transglutaminase, N-terminal	1/31	12/25024	0.0147680830108454	0.0422398339289394	0.0164677715122571	ENSDARG00000093381	1	31	32	Deisy	0.032258064516129	0.03125
IPR008958	Transglutaminase, C-terminal	1/31	12/25024	0.0147680830108454	0.0422398339289394	0.0164677715122571	ENSDARG00000093381	1	31	32	Deisy	0.032258064516129	0.03125
IPR036238	Transglutaminase, C-terminal domain superfamily	1/31	12/25024	0.0147680830108454	0.0422398339289394	0.0164677715122571	ENSDARG00000093381	1	31	32	Deisy	0.032258064516129	0.03125
IPR002939	Chaperone DnaJ, C-terminal	1/31	13/25024	0.0159891844592172	0.0422398339289394	0.0164677715122571	ENSDARG00000051762	1	31	32	Deisy	0.032258064516129	0.03125
IPR008971	HSP40/DnaJ peptide-binding	1/31	13/25024	0.0159891844592172	0.0422398339289394	0.0164677715122571	ENSDARG00000051762	1	31	32	Deisy	0.032258064516129	0.03125
IPR002931	Transglutaminase-like	1/31	14/25024	0.0172088212303086	0.0422398339289394	0.0164677715122571	ENSDARG00000093381	1	31	32	Deisy	0.032258064516129	0.03125
IPR036985	Transglutaminase-like superfamily	1/31	14/25024	0.0172088212303086	0.0422398339289394	0.0164677715122571	ENSDARG00000093381	1	31	32	Deisy	0.032258064516129	0.03125
IPR009078	Ferritin-like superfamily	1/31	15/25024	0.0184269950224659	0.0432633796179635	0.0168668146658727	ENSDARG00000113977	1	31	32	Deisy	0.032258064516129	0.03125
IPR002181	Fibrinogen, alpha/beta/gamma chain, C-terminal globular domain	8/135	57/25024	7.69891855185316e-10	1.5782783031299e-07	1.47495071203924e-07	ENSDARG00000090783/ENSDARG00000094845/ENSDARG00000094408/ENSDARG00000096586/ENSDARG00000038681/ENSDARG00000092806/ENSDARG00000093877/ENSDARG00000110574	8	135	141	Anna	0.0592592592592593	0.0567375886524823
IPR036056	Fibrinogen-like, C-terminal	8/135	62/25024	1.54013598213974e-09	1.57863938169324e-07	1.47528815131281e-07	ENSDARG00000090783/ENSDARG00000094845/ENSDARG00000094408/ENSDARG00000096586/ENSDARG00000038681/ENSDARG00000092806/ENSDARG00000093877/ENSDARG00000110574	8	135	141	Anna	0.0592592592592593	0.0567375886524823
IPR000971	Globin	3/135	23/25024	0.000251265056397576	0.0103018673123006	0.00962741900302292	ENSDARG00000109344/ENSDARG00000045144/ENSDARG00000038147	3	135	141	Anna	0.0222222222222222	0.0212765957446809
IPR009050	Globin-like superfamily	3/135	23/25024	0.000251265056397576	0.0103018673123006	0.00962741900302292	ENSDARG00000109344/ENSDARG00000045144/ENSDARG00000038147	3	135	141	Anna	0.0222222222222222	0.0212765957446809
IPR012292	Globin/Protoglobin	3/135	23/25024	0.000251265056397576	0.0103018673123006	0.00962741900302292	ENSDARG00000109344/ENSDARG00000045144/ENSDARG00000038147	3	135	141	Anna	0.0222222222222222	0.0212765957446809
IPR000601	PKD domain	2/135	10/25024	0.00126368701125601	0.0431759728845804	0.0403493045699288	ENSDARG00000091298/ENSDARG00000033760	2	135	141	Anna	0.0148148148148148	0.0141843971631206
IPR017977	Zona pellucida domain, conserved site	2/27	13/25024	8.6806724999988e-05	0.00135520493092405	0.00046362273952665	ENSDARG00000052779/ENSDARG00000109626	2	27	56	Connor	0.0740740740740741	0.0357142857142857
IPR019742	Alpha-2-macroglobulin, conserved site	2/27	20/25024	0.000210469072428414	0.00135520493092405	0.00046362273952665	ENSDARG00000041685/ENSDARG00000041645	2	27	56	Connor	0.0740740740740741	0.0357142857142857
IPR002890	Alpha-2-macroglobulin, N-terminal	2/27	23/25024	0.00027969710824373	0.00135520493092405	0.00046362273952665	ENSDARG00000041685/ENSDARG00000041645	2	27	56	Connor	0.0740740740740741	0.0357142857142857
IPR009048	Alpha-macroglobulin, receptor-binding	2/27	23/25024	0.00027969710824373	0.00135520493092405	0.00046362273952665	ENSDARG00000041685/ENSDARG00000041645	2	27	56	Connor	0.0740740740740741	0.0357142857142857
IPR019565	Alpha-2-macroglobulin, thiol-ester bond-forming	2/27	23/25024	0.00027969710824373	0.00135520493092405	0.00046362273952665	ENSDARG00000041685/ENSDARG00000041645	2	27	56	Connor	0.0740740740740741	0.0357142857142857
IPR001599	Alpha-2-macroglobulin	2/27	24/25024	0.000304921109457912	0.00135520493092405	0.00046362273952665	ENSDARG00000041685/ENSDARG00000041645	2	27	56	Connor	0.0740740740740741	0.0357142857142857
IPR011625	Alpha-2-macroglobulin, N-terminal 2	2/27	24/25024	0.000304921109457912	0.00135520493092405	0.00046362273952665	ENSDARG00000041685/ENSDARG00000041645	2	27	56	Connor	0.0740740740740741	0.0357142857142857
IPR011626	Alpha-macroglobulin complement component	2/27	24/25024	0.000304921109457912	0.00135520493092405	0.00046362273952665	ENSDARG00000041685/ENSDARG00000041645	2	27	56	Connor	0.0740740740740741	0.0357142857142857
IPR036595	Alpha-macroglobulin, receptor-binding domain superfamily	2/27	24/25024	0.000304921109457912	0.00135520493092405	0.00046362273952665	ENSDARG00000041685/ENSDARG00000041645	2	27	56	Connor	0.0740740740740741	0.0357142857142857
IPR008930	Terpenoid cyclases/protein prenyltransferase alpha-alpha toroid	2/27	28/25024	0.000416499209361757	0.00166599683744703	0.000569946286495036	ENSDARG00000041685/ENSDARG00000041645	2	27	56	Connor	0.0740740740740741	0.0357142857142857
IPR001507	Zona pellucida domain	2/27	57/25024	0.00172497003371474	0.00627261830441724	0.00214589573572169	ENSDARG00000052779/ENSDARG00000109626	2	27	56	Connor	0.0740740740740741	0.0357142857142857
IPR029020	Ammonium/urea transporter	1/27	10/25024	0.010739327019924	0.0353032613002443	0.012077431497452	ENSDARG00000051914	1	27	56	Connor	0.037037037037037	0.0178571428571429
IPR014756	Immunoglobulin E-set	2/27	157/25024	0.0123871310591657	0.0353032613002443	0.012077431497452	ENSDARG00000041685/ENSDARG00000041645	2	27	56	Connor	0.0740740740740741	0.0357142857142857
IPR002861	Reeler domain	1/27	13/25024	0.0139394089842169	0.0353032613002443	0.012077431497452	ENSDARG00000060622	1	27	56	Connor	0.037037037037037	0.0178571428571429
IPR036852	Peptidase S8/S53 domain superfamily	1/27	13/25024	0.0139394089842169	0.0353032613002443	0.012077431497452	ENSDARG00000051914	1	27	56	Connor	0.037037037037037	0.0178571428571429
IPR000837	AP-1 transcription factor	1/27	14/25024	0.0150038860526038	0.0353032613002443	0.012077431497452	ENSDARG00000015355	1	27	56	Connor	0.037037037037037	0.0178571428571429
IPR029069	HotDog domain superfamily	1/27	14/25024	0.0150038860526038	0.0353032613002443	0.012077431497452	ENSDARG00000054534	1	27	56	Connor	0.037037037037037	0.0178571428571429
IPR020902	Actin/actin-like conserved site	1/27	17/25024	0.0181906820005296	0.0404237377789548	0.0138291734506951	ENSDARG00000004658	1	27	56	Connor	0.037037037037037	0.0178571428571429
IPR002913	START domain	1/27	21/25024	0.0224243022269478	0.0446082083335727	0.0152607028509591	ENSDARG00000054534	1	27	56	Connor	0.037037037037037	0.0178571428571429
IPR000538	Link domain	1/27	22/25024	0.0234799573019336	0.0446082083335727	0.0152607028509591	ENSDARG00000068516	1	27	56	Connor	0.037037037037037	0.0178571428571429
IPR003886	NIDO domain	1/27	22/25024	0.0234799573019336	0.0446082083335727	0.0152607028509591	ENSDARG00000113076	1	27	56	Connor	0.037037037037037	0.0178571428571429
IPR004000	Actin family	1/27	23/25024	0.024534514583465	0.0446082083335727	0.0152607028509591	ENSDARG00000004658	1	27	56	Connor	0.037037037037037	0.0178571428571429
IPR001506	Peptidase M12A	3/41	18/25024	3.27460071798225e-06	0.000187501081867881	6.77537295044976e-05	ENSDARG00000037533/ENSDARG00000040683/ENSDARG00000029747	3	41	106	Henry	0.0731707317073171	0.0283018867924528
IPR000998	MAM domain	3/41	26/25024	1.0339156128357e-05	0.000187501081867881	6.77537295044976e-05	ENSDARG00000037533/ENSDARG00000040683/ENSDARG00000029747	3	41	106	Henry	0.0731707317073171	0.0283018867924528
IPR002401	Cytochrome P450, E-class, group I	4/41	85/25024	1.14060123784107e-05	0.000187501081867881	6.77537295044976e-05	ENSDARG00000042980/ENSDARG00000070775/ENSDARG00000103295/ENSDARG00000042953	4	41	106	Henry	0.0975609756097561	0.0377358490566038
IPR017972	Cytochrome P450, conserved site	4/41	87/25024	1.25092943526962e-05	0.000187501081867881	6.77537295044976e-05	ENSDARG00000042980/ENSDARG00000070775/ENSDARG00000103295/ENSDARG00000042953	4	41	106	Henry	0.0975609756097561	0.0377358490566038
IPR001128	Cytochrome P450	4/41	97/25024	1.92432285834674e-05	0.000187501081867881	6.77537295044976e-05	ENSDARG00000042980/ENSDARG00000070775/ENSDARG00000103295/ENSDARG00000042953	4	41	106	Henry	0.0975609756097561	0.0377358490566038
IPR036396	Cytochrome P450 superfamily	4/41	97/25024	1.92432285834674e-05	0.000187501081867881	6.77537295044976e-05	ENSDARG00000042980/ENSDARG00000070775/ENSDARG00000103295/ENSDARG00000042953	4	41	106	Henry	0.0975609756097561	0.0377358490566038
IPR008974	TRAF-like	3/41	32/25024	1.95896652697787e-05	0.000187501081867881	6.77537295044976e-05	ENSDARG00000037533/ENSDARG00000040683/ENSDARG00000029747	3	41	106	Henry	0.0731707317073171	0.0283018867924528
IPR006026	Peptidase, metallopeptidase	3/41	45/25024	5.52208730778678e-05	0.000462474812027143	0.000167115800104074	ENSDARG00000037533/ENSDARG00000040683/ENSDARG00000029747	3	41	106	Henry	0.0731707317073171	0.0283018867924528
IPR036188	FAD/NAD(P)-binding domain superfamily	3/41	68/25024	0.000189994143214907	0.0014144008439332	0.000511095356016709	ENSDARG00000092976/ENSDARG00000099525/ENSDARG00000009160	3	41	106	Henry	0.0731707317073171	0.0283018867924528
IPR002937	Amine oxidase	2/41	15/25024	0.000271313261623662	0.00181779885287854	0.000656863686036235	ENSDARG00000092976/ENSDARG00000099525	2	41	106	Henry	0.0487804878048781	0.0188679245283019
IPR002083	MATH/TRAF domain	2/41	18/25024	0.000394112805958001	0.00240050527265328	0.000867425314548711	ENSDARG00000037533/ENSDARG00000029747	2	41	106	Henry	0.0487804878048781	0.0188679245283019
IPR024079	Metallopeptidase, catalytic domain superfamily	3/41	92/25024	0.000463282913642358	0.00258666293450316	0.000934693597699494	ENSDARG00000037533/ENSDARG00000040683/ENSDARG00000029747	3	41	106	Henry	0.0731707317073171	0.0283018867924528
IPR017849	Alkaline phosphatase-like, alpha/beta/alpha	2/41	32/25024	0.00125922705889909	0.00602630092473135	0.00217761070335933	ENSDARG00000053774/ENSDARG00000098063	2	41	106	Henry	0.0487804878048781	0.0188679245283019
IPR017850	Alkaline-phosphatase-like, core domain superfamily	2/41	32/25024	0.00125922705889909	0.00602630092473135	0.00217761070335933	ENSDARG00000053774/ENSDARG00000098063	2	41	106	Henry	0.0487804878048781	0.0188679245283019
IPR000859	CUB domain	2/41	66/25024	0.00525739668117039	0.0232323135971802	0.0083950229809135	ENSDARG00000100792/ENSDARG00000052057	2	41	106	Henry	0.0487804878048781	0.0188679245283019
IPR035914	Spermadhesin, CUB domain superfamily	2/41	68/25024	0.00557185844237331	0.0232323135971802	0.0083950229809135	ENSDARG00000100792/ENSDARG00000052057	2	41	106	Henry	0.0487804878048781	0.0188679245283019
IPR017853	Glycoside hydrolase superfamily	2/41	70/25024	0.00589476613659796	0.0232323135971802	0.0083950229809135	ENSDARG00000101629/ENSDARG00000009612	2	41	106	Henry	0.0487804878048781	0.0188679245283019
IPR001760	Opsin	7/140	25/25024	6.5166430533058e-11	1.51837783142025e-08	1.24159199226142e-08	ENSDARG00000097008/ENSDARG00000017274/ENSDARG00000115464/ENSDARG00000045677/ENSDARG00000052775/ENSDARG00000002193/ENSDARG00000044862	7	140	149	Terri	0.05	0.0469798657718121
IPR027430	Visual pigments (opsins) retinal binding site	7/140	35/25024	8.70120326666976e-10	1.01369018056703e-07	8.28904100666961e-08	ENSDARG00000097008/ENSDARG00000017274/ENSDARG00000115464/ENSDARG00000045677/ENSDARG00000052775/ENSDARG00000002193/ENSDARG00000044862	7	140	149	Terri	0.05	0.0469798657718121
IPR001508	Ionotropic glutamate receptor, metazoa	4/140	30/25024	2.29685238337782e-05	0.00131458553936414	0.00107494909701789	ENSDARG00000025728/ENSDARG00000034493/ENSDARG00000077560/ENSDARG00000086207	4	140	149	Terri	0.0285714285714286	0.0268456375838926
IPR006028	Gamma-aminobutyric acid A receptor/Glycine receptor alpha	4/140	30/25024	2.29685238337782e-05	0.00131458553936414	0.00107494909701789	ENSDARG00000075058/ENSDARG00000114822/ENSDARG00000100032/ENSDARG00000075012	4	140	149	Terri	0.0285714285714286	0.0268456375838926
IPR019594	Ionotropic glutamate receptor, L-glutamate and glycine-binding domain	4/140	32/25024	2.98780915377629e-05	0.00131458553936414	0.00107494909701789	ENSDARG00000025728/ENSDARG00000034493/ENSDARG00000077560/ENSDARG00000086207	4	140	149	Terri	0.0285714285714286	0.0268456375838926
IPR001320	Ionotropic glutamate receptor	4/140	33/25024	3.38519881381324e-05	0.00131458553936414	0.00107494909701789	ENSDARG00000025728/ENSDARG00000034493/ENSDARG00000077560/ENSDARG00000086207	4	140	149	Terri	0.0285714285714286	0.0268456375838926
IPR015898	G-protein gamma-like domain	3/140	23/25024	0.000279616723337852	0.00814383706721495	0.0066592930163357	ENSDARG00000037925/ENSDARG00000103543/ENSDARG00000042970	3	140	149	Terri	0.0214285714285714	0.0201342281879195
IPR036284	G-protein gamma-like domain superfamily	3/140	23/25024	0.000279616723337852	0.00814383706721495	0.0066592930163357	ENSDARG00000037925/ENSDARG00000103543/ENSDARG00000042970	3	140	149	Terri	0.0214285714285714	0.0201342281879195
IPR001828	Receptor, ligand binding region	5/140	121/25024	0.000603034120732318	0.0117644948418285	0.00961993931046289	ENSDARG00000026820/ENSDARG00000025728/ENSDARG00000034493/ENSDARG00000077560/ENSDARG00000086207	5	140	149	Terri	0.0357142857142857	0.0335570469798658
IPR028082	Periplasmic binding protein-like I	5/140	124/25024	0.000673927098239928	0.0117644948418285	0.00961993931046289	ENSDARG00000026820/ENSDARG00000025728/ENSDARG00000034493/ENSDARG00000077560/ENSDARG00000086207	5	140	149	Terri	0.0357142857142857	0.0335570469798658
IPR006029	Neurotransmitter-gated ion-channel transmembrane domain	4/140	71/25024	0.000681956670713002	0.0117644948418285	0.00961993931046289	ENSDARG00000075058/ENSDARG00000114822/ENSDARG00000100032/ENSDARG00000075012	4	140	149	Terri	0.0285714285714286	0.0268456375838926
IPR036719	Neurotransmitter-gated ion-channel transmembrane domain superfamily	4/140	71/25024	0.000681956670713002	0.0117644948418285	0.00961993931046289	ENSDARG00000075058/ENSDARG00000114822/ENSDARG00000100032/ENSDARG00000075012	4	140	149	Terri	0.0285714285714286	0.0268456375838926
IPR006202	Neurotransmitter-gated ion-channel ligand-binding domain	4/140	72/25024	0.000718964513293773	0.0117644948418285	0.00961993931046289	ENSDARG00000075058/ENSDARG00000114822/ENSDARG00000100032/ENSDARG00000075012	4	140	149	Terri	0.0285714285714286	0.0268456375838926
IPR036734	Neurotransmitter-gated ion-channel ligand-binding domain superfamily	4/140	72/25024	0.000718964513293773	0.0117644948418285	0.00961993931046289	ENSDARG00000075058/ENSDARG00000114822/ENSDARG00000100032/ENSDARG00000075012	4	140	149	Terri	0.0285714285714286	0.0268456375838926
IPR006201	Neurotransmitter-gated ion-channel	4/140	73/25024	0.000757370912564067	0.0117644948418285	0.00961993931046289	ENSDARG00000075058/ENSDARG00000114822/ENSDARG00000100032/ENSDARG00000075012	4	140	149	Terri	0.0285714285714286	0.0268456375838926
IPR001770	G-protein, gamma subunit	2/140	16/25024	0.00354237671784462	0.0497464677026281	0.0406781597206944	ENSDARG00000103543/ENSDARG00000042970	2	140	149	Terri	0.0142857142857143	0.0134228187919463
IPR014775	L27 domain, C-terminal	2/140	17/25024	0.00400002221578361	0.0497464677026281	0.0406781597206944	ENSDARG00000058222/ENSDARG00000076872	2	140	149	Terri	0.0142857142857143	0.0134228187919463
IPR001464	Annexin	2/140	18/25024	0.00448358721783344	0.0497464677026281	0.0406781597206944	ENSDARG00000013613/ENSDARG00000100104	2	140	149	Terri	0.0142857142857143	0.0134228187919463
IPR018252	Annexin repeat, conserved site	2/140	18/25024	0.00448358721783344	0.0497464677026281	0.0406781597206944	ENSDARG00000013613/ENSDARG00000100104	2	140	149	Terri	0.0142857142857143	0.0134228187919463
IPR018502	Annexin repeat	2/140	18/25024	0.00448358721783344	0.0497464677026281	0.0406781597206944	ENSDARG00000013613/ENSDARG00000100104	2	140	149	Terri	0.0142857142857143	0.0134228187919463
IPR037104	Annexin superfamily	2/140	18/25024	0.00448358721783344	0.0497464677026281	0.0406781597206944	ENSDARG00000013613/ENSDARG00000100104	2	140	149	Terri	0.0142857142857143	0.0134228187919463
IPR013094	Alpha/beta hydrolase fold-3	2/20	10/25024	2.72040493570182e-05	0.000644223939094723	0.000226043487401657	ENSDARG00000102977/ENSDARG00000062087	2	20	23	Taamira	0.1	0.0869565217391304
IPR002401	Cytochrome P450, E-class, group I	3/20	85/25024	4.1353576673691e-05	0.000644223939094723	0.000226043487401657	ENSDARG00000101423/ENSDARG00000068493/ENSDARG00000104593	3	20	23	Taamira	0.15	0.130434782608696
IPR001128	Cytochrome P450	3/20	97/25024	6.1354660866164e-05	0.000644223939094723	0.000226043487401657	ENSDARG00000101423/ENSDARG00000068493/ENSDARG00000104593	3	20	23	Taamira	0.15	0.130434782608696
IPR036396	Cytochrome P450 superfamily	3/20	97/25024	6.1354660866164e-05	0.000644223939094723	0.000226043487401657	ENSDARG00000101423/ENSDARG00000068493/ENSDARG00000104593	3	20	23	Taamira	0.15	0.130434782608696
IPR035595	UDP-glycosyltransferase family, conserved site	2/20	24/25024	0.000165735217776491	0.00139217582932253	0.000488482747130711	ENSDARG00000093640/ENSDARG00000016479	2	20	23	Taamira	0.1	0.0869565217391304
IPR002213	UDP-glucuronosyl/UDP-glucosyltransferase	2/20	30/25024	0.000260462937216311	0.00182324056051418	0.000639733530004976	ENSDARG00000093640/ENSDARG00000016479	2	20	23	Taamira	0.1	0.0869565217391304
IPR011527	ABC transporter type 1, transmembrane domain	2/20	35/25024	0.000355412702936937	0.00186591669041892	0.000654707610673306	ENSDARG00000014031/ENSDARG00000021787	2	20	23	Taamira	0.1	0.0869565217391304
IPR036640	ABC transporter type 1, transmembrane domain superfamily	2/20	35/25024	0.000355412702936937	0.00186591669041892	0.000654707610673306	ENSDARG00000014031/ENSDARG00000021787	2	20	23	Taamira	0.1	0.0869565217391304
IPR017871	ABC transporter, conserved site	2/20	56/25024	0.000910683586978701	0.00424985673923394	0.00149117780323998	ENSDARG00000014031/ENSDARG00000021787	2	20	23	Taamira	0.1	0.0869565217391304
IPR003439	ABC transporter-like	2/20	60/25024	0.00104469170611379	0.00438770516567792	0.00153954567216769	ENSDARG00000014031/ENSDARG00000021787	2	20	23	Taamira	0.1	0.0869565217391304
IPR029058	Alpha/Beta hydrolase fold	2/20	147/25024	0.00607556539276833	0.0231976133178427	0.00813951344485709	ENSDARG00000102977/ENSDARG00000062087	2	20	23	Taamira	0.1	0.0869565217391304
IPR003593	AAA+ ATPase domain	2/20	171/25024	0.0081355312665272	0.0262747644437215	0.00921921559428823	ENSDARG00000014031/ENSDARG00000021787	2	20	23	Taamira	0.1	0.0869565217391304
IPR019817	Interferon regulatory factor, conserved site	1/20	11/25024	0.00875825481457382	0.0262747644437215	0.00921921559428823	ENSDARG00000043249	1	20	23	Taamira	0.05	0.0434782608695652
IPR022357	Major intrinsic protein, conserved site	1/20	11/25024	0.00875825481457382	0.0262747644437215	0.00921921559428823	ENSDARG00000007086	1	20	23	Taamira	0.05	0.0434782608695652
IPR001346	Interferon regulatory factor DNA-binding domain	1/20	13/25024	0.0103428152496085	0.0289598826989037	0.0101613623504925	ENSDARG00000043249	1	20	23	Taamira	0.05	0.0434782608695652
IPR000425	Major intrinsic protein	1/20	19/25024	0.0150820710528105	0.0368207943463618	0.0129195769636357	ENSDARG00000007086	1	20	23	Taamira	0.05	0.0434782608695652
IPR008069	Cytochrome P450, E-class, group I, CYP2D-like	1/20	20/25024	0.0158698478406104	0.0368207943463618	0.0129195769636357	ENSDARG00000104593	1	20	23	Taamira	0.05	0.0434782608695652
IPR023271	Aquaporin-like	1/20	20/25024	0.0158698478406104	0.0368207943463618	0.0129195769636357	ENSDARG00000007086	1	20	23	Taamira	0.05	0.0434782608695652
IPR004826	Basic leucine zipper domain, Maf-type	1/20	21/25024	0.0166570260138303	0.0368207943463618	0.0129195769636357	ENSDARG00000089697	1	20	23	Taamira	0.05	0.0434782608695652
IPR008917	Transcription factor, Skn-1-like, DNA-binding domain superfamily	1/20	26/25024	0.0205839527342487	0.0432263007419223	0.0151671230673412	ENSDARG00000089697	1	20	23	Taamira	0.05	0.0434782608695652
IPR000306	FYVE zinc finger	1/20	31/25024	0.0244959786083808	0.0446086954512566	0.0156521738425462	ENSDARG00000102435	1	20	23	Taamira	0.05	0.0434782608695652
IPR001164	Arf GTPase activating protein	1/20	33/25024	0.0260566287283411	0.0446086954512566	0.0156521738425462	ENSDARG00000087492	1	20	23	Taamira	0.05	0.0434782608695652
IPR037278	ARFGAP/RecO-like zinc finger	1/20	33/25024	0.0260566287283411	0.0446086954512566	0.0156521738425462	ENSDARG00000087492	1	20	23	Taamira	0.05	0.0434782608695652
IPR038508	ArfGAP domain superfamily	1/20	33/25024	0.0260566287283411	0.0446086954512566	0.0156521738425462	ENSDARG00000087492	1	20	23	Taamira	0.05	0.0434782608695652
IPR004843	Calcineurin-like phosphoesterase domain, ApaH type	1/20	35/25024	0.0276149067079208	0.0446086954512566	0.0156521738425462	ENSDARG00000101456	1	20	23	Taamira	0.05	0.0434782608695652
IPR029052	Metallo-dependent phosphatase-like	1/20	35/25024	0.0276149067079208	0.0446086954512566	0.0156521738425462	ENSDARG00000101456	1	20	23	Taamira	0.05	0.0434782608695652
IPR017455	Zinc finger, FYVE-related	1/20	37/25024	0.0291708159632065	0.0453768248316545	0.0159216929233875	ENSDARG00000102435	1	20	23	Taamira	0.05	0.0434782608695652
IPR001849	Pleckstrin homology domain	2/20	355/25024	0.0322223220421004	0.0483334830631506	0.0169591168642634	ENSDARG00000102435/ENSDARG00000087492	2	20	23	Taamira	0.1	0.0869565217391304
IPR004827	Basic-leucine zipper domain	7/54	86/25024	6.85936636888733e-10	5.76186774986536e-08	3.39358125618637e-08	ENSDARG00000043531/ENSDARG00000020133/ENSDARG00000042725/ENSDARG00000023217/ENSDARG00000031683/ENSDARG00000074378/ENSDARG00000007823	7	54	56	Karan	0.12962962962963	0.125
IPR008343	Mitogen-activated protein (MAP) kinase phosphatase	3/54	10/25024	1.12768064437057e-06	4.73625870635639e-05	2.78952580449562e-05	ENSDARG00000019307/ENSDARG00000098108/ENSDARG00000100515	3	54	56	Karan	0.0555555555555556	0.0535714285714286
IPR024950	Dual specificity phosphatase	4/54	47/25024	3.22382750949047e-06	7.13952739619997e-05	4.20498480728569e-05	ENSDARG00000019307/ENSDARG00000098108/ENSDARG00000094836/ENSDARG00000100515	4	54	56	Karan	0.0740740740740741	0.0714285714285714
IPR000837	AP-1 transcription factor	3/54	14/25024	3.39977495057141e-06	7.13952739619997e-05	4.20498480728569e-05	ENSDARG00000020133/ENSDARG00000031683/ENSDARG00000007823	3	54	56	Karan	0.0555555555555556	0.0535714285714286
IPR020422	Dual specificity protein phosphatase domain	4/54	53/25024	5.2421273216404e-06	8.80677390035588e-05	5.18694703404419e-05	ENSDARG00000019307/ENSDARG00000098108/ENSDARG00000094836/ENSDARG00000100515	4	54	56	Karan	0.0740740740740741	0.0714285714285714
IPR000340	Dual specificity phosphatase, catalytic domain	4/54	65/25024	1.18902471356645e-05	0.000166463459899303	9.80423886624967e-05	ENSDARG00000019307/ENSDARG00000098108/ENSDARG00000094836/ENSDARG00000100515	4	54	56	Karan	0.0740740740740741	0.0714285714285714
IPR001763	Rhodanese-like domain	3/54	25/25024	2.11240040700596e-05	0.000250350040399888	0.000147449271914721	ENSDARG00000019307/ENSDARG00000098108/ENSDARG00000100515	3	54	56	Karan	0.0555555555555556	0.0535714285714286
IPR036873	Rhodanese-like domain superfamily	3/54	26/25024	2.38428609904655e-05	0.000250350040399888	0.000147449271914721	ENSDARG00000019307/ENSDARG00000098108/ENSDARG00000100515	3	54	56	Karan	0.0555555555555556	0.0535714285714286
IPR016130	Protein-tyrosine phosphatase, active site	4/54	108/25024	8.78767115807838e-05	0.000820182641420649	0.000483064964245245	ENSDARG00000019307/ENSDARG00000098108/ENSDARG00000094836/ENSDARG00000100515	4	54	56	Karan	0.0740740740740741	0.0714285714285714
IPR000387	Tyrosine specific protein phosphatases domain	4/54	121/25024	0.000136448373052547	0.00114616633364139	0.000675060371944178	ENSDARG00000019307/ENSDARG00000098108/ENSDARG00000094836/ENSDARG00000100515	4	54	56	Karan	0.0740740740740741	0.0714285714285714
IPR029021	Protein-tyrosine phosphatase-like	4/54	149/25024	0.000302917857517455	0.00231319091195147	0.00136240567495889	ENSDARG00000019307/ENSDARG00000098108/ENSDARG00000094836/ENSDARG00000100515	4	54	56	Karan	0.0740740740740741	0.0714285714285714
IPR002068	Alpha crystallin/Hsp20 domain	2/54	14/25024	0.000409067820128509	0.00264320745313806	0.0015567763195174	ENSDARG00000002204/ENSDARG00000078674	2	54	56	Karan	0.037037037037037	0.0357142857142857
IPR031107	Small heat shock protein HSP20	2/54	14/25024	0.000409067820128509	0.00264320745313806	0.0015567763195174	ENSDARG00000002204/ENSDARG00000078674	2	54	56	Karan	0.037037037037037	0.0357142857142857
IPR006208	Glycoprotein hormone subunit beta	2/54	15/25024	0.000471348526747713	0.00282809116048628	0.00166566772610094	ENSDARG00000042934/ENSDARG00000023062	2	54	56	Karan	0.037037037037037	0.0357142857142857
IPR000884	Thrombospondin type-1 (TSP1) repeat	3/54	86/25024	0.000856475563981145	0.00423199690437742	0.00249252950508445	ENSDARG00000103519/ENSDARG00000042934/ENSDARG00000023062	3	54	56	Karan	0.0555555555555556	0.0535714285714286
IPR003595	Protein-tyrosine phosphatase, catalytic	3/54	86/25024	0.000856475563981145	0.00423199690437742	0.00249252950508445	ENSDARG00000019307/ENSDARG00000098108/ENSDARG00000100515	3	54	56	Karan	0.0555555555555556	0.0535714285714286
IPR036383	Thrombospondin type-1 (TSP1) repeat superfamily	3/54	86/25024	0.000856475563981145	0.00423199690437742	0.00249252950508445	ENSDARG00000103519/ENSDARG00000042934/ENSDARG00000023062	3	54	56	Karan	0.0555555555555556	0.0535714285714286
IPR008917	Transcription factor, Skn-1-like, DNA-binding domain superfamily	2/54	26/25024	0.00143691210251899	0.00670558981175527	0.00394940753323932	ENSDARG00000043531/ENSDARG00000074378	2	54	56	Karan	0.037037037037037	0.0357142857142857
IPR000867	Insulin-like growth factor-binding protein, IGFBP	2/54	31/25024	0.00204174055350389	0.00902664244706983	0.00531644354651982	ENSDARG00000042934/ENSDARG00000023062	2	54	56	Karan	0.037037037037037	0.0357142857142857
IPR008978	HSP20-like chaperone	2/54	32/25024	0.00217485192507812	0.0091343780853281	0.00537989686729851	ENSDARG00000002204/ENSDARG00000078674	2	54	56	Karan	0.037037037037037	0.0357142857142857
IPR006207	Cystine knot, C-terminal	2/54	35/25024	0.00259816515068124	0.010392660602725	0.00612099058055229	ENSDARG00000042934/ENSDARG00000023062	2	54	56	Karan	0.037037037037037	0.0357142857142857
IPR001007	VWFC domain	2/54	52/25024	0.00565611598727655	0.0215960792241468	0.0127194952823922	ENSDARG00000042934/ENSDARG00000023062	2	54	56	Karan	0.037037037037037	0.0357142857142857
IPR002153	Transient receptor potential channel, canonical	3/157	14/25024	8.38236680021341e-05	0.00422321598637145	0.00370081443636077	ENSDARG00000060837/ENSDARG00000079469/ENSDARG00000059792	3	157	189	Sabrina	0.0191082802547771	0.0158730158730159
IPR017979	GPCR, family 3, conserved site	5/157	74/25024	0.000103637599720478	0.00422321598637145	0.00370081443636077	ENSDARG00000114798/ENSDARG00000059397/ENSDARG00000055920/ENSDARG00000008095/ENSDARG00000098546	5	157	189	Sabrina	0.0318471337579618	0.0264550264550265
IPR001828	Receptor, ligand binding region	6/157	121/25024	0.00011758289244531	0.00422321598637145	0.00370081443636077	ENSDARG00000114798/ENSDARG00000059397/ENSDARG00000060264/ENSDARG00000055920/ENSDARG00000008095/ENSDARG00000098546	6	157	189	Sabrina	0.0382165605095541	0.0317460317460317
IPR011500	GPCR, family 3, nine cysteines domain	5/157	77/25024	0.000125208964657853	0.00422321598637145	0.00370081443636077	ENSDARG00000114798/ENSDARG00000059397/ENSDARG00000055920/ENSDARG00000008095/ENSDARG00000098546	5	157	189	Sabrina	0.0318471337579618	0.0264550264550265
IPR038550	GPCR, family 3, nine cysteines domain superfamily	5/157	77/25024	0.000125208964657853	0.00422321598637145	0.00370081443636077	ENSDARG00000114798/ENSDARG00000059397/ENSDARG00000055920/ENSDARG00000008095/ENSDARG00000098546	5	157	189	Sabrina	0.0318471337579618	0.0264550264550265
IPR028082	Periplasmic binding protein-like I	6/157	124/25024	0.000134527318554219	0.00422321598637145	0.00370081443636077	ENSDARG00000114798/ENSDARG00000059397/ENSDARG00000060264/ENSDARG00000055920/ENSDARG00000008095/ENSDARG00000098546	6	157	189	Sabrina	0.0382165605095541	0.0317460317460317
IPR000337	GPCR, family 3	5/157	80/25024	0.000150063512206092	0.00422321598637145	0.00370081443636077	ENSDARG00000114798/ENSDARG00000059397/ENSDARG00000055920/ENSDARG00000008095/ENSDARG00000098546	5	157	189	Sabrina	0.0318471337579618	0.0264550264550265
IPR000922	D-galactoside/L-rhamnose binding SUEL lectin domain	4/157	46/25024	0.000198199796459898	0.0043383733225111	0.00380172708999102	ENSDARG00000106684/ENSDARG00000086221/ENSDARG00000116290/ENSDARG00000056024	4	157	189	Sabrina	0.0254777070063694	0.0211640211640212
IPR004073	GPCR, family 3, vomeronasal receptor, type 2	4/157	46/25024	0.000198199796459898	0.0043383733225111	0.00380172708999102	ENSDARG00000114798/ENSDARG00000055920/ENSDARG00000008095/ENSDARG00000098546	4	157	189	Sabrina	0.0254777070063694	0.0211640211640212
IPR017978	GPCR family 3, C-terminal	5/157	89/25024	0.000247636599986888	0.0048784410197417	0.00427498972608944	ENSDARG00000114798/ENSDARG00000059397/ENSDARG00000055920/ENSDARG00000008095/ENSDARG00000098546	5	157	189	Sabrina	0.0318471337579618	0.0264550264550265
IPR002962	Peropsin	2/157	11/25024	0.00207275324528769	0.0371211263019704	0.0325293332274814	ENSDARG00000103674/ENSDARG00000024208	2	157	189	Sabrina	0.0127388535031847	0.0105820105820106
IPR004729	Transient receptor potential channel	2/157	12/25024	0.00247707741652406	0.0375372500811723	0.0328939835068782	ENSDARG00000060837/ENSDARG00000079469	2	157	189	Sabrina	0.0127388535031847	0.0105820105820106
IPR013555	Transient receptor ion channel domain	2/157	12/25024	0.00247707741652406	0.0375372500811723	0.0328939835068782	ENSDARG00000060837/ENSDARG00000079469	2	157	189	Sabrina	0.0127388535031847	0.0105820105820106
IPR000408	Regulator of chromosome condensation, RCC1	4/185	26/25024	3.80625650657307e-05	0.00803874308263866	0.00767531812546134	ENSDARG00000112274/ENSDARG00000059936/ENSDARG00000074424/ENSDARG00000090687	4	185	199	Trayvon	0.0216216216216216	0.0201005025125628
IPR009091	Regulator of chromosome condensation 1/beta-lactamase-inhibitor protein II	4/185	28/25024	5.15304043758889e-05	0.00803874308263866	0.00767531812546134	ENSDARG00000112274/ENSDARG00000059936/ENSDARG00000074424/ENSDARG00000090687	4	185	199	Trayvon	0.0216216216216216	0.0201005025125628
IPR015422	Pyridoxal phosphate-dependent transferase domain 1	4/185	40/25024	0.000214625525995762	0.0223210547035592	0.0213119381953686	ENSDARG00000012199/ENSDARG00000078425/ENSDARG00000035120/ENSDARG00000006031	4	185	199	Trayvon	0.0216216216216216	0.0201005025125628
IPR015421	Pyridoxal phosphate-dependent transferase, major domain	4/185	48/25024	0.000436402887456524	0.0272315401772871	0.0260004246631992	ENSDARG00000012199/ENSDARG00000078425/ENSDARG00000035120/ENSDARG00000006031	4	185	199	Trayvon	0.0216216216216216	0.0201005025125628
IPR015424	Pyridoxal phosphate-dependent transferase	4/185	48/25024	0.000436402887456524	0.0272315401772871	0.0260004246631992	ENSDARG00000012199/ENSDARG00000078425/ENSDARG00000035120/ENSDARG00000006031	4	185	199	Trayvon	0.0216216216216216	0.0201005025125628
IPR001841	Zinc finger, RING-type	17/301	432/25024	2.17223471016445e-05	0.00858032710514959	0.0080029699848164	ENSDARG00000052527/ENSDARG00000068637/ENSDARG00000101178/ENSDARG00000114575/ENSDARG00000068582/ENSDARG00000092407/ENSDARG00000089138/ENSDARG00000059424/ENSDARG00000111097/ENSDARG00000105283/ENSDARG00000089538/ENSDARG00000005397/ENSDARG00000079312/ENSDARG00000034707/ENSDARG00000022891/ENSDARG00000034871/ENSDARG00000075593	17	301	341	Monet	0.0564784053156146	0.0498533724340176
IPR033116	Serine proteases, trypsin family, serine active site	3/54	106/25024	0.00156620075851195	0.0441554663461768	0.0316318399263547	ENSDARG00000088893/ENSDARG00000116457/ENSDARG00000114256	3	54	73	Meranda	0.0555555555555556	0.0410958904109589
IPR018114	Serine proteases, trypsin family, histidine active site	3/54	114/25024	0.00192861735890038	0.0441554663461768	0.0316318399263547	ENSDARG00000088893/ENSDARG00000116457/ENSDARG00000114256	3	54	73	Meranda	0.0555555555555556	0.0410958904109589
IPR000725	Olfactory receptor	3/54	119/25024	0.0021795400732805	0.0441554663461768	0.0316318399263547	ENSDARG00000105719/ENSDARG00000089994/ENSDARG00000086633	3	54	73	Meranda	0.0555555555555556	0.0410958904109589
IPR002957	Keratin, type I	2/54	34/25024	0.00245308146367649	0.0441554663461768	0.0316318399263547	ENSDARG00000019365/ENSDARG00000112424	2	54	73	Meranda	0.037037037037037	0.0273972602739726
IPR001314	Peptidase S1A, chymotrypsin family	3/54	136/25024	0.00318078919000736	0.0458033643361059	0.0328123516442864	ENSDARG00000088893/ENSDARG00000116457/ENSDARG00000114256	3	54	73	Meranda	0.0555555555555556	0.0410958904109589
IPR001254	Serine proteases, trypsin domain	3/54	148/25024	0.00403271478680684	0.0483925774416821	0.0346671972900939	ENSDARG00000088893/ENSDARG00000116457/ENSDARG00000114256	3	54	73	Meranda	0.0555555555555556	0.0410958904109589
IPR016024	Armadillo-type fold	29/796	354/25024	3.73760395200695e-06	0.00256399631107677	0.00232518309014327	ENSDARG00000116712/ENSDARG00000071424/ENSDARG00000020345/ENSDARG00000004184/ENSDARG00000069318/ENSDARG00000054224/ENSDARG00000103643/ENSDARG00000079625/ENSDARG00000074702/ENSDARG00000023999/ENSDARG00000030022/ENSDARG00000104889/ENSDARG00000077215/ENSDARG00000015059/ENSDARG00000041217/ENSDARG00000062258/ENSDARG00000100419/ENSDARG00000041022/ENSDARG00000061397/ENSDARG00000056138/ENSDARG00000060469/…	29	796	832	Hadeel	0.0364321608040201	0.0348557692307692
IPR036322	WD40-repeat-containing domain superfamily	25/796	310/25024	2.23622819092339e-05	0.00767026269486722	0.00695584663597749	ENSDARG00000060477/ENSDARG00000060835/ENSDARG00000107858/ENSDARG00000100810/ENSDARG00000060207/ENSDARG00000062083/ENSDARG00000013472/ENSDARG00000001777/ENSDARG00000069006/ENSDARG00000045911/ENSDARG00000102274/ENSDARG00000060249/ENSDARG00000002787/ENSDARG00000035357/ENSDARG00000062310/ENSDARG00000059760/ENSDARG00000002538/ENSDARG00000022974/ENSDARG00000060469/ENSDARG00000045019/ENSDARG00000086150/…	25	796	832	Hadeel	0.0314070351758794	0.0300480769230769
IPR004088	K Homology domain, type 1	8/796	41/25024	3.81141622470081e-05	0.00849658379680223	0.00770520335109731	ENSDARG00000061864/ENSDARG00000022614/ENSDARG00000058369/ENSDARG00000016260/ENSDARG00000114343/ENSDARG00000098334/ENSDARG00000002026/ENSDARG00000086896	8	796	832	Hadeel	0.0100502512562814	0.00961538461538462
IPR011989	Armadillo-like helical	18/796	196/25024	5.88420256217447e-05	0.00849658379680223	0.00770520335109731	ENSDARG00000071424/ENSDARG00000020345/ENSDARG00000054224/ENSDARG00000103643/ENSDARG00000023999/ENSDARG00000104889/ENSDARG00000015059/ENSDARG00000062258/ENSDARG00000112522/ENSDARG00000061397/ENSDARG00000056138/ENSDARG00000060469/ENSDARG00000059553/ENSDARG00000058419/ENSDARG00000055885/ENSDARG00000100082/ENSDARG00000003189/ENSDARG00000111868	18	796	832	Hadeel	0.0226130653266332	0.0216346153846154
IPR036612	K Homology domain, type 1 superfamily	8/796	45/25024	7.68591498329392e-05	0.00849658379680223	0.00770520335109731	ENSDARG00000061864/ENSDARG00000022614/ENSDARG00000058369/ENSDARG00000016260/ENSDARG00000114343/ENSDARG00000098334/ENSDARG00000002026/ENSDARG00000086896	8	796	832	Hadeel	0.0100502512562814	0.00961538461538462
IPR015943	WD40/YVTN repeat-like-containing domain superfamily	27/796	377/25024	8.41122740691157e-05	0.00849658379680223	0.00770520335109731	ENSDARG00000061976/ENSDARG00000060477/ENSDARG00000060835/ENSDARG00000034178/ENSDARG00000107858/ENSDARG00000100810/ENSDARG00000060207/ENSDARG00000013472/ENSDARG00000019235/ENSDARG00000069006/ENSDARG00000045911/ENSDARG00000102274/ENSDARG00000002787/ENSDARG00000035357/ENSDARG00000062310/ENSDARG00000059760/ENSDARG00000002538/ENSDARG00000022974/ENSDARG00000060469/ENSDARG00000059654/ENSDARG00000045019/…	27	796	832	Hadeel	0.0339195979899497	0.0324519230769231
IPR017986	WD40-repeat-containing domain	21/796	258/25024	8.66998346612473e-05	0.00849658379680223	0.00770520335109731	ENSDARG00000060477/ENSDARG00000107858/ENSDARG00000100810/ENSDARG00000060207/ENSDARG00000062083/ENSDARG00000013472/ENSDARG00000069006/ENSDARG00000045911/ENSDARG00000102274/ENSDARG00000060249/ENSDARG00000002787/ENSDARG00000035357/ENSDARG00000062310/ENSDARG00000059760/ENSDARG00000002538/ENSDARG00000022974/ENSDARG00000060469/ENSDARG00000045019/ENSDARG00000086150/ENSDARG00000042553/ENSDARG00000001729	21	796	832	Hadeel	0.0263819095477387	0.0252403846153846
IPR001680	WD40 repeat	22/796	292/25024	0.000182424182742978	0.0154741781348549	0.0140328974646298	ENSDARG00000060477/ENSDARG00000107858/ENSDARG00000100810/ENSDARG00000060207/ENSDARG00000062083/ENSDARG00000013472/ENSDARG00000069006/ENSDARG00000045911/ENSDARG00000102274/ENSDARG00000060249/ENSDARG00000002787/ENSDARG00000035357/ENSDARG00000062310/ENSDARG00000059760/ENSDARG00000002538/ENSDARG00000022974/ENSDARG00000060469/ENSDARG00000045019/ENSDARG00000086150/ENSDARG00000021557/ENSDARG00000042553/…	22	796	832	Hadeel	0.0276381909547739	0.0264423076923077
IPR004087	K Homology domain	7/796	39/25024	0.000203013998853782	0.0154741781348549	0.0140328974646298	ENSDARG00000061864/ENSDARG00000022614/ENSDARG00000058369/ENSDARG00000016260/ENSDARG00000114343/ENSDARG00000002026/ENSDARG00000086896	7	796	832	Hadeel	0.00879396984924623	0.00841346153846154
IPR000159	Ras-associating (RA) domain	8/796	54/25024	0.000288424618878983	0.0197859288550982	0.0179430473428925	ENSDARG00000017004/ENSDARG00000005482/ENSDARG00000074723/ENSDARG00000061732/ENSDARG00000033804/ENSDARG00000045485/ENSDARG00000100518/ENSDARG00000087921	8	796	832	Hadeel	0.0100502512562814	0.00961538461538462
IPR000306	FYVE zinc finger	6/796	31/25024	0.000378951059809177	0.0236327660935541	0.0214315862533228	ENSDARG00000104500/ENSDARG00000078022/ENSDARG00000045528/ENSDARG00000003642/ENSDARG00000040131/ENSDARG00000078652	6	796	832	Hadeel	0.00753768844221105	0.00721153846153846
IPR003594	Histidine kinase/HSP90-like ATPase	5/796	24/25024	0.000826297535138334	0.045490940016353	0.0412538676533138	ENSDARG00000056679/ENSDARG00000000476/ENSDARG00000029150/ENSDARG00000114173/ENSDARG00000114206	5	796	832	Hadeel	0.00628140703517588	0.00600961538461538
IPR035979	RNA-binding domain superfamily	20/796	285/25024	0.000862073207306981	0.045490940016353	0.0412538676533138	ENSDARG00000000489/ENSDARG00000073847/ENSDARG00000056475/ENSDARG00000018618/ENSDARG00000007045/ENSDARG00000104559/ENSDARG00000021184/ENSDARG00000043757/ENSDARG00000074023/ENSDARG00000059360/ENSDARG00000004452/ENSDARG00000014569/ENSDARG00000090788/ENSDARG00000078966/ENSDARG00000060521/ENSDARG00000062146/ENSDARG00000017439/ENSDARG00000059654/ENSDARG00000010238/ENSDARG00000111312	20	796	832	Hadeel	0.0251256281407035	0.0240384615384615
IPR000330	SNF2-related, N-terminal domain	6/796	37/25024	0.00101763640847065	0.0465399050807242	0.0422051310460458	ENSDARG00000075612/ENSDARG00000060687/ENSDARG00000102265/ENSDARG00000063031/ENSDARG00000091538/ENSDARG00000075543	6	796	832	Hadeel	0.00753768844221105	0.00721153846153846
IPR017455	Zinc finger, FYVE-related	6/796	37/25024	0.00101763640847065	0.0465399050807242	0.0422051310460458	ENSDARG00000104500/ENSDARG00000078022/ENSDARG00000045528/ENSDARG00000003642/ENSDARG00000040131/ENSDARG00000078652	6	796	832	Hadeel	0.00753768844221105	0.00721153846153846
IPR000463	Cytosolic fatty-acid binding	2/37	26/25024	0.000676047221404243	0.0279205098946494	0.0148639133135459	ENSDARG00000038439/ENSDARG00000044566	2	37	44	Maa'iz	0.0540540540540541	0.0454545454545455
IPR031259	Intracellular lipid binding protein	2/37	27/25024	0.000729451566476164	0.0279205098946494	0.0148639133135459	ENSDARG00000038439/ENSDARG00000044566	2	37	44	Maa'iz	0.0540540540540541	0.0454545454545455
IPR032466	Metal-dependent hydrolase	2/37	31/25024	0.000962776203263771	0.0279205098946494	0.0148639133135459	ENSDARG00000038293/ENSDARG00000068181	2	37	44	Maa'iz	0.0540540540540541	0.0454545454545455
IPR012674	Calycin	2/37	42/25024	0.00176454147010842	0.0383787769748582	0.0204315328117817	ENSDARG00000038439/ENSDARG00000044566	2	37	44	Maa'iz	0.0540540540540541	0.0454545454545455
IPR005036	CBM21 (carbohydrate binding type-21) domain	3/366	11/25024	0.000469271677547986	0.0375199146396173	0.0358035584854194	ENSDARG00000014554/ENSDARG00000015657/ENSDARG00000097877	3	366	425	Ashley	0.00819672131147541	0.00705882352941176
IPR038175	CBM21 domain superfamily	3/366	11/25024	0.000469271677547986	0.0375199146396173	0.0358035584854194	ENSDARG00000014554/ENSDARG00000015657/ENSDARG00000097877	3	366	425	Ashley	0.00819672131147541	0.00705882352941176
IPR018000	Neurotransmitter-gated ion-channel, conserved site	6/366	68/25024	0.000479315229961261	0.0375199146396173	0.0358035584854194	ENSDARG00000099181/ENSDARG00000087224/ENSDARG00000108118/ENSDARG00000059891/ENSDARG00000058736/ENSDARG00000043902	6	366	425	Ashley	0.0163934426229508	0.0141176470588235
IPR006029	Neurotransmitter-gated ion-channel transmembrane domain	6/366	71/25024	0.000604610396607396	0.0375199146396173	0.0358035584854194	ENSDARG00000099181/ENSDARG00000087224/ENSDARG00000108118/ENSDARG00000059891/ENSDARG00000058736/ENSDARG00000043902	6	366	425	Ashley	0.0163934426229508	0.0141176470588235
IPR036719	Neurotransmitter-gated ion-channel transmembrane domain superfamily	6/366	71/25024	0.000604610396607396	0.0375199146396173	0.0358035584854194	ENSDARG00000099181/ENSDARG00000087224/ENSDARG00000108118/ENSDARG00000059891/ENSDARG00000058736/ENSDARG00000043902	6	366	425	Ashley	0.0163934426229508	0.0141176470588235
IPR006202	Neurotransmitter-gated ion-channel ligand-binding domain	6/366	72/25024	0.00065157041014615	0.0375199146396173	0.0358035584854194	ENSDARG00000099181/ENSDARG00000087224/ENSDARG00000108118/ENSDARG00000059891/ENSDARG00000058736/ENSDARG00000043902	6	366	425	Ashley	0.0163934426229508	0.0141176470588235
IPR036734	Neurotransmitter-gated ion-channel ligand-binding domain superfamily	6/366	72/25024	0.00065157041014615	0.0375199146396173	0.0358035584854194	ENSDARG00000099181/ENSDARG00000087224/ENSDARG00000108118/ENSDARG00000059891/ENSDARG00000058736/ENSDARG00000043902	6	366	425	Ashley	0.0163934426229508	0.0141176470588235
IPR006201	Neurotransmitter-gated ion-channel	6/366	73/25024	0.000701306815693782	0.0375199146396173	0.0358035584854194	ENSDARG00000099181/ENSDARG00000087224/ENSDARG00000108118/ENSDARG00000059891/ENSDARG00000058736/ENSDARG00000043902	6	366	425	Ashley	0.0163934426229508	0.0141176470588235
IPR000725	Olfactory receptor	8/106	119/25024	4.21627503851615e-08	5.81845955315229e-06	4.97076636119799e-06	ENSDARG00000041032/ENSDARG00000091143/ENSDARG00000090931/ENSDARG00000095417/ENSDARG00000094462/ENSDARG00000025600/ENSDARG00000044336/ENSDARG00000106963	8	106	134	Samantha	0.0754716981132075	0.0597014925373134
IPR032454	Histone H2A, C-terminal domain	16/509	36/25024	3.41648996790907e-18	1.02836348034063e-15	8.88287391656358e-16	ENSDARG00000110809/ENSDARG00000103015/ENSDARG00000113481/ENSDARG00000099123/ENSDARG00000115875/ENSDARG00000100024/ENSDARG00000051736/ENSDARG00000105400/ENSDARG00000105314/ENSDARG00000113800/ENSDARG00000086591/ENSDARG00000109458/ENSDARG00000114133/ENSDARG00000112593/ENSDARG00000100279/ENSDARG00000086552	16	509	526	Burhaan	0.031434184675835	0.0304182509505703
IPR002119	Histone H2A	16/509	38/25024	1.00153493474093e-17	1.5073100767851e-15	1.30199541516321e-15	ENSDARG00000110809/ENSDARG00000103015/ENSDARG00000113481/ENSDARG00000099123/ENSDARG00000115875/ENSDARG00000100024/ENSDARG00000051736/ENSDARG00000105400/ENSDARG00000105314/ENSDARG00000113800/ENSDARG00000086591/ENSDARG00000109458/ENSDARG00000114133/ENSDARG00000112593/ENSDARG00000100279/ENSDARG00000086552	16	509	526	Burhaan	0.031434184675835	0.0304182509505703
IPR032458	Histone H2A conserved site	15/509	33/25024	2.55010081152308e-17	2.55860114756149e-15	2.21008736998667e-15	ENSDARG00000110809/ENSDARG00000103015/ENSDARG00000113481/ENSDARG00000099123/ENSDARG00000115875/ENSDARG00000100024/ENSDARG00000051736/ENSDARG00000105400/ENSDARG00000105314/ENSDARG00000113800/ENSDARG00000109458/ENSDARG00000114133/ENSDARG00000112593/ENSDARG00000100279/ENSDARG00000086552	15	509	526	Burhaan	0.0294695481335953	0.0285171102661597
IPR009072	Histone-fold	27/509	162/25024	3.53707011553609e-17	2.66164526194091e-15	2.29909557509846e-15	ENSDARG00000110809/ENSDARG00000103015/ENSDARG00000113481/ENSDARG00000099123/ENSDARG00000105484/ENSDARG00000115875/ENSDARG00000114169/ENSDARG00000109737/ENSDARG00000100024/ENSDARG00000051736/ENSDARG00000105374/ENSDARG00000105400/ENSDARG00000105314/ENSDARG00000113800/ENSDARG00000086591/ENSDARG00000109458/ENSDARG00000114133/ENSDARG00000112593/ENSDARG00000100279/ENSDARG00000112491/ENSDARG00000086552/…	27	509	526	Burhaan	0.0530451866404715	0.0513307984790875
IPR007125	Histone H2A/H2B/H3	21/509	98/25024	5.92757039866699e-16	3.56839737999753e-14	3.08233660730684e-14	ENSDARG00000110809/ENSDARG00000103015/ENSDARG00000113481/ENSDARG00000099123/ENSDARG00000105484/ENSDARG00000115875/ENSDARG00000114169/ENSDARG00000109737/ENSDARG00000100024/ENSDARG00000051736/ENSDARG00000105374/ENSDARG00000105400/ENSDARG00000105314/ENSDARG00000113800/ENSDARG00000086591/ENSDARG00000109458/ENSDARG00000114133/ENSDARG00000112593/ENSDARG00000100279/ENSDARG00000086552/ENSDARG00000020504	21	509	526	Burhaan	0.0412573673870334	0.0399239543726236
IPR005819	Histone H5	11/509	24/25024	4.35522367719249e-13	2.1848705447249e-11	1.88726359345008e-11	ENSDARG00000110841/ENSDARG00000091905/ENSDARG00000076766/ENSDARG00000032637/ENSDARG00000074012/ENSDARG00000105350/ENSDARG00000105431/ENSDARG00000105430/ENSDARG00000051735/ENSDARG00000105502/ENSDARG00000051718	11	509	526	Burhaan	0.0216110019646365	0.0209125475285171
IPR005818	Linker histone H1/H5, domain H15	11/509	27/25024	2.1526960041618e-12	9.25659281789574e-11	7.99572801545812e-11	ENSDARG00000110841/ENSDARG00000091905/ENSDARG00000076766/ENSDARG00000032637/ENSDARG00000074012/ENSDARG00000105350/ENSDARG00000105431/ENSDARG00000105430/ENSDARG00000051735/ENSDARG00000105502/ENSDARG00000051718	11	509	526	Burhaan	0.0216110019646365	0.0209125475285171
IPR033762	MCM OB domain	7/509	10/25024	1.57400082104093e-10	5.92217808916651e-09	5.11550266838303e-09	ENSDARG00000013528/ENSDARG00000024204/ENSDARG00000074326/ENSDARG00000102798/ENSDARG00000019507/ENSDARG00000040041/ENSDARG00000057683	7	509	526	Burhaan	0.0137524557956778	0.0133079847908745
IPR001208	MCM domain	7/509	11/25024	4.25255896134498e-10	1.28002024736484e-08	1.10566532994969e-08	ENSDARG00000013528/ENSDARG00000024204/ENSDARG00000074326/ENSDARG00000102798/ENSDARG00000019507/ENSDARG00000040041/ENSDARG00000057683	7	509	526	Burhaan	0.0137524557956778	0.0133079847908745
IPR031327	Mini-chromosome maintenance protein	7/509	11/25024	4.25255896134498e-10	1.28002024736484e-08	1.10566532994969e-08	ENSDARG00000013528/ENSDARG00000024204/ENSDARG00000074326/ENSDARG00000102798/ENSDARG00000019507/ENSDARG00000040041/ENSDARG00000057683	7	509	526	Burhaan	0.0137524557956778	0.0133079847908745
IPR012340	Nucleic acid-binding, OB-fold	13/509	83/25024	1.26645655395768e-08	3.46548566128419e-07	2.99344276389997e-07	ENSDARG00000004692/ENSDARG00000013528/ENSDARG00000079015/ENSDARG00000024204/ENSDARG00000074326/ENSDARG00000038505/ENSDARG00000002613/ENSDARG00000060041/ENSDARG00000102798/ENSDARG00000019507/ENSDARG00000040041/ENSDARG00000037188/ENSDARG00000057683	13	509	526	Burhaan	0.0255402750491159	0.0247148288973384
IPR036388	Winged helix-like DNA-binding domain superfamily	23/509	280/25024	1.76745949318766e-08	4.43337756207904e-07	3.82949556857325e-07	ENSDARG00000110841/ENSDARG00000091905/ENSDARG00000076766/ENSDARG00000032637/ENSDARG00000074012/ENSDARG00000105350/ENSDARG00000105431/ENSDARG00000105430/ENSDARG00000051735/ENSDARG00000105502/ENSDARG00000051718/ENSDARG00000069910/ENSDARG00000017315/ENSDARG00000043275/ENSDARG00000003200/ENSDARG00000018165/ENSDARG00000037892/ENSDARG00000077089/ENSDARG00000057323/ENSDARG00000070463/ENSDARG00000008986/…	23	509	526	Burhaan	0.0451866404715128	0.0437262357414449
IPR036390	Winged helix DNA-binding domain superfamily	22/509	266/25024	3.19642470193986e-08	7.40095257910691e-07	6.39284940387972e-07	ENSDARG00000110841/ENSDARG00000091905/ENSDARG00000076766/ENSDARG00000032637/ENSDARG00000074012/ENSDARG00000105350/ENSDARG00000105431/ENSDARG00000105430/ENSDARG00000051735/ENSDARG00000105502/ENSDARG00000051718/ENSDARG00000069910/ENSDARG00000017315/ENSDARG00000003200/ENSDARG00000018165/ENSDARG00000037892/ENSDARG00000077089/ENSDARG00000057323/ENSDARG00000070463/ENSDARG00000008986/ENSDARG00000009942/…	22	509	526	Burhaan	0.0432220039292731	0.0418250950570342
IPR000504	RNA recognition motif domain	21/509	256/25024	7.55675612385211e-08	1.6247025666282e-06	1.40339756585825e-06	ENSDARG00000011564/ENSDARG00000079717/ENSDARG00000040881/ENSDARG00000059246/ENSDARG00000089302/ENSDARG00000109297/ENSDARG00000017315/ENSDARG00000038695/ENSDARG00000052617/ENSDARG00000057321/ENSDARG00000053810/ENSDARG00000057484/ENSDARG00000040031/ENSDARG00000016516/ENSDARG00000005551/ENSDARG00000100636/ENSDARG00000036386/ENSDARG00000015325/ENSDARG00000036162/ENSDARG00000036675/ENSDARG00000099865	21	509	526	Burhaan	0.0412573673870334	0.0399239543726236
IPR019821	Kinesin motor domain, conserved site	9/509	46/25024	3.13457977120919e-07	6.29005674089311e-06	5.43327160342927e-06	ENSDARG00000062187/ENSDARG00000071009/ENSDARG00000063385/ENSDARG00000008022/ENSDARG00000044491/ENSDARG00000001558/ENSDARG00000010948/ENSDARG00000102624/ENSDARG00000076228	9	509	526	Burhaan	0.0176817288801572	0.0171102661596958
IPR035979	RNA-binding domain superfamily	21/509	285/25024	4.56071845379208e-07	8.57985159119634e-06	7.41116748741213e-06	ENSDARG00000011564/ENSDARG00000079717/ENSDARG00000040881/ENSDARG00000059246/ENSDARG00000089302/ENSDARG00000109297/ENSDARG00000017315/ENSDARG00000038695/ENSDARG00000052617/ENSDARG00000057321/ENSDARG00000053810/ENSDARG00000057484/ENSDARG00000040031/ENSDARG00000016516/ENSDARG00000005551/ENSDARG00000100636/ENSDARG00000036386/ENSDARG00000015325/ENSDARG00000036162/ENSDARG00000036675/ENSDARG00000099865	21	509	526	Burhaan	0.0412573673870334	0.0399239543726236
IPR012677	Nucleotide-binding alpha-beta plait domain superfamily	21/509	287/25024	5.11528438566142e-07	9.0570623534358e-06	7.82337611924687e-06	ENSDARG00000011564/ENSDARG00000079717/ENSDARG00000040881/ENSDARG00000059246/ENSDARG00000089302/ENSDARG00000109297/ENSDARG00000017315/ENSDARG00000038695/ENSDARG00000052617/ENSDARG00000057321/ENSDARG00000053810/ENSDARG00000057484/ENSDARG00000040031/ENSDARG00000016516/ENSDARG00000005551/ENSDARG00000100636/ENSDARG00000036386/ENSDARG00000015325/ENSDARG00000036162/ENSDARG00000036675/ENSDARG00000099865	21	509	526	Burhaan	0.0412573673870334	0.0399239543726236
IPR001752	Kinesin motor domain	9/509	56/25024	1.79986144662921e-06	3.0097683079744e-05	2.5997998673533e-05	ENSDARG00000062187/ENSDARG00000071009/ENSDARG00000063385/ENSDARG00000008022/ENSDARG00000044491/ENSDARG00000001558/ENSDARG00000010948/ENSDARG00000102624/ENSDARG00000076228	9	509	526	Burhaan	0.0176817288801572	0.0171102661596958
IPR027640	Kinesin-like protein	9/509	59/25024	2.82827087015017e-06	4.48057648376422e-05	3.87026540125813e-05	ENSDARG00000062187/ENSDARG00000071009/ENSDARG00000063385/ENSDARG00000008022/ENSDARG00000044491/ENSDARG00000001558/ENSDARG00000010948/ENSDARG00000102624/ENSDARG00000076228	9	509	526	Burhaan	0.0176817288801572	0.0171102661596958
IPR025766	ADD domain	4/509	10/25024	3.22320156558717e-05	0.000485091835620869	0.000419016203526332	ENSDARG00000057863/ENSDARG00000057830/ENSDARG00000052402/ENSDARG00000111746	4	509	526	Burhaan	0.00785854616895874	0.00760456273764259
IPR001163	LSM domain, eukaryotic/archaea-type	5/509	22/25024	6.75168320959986e-05	0.000967741260042647	0.000835922683093317	ENSDARG00000090854/ENSDARG00000076283/ENSDARG00000036995/ENSDARG00000105037/ENSDARG00000011648	5	509	526	Burhaan	0.00982318271119843	0.00950570342205323
IPR010920	LSM domain superfamily	5/509	25/25024	0.000129528473944401	0.00172806396666651	0.00149267983831658	ENSDARG00000090854/ENSDARG00000076283/ENSDARG00000036995/ENSDARG00000105037/ENSDARG00000011648	5	509	526	Burhaan	0.00982318271119843	0.00950570342205323
IPR014001	Helicase superfamily 1/2, ATP-binding domain	10/509	116/25024	0.000132044754928006	0.00172806396666651	0.00149267983831658	ENSDARG00000035074/ENSDARG00000044622/ENSDARG00000002479/ENSDARG00000092134/ENSDARG00000077516/ENSDARG00000077089/ENSDARG00000018623/ENSDARG00000006225/ENSDARG00000015111/ENSDARG00000057738	10	509	526	Burhaan	0.0196463654223969	0.0190114068441065
IPR000313	PWWP domain	5/509	28/25024	0.000227852254915136	0.00285764703039399	0.0024683994282473	ENSDARG00000104710/ENSDARG00000057863/ENSDARG00000057830/ENSDARG00000052402/ENSDARG00000111746	5	509	526	Burhaan	0.00982318271119843	0.00950570342205323
IPR001650	Helicase, C-terminal	9/509	108/25024	0.000365841185564133	0.00440472787419217	0.00380474832986699	ENSDARG00000044622/ENSDARG00000002479/ENSDARG00000092134/ENSDARG00000077516/ENSDARG00000077089/ENSDARG00000018623/ENSDARG00000006225/ENSDARG00000015111/ENSDARG00000057738	9	509	526	Burhaan	0.0176817288801572	0.0171102661596958
IPR004367	Cyclin, C-terminal domain	4/509	21/25024	0.000769019395275307	0.00890287838376413	0.00769019395275307	ENSDARG00000105046/ENSDARG00000036180/ENSDARG00000034855/ENSDARG00000011094	4	509	526	Burhaan	0.00785854616895874	0.00760456273764259
IPR029063	S-adenosyl-L-methionine-dependent methyltransferase	10/509	147/25024	0.000880410503240007	0.00981494672130526	0.0084780270682371	ENSDARG00000045140/ENSDARG00000095224/ENSDARG00000074588/ENSDARG00000057863/ENSDARG00000057830/ENSDARG00000070278/ENSDARG00000063212/ENSDARG00000052402/ENSDARG00000030756/ENSDARG00000111746	10	509	526	Burhaan	0.0196463654223969	0.0190114068441065
IPR036961	Kinesin motor domain superfamily	9/509	125/25024	0.00105673996859535	0.0113599546624	0.00981258542267109	ENSDARG00000062187/ENSDARG00000071009/ENSDARG00000063385/ENSDARG00000008022/ENSDARG00000044491/ENSDARG00000001558/ENSDARG00000010948/ENSDARG00000102624/ENSDARG00000076228	9	509	526	Burhaan	0.0176817288801572	0.0171102661596958
IPR003316	E2F/DP family, winged-helix DNA-binding domain	3/509	12/25024	0.00160508453733927	0.0166596705427283	0.0143904130933866	ENSDARG00000057323/ENSDARG00000070463/ENSDARG00000008986	3	509	526	Burhaan	0.00589390962671906	0.00570342205323194
IPR001357	BRCT domain	4/509	27/25024	0.00204782868779396	0.0205465478341994	0.0177478486275477	ENSDARG00000086764/ENSDARG00000074796/ENSDARG00000058372/ENSDARG00000019529	4	509	526	Burhaan	0.00785854616895874	0.00760456273764259
IPR036397	Ribonuclease H superfamily	5/509	45/25024	0.00213334943791964	0.0207141348649616	0.0178926081890034	ENSDARG00000044622/ENSDARG00000045308/ENSDARG00000058533/ENSDARG00000027689/ENSDARG00000018891	5	509	526	Burhaan	0.00982318271119843	0.00950570342205323
IPR000164	Histone H3/CENP-A	4/509	28/25024	0.00235115809327376	0.0221155808148564	0.0191031595078493	ENSDARG00000105484/ENSDARG00000114169/ENSDARG00000105374/ENSDARG00000020504	4	509	526	Burhaan	0.00785854616895874	0.00760456273764259
IPR003593	AAA+ ATPase domain	10/509	171/25024	0.00271992325117466	0.0248089969273809	0.0214296983425882	ENSDARG00000013528/ENSDARG00000020289/ENSDARG00000115400/ENSDARG00000024204/ENSDARG00000009942/ENSDARG00000074326/ENSDARG00000025043/ENSDARG00000076590/ENSDARG00000040041/ENSDARG00000014274	10	509	526	Burhaan	0.0196463654223969	0.0190114068441065
IPR000253	Forkhead-associated (FHA) domain	5/509	48/25024	0.00284476634211688	0.0251845490875641	0.0217540955573644	ENSDARG00000086764/ENSDARG00000060109/ENSDARG00000025820/ENSDARG00000062187/ENSDARG00000040036	5	509	526	Burhaan	0.00982318271119843	0.00950570342205323
IPR000725	Olfactory receptor	16/232	119/25024	2.04608140347806e-14	5.31981164904295e-12	4.80290687342744e-12	ENSDARG00000068704/ENSDARG00000092558/ENSDARG00000093183/ENSDARG00000105708/ENSDARG00000105796/ENSDARG00000088846/ENSDARG00000041024/ENSDARG00000094714/ENSDARG00000105706/ENSDARG00000105730/ENSDARG00000013014/ENSDARG00000105827/ENSDARG00000098178/ENSDARG00000091791/ENSDARG00000043142/ENSDARG00000068659	16	232	290	Alely	0.0689655172413793	0.0551724137931034
IPR017979	GPCR, family 3, conserved site	9/232	74/25024	2.83780424987628e-08	2.62828501848997e-06	2.37290509766503e-06	ENSDARG00000091790/ENSDARG00000116427/ENSDARG00000023168/ENSDARG00000104552/ENSDARG00000056000/ENSDARG00000092523/ENSDARG00000098492/ENSDARG00000104430/ENSDARG00000098732	9	232	290	Alely	0.0387931034482759	0.0310344827586207
IPR011500	GPCR, family 3, nine cysteines domain	9/232	77/25024	4.04351541306149e-08	2.62828501848997e-06	2.37290509766503e-06	ENSDARG00000091790/ENSDARG00000116427/ENSDARG00000023168/ENSDARG00000104552/ENSDARG00000056000/ENSDARG00000092523/ENSDARG00000098492/ENSDARG00000104430/ENSDARG00000098732	9	232	290	Alely	0.0387931034482759	0.0310344827586207
IPR038550	GPCR, family 3, nine cysteines domain superfamily	9/232	77/25024	4.04351541306149e-08	2.62828501848997e-06	2.37290509766503e-06	ENSDARG00000091790/ENSDARG00000116427/ENSDARG00000023168/ENSDARG00000104552/ENSDARG00000056000/ENSDARG00000092523/ENSDARG00000098492/ENSDARG00000104430/ENSDARG00000098732	9	232	290	Alely	0.0387931034482759	0.0310344827586207
IPR000337	GPCR, family 3	9/232	80/25024	5.67421420121455e-08	2.95059138463156e-06	2.66389424604388e-06	ENSDARG00000091790/ENSDARG00000116427/ENSDARG00000023168/ENSDARG00000104552/ENSDARG00000056000/ENSDARG00000092523/ENSDARG00000098492/ENSDARG00000104430/ENSDARG00000098732	9	232	290	Alely	0.0387931034482759	0.0310344827586207
IPR017978	GPCR family 3, C-terminal	9/232	89/25024	1.44689971986037e-07	6.26989878606159e-06	5.66067785138354e-06	ENSDARG00000091790/ENSDARG00000116427/ENSDARG00000023168/ENSDARG00000104552/ENSDARG00000056000/ENSDARG00000092523/ENSDARG00000098492/ENSDARG00000104430/ENSDARG00000098732	9	232	290	Alely	0.0387931034482759	0.0310344827586207
IPR004073	GPCR, family 3, vomeronasal receptor, type 2	7/232	46/25024	2.1162721531317e-07	7.86043942591773e-06	7.09667203230629e-06	ENSDARG00000116427/ENSDARG00000023168/ENSDARG00000104552/ENSDARG00000056000/ENSDARG00000098492/ENSDARG00000104430/ENSDARG00000098732	7	232	290	Alely	0.0301724137931034	0.0241379310344828
IPR001828	Receptor, ligand binding region	9/232	121/25024	1.98970820350109e-06	6.46655166137856e-05	5.83822275500979e-05	ENSDARG00000091790/ENSDARG00000116427/ENSDARG00000023168/ENSDARG00000104552/ENSDARG00000056000/ENSDARG00000092523/ENSDARG00000098492/ENSDARG00000104430/ENSDARG00000098732	9	232	290	Alely	0.0387931034482759	0.0310344827586207
IPR028082	Periplasmic binding protein-like I	9/232	124/25024	2.43984018647784e-06	7.04842720538043e-05	6.36355978461472e-05	ENSDARG00000091790/ENSDARG00000116427/ENSDARG00000023168/ENSDARG00000104552/ENSDARG00000056000/ENSDARG00000092523/ENSDARG00000098492/ENSDARG00000104430/ENSDARG00000098732	9	232	290	Alely	0.0387931034482759	0.0310344827586207
IPR017348	Serine/threonine-protein kinase pim-1/2/3	9/54	97/25024	6.22324682203534e-13	5.16529486228933e-11	3.79945595450579e-11	ENSDARG00000102529/ENSDARG00000101392/ENSDARG00000111422/ENSDARG00000058683/ENSDARG00000111173/ENSDARG00000110797/ENSDARG00000112750/ENSDARG00000071880/ENSDARG00000095734	9	54	87	Madeline	0.166666666666667	0.103448275862069
IPR023088	3'5'-cyclic nucleotide phosphodiesterase	4/292	24/25024	0.000160523396212656	0.0318530785211917	0.0315612220591394	ENSDARG00000063732/ENSDARG00000060875/ENSDARG00000051915/ENSDARG00000108939	4	292	325	Gerardo	0.0136986301369863	0.0123076923076923
IPR023174	3'5'-cyclic nucleotide phosphodiesterase, conserved site	4/292	25/25024	0.000189352258965047	0.0318530785211917	0.0315612220591394	ENSDARG00000063732/ENSDARG00000060875/ENSDARG00000051915/ENSDARG00000108939	4	292	325	Gerardo	0.0136986301369863	0.0123076923076923
IPR002073	3'5'-cyclic nucleotide phosphodiesterase, catalytic domain	4/292	26/25024	0.000221734919156651	0.0318530785211917	0.0315612220591394	ENSDARG00000063732/ENSDARG00000060875/ENSDARG00000051915/ENSDARG00000108939	4	292	325	Gerardo	0.0136986301369863	0.0123076923076923
IPR036971	3'5'-cyclic nucleotide phosphodiesterase, catalytic domain superfamily	4/292	27/25024	0.000257919664139204	0.0318530785211917	0.0315612220591394	ENSDARG00000063732/ENSDARG00000060875/ENSDARG00000051915/ENSDARG00000108939	4	292	325	Gerardo	0.0136986301369863	0.0123076923076923
IPR003607	HD/PDEase domain	4/292	30/25024	0.000391822599286469	0.0387120728095032	0.0383573702459386	ENSDARG00000063732/ENSDARG00000060875/ENSDARG00000051915/ENSDARG00000108939	4	292	325	Gerardo	0.0136986301369863	0.0123076923076923
IPR000725	Olfactory receptor	5/95	119/25024	9.20363498030695e-05	0.0133452707214451	0.0115287638174371	ENSDARG00000105775/ENSDARG00000102990/ENSDARG00000044338/ENSDARG00000105833/ENSDARG00000102662	5	95	119	Angel	0.0526315789473684	0.0420168067226891
IPR013106	Immunoglobulin V-set domain	7/95	380/25024	0.000619262597234307	0.0448965382994873	0.0387853942478329	ENSDARG00000096268/ENSDARG00000036743/ENSDARG00000111013/ENSDARG00000076132/ENSDARG00000096241/ENSDARG00000095949/ENSDARG00000088019	7	95	119	Angel	0.0736842105263158	0.0588235294117647
IPR003597	Immunoglobulin C1-set	4/68	66/25024	3.1653151222767e-05	0.00398829705406865	0.00276548584367333	ENSDARG00000058351/ENSDARG00000097275/ENSDARG00000069471/ENSDARG00000076483	4	68	78	Olivia	0.0588235294117647	0.0512820512820513
IPR000248	Angiotensin II receptor family	2/68	12/25024	0.000471839742388014	0.0297259037704449	0.0206119466411606	ENSDARG00000059348/ENSDARG00000041041	2	68	78	Olivia	0.0294117647058824	0.0256410256410256
IPR029063	S-adenosyl-L-methionine-dependent methyltransferase	18/837	147/25024	2.17325039098298e-06	0.00129960373380782	0.00129251207463725	ENSDARG00000035618/ENSDARG00000008105/ENSDARG00000008155/ENSDARG00000102865/ENSDARG00000070085/ENSDARG00000093070/ENSDARG00000069507/ENSDARG00000097465/ENSDARG00000036345/ENSDARG00000060256/ENSDARG00000116083/ENSDARG00000069857/ENSDARG00000060338/ENSDARG00000042057/ENSDARG00000054950/ENSDARG00000079080/ENSDARG00000068893/ENSDARG00000107511	18	837	864	Bailee	0.021505376344086	0.0208333333333333
IPR020479	Homeobox domain, metazoa	14/837	122/25024	5.94392863784858e-05	0.0177723466271673	0.0176753667388655	ENSDARG00000007009/ENSDARG00000035984/ENSDARG00000002933/ENSDARG00000013057/ENSDARG00000070954/ENSDARG00000011579/ENSDARG00000056819/ENSDARG00000042291/ENSDARG00000007941/ENSDARG00000057859/ENSDARG00000070351/ENSDARG00000026513/ENSDARG00000070340/ENSDARG00000078280	14	837	864	Bailee	0.016726403823178	0.0162037037037037
IPR000836	Phosphoribosyltransferase domain	5/837	19/25024	0.000325350873286591	0.0486399555563454	0.0483745377386643	ENSDARG00000074528/ENSDARG00000078973/ENSDARG00000014866/ENSDARG00000079416/ENSDARG00000011683	5	837	864	Bailee	0.00597371565113501	0.00578703703703704
IPR029057	Phosphoribosyltransferase-like	5/837	19/25024	0.000325350873286591	0.0486399555563454	0.0483745377386643	ENSDARG00000074528/ENSDARG00000078973/ENSDARG00000014866/ENSDARG00000079416/ENSDARG00000011683	5	837	864	Bailee	0.00597371565113501	0.00578703703703704
IPR025661	Cysteine peptidase, asparagine active site	9/34	24/25024	6.39017878220217e-21	1.42984601566666e-19	6.30042308004892e-20	ENSDARG00000074306/ENSDARG00000011701/ENSDARG00000089806/ENSDARG00000087651/ENSDARG00000100833/ENSDARG00000095254/ENSDARG00000039173/ENSDARG00000075527/ENSDARG00000079376	9	34	42	Vincent	0.264705882352941	0.214285714285714
IPR013201	Cathepsin propeptide inhibitor domain (I29)	9/34	25/25024	9.97566987674413e-21	1.42984601566666e-19	6.30042308004892e-20	ENSDARG00000074306/ENSDARG00000011701/ENSDARG00000089806/ENSDARG00000087651/ENSDARG00000100833/ENSDARG00000095254/ENSDARG00000039173/ENSDARG00000075527/ENSDARG00000079376	9	34	42	Vincent	0.264705882352941	0.214285714285714
IPR025660	Cysteine peptidase, histidine active site	9/34	25/25024	9.97566987674413e-21	1.42984601566666e-19	6.30042308004892e-20	ENSDARG00000074306/ENSDARG00000011701/ENSDARG00000089806/ENSDARG00000087651/ENSDARG00000100833/ENSDARG00000095254/ENSDARG00000039173/ENSDARG00000075527/ENSDARG00000079376	9	34	42	Vincent	0.264705882352941	0.214285714285714
IPR000668	Peptidase C1A, papain C-terminal	9/34	27/25024	2.28441913839378e-20	2.45575057377331e-19	1.08209327608126e-19	ENSDARG00000074306/ENSDARG00000011701/ENSDARG00000089806/ENSDARG00000087651/ENSDARG00000100833/ENSDARG00000095254/ENSDARG00000039173/ENSDARG00000075527/ENSDARG00000079376	9	34	42	Vincent	0.264705882352941	0.214285714285714
IPR013128	Peptidase C1A	9/34	33/25024	1.86968260407645e-19	1.60792703950574e-18	7.08511302597391e-19	ENSDARG00000074306/ENSDARG00000011701/ENSDARG00000089806/ENSDARG00000087651/ENSDARG00000100833/ENSDARG00000095254/ENSDARG00000039173/ENSDARG00000075527/ENSDARG00000079376	9	34	42	Vincent	0.264705882352941	0.214285714285714
IPR000971	Globin	8/34	23/25024	2.3047819060527e-18	1.23882027450332e-17	5.45869398801955e-18	ENSDARG00000089087/ENSDARG00000069735/ENSDARG00000079078/ENSDARG00000097011/ENSDARG00000109554/ENSDARG00000089475/ENSDARG00000116612/ENSDARG00000045142	8	34	42	Vincent	0.235294117647059	0.19047619047619
IPR009050	Globin-like superfamily	8/34	23/25024	2.3047819060527e-18	1.23882027450332e-17	5.45869398801955e-18	ENSDARG00000089087/ENSDARG00000069735/ENSDARG00000079078/ENSDARG00000097011/ENSDARG00000109554/ENSDARG00000089475/ENSDARG00000116612/ENSDARG00000045142	8	34	42	Vincent	0.235294117647059	0.19047619047619
IPR012292	Globin/Protoglobin	8/34	23/25024	2.3047819060527e-18	1.23882027450332e-17	5.45869398801955e-18	ENSDARG00000089087/ENSDARG00000069735/ENSDARG00000079078/ENSDARG00000097011/ENSDARG00000109554/ENSDARG00000089475/ENSDARG00000116612/ENSDARG00000045142	8	34	42	Vincent	0.235294117647059	0.19047619047619
IPR000169	Cysteine peptidase, cysteine active site	9/34	48/25024	8.02129581249262e-18	3.83239688819092e-17	1.6886938552616e-17	ENSDARG00000074306/ENSDARG00000011701/ENSDARG00000089806/ENSDARG00000087651/ENSDARG00000100833/ENSDARG00000095254/ENSDARG00000039173/ENSDARG00000075527/ENSDARG00000079376	9	34	42	Vincent	0.264705882352941	0.214285714285714
IPR002338	Haemoglobin, alpha-type	6/34	10/25024	8.25459377771162e-16	3.549475324416e-15	1.56402829472431e-15	ENSDARG00000069735/ENSDARG00000079078/ENSDARG00000097011/ENSDARG00000089475/ENSDARG00000116612/ENSDARG00000045142	6	34	42	Vincent	0.176470588235294	0.142857142857143
IPR002353	Type-2 ice-structuring protein	3/34	12/25024	4.99935692672318e-07	1.95429407135542e-06	8.6113325053605e-07	ENSDARG00000038321/ENSDARG00000069381/ENSDARG00000025783	3	34	42	Vincent	0.0882352941176471	0.0714285714285714
IPR018378	C-type lectin, conserved site	3/34	92/25024	0.000264947955953989	0.000949396842168462	0.000418338877822089	ENSDARG00000038321/ENSDARG00000069381/ENSDARG00000025783	3	34	42	Vincent	0.0882352941176471	0.0714285714285714
IPR001304	C-type lectin-like	3/34	165/25024	0.00144959491747418	0.00479481395779921	0.00211276992020528	ENSDARG00000038321/ENSDARG00000069381/ENSDARG00000025783	3	34	42	Vincent	0.0882352941176471	0.0714285714285714
IPR016186	C-type lectin-like/link domain superfamily	3/34	185/25024	0.00200974585532566	0.00617279084135738	0.00271995679668134	ENSDARG00000038321/ENSDARG00000069381/ENSDARG00000025783	3	34	42	Vincent	0.0882352941176471	0.0714285714285714
IPR016187	C-type lectin fold	3/34	194/25024	0.00230011052943338	0.0065936501843757	0.00290540277402112	ENSDARG00000038321/ENSDARG00000069381/ENSDARG00000025783	3	34	42	Vincent	0.0882352941176471	0.0714285714285714
IPR025476	Helitron helicase-like domain	1/34	10/25024	0.0135065985694656	0.0362989836554387	0.0159946562006829	ENSDARG00000114158	1	34	42	Vincent	0.0294117647058824	0.0238095238095238
IPR010285	DNA helicase Pif1-like	1/34	11/25024	0.0148474787025371	0.0375553873064174	0.016548273476512	ENSDARG00000114158	1	34	42	Vincent	0.0294117647058824	0.0238095238095238
IPR017977	Zona pellucida domain, conserved site	1/34	13/25024	0.0175239341063443	0.0386170998922166	0.0170161027676842	ENSDARG00000095409	1	34	42	Vincent	0.0294117647058824	0.0238095238095238
IPR025829	Zinc knuckle CX2CX3GHX4C	1/34	13/25024	0.0175239341063443	0.0386170998922166	0.0170161027676842	ENSDARG00000110591	1	34	42	Vincent	0.0294117647058824	0.0238095238095238
IPR001229	Jacalin-like lectin domain	1/34	14/25024	0.0188595139008499	0.0386170998922166	0.0170161027676842	ENSDARG00000105731	1	34	42	Vincent	0.0294117647058824	0.0238095238095238
IPR036404	Jacalin-like lectin domain superfamily	1/34	14/25024	0.0188595139008499	0.0386170998922166	0.0170161027676842	ENSDARG00000105731	1	34	42	Vincent	0.0294117647058824	0.0238095238095238
IPR001506	Peptidase M12A	1/34	18/25024	0.0241842330094714	0.0472691827003304	0.0208285260368653	ENSDARG00000019122	1	34	42	Vincent	0.0294117647058824	0.0238095238095238
IPR035892	C2 domain superfamily	16/227	215/25024	1.413031157621e-10	2.97378128272113e-08	2.44461218228704e-08	ENSDARG00000101606/ENSDARG00000030614/ENSDARG00000114018/ENSDARG00000061829/ENSDARG00000057913/ENSDARG00000019316/ENSDARG00000025189/ENSDARG00000030761/ENSDARG00000075830/ENSDARG00000014169/ENSDARG00000105490/ENSDARG00000101776/ENSDARG00000056105/ENSDARG00000070919/ENSDARG00000063180/ENSDARG00000061466	16	227	242	Elisabeth	0.0704845814977974	0.0661157024793388
IPR000008	C2 domain	15/227	187/25024	1.8881151001404e-10	2.97378128272113e-08	2.44461218228704e-08	ENSDARG00000101606/ENSDARG00000030614/ENSDARG00000114018/ENSDARG00000061829/ENSDARG00000057913/ENSDARG00000019316/ENSDARG00000025189/ENSDARG00000030761/ENSDARG00000075830/ENSDARG00000014169/ENSDARG00000105490/ENSDARG00000101776/ENSDARG00000056105/ENSDARG00000070919/ENSDARG00000061466	15	227	242	Elisabeth	0.066079295154185	0.0619834710743802
IPR001565	Synaptotagmin	7/227	26/25024	2.61750534913113e-09	2.74838061658769e-07	2.25932040661845e-07	ENSDARG00000030614/ENSDARG00000114018/ENSDARG00000057913/ENSDARG00000075830/ENSDARG00000014169/ENSDARG00000105490/ENSDARG00000056105	7	227	242	Elisabeth	0.0308370044052863	0.0289256198347107
IPR006020	PTB/PI domain	6/227	55/25024	1.04314068318859e-05	0.000821473288011016	0.000675296337011562	ENSDARG00000103848/ENSDARG00000074328/ENSDARG00000063314/ENSDARG00000102229/ENSDARG00000098909/ENSDARG00000078842	6	227	242	Elisabeth	0.026431718061674	0.0247933884297521
IPR010734	Copine	3/227	11/25024	0.000115188846762942	0.00604741445505445	0.00497130812345328	ENSDARG00000025189/ENSDARG00000070919/ENSDARG00000061466	3	227	242	Elisabeth	0.013215859030837	0.012396694214876
IPR037768	Copine, C2B domain	3/227	11/25024	0.000115188846762942	0.00604741445505445	0.00497130812345328	ENSDARG00000025189/ENSDARG00000070919/ENSDARG00000061466	3	227	242	Elisabeth	0.013215859030837	0.012396694214876
IPR000483	Cysteine-rich flanking region, C-terminal	6/227	92/25024	0.000194173549197218	0.00715120030249164	0.00587868095041919	ENSDARG00000103359/ENSDARG00000077569/ENSDARG00000078078/ENSDARG00000079781/ENSDARG00000055132/ENSDARG00000061970	6	227	242	Elisabeth	0.026431718061674	0.0247933884297521
IPR001320	Ionotropic glutamate receptor	4/227	33/25024	0.000219480436554706	0.00715120030249164	0.00587868095041919	ENSDARG00000021352/ENSDARG00000030376/ENSDARG00000101449/ENSDARG00000078151	4	227	242	Elisabeth	0.0176211453744493	0.0165289256198347
IPR003591	Leucine-rich repeat, typical subtype	9/227	226/25024	0.000233957763320855	0.00715120030249164	0.00587868095041919	ENSDARG00000103359/ENSDARG00000052713/ENSDARG00000077569/ENSDARG00000054575/ENSDARG00000078078/ENSDARG00000079781/ENSDARG00000055132/ENSDARG00000034165/ENSDARG00000061970	9	227	242	Elisabeth	0.039647577092511	0.0371900826446281
IPR001751	S100/Calbindin-D9k, conserved site	3/227	14/25024	0.000249048408173602	0.00715120030249164	0.00587868095041919	ENSDARG00000060846/ENSDARG00000078272/ENSDARG00000069766	3	227	242	Elisabeth	0.013215859030837	0.012396694214876
IPR003131	Potassium channel tetramerisation-type BTB domain	5/227	62/25024	0.000249724455007645	0.00715120030249164	0.00587868095041919	ENSDARG00000045893/ENSDARG00000088842/ENSDARG00000017108/ENSDARG00000062942/ENSDARG00000112775	5	227	242	Elisabeth	0.0220264317180617	0.0206611570247934
IPR003968	Potassium channel, voltage dependent, Kv	4/227	36/25024	0.000309290000261432	0.00811886250686259	0.00667415263722038	ENSDARG00000088842/ENSDARG00000017108/ENSDARG00000062942/ENSDARG00000112775	4	227	242	Elisabeth	0.0176211453744493	0.0165289256198347
IPR013098	Immunoglobulin I-set	9/227	240/25024	0.000363859811441151	0.00881660312338172	0.0072477338959128	ENSDARG00000022176/ENSDARG00000098161/ENSDARG00000077569/ENSDARG00000078078/ENSDARG00000055132/ENSDARG00000034165/ENSDARG00000086214/ENSDARG00000061970/ENSDARG00000040198	9	227	242	Elisabeth	0.039647577092511	0.0371900826446281
IPR028325	Voltage-gated potassium channel	4/227	48/25024	0.000938438090607761	0.0211148570386746	0.0173575767134969	ENSDARG00000088842/ENSDARG00000017108/ENSDARG00000062942/ENSDARG00000112775	4	227	242	Elisabeth	0.0176211453744493	0.0165289256198347
IPR027359	Voltage-dependent channel domain superfamily	5/227	85/25024	0.00106958259824914	0.0224612345632319	0.0184643732750378	ENSDARG00000037905/ENSDARG00000088842/ENSDARG00000017108/ENSDARG00000062942/ENSDARG00000112775	5	227	242	Elisabeth	0.0220264317180617	0.0206611570247934
IPR002126	Cadherin	6/227	129/25024	0.00117397132145629	0.0231125603911706	0.0189997990183057	ENSDARG00000031720/ENSDARG00000036424/ENSDARG00000103903/ENSDARG00000077023/ENSDARG00000099035/ENSDARG00000063264	6	227	242	Elisabeth	0.026431718061674	0.0247933884297521
IPR015919	Cadherin-like	6/227	132/25024	0.00132133941659452	0.0244836421310162	0.0201269038069506	ENSDARG00000031720/ENSDARG00000036424/ENSDARG00000103903/ENSDARG00000077023/ENSDARG00000099035/ENSDARG00000063264	6	227	242	Elisabeth	0.026431718061674	0.0247933884297521
IPR001478	PDZ domain	8/227	235/25024	0.00142774136832858	0.0249854739457502	0.0205394372285866	ENSDARG00000103848/ENSDARG00000074328/ENSDARG00000090564/ENSDARG00000071709/ENSDARG00000074865/ENSDARG00000063314/ENSDARG00000098823/ENSDARG00000108535	8	227	242	Elisabeth	0.0352422907488987	0.0330578512396694
IPR036034	PDZ superfamily	8/227	243/25024	0.00176221028514497	0.0292155915695086	0.0240168271548843	ENSDARG00000103848/ENSDARG00000074328/ENSDARG00000090564/ENSDARG00000071709/ENSDARG00000074865/ENSDARG00000063314/ENSDARG00000098823/ENSDARG00000108535	8	227	242	Elisabeth	0.0352422907488987	0.0330578512396694
IPR006028	Gamma-aminobutyric acid A receptor/Glycine receptor alpha	3/227	30/25024	0.00249611646624682	0.0393138343433874	0.0323181395103536	ENSDARG00000099096/ENSDARG00000070730/ENSDARG00000020901	3	227	242	Elisabeth	0.013215859030837	0.012396694214876
IPR013164	Cadherin, N-terminal	4/227	65/25024	0.00289641102867058	0.0425746086043989	0.0349986757449695	ENSDARG00000036424/ENSDARG00000077023/ENSDARG00000099035/ENSDARG00000063264	4	227	242	Elisabeth	0.0176211453744493	0.0165289256198347
IPR019594	Ionotropic glutamate receptor, L-glutamate and glycine-binding domain	3/227	32/25024	0.00300910962440564	0.0425746086043989	0.0349986757449695	ENSDARG00000021352/ENSDARG00000030376/ENSDARG00000101449	3	227	242	Elisabeth	0.013215859030837	0.012396694214876
IPR018000	Neurotransmitter-gated ion-channel, conserved site	4/227	68/25024	0.00341126838383404	0.0425746086043989	0.0349986757449695	ENSDARG00000099096/ENSDARG00000070730/ENSDARG00000113737/ENSDARG00000020901	4	227	242	Elisabeth	0.0176211453744493	0.0165289256198347
IPR001619	Sec1-like protein	2/227	10/25024	0.00351409467845832	0.0425746086043989	0.0349986757449695	ENSDARG00000056036/ENSDARG00000001994	2	227	242	Elisabeth	0.00881057268722467	0.00826446280991736
IPR027482	Sec1-like, domain 2	2/227	10/25024	0.00351409467845832	0.0425746086043989	0.0349986757449695	ENSDARG00000056036/ENSDARG00000001994	2	227	242	Elisabeth	0.00881057268722467	0.00826446280991736
IPR036045	Sec1-like superfamily	2/227	10/25024	0.00351409467845832	0.0425746086043989	0.0349986757449695	ENSDARG00000056036/ENSDARG00000001994	2	227	242	Elisabeth	0.00881057268722467	0.00826446280991736
IPR011992	EF-hand domain pair	9/227	335/25024	0.00366384402447521	0.0425756996905323	0.0349995726779313	ENSDARG00000100825/ENSDARG00000070266/ENSDARG00000075393/ENSDARG00000060846/ENSDARG00000078272/ENSDARG00000069766/ENSDARG00000056745/ENSDARG00000040198/ENSDARG00000105029	9	227	242	Elisabeth	0.039647577092511	0.0371900826446281
IPR035976	Sushi/SCR/CCP superfamily	4/227	70/25024	0.00378707489420769	0.0425756996905323	0.0349995726779313	ENSDARG00000001559/ENSDARG00000077920/ENSDARG00000076052/ENSDARG00000026335	4	227	242	Elisabeth	0.0176211453744493	0.0165289256198347
IPR000436	Sushi/SCR/CCP domain	4/227	71/25024	0.00398508809325798	0.0425756996905323	0.0349995726779313	ENSDARG00000001559/ENSDARG00000077920/ENSDARG00000076052/ENSDARG00000026335	4	227	242	Elisabeth	0.0176211453744493	0.0165289256198347
IPR006202	Neurotransmitter-gated ion-channel ligand-binding domain	4/227	72/25024	0.00418998949335398	0.0425756996905323	0.0349995726779313	ENSDARG00000099096/ENSDARG00000070730/ENSDARG00000113737/ENSDARG00000020901	4	227	242	Elisabeth	0.0176211453744493	0.0165289256198347
IPR036734	Neurotransmitter-gated ion-channel ligand-binding domain superfamily	4/227	72/25024	0.00418998949335398	0.0425756996905323	0.0349995726779313	ENSDARG00000099096/ENSDARG00000070730/ENSDARG00000113737/ENSDARG00000020901	4	227	242	Elisabeth	0.0176211453744493	0.0165289256198347
IPR006201	Neurotransmitter-gated ion-channel	4/227	73/25024	0.00440188879453636	0.0433310928212173	0.0356205474821034	ENSDARG00000099096/ENSDARG00000070730/ENSDARG00000113737/ENSDARG00000020901	4	227	242	Elisabeth	0.0176211453744493	0.0165289256198347
IPR003598	Immunoglobulin subtype 2	9/227	349/25024	0.004775543062338	0.0446240293647854	0.0366834126106507	ENSDARG00000022176/ENSDARG00000098161/ENSDARG00000077569/ENSDARG00000078078/ENSDARG00000055132/ENSDARG00000034165/ENSDARG00000086214/ENSDARG00000061970/ENSDARG00000040198	9	227	242	Elisabeth	0.039647577092511	0.0371900826446281
IPR027267	AH/BAR domain superfamily	5/227	120/25024	0.00481656189969112	0.0446240293647854	0.0366834126106507	ENSDARG00000039901/ENSDARG00000103529/ENSDARG00000032865/ENSDARG00000007663/ENSDARG00000099240	5	227	242	Elisabeth	0.0220264317180617	0.0206611570247934
IPR001828	Receptor, ligand binding region	5/227	121/25024	0.00498787527425442	0.0448908774682898	0.0369027764651605	ENSDARG00000061042/ENSDARG00000021352/ENSDARG00000040156/ENSDARG00000030376/ENSDARG00000101449	5	227	242	Elisabeth	0.0220264317180617	0.0206611570247934
IPR020894	Cadherin conserved site	5/227	123/25024	0.00534339074388249	0.0467546690089718	0.0384349158770495	ENSDARG00000036424/ENSDARG00000103903/ENSDARG00000077023/ENSDARG00000099035/ENSDARG00000063264	5	227	242	Elisabeth	0.0220264317180617	0.0206611570247934
IPR028082	Periplasmic binding protein-like I	5/227	124/25024	0.00552770525628546	0.047060193398106	0.0386860737708741	ENSDARG00000061042/ENSDARG00000021352/ENSDARG00000040156/ENSDARG00000030376/ENSDARG00000101449	5	227	242	Elisabeth	0.0220264317180617	0.0206611570247934
IPR001408	G-protein alpha subunit, group I	2/32	11/25024	8.65074899127471e-05	0.00536346437459032	0.0025496944395336	ENSDARG00000044199/ENSDARG00000042529	2	32	38	Nikkii	0.0625	0.0526315789473684
IPR011021	Arrestin-like, N-terminal	2/32	19/25024	0.000267246126447036	0.00552308661323875	0.00262557597912878	ENSDARG00000056511/ENSDARG00000012610	2	32	38	Nikkii	0.0625	0.0526315789473684
IPR011022	Arrestin C-terminal-like domain	2/32	19/25024	0.000267246126447036	0.00552308661323875	0.00262557597912878	ENSDARG00000056511/ENSDARG00000012610	2	32	38	Nikkii	0.0625	0.0526315789473684
IPR014752	Arrestin, C-terminal	2/32	24/25024	0.000429625811974178	0.00665920008559975	0.00316566387770447	ENSDARG00000056511/ENSDARG00000012610	2	32	38	Nikkii	0.0625	0.0526315789473684
IPR011025	G protein alpha subunit, helical insertion	2/32	28/25024	0.000586524699166603	0.0069635541953773	0.0033103483441522	ENSDARG00000044199/ENSDARG00000042529	2	32	38	Nikkii	0.0625	0.0526315789473684
IPR001019	Guanine nucleotide binding protein (G-protein), alpha subunit	2/32	30/25024	0.000673892341488125	0.0069635541953773	0.0033103483441522	ENSDARG00000044199/ENSDARG00000042529	2	32	38	Nikkii	0.0625	0.0526315789473684
IPR001811	Chemokine interleukin-8-like domain	2/32	58/25024	0.00250425817037796	0.0221317655714014	0.0105210430560142	ENSDARG00000093608/ENSDARG00000114135	2	32	38	Nikkii	0.0625	0.0526315789473684
IPR036048	Chemokine interleukin-8-like superfamily	2/32	62/25024	0.00285571168663244	0.0221317655714014	0.0105210430560142	ENSDARG00000093608/ENSDARG00000114135	2	32	38	Nikkii	0.0625	0.0526315789473684
IPR001811	Chemokine interleukin-8-like domain	4/144	58/25024	0.000350550164478691	0.0303369364459574	0.0290738903881131	ENSDARG00000103466/ENSDARG00000070378/ENSDARG00000105089/ENSDARG00000094983	4	144	173	Michael	0.0277777777777778	0.023121387283237
IPR001073	C1q domain	4/144	61/25024	0.000425465016363443	0.0303369364459574	0.0290738903881131	ENSDARG00000061240/ENSDARG00000059944/ENSDARG00000044612/ENSDARG00000088911	4	144	173	Michael	0.0277777777777778	0.023121387283237
IPR036048	Chemokine interleukin-8-like superfamily	4/144	62/25024	0.000452790096208319	0.0303369364459574	0.0290738903881131	ENSDARG00000103466/ENSDARG00000070378/ENSDARG00000105089/ENSDARG00000094983	4	144	173	Michael	0.0277777777777778	0.023121387283237
IPR001314	Peptidase S1A, chymotrypsin family	4/54	136/25024	0.000213808345592002	0.0121054728277365	0.00854686785013491	ENSDARG00000055014/ENSDARG00000071310/ENSDARG00000014623/ENSDARG00000028780	4	54	65	Shakeela	0.0740740740740741	0.0615384615384615
IPR001254	Serine proteases, trypsin domain	4/54	148/25024	0.000295255434822842	0.0121054728277365	0.00854686785013491	ENSDARG00000055014/ENSDARG00000071310/ENSDARG00000014623/ENSDARG00000028780	4	54	65	Shakeela	0.0740740740740741	0.0615384615384615
IPR009003	Peptidase S1, PA clan	4/54	173/25024	0.000532897076557479	0.0145658534259044	0.0102839786704075	ENSDARG00000055014/ENSDARG00000071310/ENSDARG00000014623/ENSDARG00000028780	4	54	65	Shakeela	0.0740740740740741	0.0615384615384615
IPR033116	Serine proteases, trypsin family, serine active site	3/54	106/25024	0.00156620075851195	0.0316293246859662	0.0223313588925307	ENSDARG00000055014/ENSDARG00000071310/ENSDARG00000014623	3	54	65	Shakeela	0.0555555555555556	0.0461538461538462
IPR018114	Serine proteases, trypsin family, histidine active site	3/54	114/25024	0.00192861735890038	0.0316293246859662	0.0223313588925307	ENSDARG00000055014/ENSDARG00000071310/ENSDARG00000014623	3	54	65	Shakeela	0.0555555555555556	0.0461538461538462
IPR001064	Beta/gamma crystallin	4/65	62/25024	2.06493937662077e-05	0.000920494174468046	0.000721072547930905	ENSDARG00000007655/ENSDARG00000087324/ENSDARG00000093318/ENSDARG00000041179	4	65	76	Robert	0.0615384615384615	0.0526315789473684
IPR011024	Gamma-crystallin-like	4/65	62/25024	2.06493937662077e-05	0.000920494174468046	0.000721072547930905	ENSDARG00000007655/ENSDARG00000087324/ENSDARG00000093318/ENSDARG00000041179	4	65	76	Robert	0.0615384615384615	0.0526315789473684
IPR015898	G-protein gamma-like domain	3/65	23/25024	2.8542455022265e-05	0.000920494174468046	0.000721072547930905	ENSDARG00000037921/ENSDARG00000010680/ENSDARG00000037646	3	65	76	Robert	0.0461538461538462	0.0394736842105263
IPR036284	G-protein gamma-like domain superfamily	3/65	23/25024	2.8542455022265e-05	0.000920494174468046	0.000721072547930905	ENSDARG00000037921/ENSDARG00000010680/ENSDARG00000037646	3	65	76	Robert	0.0461538461538462	0.0394736842105263
IPR001770	G-protein, gamma subunit	2/65	16/25024	0.000778710930442556	0.020090742005418	0.0157381577521022	ENSDARG00000037921/ENSDARG00000010680	2	65	76	Robert	0.0307692307692308	0.0263157894736842
IPR016054	Ly-6 antigen/uPA receptor-like	2/65	18/25024	0.000989534896558171	0.0212750002760007	0.0166658508894008	ENSDARG00000098392/ENSDARG00000100139	2	65	76	Robert	0.0307692307692308	0.0263157894736842
IPR036364	SEA domain superfamily	2/65	20/25024	0.00122472469315444	0.0225699264881318	0.0176802361718536	ENSDARG00000074839/ENSDARG00000100288	2	65	76	Robert	0.0307692307692308	0.0263157894736842
IPR000082	SEA domain	2/65	22/25024	0.00148402963692166	0.0239299778953617	0.0187456375190104	ENSDARG00000074839/ENSDARG00000100288	2	65	76	Robert	0.0307692307692308	0.0263157894736842
IPR008160	Collagen triple helix repeat	4/52	102/25024	6.06026393846043e-05	0.00642387977476805	0.00408270412696281	ENSDARG00000060893/ENSDARG00000088878/ENSDARG00000079011/ENSDARG00000095901	4	52	63	Joshua	0.0769230769230769	0.0634920634920635
IPR027370	RING-type zinc-finger, LisH dimerisation motif	3/52	76/25024	0.00053455729280133	0.0283315365184705	0.0180061403890974	ENSDARG00000094265/ENSDARG00000029907/ENSDARG00000074813	3	52	63	Joshua	0.0576923076923077	0.0476190476190476
IPR016186	C-type lectin-like/link domain superfamily	6/57	185/25024	3.99416857172589e-06	0.000191572582132152	0.000104971277880631	ENSDARG00000008182/ENSDARG00000070414/ENSDARG00000057090/ENSDARG00000069323/ENSDARG00000025150/ENSDARG00000105413	6	57	78	Mackenzie	0.105263157894737	0.0769230769230769
IPR016187	C-type lectin fold	6/57	194/25024	5.24856389403155e-06	0.000191572582132152	0.000104971277880631	ENSDARG00000008182/ENSDARG00000070414/ENSDARG00000057090/ENSDARG00000069323/ENSDARG00000025150/ENSDARG00000105413	6	57	78	Mackenzie	0.105263157894737	0.0769230769230769
IPR011500	GPCR, family 3, nine cysteines domain	4/57	77/25024	2.8919118305209e-05	0.000452932639212286	0.000248182268061526	ENSDARG00000104854/ENSDARG00000029635/ENSDARG00000098225/ENSDARG00000068566	4	57	78	Mackenzie	0.0701754385964912	0.0512820512820513
IPR038550	GPCR, family 3, nine cysteines domain superfamily	4/57	77/25024	2.8919118305209e-05	0.000452932639212286	0.000248182268061526	ENSDARG00000104854/ENSDARG00000029635/ENSDARG00000098225/ENSDARG00000068566	4	57	78	Mackenzie	0.0701754385964912	0.0512820512820513
IPR000337	GPCR, family 3	4/57	80/25024	3.36268896030396e-05	0.000452932639212286	0.000248182268061526	ENSDARG00000104854/ENSDARG00000029635/ENSDARG00000098225/ENSDARG00000068566	4	57	78	Mackenzie	0.0701754385964912	0.0512820512820513
IPR001304	C-type lectin-like	5/57	165/25024	3.7227340209229e-05	0.000452932639212286	0.000248182268061526	ENSDARG00000008182/ENSDARG00000070414/ENSDARG00000069323/ENSDARG00000025150/ENSDARG00000105413	5	57	78	Mackenzie	0.087719298245614	0.0641025641025641
IPR033989	CD209-like, C-type lectin-like domain	3/57	30/25024	4.35468684539522e-05	0.000454131628162644	0.000248839248308298	ENSDARG00000008182/ENSDARG00000069323/ENSDARG00000025150	3	57	78	Mackenzie	0.0526315789473684	0.0384615384615385
IPR017978	GPCR family 3, C-terminal	4/57	89/25024	5.11288364512315e-05	0.000466550632617488	0.000255644182256158	ENSDARG00000104854/ENSDARG00000029635/ENSDARG00000098225/ENSDARG00000068566	4	57	78	Mackenzie	0.0701754385964912	0.0512820512820513
IPR001828	Receptor, ligand binding region	4/57	121/25024	0.000168536120230093	0.00135173883007786	0.000740678811001565	ENSDARG00000104854/ENSDARG00000029635/ENSDARG00000098225/ENSDARG00000068566	4	57	78	Mackenzie	0.0701754385964912	0.0512820512820513
IPR028082	Periplasmic binding protein-like I	4/57	124/25024	0.000185169702750391	0.00135173883007786	0.000740678811001565	ENSDARG00000104854/ENSDARG00000029635/ENSDARG00000098225/ENSDARG00000068566	4	57	78	Mackenzie	0.0701754385964912	0.0512820512820513
IPR013106	Immunoglobulin V-set domain	6/57	380/25024	0.000222584325751596	0.00147715052544241	0.00080939754818762	ENSDARG00000096289/ENSDARG00000096386/ENSDARG00000027161/ENSDARG00000109863/ENSDARG00000101654/ENSDARG00000096406	6	57	78	Mackenzie	0.105263157894737	0.0769230769230769
IPR017979	GPCR, family 3, conserved site	3/57	74/25024	0.000647630945441716	0.00393975491810377	0.00215876981813905	ENSDARG00000029635/ENSDARG00000098225/ENSDARG00000068566	3	57	78	Mackenzie	0.0526315789473684	0.0384615384615385
IPR003886	NIDO domain	2/57	22/25024	0.00114356264285084	0.00635509847790054	0.00348224574131536	ENSDARG00000063444/ENSDARG00000116430	2	57	78	Mackenzie	0.0350877192982456	0.0256410256410256
IPR018378	C-type lectin, conserved site	3/57	92/25024	0.00121878600946038	0.00635509847790054	0.00348224574131536	ENSDARG00000008182/ENSDARG00000025150/ENSDARG00000105413	3	57	78	Mackenzie	0.0526315789473684	0.0384615384615385
IPR000725	Olfactory receptor	3/57	119/25024	0.00254465011093253	0.012383963873205	0.00678573362915342	ENSDARG00000079294/ENSDARG00000093856/ENSDARG00000105761	3	57	78	Mackenzie	0.0526315789473684	0.0384615384615385
IPR001314	Peptidase S1A, chymotrypsin family	3/57	136/25024	0.00370807569308155	0.0169180953496846	0.00927018923270386	ENSDARG00000063444/ENSDARG00000056773/ENSDARG00000094662	3	57	78	Mackenzie	0.0526315789473684	0.0384615384615385
IPR001254	Serine proteases, trypsin domain	3/57	148/25024	0.004696281000527	0.0200644987490479	0.0109942458898893	ENSDARG00000063444/ENSDARG00000056773/ENSDARG00000094662	3	57	78	Mackenzie	0.0526315789473684	0.0384615384615385
IPR004073	GPCR, family 3, vomeronasal receptor, type 2	2/57	46/25024	0.00494741065045016	0.0200644987490479	0.0109942458898893	ENSDARG00000104854/ENSDARG00000098225	2	57	78	Mackenzie	0.0350877192982456	0.0256410256410256
IPR009003	Peptidase S1, PA clan	3/57	173/25024	0.00722814138506568	0.0277712800584102	0.015217139758033	ENSDARG00000063444/ENSDARG00000056773/ENSDARG00000094662	3	57	78	Mackenzie	0.0526315789473684	0.0384615384615385
IPR001811	Chemokine interleukin-8-like domain	2/57	58/25024	0.00776473836206632	0.0283412950215421	0.0155294767241326	ENSDARG00000102945/ENSDARG00000041919	2	57	78	Mackenzie	0.0350877192982456	0.0256410256410256
IPR036048	Chemokine interleukin-8-like superfamily	2/57	62/25024	0.00883122268891286	0.0306990122043161	0.0168213765503102	ENSDARG00000102945/ENSDARG00000041919	2	57	78	Mackenzie	0.0350877192982456	0.0256410256410256
IPR013216	Methyltransferase type 11	4/104	14/25024	2.7289849838594e-07	3.629550028533e-05	3.15987734973193e-05	ENSDARG00000060889/ENSDARG00000056726/ENSDARG00000113573/ENSDARG00000069548	4	104	105	Talon	0.0384615384615385	0.0380952380952381
IPR029063	S-adenosyl-L-methionine-dependent methyltransferase	7/104	147/25024	2.76055863232816e-06	0.000183577149049822	0.000159821815555841	ENSDARG00000033451/ENSDARG00000002830/ENSDARG00000060889/ENSDARG00000027572/ENSDARG00000056726/ENSDARG00000113573/ENSDARG00000069548	7	104	105	Talon	0.0673076923076923	0.0666666666666667
IPR036291	NAD(P)-binding domain superfamily	8/104	225/25024	4.63053778216306e-06	0.000205287175009229	0.000178722510890504	ENSDARG00000003675/ENSDARG00000016074/ENSDARG00000070029/ENSDARG00000052696/ENSDARG00000045257/ENSDARG00000102720/ENSDARG00000099315/ENSDARG00000088140	8	104	105	Talon	0.0769230769230769	0.0761904761904762
IPR029056	Ribokinase-like	3/104	10/25024	8.19258525579379e-06	0.000272403459755143	0.000237153783720346	ENSDARG00000088959/ENSDARG00000019877/ENSDARG00000070830	3	104	105	Talon	0.0288461538461538	0.0285714285714286
IPR029045	ClpP/crotonase-like domain superfamily	3/104	22/25024	0.000101389446634054	0.00269695928046584	0.00234796613257809	ENSDARG00000054867/ENSDARG00000070029/ENSDARG00000042975	3	104	105	Talon	0.0288461538461538	0.0285714285714286
IPR002347	Short-chain dehydrogenase/reductase SDR	4/104	95/25024	0.000670508466051096	0.0148629376641326	0.012939637064144	ENSDARG00000052696/ENSDARG00000045257/ENSDARG00000102720/ENSDARG00000088140	4	104	105	Talon	0.0384615384615385	0.0380952380952381
IPR001753	Enoyl-CoA hydratase/isomerase	2/104	11/25024	0.000918150267478581	0.017444855082093	0.0151874480334803	ENSDARG00000070029/ENSDARG00000042975	2	104	105	Talon	0.0192307692307692	0.019047619047619
IPR008927	6-phosphogluconate dehydrogenase-like, C-terminal domain superfamily	2/104	19/25024	0.0027933755419061	0.0464398683841888	0.0404304354749567	ENSDARG00000003675/ENSDARG00000070029	2	104	105	Talon	0.0192307692307692	0.019047619047619
IPR013106	Immunoglobulin V-set domain	10/94	380/25024	1.68755326373041e-06	0.000183943305746615	0.000142109748524666	ENSDARG00000096395/ENSDARG00000109214/ENSDARG00000075288/ENSDARG00000096255/ENSDARG00000096303/ENSDARG00000096350/ENSDARG00000105181/ENSDARG00000096394/ENSDARG00000053005/ENSDARG00000007067	10	94	117	Marvin	0.106382978723404	0.0854700854700855
IPR017979	GPCR, family 3, conserved site	5/94	74/25024	8.81714749977703e-06	0.000281806131403314	0.000217715987564125	ENSDARG00000056014/ENSDARG00000098320/ENSDARG00000088029/ENSDARG00000099773/ENSDARG00000035214	5	94	117	Marvin	0.0531914893617021	0.0427350427350427
IPR011500	GPCR, family 3, nine cysteines domain	5/94	77/25024	1.07189225468057e-05	0.000281806131403314	0.000217715987564125	ENSDARG00000056014/ENSDARG00000098320/ENSDARG00000088029/ENSDARG00000099773/ENSDARG00000035214	5	94	117	Marvin	0.0531914893617021	0.0427350427350427
IPR038550	GPCR, family 3, nine cysteines domain superfamily	5/94	77/25024	1.07189225468057e-05	0.000281806131403314	0.000217715987564125	ENSDARG00000056014/ENSDARG00000098320/ENSDARG00000088029/ENSDARG00000099773/ENSDARG00000035214	5	94	117	Marvin	0.0531914893617021	0.0427350427350427
IPR000337	GPCR, family 3	5/94	80/25024	1.29268867616199e-05	0.000281806131403314	0.000217715987564125	ENSDARG00000056014/ENSDARG00000098320/ENSDARG00000088029/ENSDARG00000099773/ENSDARG00000035214	5	94	117	Marvin	0.0531914893617021	0.0427350427350427
IPR017978	GPCR family 3, C-terminal	5/94	89/25024	2.17336193573325e-05	0.000394827418324874	0.000305033254138	ENSDARG00000056014/ENSDARG00000098320/ENSDARG00000088029/ENSDARG00000099773/ENSDARG00000035214	5	94	117	Marvin	0.0531914893617021	0.0427350427350427
IPR001811	Chemokine interleukin-8-like domain	4/94	58/25024	6.78162323254246e-05	0.00103227050575054	0.000797504977885499	ENSDARG00000098460/ENSDARG00000100662/ENSDARG00000096060/ENSDARG00000041917	4	94	117	Marvin	0.0425531914893617	0.0341880341880342
IPR000725	Olfactory receptor	5/94	119/25024	8.75223216637406e-05	0.00103227050575054	0.000797504977885499	ENSDARG00000101806/ENSDARG00000003090/ENSDARG00000105677/ENSDARG00000090892/ENSDARG00000068661	5	94	117	Marvin	0.0531914893617021	0.0427350427350427
IPR036048	Chemokine interleukin-8-like superfamily	4/94	62/25024	8.81502415661685e-05	0.00103227050575054	0.000797504977885499	ENSDARG00000098460/ENSDARG00000100662/ENSDARG00000096060/ENSDARG00000041917	4	94	117	Marvin	0.0425531914893617	0.0341880341880342
IPR001828	Receptor, ligand binding region	5/94	121/25024	9.4703716123903e-05	0.00103227050575054	0.000797504977885499	ENSDARG00000056014/ENSDARG00000098320/ENSDARG00000088029/ENSDARG00000099773/ENSDARG00000035214	5	94	117	Marvin	0.0531914893617021	0.0427350427350427
IPR028082	Periplasmic binding protein-like I	5/94	124/25024	0.000106315231500027	0.00105348729395482	0.000813896509091119	ENSDARG00000056014/ENSDARG00000098320/ENSDARG00000088029/ENSDARG00000099773/ENSDARG00000035214	5	94	117	Marvin	0.0531914893617021	0.0427350427350427
IPR009132	Trace amine associated receptor family	3/94	33/25024	0.000258074931330221	0.0023441806262495	0.00181105214968576	ENSDARG00000112794/ENSDARG00000022938/ENSDARG00000116668	3	94	117	Marvin	0.0319148936170213	0.0256410256410256
IPR020417	Atypical dual specificity phosphatase	2/94	22/25024	0.00307090465240321	0.0257483543932269	0.0198924997726524	ENSDARG00000092956/ENSDARG00000092650	2	94	117	Marvin	0.0212765957446809	0.0170940170940171
IPR008983	Tumour necrosis factor-like domain superfamily	3/94	80/25024	0.00342164259851909	0.0266399316598986	0.0205813088632727	ENSDARG00000019294/ENSDARG00000111357/ENSDARG00000001771	3	94	117	Marvin	0.0319148936170213	0.0256410256410256
IPR006187	Claudin	7/141	43/25024	4.22168220760159e-09	8.78109899181131e-07	7.1546403728827e-07	ENSDARG00000028096/ENSDARG00000069503/ENSDARG00000043133/ENSDARG00000043128/ENSDARG00000014047/ENSDARG00000009544/ENSDARG00000015955	7	141	145	Raul	0.049645390070922	0.0482758620689655
IPR004031	PMP-22/EMP/MP20/Claudin superfamily	8/141	86/25024	3.04808393249147e-08	3.17000728979113e-06	2.58285006911119e-06	ENSDARG00000028096/ENSDARG00000069503/ENSDARG00000043133/ENSDARG00000043128/ENSDARG00000014047/ENSDARG00000009544/ENSDARG00000015955/ENSDARG00000063572	8	141	145	Raul	0.0567375886524823	0.0551724137931034
IPR017974	Claudin, conserved site	4/141	33/25024	3.48080885609036e-05	0.00241336080688932	0.00196635166958087	ENSDARG00000069503/ENSDARG00000043133/ENSDARG00000043128/ENSDARG00000014047	4	141	145	Raul	0.0283687943262411	0.0275862068965517
IPR036291	NAD(P)-binding domain superfamily	7/141	225/25024	0.000295127260535821	0.0135187664266668	0.0110147843861	ENSDARG00000019838/ENSDARG00000113420/ENSDARG00000004141/ENSDARG00000054300/ENSDARG00000053215/ENSDARG00000054842/ENSDARG00000042221	7	141	145	Raul	0.049645390070922	0.0482758620689655
IPR035595	UDP-glycosyltransferase family, conserved site	3/141	24/25024	0.000324970346794875	0.0135187664266668	0.0110147843861	ENSDARG00000051940/ENSDARG00000113218/ENSDARG00000093043	3	141	145	Raul	0.0212765957446809	0.0206896551724138
IPR002213	UDP-glucuronosyl/UDP-glucosyltransferase	3/141	30/25024	0.00063594748250523	0.0191135078982795	0.0155732528928289	ENSDARG00000051940/ENSDARG00000113218/ENSDARG00000093043	3	141	145	Raul	0.0212765957446809	0.0206896551724138
IPR011992	EF-hand domain pair	8/141	335/25024	0.000643243054269021	0.0191135078982795	0.0155732528928289	ENSDARG00000059123/ENSDARG00000008568/ENSDARG00000091699/ENSDARG00000089441/ENSDARG00000103199/ENSDARG00000103118/ENSDARG00000008030/ENSDARG00000070702	8	141	145	Raul	0.0567375886524823	0.0551724137931034
IPR036249	Thioredoxin-like superfamily	5/141	144/25024	0.00135946280413344	0.0290682538071079	0.0236841541646982	ENSDARG00000090228/ENSDARG00000017388/ENSDARG00000058062/ENSDARG00000028106/ENSDARG00000043511	5	141	145	Raul	0.0354609929078014	0.0344827586206897
IPR000407	Nucleoside phosphatase GDA1/CD39	2/141	10/25024	0.00137718537223856	0.0290682538071079	0.0236841541646982	ENSDARG00000045066/ENSDARG00000053481	2	141	145	Raul	0.0141843971631206	0.0137931034482759
IPR000562	Fibronectin type II domain	2/141	11/25024	0.00167701464271776	0.0290682538071079	0.0236841541646982	ENSDARG00000053113/ENSDARG00000017676	2	141	145	Raul	0.0141843971631206	0.0137931034482759
IPR006214	Bax inhibitor 1-related	2/141	11/25024	0.00167701464271776	0.0290682538071079	0.0236841541646982	ENSDARG00000098983/ENSDARG00000058323	2	141	145	Raul	0.0141843971631206	0.0137931034482759
IPR036943	Fibronectin type II domain superfamily	2/141	11/25024	0.00167701464271776	0.0290682538071079	0.0236841541646982	ENSDARG00000053113/ENSDARG00000017676	2	141	145	Raul	0.0141843971631206	0.0137931034482759
IPR011701	Major facilitator superfamily	4/141	92/25024	0.00183877293136451	0.0294203669018322	0.0239710479311487	ENSDARG00000078882/ENSDARG00000036848/ENSDARG00000061120/ENSDARG00000052271	4	141	145	Raul	0.0283687943262411	0.0275862068965517
IPR002347	Short-chain dehydrogenase/reductase SDR	4/141	95/25024	0.00206799730264151	0.0307245313535311	0.025033651558292	ENSDARG00000113420/ENSDARG00000004141/ENSDARG00000054300/ENSDARG00000054842	4	141	145	Raul	0.0283687943262411	0.0275862068965517
IPR020846	Major facilitator superfamily domain	5/141	161/25024	0.00221788196086407	0.0307546298573151	0.02505817513678	ENSDARG00000032318/ENSDARG00000078882/ENSDARG00000036848/ENSDARG00000061120/ENSDARG00000052271	5	141	145	Raul	0.0354609929078014	0.0344827586206897
IPR018247	EF-Hand 1, calcium-binding site	6/141	242/25024	0.00254575790237919	0.0330948527309295	0.0269649356765165	ENSDARG00000059123/ENSDARG00000008568/ENSDARG00000091699/ENSDARG00000089441/ENSDARG00000103118/ENSDARG00000008030	6	141	145	Raul	0.0425531914893617	0.0413793103448276
IPR001464	Annexin	2/141	18/25024	0.00454616688257931	0.0456112396576981	0.0371630039721123	ENSDARG00000077383/ENSDARG00000003216	2	141	145	Raul	0.0141843971631206	0.0137931034482759
IPR018252	Annexin repeat, conserved site	2/141	18/25024	0.00454616688257931	0.0456112396576981	0.0371630039721123	ENSDARG00000077383/ENSDARG00000003216	2	141	145	Raul	0.0141843971631206	0.0137931034482759
IPR018502	Annexin repeat	2/141	18/25024	0.00454616688257931	0.0456112396576981	0.0371630039721123	ENSDARG00000077383/ENSDARG00000003216	2	141	145	Raul	0.0141843971631206	0.0137931034482759
IPR037104	Annexin superfamily	2/141	18/25024	0.00454616688257931	0.0456112396576981	0.0371630039721123	ENSDARG00000077383/ENSDARG00000003216	2	141	145	Raul	0.0141843971631206	0.0137931034482759
IPR036259	MFS transporter superfamily	5/141	191/25024	0.00460498092697913	0.0456112396576981	0.0371630039721123	ENSDARG00000032318/ENSDARG00000078882/ENSDARG00000036848/ENSDARG00000061120/ENSDARG00000052271	5	141	145	Raul	0.0354609929078014	0.0344827586206897
IPR004046	Glutathione S-transferase, C-terminal	6/54	22/25024	5.50689594384145e-12	4.07510299844268e-10	1.50715046884082e-10	ENSDARG00000110578/ENSDARG00000104068/ENSDARG00000039832/ENSDARG00000033285/ENSDARG00000103019/ENSDARG00000022183	6	54	56	Pauline	0.111111111111111	0.107142857142857
IPR036249	Thioredoxin-like superfamily	9/54	144/25024	2.29360590070735e-11	6.79134409357261e-10	2.51173465765132e-10	ENSDARG00000044125/ENSDARG00000110578/ENSDARG00000058734/ENSDARG00000104068/ENSDARG00000039832/ENSDARG00000089936/ENSDARG00000033285/ENSDARG00000103019/ENSDARG00000022183	9	54	56	Pauline	0.166666666666667	0.160714285714286
IPR004045	Glutathione S-transferase, N-terminal	6/54	28/25024	2.75324760550241e-11	6.79134409357261e-10	2.51173465765132e-10	ENSDARG00000110578/ENSDARG00000104068/ENSDARG00000039832/ENSDARG00000033285/ENSDARG00000103019/ENSDARG00000022183	6	54	56	Pauline	0.111111111111111	0.107142857142857
IPR010987	Glutathione S-transferase, C-terminal-like	6/54	30/25024	4.32509680691281e-11	8.0014290927887e-10	2.95927676262456e-10	ENSDARG00000110578/ENSDARG00000104068/ENSDARG00000039832/ENSDARG00000033285/ENSDARG00000103019/ENSDARG00000022183	6	54	56	Pauline	0.111111111111111	0.107142857142857
IPR036282	Glutathione S-transferase, C-terminal domain superfamily	6/54	42/25024	3.7463366646241e-10	5.54457826364366e-09	2.05062638484687e-09	ENSDARG00000110578/ENSDARG00000104068/ENSDARG00000039832/ENSDARG00000033285/ENSDARG00000103019/ENSDARG00000022183	6	54	56	Pauline	0.111111111111111	0.107142857142857
IPR001519	Ferritin	4/54	10/25024	4.02689935310165e-09	3.31100613477246e-08	1.22455418924728e-08	ENSDARG00000076221/ENSDARG00000077360/ENSDARG00000073936/ENSDARG00000094210	4	54	56	Pauline	0.0740740740740741	0.0714285714285714
IPR008331	Ferritin/DPS protein domain	4/54	10/25024	4.02689935310165e-09	3.31100613477246e-08	1.22455418924728e-08	ENSDARG00000076221/ENSDARG00000077360/ENSDARG00000073936/ENSDARG00000094210	4	54	56	Pauline	0.0740740740740741	0.0714285714285714
IPR009040	Ferritin-like diiron domain	4/54	10/25024	4.02689935310165e-09	3.31100613477246e-08	1.22455418924728e-08	ENSDARG00000076221/ENSDARG00000077360/ENSDARG00000073936/ENSDARG00000094210	4	54	56	Pauline	0.0740740740740741	0.0714285714285714
IPR012347	Ferritin-like	4/54	10/25024	4.02689935310165e-09	3.31100613477246e-08	1.22455418924728e-08	ENSDARG00000076221/ENSDARG00000077360/ENSDARG00000073936/ENSDARG00000094210	4	54	56	Pauline	0.0740740740740741	0.0714285714285714
IPR009078	Ferritin-like superfamily	4/54	15/25024	2.59663381359431e-08	1.92150902205979e-07	7.10657675299495e-08	ENSDARG00000076221/ENSDARG00000077360/ENSDARG00000073936/ENSDARG00000094210	4	54	56	Pauline	0.0740740740740741	0.0714285714285714
IPR023753	FAD/NAD(P)-binding domain	4/54	17/25024	4.51300493672487e-08	3.03602150288764e-07	1.12285290291719e-07	ENSDARG00000077549/ENSDARG00000061634/ENSDARG00000019236/ENSDARG00000017034	4	54	56	Pauline	0.0740740740740741	0.0714285714285714
IPR036188	FAD/NAD(P)-binding domain superfamily	5/54	68/25024	3.63889250664827e-07	2.2439837124331e-06	8.29922852393466e-07	ENSDARG00000052279/ENSDARG00000077549/ENSDARG00000061634/ENSDARG00000019236/ENSDARG00000017034	5	54	56	Pauline	0.0925925925925926	0.0892857142857143
IPR036291	NAD(P)-binding domain superfamily	5/54	225/25024	0.000124187334943535	0.000706912521986277	0.000261447020933758	ENSDARG00000015343/ENSDARG00000021149/ENSDARG00000098746/ENSDARG00000087017/ENSDARG00000099873	5	54	56	Pauline	0.0925925925925926	0.0892857142857143
IPR029063	S-adenosyl-L-methionine-dependent methyltransferase	4/54	147/25024	0.000287733212069255	0.00152087554950892	0.000562485978481251	ENSDARG00000045733/ENSDARG00000028012/ENSDARG00000055974/ENSDARG00000100482	4	54	56	Pauline	0.0740740740740741	0.0714285714285714
IPR002347	Short-chain dehydrogenase/reductase SDR	3/54	95/25024	0.0011426429382462	0.00563703849534792	0.00208482220311587	ENSDARG00000021149/ENSDARG00000098746/ENSDARG00000099873	3	54	56	Pauline	0.0555555555555556	0.0535714285714286
IPR001763	Rhodanese-like domain	2/54	25/25024	0.00132821446855525	0.00614299191706804	0.00227194580147609	ENSDARG00000114633/ENSDARG00000071567	2	54	56	Pauline	0.037037037037037	0.0357142857142857
IPR036873	Rhodanese-like domain superfamily	2/54	26/25024	0.00143691210251899	0.00625479385802382	0.00231329502572716	ENSDARG00000114633/ENSDARG00000071567	2	54	56	Pauline	0.037037037037037	0.0357142857142857
IPR029058	Alpha/Beta hydrolase fold	3/54	147/25024	0.00395695547561798	0.0158901904000145	0.00587688407397408	ENSDARG00000115549/ENSDARG00000102887/ENSDARG00000073786	3	54	56	Pauline	0.0555555555555556	0.0535714285714286
IPR013766	Thioredoxin domain	2/54	44/25024	0.00407991375135508	0.0158901904000145	0.00587688407397408	ENSDARG00000044125/ENSDARG00000058734	2	54	56	Pauline	0.037037037037037	0.0357142857142857
IPR000863	Sulfotransferase domain	2/54	46/25024	0.00445146947738807	0.0164704370663359	0.00609148454800473	ENSDARG00000086826/ENSDARG00000111502	2	54	56	Pauline	0.037037037037037	0.0357142857142857
IPR015817	Vitellinogen, open beta-sheet, subdomain 1	6/9	10/25024	5.17335718157349e-20	3.62135002710144e-19	NA	ENSDARG00000092126/ENSDARG00000092233/ENSDARG00000016825/ENSDARG00000092419/ENSDARG00000116698/ENSDARG00000055809	6	9	10	Dakota	0.666666666666667	0.6
IPR015255	Vitellinogen, open beta-sheet	6/9	13/25024	4.2260682807136e-19	8.62733570010591e-19	NA	ENSDARG00000092126/ENSDARG00000092233/ENSDARG00000016825/ENSDARG00000092419/ENSDARG00000116698/ENSDARG00000055809	6	9	10	Dakota	0.666666666666667	0.6
IPR015816	Vitellinogen, beta-sheet N-terminal	6/9	13/25024	4.2260682807136e-19	8.62733570010591e-19	NA	ENSDARG00000092126/ENSDARG00000092233/ENSDARG00000016825/ENSDARG00000092419/ENSDARG00000116698/ENSDARG00000055809	6	9	10	Dakota	0.666666666666667	0.6
IPR001747	Lipid transport protein, N-terminal	6/9	14/25024	7.39485917151935e-19	8.62733570010591e-19	NA	ENSDARG00000092126/ENSDARG00000092233/ENSDARG00000016825/ENSDARG00000092419/ENSDARG00000116698/ENSDARG00000055809	6	9	10	Dakota	0.666666666666667	0.6
IPR011030	Lipovitellin-phosvitin complex, superhelical domain	6/9	14/25024	7.39485917151935e-19	8.62733570010591e-19	NA	ENSDARG00000092126/ENSDARG00000092233/ENSDARG00000016825/ENSDARG00000092419/ENSDARG00000116698/ENSDARG00000055809	6	9	10	Dakota	0.666666666666667	0.6
IPR015819	Lipid transport protein, beta-sheet shell	6/9	14/25024	7.39485917151935e-19	8.62733570010591e-19	NA	ENSDARG00000092126/ENSDARG00000092233/ENSDARG00000016825/ENSDARG00000092419/ENSDARG00000116698/ENSDARG00000055809	6	9	10	Dakota	0.666666666666667	0.6
IPR001846	von Willebrand factor, type D domain	1/9	27/25024	0.00967041241409494	0.00967041241409494	NA	ENSDARG00000055809	1	9	10	Dakota	0.111111111111111	0.1
IPR005821	Ion transport domain	5/80	144/25024	0.000100018190574024	0.0178032379221763	0.0149500874331699	ENSDARG00000067730/ENSDARG00000012125/ENSDARG00000091130/ENSDARG00000070092/ENSDARG00000062346	5	80	98	Tiana	0.0625	0.0510204081632653
IPR033116	Serine proteases, trypsin family, serine active site	6/114	106/25024	9.22101773351185e-06	0.00125267875260732	0.000928183021632006	ENSDARG00000029493/ENSDARG00000099425/ENSDARG00000040513/ENSDARG00000061173/ENSDARG00000052905/ENSDARG00000039579	6	114	118	Kaylee	0.0526315789473684	0.0508474576271186
IPR018114	Serine proteases, trypsin family, histidine active site	6/114	114/25024	1.39964106436572e-05	0.00125267875260732	0.000928183021632006	ENSDARG00000029493/ENSDARG00000099425/ENSDARG00000040513/ENSDARG00000061173/ENSDARG00000052905/ENSDARG00000039579	6	114	118	Kaylee	0.0526315789473684	0.0508474576271186
IPR001254	Serine proteases, trypsin domain	6/114	148/25024	6.0988992105803e-05	0.00363900986231291	0.00269635544046708	ENSDARG00000029493/ENSDARG00000099425/ENSDARG00000040513/ENSDARG00000061173/ENSDARG00000052905/ENSDARG00000039579	6	114	118	Kaylee	0.0526315789473684	0.0508474576271186
IPR000082	SEA domain	3/114	22/25024	0.000133122333466197	0.00515701716175465	0.0038211359152078	ENSDARG00000006588/ENSDARG00000061173/ENSDARG00000069566	3	114	118	Kaylee	0.0263157894736842	0.0254237288135593
IPR009003	Peptidase S1, PA clan	6/114	173/25024	0.000144050758708231	0.00515701716175465	0.0038211359152078	ENSDARG00000029493/ENSDARG00000099425/ENSDARG00000040513/ENSDARG00000061173/ENSDARG00000052905/ENSDARG00000039579	6	114	118	Kaylee	0.0526315789473684	0.0508474576271186
IPR001314	Peptidase S1A, chymotrypsin family	5/114	136/25024	0.000402342945358155	0.0120032312031849	0.00889389668686447	ENSDARG00000029493/ENSDARG00000099425/ENSDARG00000040513/ENSDARG00000052905/ENSDARG00000039579	5	114	118	Kaylee	0.043859649122807	0.0423728813559322
IPR030417	Membrane-spanning 4-domains subfamily A	3/114	35/25024	0.000541894406110898	0.0133661029224803	0.00990372812838883	ENSDARG00000074390/ENSDARG00000043796/ENSDARG00000094854	3	114	118	Kaylee	0.0263157894736842	0.0254237288135593
IPR002401	Cytochrome P450, E-class, group I	4/114	85/25024	0.000622612941912114	0.0133661029224803	0.00990372812838883	ENSDARG00000098803/ENSDARG00000104811/ENSDARG00000098890/ENSDARG00000099003	4	114	118	Kaylee	0.0350877192982456	0.0338983050847458
IPR017972	Cytochrome P450, conserved site	4/114	87/25024	0.000679693834678401	0.0133661029224803	0.00990372812838883	ENSDARG00000098803/ENSDARG00000104811/ENSDARG00000098890/ENSDARG00000099003	4	114	118	Kaylee	0.0350877192982456	0.0338983050847458
IPR007237	CD20-like family	3/114	39/25024	0.000746709660473761	0.0133661029224803	0.00990372812838883	ENSDARG00000074390/ENSDARG00000043796/ENSDARG00000094854	3	114	118	Kaylee	0.0263157894736842	0.0254237288135593
IPR001128	Cytochrome P450	4/114	97/25024	0.00102176380926963	0.0152413101549387	0.0112931789445591	ENSDARG00000098803/ENSDARG00000104811/ENSDARG00000098890/ENSDARG00000099003	4	114	118	Kaylee	0.0350877192982456	0.0338983050847458
IPR036396	Cytochrome P450 superfamily	4/114	97/25024	0.00102176380926963	0.0152413101549387	0.0112931789445591	ENSDARG00000098803/ENSDARG00000104811/ENSDARG00000098890/ENSDARG00000099003	4	114	118	Kaylee	0.0350877192982456	0.0338983050847458
IPR002181	Fibrinogen, alpha/beta/gamma chain, C-terminal globular domain	3/114	57/25024	0.00225268642740584	0.0298432964385472	0.0221126454058039	ENSDARG00000008969/ENSDARG00000020741/ENSDARG00000044365	3	114	118	Kaylee	0.0263157894736842	0.0254237288135593
IPR007593	CD225/Dispanin family	2/114	16/25024	0.00236776620623555	0.0298432964385472	0.0221126454058039	ENSDARG00000093303/ENSDARG00000102555	2	114	118	Kaylee	0.0175438596491228	0.0169491525423729
IPR036055	LDL receptor-like superfamily	3/114	60/25024	0.00260862182168877	0.0298432964385472	0.0221126454058039	ENSDARG00000099425/ENSDARG00000061173/ENSDARG00000102332	3	114	118	Kaylee	0.0263157894736842	0.0254237288135593
IPR002172	Low-density lipoprotein (LDL) receptor class A repeat	3/114	62/25024	0.00286411577504119	0.0298432964385472	0.0221126454058039	ENSDARG00000099425/ENSDARG00000061173/ENSDARG00000102332	3	114	118	Kaylee	0.0263157894736842	0.0254237288135593
IPR036056	Fibrinogen-like, C-terminal	3/114	62/25024	0.00286411577504119	0.0298432964385472	0.0221126454058039	ENSDARG00000008969/ENSDARG00000020741/ENSDARG00000044365	3	114	118	Kaylee	0.0263157894736842	0.0254237288135593
IPR016054	Ly-6 antigen/uPA receptor-like	2/114	18/25024	0.00300100187650195	0.0298432964385472	0.0221126454058039	ENSDARG00000116617/ENSDARG00000089123	2	114	118	Kaylee	0.0175438596491228	0.0169491525423729
IPR008069	Cytochrome P450, E-class, group I, CYP2D-like	2/114	20/25024	0.00370465280191876	0.0331566425771729	0.0245676975285139	ENSDARG00000104811/ENSDARG00000099003	2	114	118	Kaylee	0.0175438596491228	0.0169491525423729
IPR036364	SEA domain superfamily	2/114	20/25024	0.00370465280191876	0.0331566425771729	0.0245676975285139	ENSDARG00000061173/ENSDARG00000069566	2	114	118	Kaylee	0.0175438596491228	0.0169491525423729
IPR006068	Cation-transporting P-type ATPase, C-terminal	2/114	23/25024	0.00488929731281882	0.0397811008633895	0.0294761464791948	ENSDARG00000001870/ENSDARG00000039131	2	114	118	Kaylee	0.0175438596491228	0.0169491525423729
IPR030425	Membrane-spanning 4-domains subfamily A member 4A/4E	2/114	23/25024	0.00488929731281882	0.0397811008633895	0.0294761464791948	ENSDARG00000043796/ENSDARG00000094854	2	114	118	Kaylee	0.0175438596491228	0.0169491525423729
IPR004014	Cation-transporting P-type ATPase, N-terminal	2/114	24/25024	0.00531797863107882	0.0412651870129577	0.0305757927881957	ENSDARG00000001870/ENSDARG00000039131	2	114	118	Kaylee	0.0175438596491228	0.0169491525423729
IPR023214	HAD superfamily	3/114	79/25024	0.00566304708529551	0.0412651870129577	0.0305757927881957	ENSDARG00000058597/ENSDARG00000001870/ENSDARG00000039131	3	114	118	Kaylee	0.0263157894736842	0.0254237288135593
IPR018503	Tetraspanin, conserved site	2/114	25/25024	0.00576329427555276	0.0412651870129577	0.0305757927881957	ENSDARG00000025757/ENSDARG00000016691	2	114	118	Kaylee	0.0175438596491228	0.0169491525423729
IPR000585	Hemopexin-like domain	2/114	27/25024	0.00670319869099562	0.0444397246551191	0.032927993569803	ENSDARG00000028163/ENSDARG00000045887	2	114	118	Kaylee	0.0175438596491228	0.0169491525423729
IPR036938	Phosphatidic acid phosphatase type 2/haloperoxidase superfamily	2/114	27/25024	0.00670319869099562	0.0444397246551191	0.032927993569803	ENSDARG00000031616/ENSDARG00000053381	2	114	118	Kaylee	0.0175438596491228	0.0169491525423729
IPR000326	Phosphatidic acid phosphatase type 2/haloperoxidase	2/114	28/25024	0.00719747520416361	0.0460124307694745	0.0340933035986697	ENSDARG00000031616/ENSDARG00000053381	2	114	118	Kaylee	0.0175438596491228	0.0169491525423729
IPR036412	HAD-like superfamily	3/114	90/25024	0.00811499293102555	0.0475441561369326	0.0352282485930815	ENSDARG00000058597/ENSDARG00000001870/ENSDARG00000039131	3	114	118	Kaylee	0.0263157894736842	0.0254237288135593
IPR018487	Hemopexin-like repeats	2/114	30/25024	0.00823390413544642	0.0475441561369326	0.0352282485930815	ENSDARG00000028163/ENSDARG00000045887	2	114	118	Kaylee	0.0175438596491228	0.0169491525423729
IPR036375	Hemopexin-like domain superfamily	2/114	30/25024	0.00823390413544642	0.0475441561369326	0.0352282485930815	ENSDARG00000028163/ENSDARG00000045887	2	114	118	Kaylee	0.0175438596491228	0.0169491525423729
IPR000863	Sulfotransferase domain	6/90	46/25024	1.52483276560525e-08	2.34824245903208e-06	1.66929060655733e-06	ENSDARG00000093619/ENSDARG00000040781/ENSDARG00000042920/ENSDARG00000071495/ENSDARG00000033170/ENSDARG00000103785	6	90	92	Raashid	0.0666666666666667	0.0652173913043478
IPR017972	Cytochrome P450, conserved site	4/90	87/25024	0.000277269001679482	0.0161685589770408	0.011493712464882	ENSDARG00000068290/ENSDARG00000042982/ENSDARG00000053068/ENSDARG00000062132	4	90	92	Raashid	0.0444444444444444	0.0434782608695652
IPR001128	Cytochrome P450	4/90	97/25024	0.000419962570832229	0.0161685589770408	0.011493712464882	ENSDARG00000068290/ENSDARG00000042982/ENSDARG00000053068/ENSDARG00000062132	4	90	92	Raashid	0.0444444444444444	0.0434782608695652
IPR036396	Cytochrome P450 superfamily	4/90	97/25024	0.000419962570832229	0.0161685589770408	0.011493712464882	ENSDARG00000068290/ENSDARG00000042982/ENSDARG00000053068/ENSDARG00000062132	4	90	92	Raashid	0.0444444444444444	0.0434782608695652
IPR002181	Fibrinogen, alpha/beta/gamma chain, C-terminal globular domain	3/90	57/25024	0.00114384801057111	0.0207968732838433	0.0147838333665051	ENSDARG00000001760/ENSDARG00000098586/ENSDARG00000095082	3	90	92	Raashid	0.0333333333333333	0.0326086956521739
IPR023210	NADP-dependent oxidoreductase domain	2/90	15/25024	0.00130284872482663	0.0207968732838433	0.0147838333665051	ENSDARG00000099728/ENSDARG00000035257	2	90	92	Raashid	0.0222222222222222	0.0217391304347826
IPR036291	NAD(P)-binding domain superfamily	5/90	225/25024	0.00132879113375585	0.0207968732838433	0.0147838333665051	ENSDARG00000088366/ENSDARG00000104829/ENSDARG00000071377/ENSDARG00000018266/ENSDARG00000053405	5	90	92	Raashid	0.0555555555555556	0.0543478260869565
IPR036056	Fibrinogen-like, C-terminal	3/90	62/25024	0.00145945839687731	0.0207968732838433	0.0147838333665051	ENSDARG00000001760/ENSDARG00000098586/ENSDARG00000095082	3	90	92	Raashid	0.0333333333333333	0.0326086956521739
IPR013149	Alcohol dehydrogenase, C-terminal	2/90	16/25024	0.00148549094884595	0.0207968732838433	0.0147838333665051	ENSDARG00000088366/ENSDARG00000053405	2	90	92	Raashid	0.0222222222222222	0.0217391304347826
IPR013154	Alcohol dehydrogenase, N-terminal	2/90	16/25024	0.00148549094884595	0.0207968732838433	0.0147838333665051	ENSDARG00000088366/ENSDARG00000053405	2	90	92	Raashid	0.0222222222222222	0.0217391304347826
IPR036812	NADP-dependent oxidoreductase domain superfamily	2/90	16/25024	0.00148549094884595	0.0207968732838433	0.0147838333665051	ENSDARG00000099728/ENSDARG00000035257	2	90	92	Raashid	0.0222222222222222	0.0217391304347826
IPR020843	Polyketide synthase, enoylreductase domain	2/90	20/25024	0.00233013651659882	0.0299034186296849	0.0212573857654629	ENSDARG00000088366/ENSDARG00000053405	2	90	92	Raashid	0.0222222222222222	0.0217391304347826
IPR011032	GroES-like superfamily	2/90	22/25024	0.00281975177533712	0.033403213338609	0.0237452781081021	ENSDARG00000088366/ENSDARG00000053405	2	90	92	Raashid	0.0222222222222222	0.0217391304347826
IPR002401	Cytochrome P450, E-class, group I	3/90	85/25024	0.00359154072016909	0.0395069479218599	0.0280842281877883	ENSDARG00000068290/ENSDARG00000042982/ENSDARG00000062132	3	90	92	Raashid	0.0333333333333333	0.0326086956521739
IPR009048	Alpha-macroglobulin, receptor-binding	7/115	23/25024	8.29965280728962e-12	2.529131340229e-10	1.0239398138579e-10	ENSDARG00000052207/ENSDARG00000043719/ENSDARG00000087359/ENSDARG00000012694/ENSDARG00000078757/ENSDARG00000056314/ENSDARG00000093198	7	115	124	Dinorah	0.0608695652173913	0.0564516129032258
IPR019565	Alpha-2-macroglobulin, thiol-ester bond-forming	7/115	23/25024	8.29965280728962e-12	2.529131340229e-10	1.0239398138579e-10	ENSDARG00000052207/ENSDARG00000043719/ENSDARG00000087359/ENSDARG00000012694/ENSDARG00000078757/ENSDARG00000056314/ENSDARG00000093198	7	115	124	Dinorah	0.0608695652173913	0.0564516129032258
IPR001599	Alpha-2-macroglobulin	7/115	24/25024	1.167291387798e-11	2.529131340229e-10	1.0239398138579e-10	ENSDARG00000052207/ENSDARG00000043719/ENSDARG00000087359/ENSDARG00000012694/ENSDARG00000078757/ENSDARG00000056314/ENSDARG00000093198	7	115	124	Dinorah	0.0608695652173913	0.0564516129032258
IPR011625	Alpha-2-macroglobulin, N-terminal 2	7/115	24/25024	1.167291387798e-11	2.529131340229e-10	1.0239398138579e-10	ENSDARG00000052207/ENSDARG00000043719/ENSDARG00000087359/ENSDARG00000012694/ENSDARG00000078757/ENSDARG00000056314/ENSDARG00000093198	7	115	124	Dinorah	0.0608695652173913	0.0564516129032258
IPR011626	Alpha-macroglobulin complement component	7/115	24/25024	1.167291387798e-11	2.529131340229e-10	1.0239398138579e-10	ENSDARG00000052207/ENSDARG00000043719/ENSDARG00000087359/ENSDARG00000012694/ENSDARG00000078757/ENSDARG00000056314/ENSDARG00000093198	7	115	124	Dinorah	0.0608695652173913	0.0564516129032258
IPR036595	Alpha-macroglobulin, receptor-binding domain superfamily	7/115	24/25024	1.167291387798e-11	2.529131340229e-10	1.0239398138579e-10	ENSDARG00000052207/ENSDARG00000043719/ENSDARG00000087359/ENSDARG00000012694/ENSDARG00000078757/ENSDARG00000056314/ENSDARG00000093198	7	115	124	Dinorah	0.0608695652173913	0.0564516129032258
IPR008930	Terpenoid cyclases/protein prenyltransferase alpha-alpha toroid	7/115	28/25024	3.93339534841756e-11	7.30487707563261e-10	2.95744011159215e-10	ENSDARG00000052207/ENSDARG00000043719/ENSDARG00000087359/ENSDARG00000012694/ENSDARG00000078757/ENSDARG00000056314/ENSDARG00000093198	7	115	124	Dinorah	0.0608695652173913	0.0564516129032258
IPR000215	Serpin family	7/115	32/25024	1.10135162238109e-10	1.43175710909542e-09	5.79658748621627e-10	ENSDARG00000058053/ENSDARG00000090850/ENSDARG00000061383/ENSDARG00000042684/ENSDARG00000021208/ENSDARG00000016412/ENSDARG00000090286	7	115	124	Dinorah	0.0608695652173913	0.0564516129032258
IPR023796	Serpin domain	7/115	32/25024	1.10135162238109e-10	1.43175710909542e-09	5.79658748621627e-10	ENSDARG00000058053/ENSDARG00000090850/ENSDARG00000061383/ENSDARG00000042684/ENSDARG00000021208/ENSDARG00000016412/ENSDARG00000090286	7	115	124	Dinorah	0.0608695652173913	0.0564516129032258
IPR036186	Serpin superfamily	7/115	32/25024	1.10135162238109e-10	1.43175710909542e-09	5.79658748621627e-10	ENSDARG00000058053/ENSDARG00000090850/ENSDARG00000061383/ENSDARG00000042684/ENSDARG00000021208/ENSDARG00000016412/ENSDARG00000090286	7	115	124	Dinorah	0.0608695652173913	0.0564516129032258
IPR019742	Alpha-2-macroglobulin, conserved site	6/115	20/25024	3.03652272508175e-10	3.5886177660057e-09	1.45288168664199e-09	ENSDARG00000052207/ENSDARG00000087359/ENSDARG00000012694/ENSDARG00000078757/ENSDARG00000056314/ENSDARG00000093198	6	115	124	Dinorah	0.0521739130434783	0.0483870967741935
IPR018081	Anaphylatoxin, complement system	5/115	10/25024	4.64561360867159e-10	5.03274807606089e-09	2.03754982836473e-09	ENSDARG00000052207/ENSDARG00000043719/ENSDARG00000087359/ENSDARG00000012694/ENSDARG00000093198	5	115	124	Dinorah	0.0434782608695652	0.0403225806451613
IPR002890	Alpha-2-macroglobulin, N-terminal	6/115	23/25024	7.82014331966296e-10	7.82014331966296e-09	3.16604992698905e-09	ENSDARG00000052207/ENSDARG00000043719/ENSDARG00000087359/ENSDARG00000012694/ENSDARG00000056314/ENSDARG00000093198	6	115	124	Dinorah	0.0521739130434783	0.0483870967741935
IPR012674	Calycin	7/115	42/25024	8.50005196305555e-10	7.89290539426587e-09	3.1955082567878e-09	ENSDARG00000059227/ENSDARG00000004296/ENSDARG00000076838/ENSDARG00000112080/ENSDARG00000101199/ENSDARG00000032098/ENSDARG00000069439	7	115	124	Dinorah	0.0608695652173913	0.0564516129032258
IPR000020	Anaphylatoxin/fibulin	5/115	12/25024	1.44937485418853e-09	1.25612487363006e-08	5.08552580417028e-09	ENSDARG00000052207/ENSDARG00000043719/ENSDARG00000087359/ENSDARG00000012694/ENSDARG00000093198	5	115	124	Dinorah	0.0434782608695652	0.0403225806451613
IPR023795	Serpin, conserved site	6/115	29/25024	3.59825711993158e-09	2.92358390994441e-08	1.18363721050381e-08	ENSDARG00000090850/ENSDARG00000061383/ENSDARG00000042684/ENSDARG00000021208/ENSDARG00000016412/ENSDARG00000090286	6	115	124	Dinorah	0.0521739130434783	0.0483870967741935
IPR018933	Netrin module, non-TIMP type	5/115	29/25024	2.04190930928792e-07	1.5614600600437e-06	6.32170064795022e-07	ENSDARG00000052207/ENSDARG00000043719/ENSDARG00000087359/ENSDARG00000012694/ENSDARG00000093198	5	115	124	Dinorah	0.0434782608695652	0.0403225806451613
IPR001314	Peptidase S1A, chymotrypsin family	8/115	136/25024	2.24495518002545e-07	1.62135651890727e-06	6.56419643282295e-07	ENSDARG00000103308/ENSDARG00000093079/ENSDARG00000023111/ENSDARG00000055278/ENSDARG00000088581/ENSDARG00000036041/ENSDARG00000007988/ENSDARG00000034862	8	115	124	Dinorah	0.0695652173913043	0.0645161290322581
IPR000566	Lipocalin/cytosolic fatty-acid binding domain	5/115	33/25024	4.02145660894778e-07	2.65714879777072e-06	1.07576874403673e-06	ENSDARG00000004296/ENSDARG00000112080/ENSDARG00000101199/ENSDARG00000032098/ENSDARG00000069439	5	115	124	Dinorah	0.0434782608695652	0.0403225806451613
IPR012224	Peptidase S1A, coagulation factor VII/IX/X/C/Z	4/115	14/25024	4.08862479384561e-07	2.65714879777072e-06	1.07576874403673e-06	ENSDARG00000093079/ENSDARG00000088581/ENSDARG00000036041/ENSDARG00000034862	4	115	124	Dinorah	0.0347826086956522	0.032258064516129
IPR001254	Serine proteases, trypsin domain	8/115	148/25024	4.29231728870655e-07	2.65714879777072e-06	1.07576874403673e-06	ENSDARG00000103308/ENSDARG00000093079/ENSDARG00000023111/ENSDARG00000055278/ENSDARG00000088581/ENSDARG00000036041/ENSDARG00000007988/ENSDARG00000034862	8	115	124	Dinorah	0.0695652173913043	0.0645161290322581
IPR001134	Netrin domain	5/115	37/25024	7.27848090793982e-07	4.3009205365099e-06	1.74126337510522e-06	ENSDARG00000052207/ENSDARG00000043719/ENSDARG00000087359/ENSDARG00000012694/ENSDARG00000093198	5	115	124	Dinorah	0.0434782608695652	0.0403225806451613
IPR008993	Tissue inhibitor of metalloproteinases-like, OB-fold	5/115	38/25024	8.35064406205394e-07	4.71992925246527e-06	1.91090253136246e-06	ENSDARG00000052207/ENSDARG00000043719/ENSDARG00000087359/ENSDARG00000012694/ENSDARG00000093198	5	115	124	Dinorah	0.0434782608695652	0.0403225806451613
IPR017857	Coagulation factor-like, Gla domain superfamily	4/115	18/25024	1.23224300047234e-06	6.67464958589184e-06	2.70228728173759e-06	ENSDARG00000093079/ENSDARG00000088581/ENSDARG00000036041/ENSDARG00000034862	4	115	124	Dinorah	0.0347826086956522	0.032258064516129
IPR009003	Peptidase S1, PA clan	8/115	173/25024	1.39945632088316e-06	7.27717286859245e-06	2.94622383343824e-06	ENSDARG00000103308/ENSDARG00000093079/ENSDARG00000023111/ENSDARG00000055278/ENSDARG00000088581/ENSDARG00000036041/ENSDARG00000007988/ENSDARG00000034862	8	115	124	Dinorah	0.0695652173913043	0.0645161290322581
IPR000294	Gamma-carboxyglutamic acid-rich (GLA) domain	4/115	20/25024	1.93725002650749e-06	9.32750012762865e-06	3.7763158411452e-06	ENSDARG00000093079/ENSDARG00000088581/ENSDARG00000036041/ENSDARG00000034862	4	115	124	Dinorah	0.0347826086956522	0.032258064516129
IPR035972	Gamma-carboxyglutamic acid-rich (GLA) domain superfamily	4/115	20/25024	1.93725002650749e-06	9.32750012762865e-06	3.7763158411452e-06	ENSDARG00000093079/ENSDARG00000088581/ENSDARG00000036041/ENSDARG00000034862	4	115	124	Dinorah	0.0347826086956522	0.032258064516129
IPR033116	Serine proteases, trypsin family, serine active site	6/115	106/25024	9.6954086819101e-06	4.50143974517255e-05	1.82244524096055e-05	ENSDARG00000093079/ENSDARG00000023111/ENSDARG00000088581/ENSDARG00000036041/ENSDARG00000007988/ENSDARG00000034862	6	115	124	Dinorah	0.0521739130434783	0.0483870967741935
IPR022272	Lipocalin family conserved site	3/115	10/25024	1.10822253982905e-05	4.96789414406125e-05	2.0112931757333e-05	ENSDARG00000076838/ENSDARG00000101199/ENSDARG00000069439	3	115	124	Dinorah	0.0260869565217391	0.0241935483870968
IPR018114	Serine proteases, trypsin family, histidine active site	6/115	114/25024	1.47124865736959e-05	6.37541084860156e-05	2.58113799538525e-05	ENSDARG00000093079/ENSDARG00000023111/ENSDARG00000055278/ENSDARG00000088581/ENSDARG00000036041/ENSDARG00000034862	6	115	124	Dinorah	0.0521739130434783	0.0483870967741935
IPR035976	Sushi/SCR/CCP superfamily	5/115	70/25024	1.79113906146376e-05	7.51122832226739e-05	3.04098312642405e-05	ENSDARG00000055278/ENSDARG00000102456/ENSDARG00000100442/ENSDARG00000105052/ENSDARG00000007988	5	115	124	Dinorah	0.0434782608695652	0.0403225806451613
IPR000436	Sushi/SCR/CCP domain	5/115	71/25024	1.91980563434456e-05	7.71642563461907e-05	3.12405896138424e-05	ENSDARG00000055278/ENSDARG00000102456/ENSDARG00000100442/ENSDARG00000105052/ENSDARG00000007988	5	115	124	Dinorah	0.0434782608695652	0.0403225806451613
IPR001862	Membrane attack complex component/perforin/complement C9	3/115	12/25024	2.01814208905422e-05	7.71642563461907e-05	3.12405896138424e-05	ENSDARG00000039516/ENSDARG00000016319/ENSDARG00000039517	3	115	124	Dinorah	0.0260869565217391	0.0241935483870968
IPR013694	VIT domain	3/115	12/25024	2.01814208905422e-05	7.71642563461907e-05	3.12405896138424e-05	ENSDARG00000045516/ENSDARG00000100406/ENSDARG00000055036	3	115	124	Dinorah	0.0260869565217391	0.0241935483870968
IPR018056	Kringle, conserved site	3/115	15/25024	4.13206911265209e-05	0.00014921360684577	6.04103671440364e-05	ENSDARG00000103308/ENSDARG00000023111/ENSDARG00000036041	3	115	124	Dinorah	0.0260869565217391	0.0241935483870968
IPR020863	Membrane attack complex component/perforin domain, conserved site	3/115	15/25024	4.13206911265209e-05	0.00014921360684577	6.04103671440364e-05	ENSDARG00000039516/ENSDARG00000016319/ENSDARG00000039517	3	115	124	Dinorah	0.0260869565217391	0.0241935483870968
IPR000010	Cystatin domain	3/115	16/25024	5.06858986278474e-05	0.000178085589773518	7.20994290581045e-05	ENSDARG00000112486/ENSDARG00000022372/ENSDARG00000070918	3	115	124	Dinorah	0.0260869565217391	0.0241935483870968
IPR000001	Kringle	3/115	17/25024	6.13410583917185e-05	0.000204470194639062	8.27814553194582e-05	ENSDARG00000103308/ENSDARG00000023111/ENSDARG00000036041	3	115	124	Dinorah	0.0260869565217391	0.0241935483870968
IPR038178	Kringle superfamily	3/115	17/25024	6.13410583917185e-05	0.000204470194639062	8.27814553194582e-05	ENSDARG00000103308/ENSDARG00000023111/ENSDARG00000036041	3	115	124	Dinorah	0.0260869565217391	0.0241935483870968
IPR020864	Membrane attack complex component/perforin (MACPF) domain	3/115	25/25024	0.00020198835221735	0.000656462144706387	0.000265774147654408	ENSDARG00000039516/ENSDARG00000016319/ENSDARG00000039517	3	115	124	Dinorah	0.0260869565217391	0.0241935483870968
IPR013806	Kringle-like fold	3/115	27/25024	0.000255162159659669	0.000809050750140415	0.000327550910988022	ENSDARG00000103308/ENSDARG00000023111/ENSDARG00000036041	3	115	124	Dinorah	0.0260869565217391	0.0241935483870968
IPR002035	von Willebrand factor, type A	4/115	102/25024	0.00127196999007945	0.00393704996929352	0.00159394735598928	ENSDARG00000055278/ENSDARG00000045516/ENSDARG00000100406/ENSDARG00000055036	4	115	124	Dinorah	0.0347826086956522	0.032258064516129
IPR015255	Vitellinogen, open beta-sheet	2/115	13/25024	0.00157987186052375	0.00456407426373527	0.00184780334564181	ENSDARG00000022767/ENSDARG00000042780	2	115	124	Dinorah	0.0173913043478261	0.0161290322580645
IPR015816	Vitellinogen, beta-sheet N-terminal	2/115	13/25024	0.00157987186052375	0.00456407426373527	0.00184780334564181	ENSDARG00000022767/ENSDARG00000042780	2	115	124	Dinorah	0.0173913043478261	0.0161290322580645
IPR036024	Somatomedin B-like domain superfamily	2/115	13/25024	0.00157987186052375	0.00456407426373527	0.00184780334564181	ENSDARG00000053831/ENSDARG00000055388	2	115	124	Dinorah	0.0173913043478261	0.0161290322580645
IPR001747	Lipid transport protein, N-terminal	2/115	14/25024	0.00183765589301961	0.00487541359372549	0.00197385165737874	ENSDARG00000022767/ENSDARG00000042780	2	115	124	Dinorah	0.0173913043478261	0.0161290322580645
IPR011030	Lipovitellin-phosvitin complex, superhelical domain	2/115	14/25024	0.00183765589301961	0.00487541359372549	0.00197385165737874	ENSDARG00000022767/ENSDARG00000042780	2	115	124	Dinorah	0.0173913043478261	0.0161290322580645
IPR015819	Lipid transport protein, beta-sheet shell	2/115	14/25024	0.00183765589301961	0.00487541359372549	0.00197385165737874	ENSDARG00000022767/ENSDARG00000042780	2	115	124	Dinorah	0.0173913043478261	0.0161290322580645
IPR019819	Carboxylesterase type B, conserved site	2/115	14/25024	0.00183765589301961	0.00487541359372549	0.00197385165737874	ENSDARG00000041595/ENSDARG00000041569	2	115	124	Dinorah	0.0173913043478261	0.0161290322580645
IPR001212	Somatomedin B domain	2/115	16/25024	0.00240877647716667	0.00626281884063334	0.00253555418649123	ENSDARG00000053831/ENSDARG00000055388	2	115	124	Dinorah	0.0173913043478261	0.0161290322580645
IPR013785	Aldolase-type TIM barrel	3/115	59/25024	0.0025487260706504	0.00649675272910886	0.00263026426279711	ENSDARG00000053684/ENSDARG00000051939/ENSDARG00000116498	3	115	124	Dinorah	0.0260869565217391	0.0241935483870968
IPR036055	LDL receptor-like superfamily	3/115	60/25024	0.00267396264100337	0.00667603438912766	0.00270284793082091	ENSDARG00000039516/ENSDARG00000016319/ENSDARG00000039517	3	115	124	Dinorah	0.0260869565217391	0.0241935483870968
IPR002018	Carboxylesterase, type B	2/115	17/25024	0.00272176786633666	0.00667603438912766	0.00270284793082091	ENSDARG00000041595/ENSDARG00000041569	2	115	124	Dinorah	0.0173913043478261	0.0161290322580645
IPR001073	C1q domain	3/115	61/25024	0.0028029364700653	0.00674781002052758	0.00273190689090186	ENSDARG00000026904/ENSDARG00000086654/ENSDARG00000054753	3	115	124	Dinorah	0.0260869565217391	0.0241935483870968
IPR002172	Low-density lipoprotein (LDL) receptor class A repeat	3/115	62/25024	0.00293568401859788	0.00693888949850408	0.00280926700344295	ENSDARG00000039516/ENSDARG00000016319/ENSDARG00000039517	3	115	124	Dinorah	0.0260869565217391	0.0241935483870968
IPR036465	von Willebrand factor A-like domain superfamily	4/115	130/25024	0.0030819448509177	0.00715451483248752	0.00289656470950912	ENSDARG00000055278/ENSDARG00000045516/ENSDARG00000100406/ENSDARG00000055036	4	115	124	Dinorah	0.0347826086956522	0.032258064516129
IPR008972	Cupredoxin	2/115	22/25024	0.00455423742496485	0.0103868572850076	0.00420520537854557	ENSDARG00000055705/ENSDARG00000010312	2	115	124	Dinorah	0.0173913043478261	0.0161290322580645
IPR014716	Fibrinogen, alpha/beta/gamma chain, C-terminal globular, subdomain 1	2/115	23/25024	0.00497306228478231	0.0111465189141673	0.00451276069399484	ENSDARG00000090557/ENSDARG00000037281	2	115	124	Dinorah	0.0173913043478261	0.0161290322580645
IPR013032	EGF-like, conserved site	5/115	242/25024	0.00526197012517453	0.011594171462249	0.00469399654342063	ENSDARG00000093079/ENSDARG00000039516/ENSDARG00000088581/ENSDARG00000007988/ENSDARG00000034862	5	115	124	Dinorah	0.0434782608695652	0.0403225806451613
IPR013201	Cathepsin propeptide inhibitor domain (I29)	2/115	25/25024	0.00586172446888612	0.0127004030159199	0.00514186356919835	ENSDARG00000035663/ENSDARG00000099200	2	115	124	Dinorah	0.0173913043478261	0.0161290322580645
IPR008983	Tumour necrosis factor-like domain superfamily	3/115	80/25024	0.00600778542018664	0.0128034771249879	0.0051835939777279	ENSDARG00000026904/ENSDARG00000086654/ENSDARG00000054753	3	115	124	Dinorah	0.0260869565217391	0.0241935483870968
IPR000463	Cytosolic fatty-acid binding	2/115	26/25024	0.00633123722606113	0.0132751748288379	0.00537456470803152	ENSDARG00000059227/ENSDARG00000112080	2	115	124	Dinorah	0.0173913043478261	0.0161290322580645
IPR000585	Hemopexin-like domain	2/115	27/25024	0.00681732323137325	0.0138476878137269	0.00560635134158985	ENSDARG00000053831/ENSDARG00000055388	2	115	124	Dinorah	0.0173913043478261	0.0161290322580645
IPR031259	Intracellular lipid binding protein	2/115	27/25024	0.00681732323137325	0.0138476878137269	0.00560635134158985	ENSDARG00000059227/ENSDARG00000112080	2	115	124	Dinorah	0.0173913043478261	0.0161290322580645
IPR002401	Cytochrome P450, E-class, group I	3/115	85/25024	0.0071038311627775	0.014207662325555	0.00575209001034616	ENSDARG00000044002/ENSDARG00000043997/ENSDARG00000104540	3	115	124	Dinorah	0.0260869565217391	0.0241935483870968
IPR000884	Thrombospondin type-1 (TSP1) repeat	3/115	86/25024	0.00733629228024488	0.0142345969616692	0.00576299472132355	ENSDARG00000039516/ENSDARG00000016319/ENSDARG00000039517	3	115	124	Dinorah	0.0260869565217391	0.0241935483870968
IPR036383	Thrombospondin type-1 (TSP1) repeat superfamily	3/115	86/25024	0.00733629228024488	0.0142345969616692	0.00576299472132355	ENSDARG00000039516/ENSDARG00000016319/ENSDARG00000039517	3	115	124	Dinorah	0.0260869565217391	0.0241935483870968
IPR017972	Cytochrome P450, conserved site	3/115	87/25024	0.00757321931376087	0.0143343326919819	0.00580337355950684	ENSDARG00000044002/ENSDARG00000043997/ENSDARG00000104540	3	115	124	Dinorah	0.0260869565217391	0.0241935483870968
IPR001881	EGF-like calcium-binding domain	4/115	168/25024	0.00760822273651346	0.0143343326919819	0.00580337355950684	ENSDARG00000093079/ENSDARG00000088581/ENSDARG00000007988/ENSDARG00000034862	4	115	124	Dinorah	0.0347826086956522	0.032258064516129
IPR018487	Hemopexin-like repeats	2/115	30/25024	0.00837343100571084	0.0153316342358086	0.00620713936672412	ENSDARG00000053831/ENSDARG00000055388	2	115	124	Dinorah	0.0173913043478261	0.0161290322580645
IPR036375	Hemopexin-like domain superfamily	2/115	30/25024	0.00837343100571084	0.0153316342358086	0.00620713936672412	ENSDARG00000053831/ENSDARG00000055388	2	115	124	Dinorah	0.0173913043478261	0.0161290322580645
IPR013128	Peptidase C1A	2/115	33/25024	0.0100730205958069	0.0179051694395151	0.00724905645324497	ENSDARG00000035663/ENSDARG00000099200	2	115	124	Dinorah	0.0173913043478261	0.0161290322580645
IPR001128	Cytochrome P450	3/115	97/25024	0.0101921733732624	0.0179051694395151	0.00724905645324497	ENSDARG00000044002/ENSDARG00000043997/ENSDARG00000104540	3	115	124	Dinorah	0.0260869565217391	0.0241935483870968
IPR036396	Cytochrome P450 superfamily	3/115	97/25024	0.0101921733732624	0.0179051694395151	0.00724905645324497	ENSDARG00000044002/ENSDARG00000043997/ENSDARG00000104540	3	115	124	Dinorah	0.0260869565217391	0.0241935483870968
IPR000152	EGF-type aspartate/asparagine hydroxylation site	3/115	133/25024	0.0235406423681516	0.0408037801047961	0.0165197490302818	ENSDARG00000093079/ENSDARG00000088581/ENSDARG00000007988	3	115	124	Dinorah	0.0260869565217391	0.0241935483870968
IPR002181	Fibrinogen, alpha/beta/gamma chain, C-terminal globular domain	2/115	57/25024	0.0283532970059978	0.0484990606681542	0.0196352472340705	ENSDARG00000090557/ENSDARG00000037281	2	115	124	Dinorah	0.0173913043478261	0.0161290322580645
IPR001064	Beta/gamma crystallin	37/52	62/25024	1.67755431932863e-90	2.85184234285868e-89	1.58926198673239e-89	ENSDARG00000041925/ENSDARG00000041141/ENSDARG00000069792/ENSDARG00000078189/ENSDARG00000016421/ENSDARG00000040738/ENSDARG00000076572/ENSDARG00000057536/ENSDARG00000069827/ENSDARG00000073874/ENSDARG00000044875/ENSDARG00000088823/ENSDARG00000069801/ENSDARG00000087301/ENSDARG00000076790/ENSDARG00000117097/ENSDARG00000091148/ENSDARG00000069826/ENSDARG00000115234/ENSDARG00000073750/ENSDARG00000078134/…	37	52	52	Trae	0.711538461538462	0.711538461538462
IPR011024	Gamma-crystallin-like	37/52	62/25024	1.67755431932863e-90	2.85184234285868e-89	1.58926198673239e-89	ENSDARG00000041925/ENSDARG00000041141/ENSDARG00000069792/ENSDARG00000078189/ENSDARG00000016421/ENSDARG00000040738/ENSDARG00000076572/ENSDARG00000057536/ENSDARG00000069827/ENSDARG00000073874/ENSDARG00000044875/ENSDARG00000088823/ENSDARG00000069801/ENSDARG00000087301/ENSDARG00000076790/ENSDARG00000117097/ENSDARG00000091148/ENSDARG00000069826/ENSDARG00000115234/ENSDARG00000073750/ENSDARG00000078134/…	37	52	52	Trae	0.711538461538462	0.711538461538462
IPR008080	Parvalbumin	3/52	10/25024	1.00516905275995e-06	1.13919159312794e-05	6.34843612269442e-06	ENSDARG00000117131/ENSDARG00000037789/ENSDARG00000002768	3	52	52	Trae	0.0576923076923077	0.0576923076923077
IPR004032	PMP-22/EMP/MP20	2/52	11/25024	0.000230161423521493	0.0013042480666218	0.000726825547962611	ENSDARG00000015445/ENSDARG00000037402	2	52	52	Trae	0.0384615384615385	0.0384615384615385
IPR022357	Major intrinsic protein, conserved site	2/52	11/25024	0.000230161423521493	0.0013042480666218	0.000726825547962611	ENSDARG00000037285/ENSDARG00000013963	2	52	52	Trae	0.0384615384615385	0.0384615384615385
IPR034294	Aquaporin transporter	2/52	11/25024	0.000230161423521493	0.0013042480666218	0.000726825547962611	ENSDARG00000037285/ENSDARG00000013963	2	52	52	Trae	0.0384615384615385	0.0384615384615385
IPR000425	Major intrinsic protein	2/52	19/25024	0.000708014930430086	0.00333896028324312	0.00186072090087852	ENSDARG00000037285/ENSDARG00000013963	2	52	52	Trae	0.0384615384615385	0.0384615384615385
IPR023271	Aquaporin-like	2/52	20/25024	0.000785637713704263	0.00333896028324312	0.00186072090087852	ENSDARG00000037285/ENSDARG00000013963	2	52	52	Trae	0.0384615384615385	0.0384615384615385
IPR004031	PMP-22/EMP/MP20/Claudin superfamily	2/52	86/25024	0.0138488617473118	0.0473804707111859	0.0264039774861098	ENSDARG00000015445/ENSDARG00000037402	2	52	52	Trae	0.0384615384615385	0.0384615384615385
IPR018247	EF-Hand 1, calcium-binding site	3/52	242/25024	0.0139354325621135	0.0473804707111859	0.0264039774861098	ENSDARG00000117131/ENSDARG00000037789/ENSDARG00000002768	3	52	52	Trae	0.0576923076923077	0.0576923076923077
