# Supplementary material for: Map and model—moving from observation to prediction in toxicogenomics
Source: Gigascience. 2019 May 29;8(6):giz057. doi: 10.1093/gigascience/giz057 (PMC6539241; doi:10.1093/gigascience/giz057)
Supplement: giz057_Supplementary_Tables [file giz057_supplementary_tables.zip › TableS5_Enrichments_reactome.txt]

ID	Description	GeneRatio	BgRatio	pvalue	p.adjust	qvalue	geneID	Count	genenr_annot	genenr_total	clustername	ratio_annot	ratio_total
R-DRE-5690714	Danio rerio: CD22 mediated BCR regulation	7/171	27/25024	4.86748871539787e-10	4.72146405393593e-08	4.40635820551807e-08	ENSDARG00000096523/ENSDARG00000043445/ENSDARG00000057844/ENSDARG00000089894/ENSDARG00000096619/ENSDARG00000034910/ENSDARG00000096656	7	171	239	Haden	0.0409356725146199	0.0292887029288703
R-DRE-198933	Danio rerio: Immunoregulatory interactions between a Lymphoid and a non-Lymphoid cell	8/171	48/25024	1.20596927202586e-09	5.84895096932544e-08	5.45859775759076e-08	ENSDARG00000096523/ENSDARG00000043445/ENSDARG00000057844/ENSDARG00000089894/ENSDARG00000096619/ENSDARG00000097802/ENSDARG00000034910/ENSDARG00000096656	8	171	239	Haden	0.0467836257309941	0.0334728033472803
R-DRE-983705	Danio rerio: Signaling by the B Cell Receptor (BCR)	8/171	137/25024	4.77155907096058e-06	0.000154280409961059	0.000143983887755302	ENSDARG00000096523/ENSDARG00000043445/ENSDARG00000057844/ENSDARG00000089894/ENSDARG00000096619/ENSDARG00000096376/ENSDARG00000034910/ENSDARG00000096656	8	171	239	Haden	0.0467836257309941	0.0334728033472803
R-DRE-375280	Danio rerio: Amine ligand-binding receptors	5/171	74/25024	0.000154665782523073	0.00375064522618453	0.00350033086762745	ENSDARG00000116273/ENSDARG00000054237/ENSDARG00000094626/ENSDARG00000115614/ENSDARG00000094237	5	171	239	Haden	0.0292397660818713	0.0209205020920502
R-DRE-983168	Danio rerio: Antigen processing: Ubiquitination & Proteasome degradation	6/84	355/25024	0.00125394759502736	0.0157255675605222	0.0103457681319225	ENSDARG00000094291/ENSDARG00000113484/ENSDARG00000112654/ENSDARG00000112365/ENSDARG00000112873/ENSDARG00000056917	6	84	164	Faadi	0.0714285714285714	0.0365853658536585
R-DRE-983169	Danio rerio: Class I MHC mediated antigen processing & presentation	6/84	388/25024	0.00196569594506527	0.0157255675605222	0.0103457681319225	ENSDARG00000094291/ENSDARG00000113484/ENSDARG00000112654/ENSDARG00000112365/ENSDARG00000112873/ENSDARG00000056917	6	84	164	Faadi	0.0714285714285714	0.0365853658536585
R-DRE-6803204	Danio rerio: TP53 Regulates Transcription of Genes Involved in Cytochrome C Release	1/18	16/25024	0.0114504843535816	0.0235686041414421	0.0082696856636639	ENSDARG00000091025	1	18	80	Tu	0.0555555555555556	0.0125
R-DRE-5633008	Danio rerio: TP53 Regulates Transcription of Cell Death Genes	1/18	22/25024	0.0157124027609614	0.0235686041414421	0.0082696856636639	ENSDARG00000091025	1	18	80	Tu	0.0555555555555556	0.0125
R-DRE-5389840	Danio rerio: Mitochondrial translation elongation	9/428	83/25024	1.23753290086301e-05	0.00265350910143373	0.00263637844851934	ENSDARG00000059887/ENSDARG00000062209/ENSDARG00000103318/ENSDARG00000101306/ENSDARG00000013075/ENSDARG00000056903/ENSDARG00000061505/ENSDARG00000029100/ENSDARG00000035167	9	428	453	Masood	0.0210280373831776	0.0198675496688742
R-DRE-5419276	Danio rerio: Mitochondrial translation termination	9/428	85/25024	1.50424438086551e-05	0.00265350910143373	0.00263637844851934	ENSDARG00000059887/ENSDARG00000062209/ENSDARG00000103318/ENSDARG00000101306/ENSDARG00000013075/ENSDARG00000056903/ENSDARG00000061505/ENSDARG00000029100/ENSDARG00000035167	9	428	453	Masood	0.0210280373831776	0.0198675496688742
R-DRE-5368287	Danio rerio: Mitochondrial translation	9/428	86/25024	1.6549952815595e-05	0.00265350910143373	0.00263637844851934	ENSDARG00000059887/ENSDARG00000062209/ENSDARG00000103318/ENSDARG00000101306/ENSDARG00000013075/ENSDARG00000056903/ENSDARG00000061505/ENSDARG00000029100/ENSDARG00000035167	9	428	453	Masood	0.0210280373831776	0.0198675496688742
R-DRE-159236	Danio rerio: Transport of Mature mRNA derived from an Intron-Containing Transcript	8/428	73/25024	3.49025899508441e-05	0.0033576291532712	0.00333595280793331	ENSDARG00000061527/ENSDARG00000038290/ENSDARG00000094191/ENSDARG00000003487/ENSDARG00000033965/ENSDARG00000036069/ENSDARG00000056517/ENSDARG00000055076	8	428	453	Masood	0.0186915887850467	0.0176600441501104
R-DRE-72202	Danio rerio: Transport of Mature Transcript to Cytoplasm	8/428	73/25024	3.49025899508441e-05	0.0033576291532712	0.00333595280793331	ENSDARG00000061527/ENSDARG00000038290/ENSDARG00000094191/ENSDARG00000003487/ENSDARG00000033965/ENSDARG00000036069/ENSDARG00000056517/ENSDARG00000055076	8	428	453	Masood	0.0186915887850467	0.0176600441501104
R-DRE-72766	Danio rerio: Translation	13/428	231/25024	0.000187849847703574	0.0150592961242365	0.0149620755890215	ENSDARG00000059887/ENSDARG00000039347/ENSDARG00000062209/ENSDARG00000041182/ENSDARG00000103318/ENSDARG00000101306/ENSDARG00000013075/ENSDARG00000056903/ENSDARG00000061505/ENSDARG00000029100/ENSDARG00000077291/ENSDARG00000014867/ENSDARG00000035167	13	428	453	Masood	0.0303738317757009	0.0286975717439294
R-DRE-72203	Danio rerio: Processing of Capped Intron-Containing Pre-mRNA	13/428	245/25024	0.00033240620525742	0.0228410549612599	0.022693596569454	ENSDARG00000035434/ENSDARG00000061527/ENSDARG00000015422/ENSDARG00000038290/ENSDARG00000043797/ENSDARG00000094191/ENSDARG00000003487/ENSDARG00000035146/ENSDARG00000023160/ENSDARG00000033965/ENSDARG00000036069/ENSDARG00000056517/ENSDARG00000055076	13	428	453	Masood	0.0303738317757009	0.0286975717439294
R-DRE-5389840	Danio rerio: Mitochondrial translation elongation	46/1049	83/25024	1.93506270087055e-41	1.37582958031896e-38	9.0438719914371e-39	ENSDARG00000018073/ENSDARG00000039338/ENSDARG00000109289/ENSDARG00000109961/ENSDARG00000104031/ENSDARG00000007285/ENSDARG00000075422/ENSDARG00000016307/ENSDARG00000011885/ENSDARG00000007065/ENSDARG00000074985/ENSDARG00000038768/ENSDARG00000057855/ENSDARG00000054164/ENSDARG00000068886/ENSDARG00000003846/ENSDARG00000076334/ENSDARG00000069850/ENSDARG00000019222/ENSDARG00000103198/ENSDARG00000057805/…	46	1049	1067	Ummu Kulthoom	0.0438512869399428	0.0431115276476101
R-DRE-5368287	Danio rerio: Mitochondrial translation	46/1049	86/25024	1.77707184727379e-40	6.31749041705834e-38	4.15273631678718e-38	ENSDARG00000018073/ENSDARG00000039338/ENSDARG00000109289/ENSDARG00000109961/ENSDARG00000104031/ENSDARG00000007285/ENSDARG00000075422/ENSDARG00000016307/ENSDARG00000011885/ENSDARG00000007065/ENSDARG00000074985/ENSDARG00000038768/ENSDARG00000057855/ENSDARG00000054164/ENSDARG00000068886/ENSDARG00000003846/ENSDARG00000076334/ENSDARG00000069850/ENSDARG00000019222/ENSDARG00000103198/ENSDARG00000057805/…	46	1049	1067	Ummu Kulthoom	0.0438512869399428	0.0431115276476101
R-DRE-5419276	Danio rerio: Mitochondrial translation termination	45/1049	85/25024	2.36305474184195e-39	5.60043973816541e-37	3.68139054518535e-37	ENSDARG00000018073/ENSDARG00000039338/ENSDARG00000109289/ENSDARG00000109961/ENSDARG00000104031/ENSDARG00000007285/ENSDARG00000075422/ENSDARG00000016307/ENSDARG00000011885/ENSDARG00000007065/ENSDARG00000074985/ENSDARG00000038768/ENSDARG00000057855/ENSDARG00000054164/ENSDARG00000068886/ENSDARG00000003846/ENSDARG00000076334/ENSDARG00000069850/ENSDARG00000019222/ENSDARG00000103198/ENSDARG00000057805/…	45	1049	1067	Ummu Kulthoom	0.0428979980934223	0.042174320524836
R-DRE-72766	Danio rerio: Translation	67/1049	231/25024	1.43352469057961e-37	2.54809013750526e-35	1.67496042794039e-35	ENSDARG00000115421/ENSDARG00000018073/ENSDARG00000071878/ENSDARG00000039338/ENSDARG00000042252/ENSDARG00000109289/ENSDARG00000109961/ENSDARG00000035699/ENSDARG00000104031/ENSDARG00000077012/ENSDARG00000057912/ENSDARG00000053047/ENSDARG00000007285/ENSDARG00000075422/ENSDARG00000013274/ENSDARG00000030441/ENSDARG00000016307/ENSDARG00000011885/ENSDARG00000007065/ENSDARG00000074985/ENSDARG00000038768/…	67	1049	1067	Ummu Kulthoom	0.0638703527168732	0.0627928772258669
R-DRE-72203	Danio rerio: Processing of Capped Intron-Containing Pre-mRNA	59/1049	245/25024	2.08906578183072e-28	2.72523049147056e-26	1.79140178875258e-26	ENSDARG00000021812/ENSDARG00000089663/ENSDARG00000004280/ENSDARG00000009871/ENSDARG00000011125/ENSDARG00000037966/ENSDARG00000012827/ENSDARG00000036190/ENSDARG00000023299/ENSDARG00000063333/ENSDARG00000021120/ENSDARG00000031907/ENSDARG00000057691/ENSDARG00000103234/ENSDARG00000059357/ENSDARG00000043631/ENSDARG00000100114/ENSDARG00000040564/ENSDARG00000070431/ENSDARG00000001241/ENSDARG00000016855/…	59	1049	1067	Ummu Kulthoom	0.0562440419447092	0.0552952202436739
R-DRE-6791226	Danio rerio: Major pathway of rRNA processing in the nucleolus and cytosol	50/1049	173/25024	3.0663634221891e-28	2.72523049147056e-26	1.79140178875258e-26	ENSDARG00000021112/ENSDARG00000011152/ENSDARG00000054980/ENSDARG00000039958/ENSDARG00000056720/ENSDARG00000012899/ENSDARG00000032516/ENSDARG00000006392/ENSDARG00000043404/ENSDARG00000060559/ENSDARG00000093007/ENSDARG00000008502/ENSDARG00000102333/ENSDARG00000011246/ENSDARG00000023299/ENSDARG00000053912/ENSDARG00000017605/ENSDARG00000041991/ENSDARG00000017696/ENSDARG00000035264/ENSDARG00000045565/…	50	1049	1067	Ummu Kulthoom	0.0476644423260248	0.0468603561387067
R-DRE-72312	Danio rerio: rRNA processing	50/1049	173/25024	3.0663634221891e-28	2.72523049147056e-26	1.79140178875258e-26	ENSDARG00000021112/ENSDARG00000011152/ENSDARG00000054980/ENSDARG00000039958/ENSDARG00000056720/ENSDARG00000012899/ENSDARG00000032516/ENSDARG00000006392/ENSDARG00000043404/ENSDARG00000060559/ENSDARG00000093007/ENSDARG00000008502/ENSDARG00000102333/ENSDARG00000011246/ENSDARG00000023299/ENSDARG00000053912/ENSDARG00000017605/ENSDARG00000041991/ENSDARG00000017696/ENSDARG00000035264/ENSDARG00000045565/…	50	1049	1067	Ummu Kulthoom	0.0476644423260248	0.0468603561387067
R-DRE-8868773	Danio rerio: rRNA processing in the nucleus and cytosol	50/1049	173/25024	3.0663634221891e-28	2.72523049147056e-26	1.79140178875258e-26	ENSDARG00000021112/ENSDARG00000011152/ENSDARG00000054980/ENSDARG00000039958/ENSDARG00000056720/ENSDARG00000012899/ENSDARG00000032516/ENSDARG00000006392/ENSDARG00000043404/ENSDARG00000060559/ENSDARG00000093007/ENSDARG00000008502/ENSDARG00000102333/ENSDARG00000011246/ENSDARG00000023299/ENSDARG00000053912/ENSDARG00000017605/ENSDARG00000041991/ENSDARG00000017696/ENSDARG00000035264/ENSDARG00000045565/…	50	1049	1067	Ummu Kulthoom	0.0476644423260248	0.0468603561387067
R-DRE-174154	Danio rerio: APC/C:Cdc20 mediated degradation of Securin	32/1049	70/25024	9.8600750442014e-26	7.78945928491911e-24	5.12031967207652e-24	ENSDARG00000008461/ENSDARG00000055470/ENSDARG00000012234/ENSDARG00000020454/ENSDARG00000003526/ENSDARG00000032237/ENSDARG00000105035/ENSDARG00000102417/ENSDARG00000037038/ENSDARG00000101560/ENSDARG00000027099/ENSDARG00000020101/ENSDARG00000002240/ENSDARG00000112404/ENSDARG00000075445/ENSDARG00000023279/ENSDARG00000009640/ENSDARG00000031511/ENSDARG00000018124/ENSDARG00000054696/ENSDARG00000037962/…	32	1049	1067	Ummu Kulthoom	0.0305052430886559	0.0299906279287723
R-DRE-174084	Danio rerio: Autodegradation of Cdh1 by Cdh1:APC/C	31/1049	66/25024	2.01075122630882e-25	1.42964412190557e-23	9.39761625769597e-24	ENSDARG00000008461/ENSDARG00000055470/ENSDARG00000012234/ENSDARG00000020454/ENSDARG00000003526/ENSDARG00000032237/ENSDARG00000105035/ENSDARG00000102417/ENSDARG00000037038/ENSDARG00000101560/ENSDARG00000027099/ENSDARG00000020101/ENSDARG00000002240/ENSDARG00000112404/ENSDARG00000075445/ENSDARG00000023279/ENSDARG00000009640/ENSDARG00000031511/ENSDARG00000018124/ENSDARG00000054696/ENSDARG00000037962/…	31	1049	1067	Ummu Kulthoom	0.0295519542421354	0.0290534208059981
R-DRE-174178	Danio rerio: APC/C:Cdh1 mediated degradation of Cdc20 and other APC/C:Cdh1 targeted proteins in late mitosis/early G1	32/1049	75/25024	1.44557690474275e-24	9.34368344792815e-23	6.14197268617973e-23	ENSDARG00000008461/ENSDARG00000055470/ENSDARG00000012234/ENSDARG00000020454/ENSDARG00000003526/ENSDARG00000032237/ENSDARG00000105035/ENSDARG00000102417/ENSDARG00000037038/ENSDARG00000101560/ENSDARG00000027099/ENSDARG00000020101/ENSDARG00000002240/ENSDARG00000112404/ENSDARG00000075445/ENSDARG00000023279/ENSDARG00000009640/ENSDARG00000031511/ENSDARG00000018124/ENSDARG00000054696/ENSDARG00000037962/…	32	1049	1067	Ummu Kulthoom	0.0305052430886559	0.0299906279287723
R-DRE-5689603	Danio rerio: UCH proteinases	34/1049	87/25024	1.71104853249375e-24	1.01379625550254e-22	6.66408375813354e-23	ENSDARG00000002591/ENSDARG00000012234/ENSDARG00000070828/ENSDARG00000020454/ENSDARG00000003526/ENSDARG00000103404/ENSDARG00000007989/ENSDARG00000102417/ENSDARG00000037038/ENSDARG00000101560/ENSDARG00000027099/ENSDARG00000020101/ENSDARG00000002240/ENSDARG00000112404/ENSDARG00000075445/ENSDARG00000023279/ENSDARG00000009640/ENSDARG00000031511/ENSDARG00000018124/ENSDARG00000054696/ENSDARG00000058560/…	34	1049	1067	Ummu Kulthoom	0.0324118207816969	0.0318650421743205
R-DRE-1236978	Danio rerio: Cross-presentation of soluble exogenous antigens (endosomes)	27/1049	50/25024	1.98030049879133e-24	1.08307204203126e-22	7.11946090253724e-23	ENSDARG00000012234/ENSDARG00000020454/ENSDARG00000003526/ENSDARG00000102417/ENSDARG00000037038/ENSDARG00000101560/ENSDARG00000027099/ENSDARG00000020101/ENSDARG00000002240/ENSDARG00000112404/ENSDARG00000075445/ENSDARG00000023279/ENSDARG00000009640/ENSDARG00000031511/ENSDARG00000018124/ENSDARG00000054696/ENSDARG00000037962/ENSDARG00000010965/ENSDARG00000060150/ENSDARG00000045928/ENSDARG00000022652/…	27	1049	1067	Ummu Kulthoom	0.0257387988560534	0.0253045923149016
R-DRE-174184	Danio rerio: Cdc20:Phospho-APC/C mediated degradation of Cyclin A	32/1049	76/25024	2.39838209896674e-24	1.13683311491024e-22	7.47285369783322e-23	ENSDARG00000008461/ENSDARG00000055470/ENSDARG00000012234/ENSDARG00000020454/ENSDARG00000003526/ENSDARG00000032237/ENSDARG00000105035/ENSDARG00000102417/ENSDARG00000037038/ENSDARG00000101560/ENSDARG00000027099/ENSDARG00000020101/ENSDARG00000002240/ENSDARG00000112404/ENSDARG00000075445/ENSDARG00000023279/ENSDARG00000009640/ENSDARG00000031511/ENSDARG00000018124/ENSDARG00000054696/ENSDARG00000037962/…	32	1049	1067	Ummu Kulthoom	0.0305052430886559	0.0299906279287723
R-DRE-69017	Danio rerio: CDK-mediated phosphorylation and removal of Cdc6	32/1049	76/25024	2.39838209896674e-24	1.13683311491024e-22	7.47285369783322e-23	ENSDARG00000008461/ENSDARG00000055470/ENSDARG00000012234/ENSDARG00000020454/ENSDARG00000003526/ENSDARG00000032237/ENSDARG00000105035/ENSDARG00000102417/ENSDARG00000037038/ENSDARG00000101560/ENSDARG00000027099/ENSDARG00000020101/ENSDARG00000002240/ENSDARG00000112404/ENSDARG00000075445/ENSDARG00000023279/ENSDARG00000009640/ENSDARG00000031511/ENSDARG00000018124/ENSDARG00000054696/ENSDARG00000037962/…	32	1049	1067	Ummu Kulthoom	0.0305052430886559	0.0299906279287723
R-DRE-450531	Danio rerio: Regulation of mRNA stability by proteins that bind AU-rich elements	35/1049	95/25024	3.7722234730574e-24	1.64866940682784e-22	1.08373560830789e-22	ENSDARG00000006392/ENSDARG00000060559/ENSDARG00000012234/ENSDARG00000002552/ENSDARG00000020454/ENSDARG00000003526/ENSDARG00000068755/ENSDARG00000103432/ENSDARG00000075758/ENSDARG00000028688/ENSDARG00000036060/ENSDARG00000102417/ENSDARG00000037038/ENSDARG00000101560/ENSDARG00000027099/ENSDARG00000020101/ENSDARG00000002240/ENSDARG00000112404/ENSDARG00000075445/ENSDARG00000023279/ENSDARG00000009640/…	35	1049	1067	Ummu Kulthoom	0.0333651096282174	0.0328022492970947
R-DRE-179419	Danio rerio: APC:Cdc20 mediated degradation of cell cycle proteins prior to satisfation of the cell cycle checkpoint	32/1049	77/25024	3.9419662329217e-24	1.64866940682784e-22	1.08373560830789e-22	ENSDARG00000008461/ENSDARG00000055470/ENSDARG00000012234/ENSDARG00000020454/ENSDARG00000003526/ENSDARG00000032237/ENSDARG00000105035/ENSDARG00000102417/ENSDARG00000037038/ENSDARG00000101560/ENSDARG00000027099/ENSDARG00000020101/ENSDARG00000002240/ENSDARG00000112404/ENSDARG00000075445/ENSDARG00000023279/ENSDARG00000009640/ENSDARG00000031511/ENSDARG00000018124/ENSDARG00000054696/ENSDARG00000037962/…	32	1049	1067	Ummu Kulthoom	0.0305052430886559	0.0299906279287723
R-DRE-176409	Danio rerio: APC/C:Cdc20 mediated degradation of mitotic proteins	32/1049	78/25024	6.42045851574991e-24	2.53608111372121e-22	1.66706642163331e-22	ENSDARG00000008461/ENSDARG00000055470/ENSDARG00000012234/ENSDARG00000020454/ENSDARG00000003526/ENSDARG00000032237/ENSDARG00000105035/ENSDARG00000102417/ENSDARG00000037038/ENSDARG00000101560/ENSDARG00000027099/ENSDARG00000020101/ENSDARG00000002240/ENSDARG00000112404/ENSDARG00000075445/ENSDARG00000023279/ENSDARG00000009640/ENSDARG00000031511/ENSDARG00000018124/ENSDARG00000054696/ENSDARG00000037962/…	32	1049	1067	Ummu Kulthoom	0.0305052430886559	0.0299906279287723
R-DRE-69239	Danio rerio: Synthesis of DNA	39/1049	124/25024	8.12672499976303e-24	3.04110603938501e-22	1.9990392797201e-22	ENSDARG00000008461/ENSDARG00000055969/ENSDARG00000003938/ENSDARG00000055470/ENSDARG00000012234/ENSDARG00000020454/ENSDARG00000003526/ENSDARG00000032237/ENSDARG00000105035/ENSDARG00000051854/ENSDARG00000008551/ENSDARG00000042458/ENSDARG00000038030/ENSDARG00000102417/ENSDARG00000037038/ENSDARG00000101560/ENSDARG00000027099/ENSDARG00000020101/ENSDARG00000002240/ENSDARG00000112404/ENSDARG00000075445/…	39	1049	1067	Ummu Kulthoom	0.0371782650142993	0.0365510777881912
R-DRE-176814	Danio rerio: Activation of APC/C and APC/C:Cdc20 mediated degradation of mitotic proteins	32/1049	79/25024	1.03660121142392e-23	3.68511730661202e-22	2.4223733572222e-22	ENSDARG00000008461/ENSDARG00000055470/ENSDARG00000012234/ENSDARG00000020454/ENSDARG00000003526/ENSDARG00000032237/ENSDARG00000105035/ENSDARG00000102417/ENSDARG00000037038/ENSDARG00000101560/ENSDARG00000027099/ENSDARG00000020101/ENSDARG00000002240/ENSDARG00000112404/ENSDARG00000075445/ENSDARG00000023279/ENSDARG00000009640/ENSDARG00000031511/ENSDARG00000018124/ENSDARG00000054696/ENSDARG00000037962/…	32	1049	1067	Ummu Kulthoom	0.0305052430886559	0.0299906279287723
R-DRE-5610780	Danio rerio: Degradation of GLI1 by the proteasome	28/1049	59/25024	3.0036618391565e-23	1.0169540798287e-21	6.68484138639342e-22	ENSDARG00000012234/ENSDARG00000020454/ENSDARG00000003526/ENSDARG00000038030/ENSDARG00000102417/ENSDARG00000037038/ENSDARG00000101560/ENSDARG00000027099/ENSDARG00000020101/ENSDARG00000002240/ENSDARG00000112404/ENSDARG00000075445/ENSDARG00000023279/ENSDARG00000009640/ENSDARG00000031511/ENSDARG00000018124/ENSDARG00000054696/ENSDARG00000037962/ENSDARG00000010965/ENSDARG00000060150/ENSDARG00000045928/…	28	1049	1067	Ummu Kulthoom	0.0266920877025739	0.0262417994376757
R-DRE-8854050	Danio rerio: FBXL7 down-regulates AURKA during mitotic entry and in early mitosis	28/1049	60/25024	5.40984111680744e-23	1.6984033060367e-21	1.11642766730371e-21	ENSDARG00000012234/ENSDARG00000020454/ENSDARG00000003526/ENSDARG00000038030/ENSDARG00000102417/ENSDARG00000037038/ENSDARG00000101560/ENSDARG00000027099/ENSDARG00000020101/ENSDARG00000002240/ENSDARG00000112404/ENSDARG00000075445/ENSDARG00000023279/ENSDARG00000009640/ENSDARG00000031511/ENSDARG00000018124/ENSDARG00000054696/ENSDARG00000037962/ENSDARG00000010965/ENSDARG00000060150/ENSDARG00000045928/…	28	1049	1067	Ummu Kulthoom	0.0266920877025739	0.0262417994376757
R-DRE-69229	Danio rerio: Ubiquitin-dependent degradation of Cyclin D1	27/1049	55/25024	5.73300694020825e-23	1.6984033060367e-21	1.11642766730371e-21	ENSDARG00000012234/ENSDARG00000020454/ENSDARG00000003526/ENSDARG00000102417/ENSDARG00000037038/ENSDARG00000101560/ENSDARG00000027099/ENSDARG00000020101/ENSDARG00000002240/ENSDARG00000112404/ENSDARG00000075445/ENSDARG00000023279/ENSDARG00000009640/ENSDARG00000031511/ENSDARG00000018124/ENSDARG00000054696/ENSDARG00000037962/ENSDARG00000010965/ENSDARG00000060150/ENSDARG00000045928/ENSDARG00000022652/…	27	1049	1067	Ummu Kulthoom	0.0257387988560534	0.0253045923149016
R-DRE-75815	Danio rerio: Ubiquitin-dependent degradation of Cyclin D	27/1049	55/25024	5.73300694020825e-23	1.6984033060367e-21	1.11642766730371e-21	ENSDARG00000012234/ENSDARG00000020454/ENSDARG00000003526/ENSDARG00000102417/ENSDARG00000037038/ENSDARG00000101560/ENSDARG00000027099/ENSDARG00000020101/ENSDARG00000002240/ENSDARG00000112404/ENSDARG00000075445/ENSDARG00000023279/ENSDARG00000009640/ENSDARG00000031511/ENSDARG00000018124/ENSDARG00000054696/ENSDARG00000037962/ENSDARG00000010965/ENSDARG00000060150/ENSDARG00000045928/ENSDARG00000022652/…	27	1049	1067	Ummu Kulthoom	0.0257387988560534	0.0253045923149016
R-DRE-72163	Danio rerio: mRNA Splicing - Major Pathway	46/1049	186/25024	6.14239266723237e-23	1.74689647456089e-21	1.14830414494786e-21	ENSDARG00000021812/ENSDARG00000089663/ENSDARG00000009871/ENSDARG00000011125/ENSDARG00000036190/ENSDARG00000023299/ENSDARG00000031907/ENSDARG00000057691/ENSDARG00000103234/ENSDARG00000043631/ENSDARG00000100114/ENSDARG00000040564/ENSDARG00000070431/ENSDARG00000001241/ENSDARG00000016855/ENSDARG00000039424/ENSDARG00000056235/ENSDARG00000037283/ENSDARG00000023852/ENSDARG00000063161/ENSDARG00000036161/…	46	1049	1067	Ummu Kulthoom	0.0438512869399428	0.0431115276476101
R-DRE-69052	Danio rerio: Switching of origins to a post-replicative state	34/1049	96/25024	7.61147929359316e-23	2.08144683759413e-21	1.36821733050825e-21	ENSDARG00000008461/ENSDARG00000055470/ENSDARG00000012234/ENSDARG00000020454/ENSDARG00000003526/ENSDARG00000032237/ENSDARG00000105035/ENSDARG00000051854/ENSDARG00000038030/ENSDARG00000102417/ENSDARG00000037038/ENSDARG00000101560/ENSDARG00000027099/ENSDARG00000020101/ENSDARG00000002240/ENSDARG00000112404/ENSDARG00000075445/ENSDARG00000023279/ENSDARG00000009640/ENSDARG00000031511/ENSDARG00000018124/…	34	1049	1067	Ummu Kulthoom	0.0324118207816969	0.0318650421743205
R-DRE-349425	Danio rerio: Autodegradation of the E3 ubiquitin ligase COP1	27/1049	56/25024	1.06343716526145e-22	2.44233439671245e-21	1.60544299672859e-21	ENSDARG00000012234/ENSDARG00000020454/ENSDARG00000003526/ENSDARG00000102417/ENSDARG00000037038/ENSDARG00000101560/ENSDARG00000027099/ENSDARG00000020101/ENSDARG00000002240/ENSDARG00000112404/ENSDARG00000075445/ENSDARG00000023279/ENSDARG00000009640/ENSDARG00000031511/ENSDARG00000018124/ENSDARG00000054696/ENSDARG00000037962/ENSDARG00000010965/ENSDARG00000060150/ENSDARG00000045928/ENSDARG00000022652/…	27	1049	1067	Ummu Kulthoom	0.0257387988560534	0.0253045923149016
R-DRE-69601	NA	27/1049	56/25024	1.06343716526145e-22	2.44233439671245e-21	1.60544299672859e-21	ENSDARG00000012234/ENSDARG00000020454/ENSDARG00000003526/ENSDARG00000102417/ENSDARG00000037038/ENSDARG00000101560/ENSDARG00000027099/ENSDARG00000020101/ENSDARG00000002240/ENSDARG00000112404/ENSDARG00000075445/ENSDARG00000023279/ENSDARG00000009640/ENSDARG00000031511/ENSDARG00000018124/ENSDARG00000054696/ENSDARG00000037962/ENSDARG00000010965/ENSDARG00000060150/ENSDARG00000045928/ENSDARG00000022652/…	27	1049	1067	Ummu Kulthoom	0.0257387988560534	0.0253045923149016
R-DRE-69610	NA	27/1049	56/25024	1.06343716526145e-22	2.44233439671245e-21	1.60544299672859e-21	ENSDARG00000012234/ENSDARG00000020454/ENSDARG00000003526/ENSDARG00000102417/ENSDARG00000037038/ENSDARG00000101560/ENSDARG00000027099/ENSDARG00000020101/ENSDARG00000002240/ENSDARG00000112404/ENSDARG00000075445/ENSDARG00000023279/ENSDARG00000009640/ENSDARG00000031511/ENSDARG00000018124/ENSDARG00000054696/ENSDARG00000037962/ENSDARG00000010965/ENSDARG00000060150/ENSDARG00000045928/ENSDARG00000022652/…	27	1049	1067	Ummu Kulthoom	0.0257387988560534	0.0253045923149016
R-DRE-69613	NA	27/1049	56/25024	1.06343716526145e-22	2.44233439671245e-21	1.60544299672859e-21	ENSDARG00000012234/ENSDARG00000020454/ENSDARG00000003526/ENSDARG00000102417/ENSDARG00000037038/ENSDARG00000101560/ENSDARG00000027099/ENSDARG00000020101/ENSDARG00000002240/ENSDARG00000112404/ENSDARG00000075445/ENSDARG00000023279/ENSDARG00000009640/ENSDARG00000031511/ENSDARG00000018124/ENSDARG00000054696/ENSDARG00000037962/ENSDARG00000010965/ENSDARG00000060150/ENSDARG00000045928/ENSDARG00000022652/…	27	1049	1067	Ummu Kulthoom	0.0257387988560534	0.0253045923149016
R-DRE-69306	Danio rerio: DNA Replication	39/1049	132/25024	1.06487153724453e-22	2.44233439671245e-21	1.60544299672859e-21	ENSDARG00000008461/ENSDARG00000055969/ENSDARG00000003938/ENSDARG00000055470/ENSDARG00000012234/ENSDARG00000020454/ENSDARG00000003526/ENSDARG00000032237/ENSDARG00000105035/ENSDARG00000051854/ENSDARG00000008551/ENSDARG00000042458/ENSDARG00000038030/ENSDARG00000102417/ENSDARG00000037038/ENSDARG00000101560/ENSDARG00000027099/ENSDARG00000020101/ENSDARG00000002240/ENSDARG00000112404/ENSDARG00000075445/…	39	1049	1067	Ummu Kulthoom	0.0371782650142993	0.0365510777881912
R-DRE-350562	Danio rerio: Regulation of ornithine decarboxylase (ODC)	27/1049	57/25024	1.94090865497937e-22	4.18177592027374e-21	2.7488467075306e-21	ENSDARG00000012234/ENSDARG00000020454/ENSDARG00000003526/ENSDARG00000102417/ENSDARG00000037038/ENSDARG00000101560/ENSDARG00000027099/ENSDARG00000020101/ENSDARG00000002240/ENSDARG00000112404/ENSDARG00000075445/ENSDARG00000023279/ENSDARG00000009640/ENSDARG00000031511/ENSDARG00000018124/ENSDARG00000054696/ENSDARG00000037962/ENSDARG00000010965/ENSDARG00000060150/ENSDARG00000045928/ENSDARG00000022652/…	27	1049	1067	Ummu Kulthoom	0.0257387988560534	0.0253045923149016
R-DRE-8939902	Danio rerio: Regulation of RUNX2 expression and activity	27/1049	57/25024	1.94090865497937e-22	4.18177592027374e-21	2.7488467075306e-21	ENSDARG00000012234/ENSDARG00000020454/ENSDARG00000003526/ENSDARG00000038030/ENSDARG00000102417/ENSDARG00000037038/ENSDARG00000101560/ENSDARG00000027099/ENSDARG00000020101/ENSDARG00000002240/ENSDARG00000112404/ENSDARG00000075445/ENSDARG00000023279/ENSDARG00000009640/ENSDARG00000031511/ENSDARG00000018124/ENSDARG00000054696/ENSDARG00000037962/ENSDARG00000060150/ENSDARG00000045928/ENSDARG00000022652/…	27	1049	1067	Ummu Kulthoom	0.0257387988560534	0.0253045923149016
R-DRE-8852276	Danio rerio: The role of GTSE1 in G2/M progression after G2 checkpoint	29/1049	69/25024	3.66135820312566e-22	7.6565461247716e-21	5.03295059500865e-21	ENSDARG00000012234/ENSDARG00000002659/ENSDARG00000020454/ENSDARG00000003526/ENSDARG00000102417/ENSDARG00000037038/ENSDARG00000101560/ENSDARG00000027099/ENSDARG00000020101/ENSDARG00000002240/ENSDARG00000112404/ENSDARG00000075445/ENSDARG00000023279/ENSDARG00000009640/ENSDARG00000031511/ENSDARG00000018124/ENSDARG00000054696/ENSDARG00000037962/ENSDARG00000010965/ENSDARG00000060150/ENSDARG00000045928/…	29	1049	1067	Ummu Kulthoom	0.0276453765490944	0.0271790065604499
R-DRE-72172	Danio rerio: mRNA Splicing	46/1049	194/25024	4.06509277941927e-22	8.25794561762029e-21	5.42827426785611e-21	ENSDARG00000021812/ENSDARG00000089663/ENSDARG00000009871/ENSDARG00000011125/ENSDARG00000036190/ENSDARG00000023299/ENSDARG00000031907/ENSDARG00000057691/ENSDARG00000103234/ENSDARG00000043631/ENSDARG00000100114/ENSDARG00000040564/ENSDARG00000070431/ENSDARG00000001241/ENSDARG00000016855/ENSDARG00000039424/ENSDARG00000056235/ENSDARG00000037283/ENSDARG00000023852/ENSDARG00000063161/ENSDARG00000036161/…	46	1049	1067	Ummu Kulthoom	0.0438512869399428	0.0431115276476101
R-DRE-68827	Danio rerio: CDT1 association with the CDC6:ORC:origin complex	28/1049	64/25024	4.9681488135292e-22	9.81209390672016e-21	6.44987740703791e-21	ENSDARG00000012234/ENSDARG00000020454/ENSDARG00000003526/ENSDARG00000051854/ENSDARG00000102417/ENSDARG00000037038/ENSDARG00000101560/ENSDARG00000027099/ENSDARG00000020101/ENSDARG00000002240/ENSDARG00000112404/ENSDARG00000075445/ENSDARG00000023279/ENSDARG00000009640/ENSDARG00000031511/ENSDARG00000018124/ENSDARG00000054696/ENSDARG00000037962/ENSDARG00000010965/ENSDARG00000060150/ENSDARG00000045928/…	28	1049	1067	Ummu Kulthoom	0.0266920877025739	0.0262417994376757
R-DRE-4641257	Danio rerio: Degradation of AXIN	27/1049	59/25024	6.17808298103487e-22	1.18719378365292e-20	7.80389429183352e-21	ENSDARG00000012234/ENSDARG00000020454/ENSDARG00000003526/ENSDARG00000102417/ENSDARG00000037038/ENSDARG00000101560/ENSDARG00000027099/ENSDARG00000020101/ENSDARG00000002240/ENSDARG00000112404/ENSDARG00000075445/ENSDARG00000023279/ENSDARG00000009640/ENSDARG00000031511/ENSDARG00000018124/ENSDARG00000054696/ENSDARG00000037962/ENSDARG00000010965/ENSDARG00000060150/ENSDARG00000045928/ENSDARG00000022652/…	27	1049	1067	Ummu Kulthoom	0.0257387988560534	0.0253045923149016
R-DRE-4641258	Danio rerio: Degradation of DVL	28/1049	65/25024	8.38377782087039e-22	1.45386976357045e-20	9.55686098194212e-21	ENSDARG00000012234/ENSDARG00000020454/ENSDARG00000003526/ENSDARG00000038030/ENSDARG00000102417/ENSDARG00000037038/ENSDARG00000101560/ENSDARG00000027099/ENSDARG00000020101/ENSDARG00000002240/ENSDARG00000112404/ENSDARG00000075445/ENSDARG00000023279/ENSDARG00000009640/ENSDARG00000031511/ENSDARG00000018124/ENSDARG00000054696/ENSDARG00000037962/ENSDARG00000010965/ENSDARG00000060150/ENSDARG00000045928/…	28	1049	1067	Ummu Kulthoom	0.0266920877025739	0.0262417994376757
R-DRE-5607761	Danio rerio: Dectin-1 mediated noncanonical NF-kB signaling	28/1049	65/25024	8.38377782087039e-22	1.45386976357045e-20	9.55686098194212e-21	ENSDARG00000012234/ENSDARG00000020454/ENSDARG00000003526/ENSDARG00000101521/ENSDARG00000102417/ENSDARG00000037038/ENSDARG00000101560/ENSDARG00000027099/ENSDARG00000020101/ENSDARG00000002240/ENSDARG00000112404/ENSDARG00000075445/ENSDARG00000023279/ENSDARG00000009640/ENSDARG00000031511/ENSDARG00000018124/ENSDARG00000054696/ENSDARG00000037962/ENSDARG00000010965/ENSDARG00000060150/ENSDARG00000045928/…	28	1049	1067	Ummu Kulthoom	0.0266920877025739	0.0262417994376757
R-DRE-5610785	Danio rerio: GLI3 is processed to GLI3R by the proteasome	28/1049	65/25024	8.38377782087039e-22	1.45386976357045e-20	9.55686098194212e-21	ENSDARG00000012234/ENSDARG00000020454/ENSDARG00000003526/ENSDARG00000038030/ENSDARG00000102417/ENSDARG00000037038/ENSDARG00000101560/ENSDARG00000027099/ENSDARG00000020101/ENSDARG00000002240/ENSDARG00000112404/ENSDARG00000075445/ENSDARG00000023279/ENSDARG00000009640/ENSDARG00000031511/ENSDARG00000018124/ENSDARG00000054696/ENSDARG00000037962/ENSDARG00000010965/ENSDARG00000060150/ENSDARG00000045928/…	28	1049	1067	Ummu Kulthoom	0.0266920877025739	0.0262417994376757
R-DRE-5676590	Danio rerio: NIK-->noncanonical NF-kB signaling	28/1049	65/25024	8.38377782087039e-22	1.45386976357045e-20	9.55686098194212e-21	ENSDARG00000012234/ENSDARG00000020454/ENSDARG00000003526/ENSDARG00000101521/ENSDARG00000102417/ENSDARG00000037038/ENSDARG00000101560/ENSDARG00000027099/ENSDARG00000020101/ENSDARG00000002240/ENSDARG00000112404/ENSDARG00000075445/ENSDARG00000023279/ENSDARG00000009640/ENSDARG00000031511/ENSDARG00000018124/ENSDARG00000054696/ENSDARG00000037962/ENSDARG00000010965/ENSDARG00000060150/ENSDARG00000045928/…	28	1049	1067	Ummu Kulthoom	0.0266920877025739	0.0262417994376757
R-DRE-174143	Danio rerio: APC/C-mediated degradation of cell cycle proteins	32/1049	90/25024	1.2164411038525e-21	2.01137122055611e-20	1.32215385583968e-20	ENSDARG00000008461/ENSDARG00000055470/ENSDARG00000012234/ENSDARG00000020454/ENSDARG00000003526/ENSDARG00000032237/ENSDARG00000105035/ENSDARG00000102417/ENSDARG00000037038/ENSDARG00000101560/ENSDARG00000027099/ENSDARG00000020101/ENSDARG00000002240/ENSDARG00000112404/ENSDARG00000075445/ENSDARG00000023279/ENSDARG00000009640/ENSDARG00000031511/ENSDARG00000018124/ENSDARG00000054696/ENSDARG00000037962/…	32	1049	1067	Ummu Kulthoom	0.0305052430886559	0.0299906279287723
R-DRE-453276	Danio rerio: Regulation of mitotic cell cycle	32/1049	90/25024	1.2164411038525e-21	2.01137122055611e-20	1.32215385583968e-20	ENSDARG00000008461/ENSDARG00000055470/ENSDARG00000012234/ENSDARG00000020454/ENSDARG00000003526/ENSDARG00000032237/ENSDARG00000105035/ENSDARG00000102417/ENSDARG00000037038/ENSDARG00000101560/ENSDARG00000027099/ENSDARG00000020101/ENSDARG00000002240/ENSDARG00000112404/ENSDARG00000075445/ENSDARG00000023279/ENSDARG00000009640/ENSDARG00000031511/ENSDARG00000018124/ENSDARG00000054696/ENSDARG00000037962/…	32	1049	1067	Ummu Kulthoom	0.0305052430886559	0.0299906279287723
R-DRE-1236975	Danio rerio: Antigen processing-Cross presentation	28/1049	67/25024	2.30822523294226e-21	3.64699586804878e-20	2.39731462789793e-20	ENSDARG00000052518/ENSDARG00000012234/ENSDARG00000020454/ENSDARG00000003526/ENSDARG00000102417/ENSDARG00000037038/ENSDARG00000101560/ENSDARG00000027099/ENSDARG00000020101/ENSDARG00000002240/ENSDARG00000112404/ENSDARG00000075445/ENSDARG00000023279/ENSDARG00000009640/ENSDARG00000031511/ENSDARG00000018124/ENSDARG00000054696/ENSDARG00000037962/ENSDARG00000010965/ENSDARG00000060150/ENSDARG00000045928/…	28	1049	1067	Ummu Kulthoom	0.0266920877025739	0.0262417994376757
R-DRE-4608870	Danio rerio: Asymmetric localization of PCP proteins	28/1049	67/25024	2.30822523294226e-21	3.64699586804878e-20	2.39731462789793e-20	ENSDARG00000012234/ENSDARG00000020454/ENSDARG00000003526/ENSDARG00000045444/ENSDARG00000102417/ENSDARG00000037038/ENSDARG00000101560/ENSDARG00000027099/ENSDARG00000020101/ENSDARG00000002240/ENSDARG00000112404/ENSDARG00000075445/ENSDARG00000023279/ENSDARG00000009640/ENSDARG00000031511/ENSDARG00000018124/ENSDARG00000054696/ENSDARG00000037962/ENSDARG00000010965/ENSDARG00000060150/ENSDARG00000045928/…	28	1049	1067	Ummu Kulthoom	0.0266920877025739	0.0262417994376757
R-DRE-2262752	Danio rerio: Cellular responses to stress	60/1049	341/25024	2.54924785909032e-21	3.94025049524612e-20	2.59008249298879e-20	ENSDARG00000004280/ENSDARG00000008461/ENSDARG00000003938/ENSDARG00000041921/ENSDARG00000041363/ENSDARG00000020895/ENSDARG00000055470/ENSDARG00000012234/ENSDARG00000063333/ENSDARG00000021120/ENSDARG00000000857/ENSDARG00000002552/ENSDARG00000031435/ENSDARG00000020454/ENSDARG00000058030/ENSDARG00000003526/ENSDARG00000032237/ENSDARG00000105035/ENSDARG00000091124/ENSDARG00000003035/ENSDARG00000089626/…	60	1049	1067	Ummu Kulthoom	0.0571973307912297	0.056232427366448
R-DRE-450408	Danio rerio: AUF1 (hnRNP D0) binds and destabilizes mRNA	27/1049	62/25024	3.16437960664096e-21	4.78696574536537e-20	3.14666191567433e-20	ENSDARG00000012234/ENSDARG00000020454/ENSDARG00000003526/ENSDARG00000102417/ENSDARG00000037038/ENSDARG00000101560/ENSDARG00000027099/ENSDARG00000020101/ENSDARG00000002240/ENSDARG00000112404/ENSDARG00000075445/ENSDARG00000023279/ENSDARG00000009640/ENSDARG00000031511/ENSDARG00000018124/ENSDARG00000054696/ENSDARG00000037962/ENSDARG00000010965/ENSDARG00000060150/ENSDARG00000045928/ENSDARG00000022652/…	27	1049	1067	Ummu Kulthoom	0.0257387988560534	0.0253045923149016
R-DRE-69541	Danio rerio: Stabilization of p53	27/1049	63/25024	5.31946914514289e-21	7.8794636712429e-20	5.17948311500755e-20	ENSDARG00000012234/ENSDARG00000020454/ENSDARG00000003526/ENSDARG00000102417/ENSDARG00000037038/ENSDARG00000101560/ENSDARG00000027099/ENSDARG00000020101/ENSDARG00000002240/ENSDARG00000112404/ENSDARG00000075445/ENSDARG00000023279/ENSDARG00000009640/ENSDARG00000031511/ENSDARG00000018124/ENSDARG00000054696/ENSDARG00000037962/ENSDARG00000010965/ENSDARG00000060150/ENSDARG00000045928/ENSDARG00000022652/…	27	1049	1067	Ummu Kulthoom	0.0257387988560534	0.0253045923149016
R-DRE-5658442	Danio rerio: Regulation of RAS by GAPs	29/1049	77/25024	1.4798420141404e-20	2.10433534410764e-19	1.38326285111229e-19	ENSDARG00000012234/ENSDARG00000020454/ENSDARG00000003526/ENSDARG00000038030/ENSDARG00000102417/ENSDARG00000037038/ENSDARG00000101560/ENSDARG00000027099/ENSDARG00000020101/ENSDARG00000002240/ENSDARG00000112404/ENSDARG00000075445/ENSDARG00000023279/ENSDARG00000009640/ENSDARG00000031511/ENSDARG00000018124/ENSDARG00000054696/ENSDARG00000037962/ENSDARG00000010965/ENSDARG00000060150/ENSDARG00000045928/…	29	1049	1067	Ummu Kulthoom	0.0276453765490944	0.0271790065604499
R-DRE-68949	Danio rerio: Orc1 removal from chromatin	29/1049	77/25024	1.4798420141404e-20	2.10433534410764e-19	1.38326285111229e-19	ENSDARG00000012234/ENSDARG00000020454/ENSDARG00000003526/ENSDARG00000051854/ENSDARG00000038030/ENSDARG00000102417/ENSDARG00000037038/ENSDARG00000101560/ENSDARG00000027099/ENSDARG00000020101/ENSDARG00000002240/ENSDARG00000112404/ENSDARG00000075445/ENSDARG00000023279/ENSDARG00000009640/ENSDARG00000031511/ENSDARG00000018124/ENSDARG00000054696/ENSDARG00000037962/ENSDARG00000010965/ENSDARG00000060150/…	29	1049	1067	Ummu Kulthoom	0.0276453765490944	0.0271790065604499
R-DRE-5358346	Danio rerio: Hedgehog ligand biogenesis	28/1049	71/25024	1.54728437051488e-20	2.12793790833078e-19	1.39877775009085e-19	ENSDARG00000012234/ENSDARG00000020454/ENSDARG00000003526/ENSDARG00000102417/ENSDARG00000037038/ENSDARG00000101560/ENSDARG00000027099/ENSDARG00000020101/ENSDARG00000002240/ENSDARG00000112404/ENSDARG00000075445/ENSDARG00000023279/ENSDARG00000020008/ENSDARG00000009640/ENSDARG00000031511/ENSDARG00000018124/ENSDARG00000054696/ENSDARG00000037962/ENSDARG00000010965/ENSDARG00000060150/ENSDARG00000045928/…	28	1049	1067	Ummu Kulthoom	0.0266920877025739	0.0262417994376757
R-DRE-351202	Danio rerio: Metabolism of polyamines	31/1049	90/25024	1.55629776699298e-20	2.12793790833078e-19	1.39877775009085e-19	ENSDARG00000012234/ENSDARG00000020454/ENSDARG00000003526/ENSDARG00000055760/ENSDARG00000037261/ENSDARG00000026198/ENSDARG00000102417/ENSDARG00000037038/ENSDARG00000101560/ENSDARG00000027099/ENSDARG00000020101/ENSDARG00000002240/ENSDARG00000112404/ENSDARG00000075445/ENSDARG00000023279/ENSDARG00000009640/ENSDARG00000031511/ENSDARG00000018124/ENSDARG00000054696/ENSDARG00000037962/ENSDARG00000010965/…	31	1049	1067	Ummu Kulthoom	0.0295519542421354	0.0290534208059981
R-DRE-69242	Danio rerio: S Phase	40/1049	159/25024	2.06854999895339e-20	2.77497933821861e-19	1.82410367335711e-19	ENSDARG00000007657/ENSDARG00000008461/ENSDARG00000055969/ENSDARG00000003938/ENSDARG00000055470/ENSDARG00000012234/ENSDARG00000020454/ENSDARG00000003526/ENSDARG00000032237/ENSDARG00000105035/ENSDARG00000051854/ENSDARG00000008551/ENSDARG00000042458/ENSDARG00000038030/ENSDARG00000102417/ENSDARG00000037038/ENSDARG00000101560/ENSDARG00000027099/ENSDARG00000020101/ENSDARG00000002240/ENSDARG00000112404/…	40	1049	1067	Ummu Kulthoom	0.0381315538608198	0.0374882849109653
R-DRE-1234176	Danio rerio: Oxygen-dependent proline hydroxylation of Hypoxia-inducible Factor Alpha	28/1049	72/25024	2.43212262272025e-20	3.20229478658167e-19	2.10499501849472e-19	ENSDARG00000012234/ENSDARG00000020454/ENSDARG00000003526/ENSDARG00000038030/ENSDARG00000102417/ENSDARG00000037038/ENSDARG00000101560/ENSDARG00000027099/ENSDARG00000020101/ENSDARG00000002240/ENSDARG00000112404/ENSDARG00000075445/ENSDARG00000023279/ENSDARG00000009640/ENSDARG00000031511/ENSDARG00000018124/ENSDARG00000054696/ENSDARG00000037962/ENSDARG00000010965/ENSDARG00000060150/ENSDARG00000045928/…	28	1049	1067	Ummu Kulthoom	0.0266920877025739	0.0262417994376757
R-DRE-2467813	Danio rerio: Separation of Sister Chromatids	43/1049	186/25024	2.64155102790912e-20	3.41480505607888e-19	2.24468642371608e-19	ENSDARG00000004280/ENSDARG00000008461/ENSDARG00000055470/ENSDARG00000012234/ENSDARG00000002659/ENSDARG00000011510/ENSDARG00000020454/ENSDARG00000003526/ENSDARG00000104837/ENSDARG00000032237/ENSDARG00000105035/ENSDARG00000099241/ENSDARG00000010078/ENSDARG00000043884/ENSDARG00000102417/ENSDARG00000037038/ENSDARG00000101560/ENSDARG00000027099/ENSDARG00000020101/ENSDARG00000002240/ENSDARG00000112404/…	43	1049	1067	Ummu Kulthoom	0.0409914204003813	0.0402999062792877
R-DRE-8941858	Danio rerio: Regulation of RUNX3 expression and activity	26/1049	61/25024	3.36981106028104e-20	4.27845654260683e-19	2.81239870444508e-19	ENSDARG00000012234/ENSDARG00000020454/ENSDARG00000003526/ENSDARG00000102417/ENSDARG00000037038/ENSDARG00000101560/ENSDARG00000027099/ENSDARG00000020101/ENSDARG00000002240/ENSDARG00000112404/ENSDARG00000075445/ENSDARG00000023279/ENSDARG00000009640/ENSDARG00000031511/ENSDARG00000018124/ENSDARG00000054696/ENSDARG00000037962/ENSDARG00000060150/ENSDARG00000045928/ENSDARG00000022652/ENSDARG00000043561/…	26	1049	1067	Ummu Kulthoom	0.0247855100095329	0.0243673851921275
R-DRE-68867	Danio rerio: Assembly of the pre-replicative complex	28/1049	73/25024	3.78993372971147e-20	4.72744365232431e-19	3.10753568973572e-19	ENSDARG00000012234/ENSDARG00000020454/ENSDARG00000003526/ENSDARG00000051854/ENSDARG00000102417/ENSDARG00000037038/ENSDARG00000101560/ENSDARG00000027099/ENSDARG00000020101/ENSDARG00000002240/ENSDARG00000112404/ENSDARG00000075445/ENSDARG00000023279/ENSDARG00000009640/ENSDARG00000031511/ENSDARG00000018124/ENSDARG00000054696/ENSDARG00000037962/ENSDARG00000010965/ENSDARG00000060150/ENSDARG00000045928/…	28	1049	1067	Ummu Kulthoom	0.0266920877025739	0.0262417994376757
R-DRE-68882	Danio rerio: Mitotic Anaphase	43/1049	189/25024	5.1028389771877e-20	6.2553767461732e-19	4.11190654423111e-19	ENSDARG00000004280/ENSDARG00000008461/ENSDARG00000055470/ENSDARG00000012234/ENSDARG00000002659/ENSDARG00000011510/ENSDARG00000020454/ENSDARG00000003526/ENSDARG00000104837/ENSDARG00000032237/ENSDARG00000105035/ENSDARG00000099241/ENSDARG00000010078/ENSDARG00000043884/ENSDARG00000102417/ENSDARG00000037038/ENSDARG00000101560/ENSDARG00000027099/ENSDARG00000020101/ENSDARG00000002240/ENSDARG00000112404/…	43	1049	1067	Ummu Kulthoom	0.0409914204003813	0.0402999062792877
R-DRE-8939236	Danio rerio: RUNX1 regulates transcription of genes involved in differentiation of HSCs	28/1049	74/25024	5.8565465906509e-20	7.05763495924202e-19	4.63926259812489e-19	ENSDARG00000007657/ENSDARG00000012234/ENSDARG00000020454/ENSDARG00000003526/ENSDARG00000102417/ENSDARG00000037038/ENSDARG00000101560/ENSDARG00000027099/ENSDARG00000020101/ENSDARG00000002240/ENSDARG00000112404/ENSDARG00000075445/ENSDARG00000023279/ENSDARG00000009640/ENSDARG00000031511/ENSDARG00000018124/ENSDARG00000054696/ENSDARG00000037962/ENSDARG00000010965/ENSDARG00000060150/ENSDARG00000045928/…	28	1049	1067	Ummu Kulthoom	0.0266920877025739	0.0262417994376757
R-DRE-2555396	Danio rerio: Mitotic Metaphase and Anaphase	43/1049	190/25024	6.33538076919225e-20	7.50742621149282e-19	4.93492817810765e-19	ENSDARG00000004280/ENSDARG00000008461/ENSDARG00000055470/ENSDARG00000012234/ENSDARG00000002659/ENSDARG00000011510/ENSDARG00000020454/ENSDARG00000003526/ENSDARG00000104837/ENSDARG00000032237/ENSDARG00000105035/ENSDARG00000099241/ENSDARG00000010078/ENSDARG00000043884/ENSDARG00000102417/ENSDARG00000037038/ENSDARG00000101560/ENSDARG00000027099/ENSDARG00000020101/ENSDARG00000002240/ENSDARG00000112404/…	43	1049	1067	Ummu Kulthoom	0.0409914204003813	0.0402999062792877
R-DRE-68874	NA	30/1049	89/25024	1.3154231279089e-19	1.50849329668263e-18	9.91592306946608e-19	ENSDARG00000003938/ENSDARG00000012234/ENSDARG00000020454/ENSDARG00000003526/ENSDARG00000051854/ENSDARG00000008551/ENSDARG00000102417/ENSDARG00000037038/ENSDARG00000101560/ENSDARG00000027099/ENSDARG00000020101/ENSDARG00000002240/ENSDARG00000112404/ENSDARG00000075445/ENSDARG00000023279/ENSDARG00000009640/ENSDARG00000031511/ENSDARG00000018124/ENSDARG00000054696/ENSDARG00000037962/ENSDARG00000010965/…	30	1049	1067	Ummu Kulthoom	0.0285986653956149	0.028116213683224
R-DRE-69002	Danio rerio: DNA Replication Pre-Initiation	30/1049	89/25024	1.3154231279089e-19	1.50849329668263e-18	9.91592306946608e-19	ENSDARG00000003938/ENSDARG00000012234/ENSDARG00000020454/ENSDARG00000003526/ENSDARG00000051854/ENSDARG00000008551/ENSDARG00000102417/ENSDARG00000037038/ENSDARG00000101560/ENSDARG00000027099/ENSDARG00000020101/ENSDARG00000002240/ENSDARG00000112404/ENSDARG00000075445/ENSDARG00000023279/ENSDARG00000009640/ENSDARG00000031511/ENSDARG00000018124/ENSDARG00000054696/ENSDARG00000037962/ENSDARG00000010965/…	30	1049	1067	Ummu Kulthoom	0.0285986653956149	0.028116213683224
R-DRE-1168372	Danio rerio: Downstream signaling events of B Cell Receptor (BCR)	28/1049	77/25024	2.06101953997778e-19	2.32600776654635e-18	1.52897690183815e-18	ENSDARG00000012234/ENSDARG00000020454/ENSDARG00000003526/ENSDARG00000102417/ENSDARG00000037038/ENSDARG00000101560/ENSDARG00000027099/ENSDARG00000020101/ENSDARG00000002240/ENSDARG00000112404/ENSDARG00000075445/ENSDARG00000023279/ENSDARG00000009640/ENSDARG00000031511/ENSDARG00000018124/ENSDARG00000054696/ENSDARG00000037962/ENSDARG00000010965/ENSDARG00000060150/ENSDARG00000045928/ENSDARG00000022652/…	28	1049	1067	Ummu Kulthoom	0.0266920877025739	0.0262417994376757
R-DRE-8878166	Danio rerio: Transcriptional regulation by RUNX2	27/1049	71/25024	2.31513635361519e-19	2.57197179284437e-18	1.69065878454793e-18	ENSDARG00000012234/ENSDARG00000020454/ENSDARG00000003526/ENSDARG00000038030/ENSDARG00000102417/ENSDARG00000037038/ENSDARG00000101560/ENSDARG00000027099/ENSDARG00000020101/ENSDARG00000002240/ENSDARG00000112404/ENSDARG00000075445/ENSDARG00000023279/ENSDARG00000009640/ENSDARG00000031511/ENSDARG00000018124/ENSDARG00000054696/ENSDARG00000037962/ENSDARG00000060150/ENSDARG00000045928/ENSDARG00000022652/…	27	1049	1067	Ummu Kulthoom	0.0257387988560534	0.0253045923149016
R-DRE-195253	Danio rerio: Degradation of beta-catenin by the destruction complex	29/1049	84/25024	2.49243022629188e-19	2.72633521675928e-18	1.79212796837829e-18	ENSDARG00000012234/ENSDARG00000020454/ENSDARG00000003526/ENSDARG00000099241/ENSDARG00000038030/ENSDARG00000102417/ENSDARG00000037038/ENSDARG00000101560/ENSDARG00000027099/ENSDARG00000020101/ENSDARG00000002240/ENSDARG00000112404/ENSDARG00000075445/ENSDARG00000023279/ENSDARG00000009640/ENSDARG00000031511/ENSDARG00000018124/ENSDARG00000054696/ENSDARG00000037962/ENSDARG00000010965/ENSDARG00000060150/…	29	1049	1067	Ummu Kulthoom	0.0276453765490944	0.0271790065604499
R-DRE-8948751	Danio rerio: Regulation of PTEN stability and activity	28/1049	78/25024	3.08847449511731e-19	3.32712934246728e-18	2.18705370946106e-18	ENSDARG00000012234/ENSDARG00000020454/ENSDARG00000003526/ENSDARG00000102417/ENSDARG00000037038/ENSDARG00000101560/ENSDARG00000027099/ENSDARG00000020101/ENSDARG00000002240/ENSDARG00000112404/ENSDARG00000075445/ENSDARG00000023279/ENSDARG00000009640/ENSDARG00000031511/ENSDARG00000018124/ENSDARG00000054696/ENSDARG00000037962/ENSDARG00000010965/ENSDARG00000060150/ENSDARG00000045928/ENSDARG00000022652/…	28	1049	1067	Ummu Kulthoom	0.0266920877025739	0.0262417994376757
R-DRE-8953897	Danio rerio: Cellular responses to external stimuli	63/1049	410/25024	3.47003308804145e-19	3.66658661563393e-18	2.41019240112735e-18	ENSDARG00000004280/ENSDARG00000008461/ENSDARG00000003938/ENSDARG00000041921/ENSDARG00000041363/ENSDARG00000020895/ENSDARG00000055470/ENSDARG00000012234/ENSDARG00000063333/ENSDARG00000021120/ENSDARG00000000857/ENSDARG00000002552/ENSDARG00000031435/ENSDARG00000003818/ENSDARG00000020454/ENSDARG00000058030/ENSDARG00000003526/ENSDARG00000032237/ENSDARG00000105035/ENSDARG00000091124/ENSDARG00000003035/…	63	1049	1067	Ummu Kulthoom	0.0600571973307912	0.0590440487347704
R-DRE-69563	Danio rerio: p53-Dependent G1 DNA Damage Response	27/1049	72/25024	3.55829080842112e-19	3.66658661563393e-18	2.41019240112735e-18	ENSDARG00000012234/ENSDARG00000020454/ENSDARG00000003526/ENSDARG00000102417/ENSDARG00000037038/ENSDARG00000101560/ENSDARG00000027099/ENSDARG00000020101/ENSDARG00000002240/ENSDARG00000112404/ENSDARG00000075445/ENSDARG00000023279/ENSDARG00000009640/ENSDARG00000031511/ENSDARG00000018124/ENSDARG00000054696/ENSDARG00000037962/ENSDARG00000010965/ENSDARG00000060150/ENSDARG00000045928/ENSDARG00000022652/…	27	1049	1067	Ummu Kulthoom	0.0257387988560534	0.0253045923149016
R-DRE-69580	Danio rerio: p53-Dependent G1/S DNA damage checkpoint	27/1049	72/25024	3.55829080842112e-19	3.66658661563393e-18	2.41019240112735e-18	ENSDARG00000012234/ENSDARG00000020454/ENSDARG00000003526/ENSDARG00000102417/ENSDARG00000037038/ENSDARG00000101560/ENSDARG00000027099/ENSDARG00000020101/ENSDARG00000002240/ENSDARG00000112404/ENSDARG00000075445/ENSDARG00000023279/ENSDARG00000009640/ENSDARG00000031511/ENSDARG00000018124/ENSDARG00000054696/ENSDARG00000037962/ENSDARG00000010965/ENSDARG00000060150/ENSDARG00000045928/ENSDARG00000022652/…	27	1049	1067	Ummu Kulthoom	0.0257387988560534	0.0253045923149016
R-DRE-187577	Danio rerio: SCF(Skp2)-mediated degradation of p27/p21	26/1049	66/25024	3.74392654001931e-19	3.80275967136247e-18	2.49970433649409e-18	ENSDARG00000012234/ENSDARG00000020454/ENSDARG00000003526/ENSDARG00000102417/ENSDARG00000037038/ENSDARG00000101560/ENSDARG00000027099/ENSDARG00000020101/ENSDARG00000002240/ENSDARG00000112404/ENSDARG00000075445/ENSDARG00000023279/ENSDARG00000009640/ENSDARG00000031511/ENSDARG00000018124/ENSDARG00000054696/ENSDARG00000037962/ENSDARG00000060150/ENSDARG00000045928/ENSDARG00000022652/ENSDARG00000043561/…	26	1049	1067	Ummu Kulthoom	0.0247855100095329	0.0243673851921275
R-DRE-1169091	Danio rerio: Activation of NF-kappaB in B cells	27/1049	73/25024	5.42440017270693e-19	5.43204017295018e-18	3.5706948505291e-18	ENSDARG00000012234/ENSDARG00000020454/ENSDARG00000003526/ENSDARG00000102417/ENSDARG00000037038/ENSDARG00000101560/ENSDARG00000027099/ENSDARG00000020101/ENSDARG00000002240/ENSDARG00000112404/ENSDARG00000075445/ENSDARG00000023279/ENSDARG00000009640/ENSDARG00000031511/ENSDARG00000018124/ENSDARG00000054696/ENSDARG00000037962/ENSDARG00000010965/ENSDARG00000060150/ENSDARG00000045928/ENSDARG00000022652/…	27	1049	1067	Ummu Kulthoom	0.0257387988560534	0.0253045923149016
R-DRE-1234174	Danio rerio: Regulation of Hypoxia-inducible Factor (HIF) by oxygen	28/1049	80/25024	6.79145981197122e-19	6.61469578946786e-18	4.34810116296355e-18	ENSDARG00000012234/ENSDARG00000020454/ENSDARG00000003526/ENSDARG00000038030/ENSDARG00000102417/ENSDARG00000037038/ENSDARG00000101560/ENSDARG00000027099/ENSDARG00000020101/ENSDARG00000002240/ENSDARG00000112404/ENSDARG00000075445/ENSDARG00000023279/ENSDARG00000009640/ENSDARG00000031511/ENSDARG00000018124/ENSDARG00000054696/ENSDARG00000037962/ENSDARG00000010965/ENSDARG00000060150/ENSDARG00000045928/…	28	1049	1067	Ummu Kulthoom	0.0266920877025739	0.0262417994376757
R-DRE-2262749	Danio rerio: Cellular response to hypoxia	28/1049	80/25024	6.79145981197122e-19	6.61469578946786e-18	4.34810116296355e-18	ENSDARG00000012234/ENSDARG00000020454/ENSDARG00000003526/ENSDARG00000038030/ENSDARG00000102417/ENSDARG00000037038/ENSDARG00000101560/ENSDARG00000027099/ENSDARG00000020101/ENSDARG00000002240/ENSDARG00000112404/ENSDARG00000075445/ENSDARG00000023279/ENSDARG00000009640/ENSDARG00000031511/ENSDARG00000018124/ENSDARG00000054696/ENSDARG00000037962/ENSDARG00000010965/ENSDARG00000060150/ENSDARG00000045928/…	28	1049	1067	Ummu Kulthoom	0.0266920877025739	0.0262417994376757
R-DRE-69615	Danio rerio: G1/S DNA Damage Checkpoints	27/1049	74/25024	8.20410504224586e-19	7.88259281761731e-18	5.1815400266816e-18	ENSDARG00000012234/ENSDARG00000020454/ENSDARG00000003526/ENSDARG00000102417/ENSDARG00000037038/ENSDARG00000101560/ENSDARG00000027099/ENSDARG00000020101/ENSDARG00000002240/ENSDARG00000112404/ENSDARG00000075445/ENSDARG00000023279/ENSDARG00000009640/ENSDARG00000031511/ENSDARG00000018124/ENSDARG00000054696/ENSDARG00000037962/ENSDARG00000010965/ENSDARG00000060150/ENSDARG00000045928/ENSDARG00000022652/…	27	1049	1067	Ummu Kulthoom	0.0257387988560534	0.0253045923149016
R-DRE-2871837	Danio rerio: FCERI mediated NF-kB activation	27/1049	75/25024	1.23139460415414e-18	1.16736208473812e-17	7.67353269115e-18	ENSDARG00000012234/ENSDARG00000020454/ENSDARG00000003526/ENSDARG00000102417/ENSDARG00000037038/ENSDARG00000101560/ENSDARG00000027099/ENSDARG00000020101/ENSDARG00000002240/ENSDARG00000112404/ENSDARG00000075445/ENSDARG00000023279/ENSDARG00000009640/ENSDARG00000031511/ENSDARG00000018124/ENSDARG00000054696/ENSDARG00000037962/ENSDARG00000010965/ENSDARG00000060150/ENSDARG00000045928/ENSDARG00000022652/…	27	1049	1067	Ummu Kulthoom	0.0257387988560534	0.0253045923149016
R-DRE-69202	Danio rerio: Cyclin E associated events during G1/S transition	27/1049	77/25024	2.71411748881837e-18	2.53912833493403e-17	1.66906948065839e-17	ENSDARG00000007657/ENSDARG00000012234/ENSDARG00000020454/ENSDARG00000003526/ENSDARG00000102417/ENSDARG00000037038/ENSDARG00000101560/ENSDARG00000027099/ENSDARG00000020101/ENSDARG00000002240/ENSDARG00000112404/ENSDARG00000075445/ENSDARG00000023279/ENSDARG00000009640/ENSDARG00000031511/ENSDARG00000018124/ENSDARG00000054696/ENSDARG00000037962/ENSDARG00000060150/ENSDARG00000045928/ENSDARG00000022652/…	27	1049	1067	Ummu Kulthoom	0.0257387988560534	0.0253045923149016
R-DRE-4086400	Danio rerio: PCP/CE pathway	30/1049	98/25024	2.92446017741099e-18	2.70037816381716e-17	1.77506537084139e-17	ENSDARG00000012234/ENSDARG00000020454/ENSDARG00000003526/ENSDARG00000045444/ENSDARG00000102417/ENSDARG00000037038/ENSDARG00000101560/ENSDARG00000027099/ENSDARG00000020101/ENSDARG00000002240/ENSDARG00000112404/ENSDARG00000075445/ENSDARG00000023279/ENSDARG00000009640/ENSDARG00000031511/ENSDARG00000018124/ENSDARG00000054696/ENSDARG00000037962/ENSDARG00000010965/ENSDARG00000060150/ENSDARG00000045928/…	30	1049	1067	Ummu Kulthoom	0.0285986653956149	0.028116213683224
R-DRE-382556	Danio rerio: ABC-family proteins mediated transport	31/1049	106/25024	3.5254278845125e-18	3.21356311011332e-17	2.11240213323016e-17	ENSDARG00000056672/ENSDARG00000012234/ENSDARG00000020454/ENSDARG00000003526/ENSDARG00000053047/ENSDARG00000005827/ENSDARG00000102417/ENSDARG00000037038/ENSDARG00000101560/ENSDARG00000027099/ENSDARG00000020101/ENSDARG00000002240/ENSDARG00000112404/ENSDARG00000075445/ENSDARG00000023279/ENSDARG00000020008/ENSDARG00000009640/ENSDARG00000031511/ENSDARG00000018124/ENSDARG00000054696/ENSDARG00000037962/…	31	1049	1067	Ummu Kulthoom	0.0295519542421354	0.0290534208059981
R-DRE-69656	Danio rerio: Cyclin A:Cdk2-associated events at S phase entry	27/1049	78/25024	3.98749574492188e-18	3.58874617042969e-17	2.35902479779522e-17	ENSDARG00000007657/ENSDARG00000012234/ENSDARG00000020454/ENSDARG00000003526/ENSDARG00000102417/ENSDARG00000037038/ENSDARG00000101560/ENSDARG00000027099/ENSDARG00000020101/ENSDARG00000002240/ENSDARG00000112404/ENSDARG00000075445/ENSDARG00000023279/ENSDARG00000009640/ENSDARG00000031511/ENSDARG00000018124/ENSDARG00000054696/ENSDARG00000037962/ENSDARG00000060150/ENSDARG00000045928/ENSDARG00000022652/…	27	1049	1067	Ummu Kulthoom	0.0257387988560534	0.0253045923149016
R-DRE-202424	Danio rerio: Downstream TCR signaling	27/1049	79/25024	5.81931054883954e-18	5.17191225028114e-17	3.39970247853257e-17	ENSDARG00000012234/ENSDARG00000020454/ENSDARG00000003526/ENSDARG00000102417/ENSDARG00000037038/ENSDARG00000101560/ENSDARG00000027099/ENSDARG00000020101/ENSDARG00000002240/ENSDARG00000112404/ENSDARG00000075445/ENSDARG00000023279/ENSDARG00000009640/ENSDARG00000031511/ENSDARG00000018124/ENSDARG00000054696/ENSDARG00000037962/ENSDARG00000010965/ENSDARG00000060150/ENSDARG00000045928/ENSDARG00000022652/…	27	1049	1067	Ummu Kulthoom	0.0257387988560534	0.0253045923149016
R-DRE-9020702	Danio rerio: Interleukin-1 signaling	29/1049	97/25024	2.195487403305e-17	1.92715005401217e-16	1.26679195200445e-16	ENSDARG00000012234/ENSDARG00000020454/ENSDARG00000003526/ENSDARG00000008748/ENSDARG00000038030/ENSDARG00000102417/ENSDARG00000037038/ENSDARG00000101560/ENSDARG00000027099/ENSDARG00000020101/ENSDARG00000002240/ENSDARG00000112404/ENSDARG00000075445/ENSDARG00000023279/ENSDARG00000009640/ENSDARG00000031511/ENSDARG00000018124/ENSDARG00000054696/ENSDARG00000037962/ENSDARG00000010965/ENSDARG00000060150/…	29	1049	1067	Ummu Kulthoom	0.0276453765490944	0.0271790065604499
R-DRE-5668541	Danio rerio: TNFR2 non-canonical NF-kB pathway	28/1049	90/25024	2.41724371140854e-17	2.09592716928228e-16	1.3777358252444e-16	ENSDARG00000012234/ENSDARG00000020454/ENSDARG00000003526/ENSDARG00000101521/ENSDARG00000102417/ENSDARG00000037038/ENSDARG00000101560/ENSDARG00000027099/ENSDARG00000020101/ENSDARG00000002240/ENSDARG00000112404/ENSDARG00000075445/ENSDARG00000023279/ENSDARG00000009640/ENSDARG00000031511/ENSDARG00000018124/ENSDARG00000054696/ENSDARG00000037962/ENSDARG00000010965/ENSDARG00000060150/ENSDARG00000045928/…	28	1049	1067	Ummu Kulthoom	0.0266920877025739	0.0262417994376757
R-DRE-5689880	Danio rerio: Ub-specific processing proteases	38/1049	173/25024	2.68392095258551e-17	2.29911782805819e-16	1.5113010817349e-16	ENSDARG00000041140/ENSDARG00000002591/ENSDARG00000012234/ENSDARG00000020454/ENSDARG00000103163/ENSDARG00000003526/ENSDARG00000045695/ENSDARG00000075570/ENSDARG00000077339/ENSDARG00000055536/ENSDARG00000102417/ENSDARG00000037038/ENSDARG00000101560/ENSDARG00000027099/ENSDARG00000020101/ENSDARG00000002240/ENSDARG00000112404/ENSDARG00000075445/ENSDARG00000023279/ENSDARG00000009640/ENSDARG00000031511/…	38	1049	1067	Ummu Kulthoom	0.0362249761677788	0.0356138706654171
R-DRE-5687128	Danio rerio: MAPK6/MAPK4 signaling	27/1049	84/25024	3.50967027918292e-17	2.97068520059411e-16	1.95274887713937e-16	ENSDARG00000012234/ENSDARG00000020454/ENSDARG00000003526/ENSDARG00000102417/ENSDARG00000037038/ENSDARG00000101560/ENSDARG00000027099/ENSDARG00000020101/ENSDARG00000002240/ENSDARG00000112404/ENSDARG00000075445/ENSDARG00000023279/ENSDARG00000009640/ENSDARG00000031511/ENSDARG00000018124/ENSDARG00000054696/ENSDARG00000037962/ENSDARG00000010965/ENSDARG00000060150/ENSDARG00000045928/ENSDARG00000022652/…	27	1049	1067	Ummu Kulthoom	0.0257387988560534	0.0253045923149016
R-DRE-5607764	Danio rerio: CLEC7A (Dectin-1) signaling	29/1049	99/25024	4.06925511030908e-17	3.40381221579971e-16	2.23746039501824e-16	ENSDARG00000012234/ENSDARG00000020454/ENSDARG00000003526/ENSDARG00000074057/ENSDARG00000101521/ENSDARG00000102417/ENSDARG00000037038/ENSDARG00000101560/ENSDARG00000027099/ENSDARG00000020101/ENSDARG00000002240/ENSDARG00000112404/ENSDARG00000075445/ENSDARG00000023279/ENSDARG00000009640/ENSDARG00000031511/ENSDARG00000018124/ENSDARG00000054696/ENSDARG00000037962/ENSDARG00000010965/ENSDARG00000060150/…	29	1049	1067	Ummu Kulthoom	0.0276453765490944	0.0271790065604499
R-DRE-69206	Danio rerio: G1/S Transition	30/1049	109/25024	7.97699726319812e-17	6.59493610945798e-16	4.33511234376985e-16	ENSDARG00000007657/ENSDARG00000003938/ENSDARG00000012234/ENSDARG00000020454/ENSDARG00000003526/ENSDARG00000051854/ENSDARG00000008551/ENSDARG00000102417/ENSDARG00000037038/ENSDARG00000101560/ENSDARG00000027099/ENSDARG00000020101/ENSDARG00000002240/ENSDARG00000112404/ENSDARG00000075445/ENSDARG00000023279/ENSDARG00000009640/ENSDARG00000031511/ENSDARG00000018124/ENSDARG00000054696/ENSDARG00000037962/…	30	1049	1067	Ummu Kulthoom	0.0285986653956149	0.028116213683224
R-DRE-68886	Danio rerio: M Phase	56/1049	378/25024	1.82666434832437e-16	1.49282569156164e-15	9.81293370424709e-16	ENSDARG00000036781/ENSDARG00000004280/ENSDARG00000008461/ENSDARG00000041363/ENSDARG00000055470/ENSDARG00000012234/ENSDARG00000063333/ENSDARG00000021120/ENSDARG00000002659/ENSDARG00000011510/ENSDARG00000015610/ENSDARG00000068820/ENSDARG00000020454/ENSDARG00000003526/ENSDARG00000104837/ENSDARG00000032237/ENSDARG00000105035/ENSDARG00000099241/ENSDARG00000005374/ENSDARG00000007196/ENSDARG00000010078/…	56	1049	1067	Ummu Kulthoom	0.0533841754051478	0.0524835988753515
R-DRE-446652	Danio rerio: Interleukin-1 family signaling	29/1049	107/25024	4.10082903631449e-16	3.31328346002227e-15	2.17795226330578e-15	ENSDARG00000012234/ENSDARG00000020454/ENSDARG00000003526/ENSDARG00000008748/ENSDARG00000038030/ENSDARG00000102417/ENSDARG00000037038/ENSDARG00000101560/ENSDARG00000027099/ENSDARG00000020101/ENSDARG00000002240/ENSDARG00000112404/ENSDARG00000075445/ENSDARG00000023279/ENSDARG00000009640/ENSDARG00000031511/ENSDARG00000018124/ENSDARG00000054696/ENSDARG00000037962/ENSDARG00000010965/ENSDARG00000060150/…	29	1049	1067	Ummu Kulthoom	0.0276453765490944	0.0271790065604499
R-DRE-3858494	Danio rerio: Beta-catenin independent WNT signaling	33/1049	144/25024	8.84640861330881e-16	7.06718710568827e-15	4.64554160178488e-15	ENSDARG00000012234/ENSDARG00000020454/ENSDARG00000003526/ENSDARG00000003375/ENSDARG00000074057/ENSDARG00000039830/ENSDARG00000045444/ENSDARG00000102417/ENSDARG00000037038/ENSDARG00000101560/ENSDARG00000027099/ENSDARG00000020101/ENSDARG00000002240/ENSDARG00000112404/ENSDARG00000075445/ENSDARG00000023279/ENSDARG00000009640/ENSDARG00000031511/ENSDARG00000018124/ENSDARG00000054696/ENSDARG00000037962/…	33	1049	1067	Ummu Kulthoom	0.0314585319351764	0.0309278350515464
R-DRE-202403	Danio rerio: TCR signaling	27/1049	96/25024	1.53573843191462e-15	1.21323336121255e-14	7.97506273415309e-15	ENSDARG00000012234/ENSDARG00000020454/ENSDARG00000003526/ENSDARG00000102417/ENSDARG00000037038/ENSDARG00000101560/ENSDARG00000027099/ENSDARG00000020101/ENSDARG00000002240/ENSDARG00000112404/ENSDARG00000075445/ENSDARG00000023279/ENSDARG00000009640/ENSDARG00000031511/ENSDARG00000018124/ENSDARG00000054696/ENSDARG00000037962/ENSDARG00000010965/ENSDARG00000060150/ENSDARG00000045928/ENSDARG00000022652/…	27	1049	1067	Ummu Kulthoom	0.0257387988560534	0.0253045923149016
R-DRE-69275	Danio rerio: G2/M Transition	35/1049	171/25024	4.83241822231549e-15	3.77565863303991e-14	2.48188975212039e-14	ENSDARG00000036781/ENSDARG00000007657/ENSDARG00000041363/ENSDARG00000012234/ENSDARG00000002659/ENSDARG00000015610/ENSDARG00000020454/ENSDARG00000003526/ENSDARG00000005374/ENSDARG00000038030/ENSDARG00000102417/ENSDARG00000037038/ENSDARG00000101560/ENSDARG00000027099/ENSDARG00000020101/ENSDARG00000002240/ENSDARG00000112404/ENSDARG00000075445/ENSDARG00000023279/ENSDARG00000009640/ENSDARG00000031511/…	35	1049	1067	Ummu Kulthoom	0.0333651096282174	0.0328022492970947
R-DRE-69620	Danio rerio: Cell Cycle Checkpoints	48/1049	312/25024	6.11639222151645e-15	4.72690746684587e-14	3.10718323381385e-14	ENSDARG00000004280/ENSDARG00000008461/ENSDARG00000055969/ENSDARG00000003938/ENSDARG00000055470/ENSDARG00000012234/ENSDARG00000002659/ENSDARG00000011510/ENSDARG00000020454/ENSDARG00000003526/ENSDARG00000104837/ENSDARG00000032237/ENSDARG00000105035/ENSDARG00000008748/ENSDARG00000099241/ENSDARG00000075758/ENSDARG00000042458/ENSDARG00000010078/ENSDARG00000043884/ENSDARG00000102417/ENSDARG00000037038/…	48	1049	1067	Ummu Kulthoom	0.0457578646329838	0.0449859418931584
R-DRE-453274	Danio rerio: Mitotic G2-G2/M phases	35/1049	173/25024	7.01731650426191e-15	5.36485165003249e-14	3.52652917701447e-14	ENSDARG00000036781/ENSDARG00000007657/ENSDARG00000041363/ENSDARG00000012234/ENSDARG00000002659/ENSDARG00000015610/ENSDARG00000020454/ENSDARG00000003526/ENSDARG00000005374/ENSDARG00000038030/ENSDARG00000102417/ENSDARG00000037038/ENSDARG00000101560/ENSDARG00000027099/ENSDARG00000020101/ENSDARG00000002240/ENSDARG00000112404/ENSDARG00000075445/ENSDARG00000023279/ENSDARG00000009640/ENSDARG00000031511/…	35	1049	1067	Ummu Kulthoom	0.0333651096282174	0.0328022492970947
R-DRE-5621481	Danio rerio: C-type lectin receptors (CLRs)	30/1049	127/25024	7.50490915738064e-15	5.6168320114712e-14	3.69216583476676e-14	ENSDARG00000012234/ENSDARG00000020454/ENSDARG00000003526/ENSDARG00000074057/ENSDARG00000101521/ENSDARG00000102417/ENSDARG00000037038/ENSDARG00000101560/ENSDARG00000027099/ENSDARG00000020101/ENSDARG00000002240/ENSDARG00000112404/ENSDARG00000075445/ENSDARG00000023279/ENSDARG00000009640/ENSDARG00000031511/ENSDARG00000018124/ENSDARG00000054696/ENSDARG00000037962/ENSDARG00000010965/ENSDARG00000060150/…	30	1049	1067	Ummu Kulthoom	0.0285986653956149	0.028116213683224
R-DRE-6807070	Danio rerio: PTEN Regulation	30/1049	127/25024	7.50490915738064e-15	5.6168320114712e-14	3.69216583476676e-14	ENSDARG00000012234/ENSDARG00000020454/ENSDARG00000003526/ENSDARG00000015208/ENSDARG00000099640/ENSDARG00000102417/ENSDARG00000037038/ENSDARG00000101560/ENSDARG00000027099/ENSDARG00000020101/ENSDARG00000002240/ENSDARG00000112404/ENSDARG00000075445/ENSDARG00000023279/ENSDARG00000009640/ENSDARG00000031511/ENSDARG00000018124/ENSDARG00000054696/ENSDARG00000037962/ENSDARG00000010965/ENSDARG00000060150/…	30	1049	1067	Ummu Kulthoom	0.0285986653956149	0.028116213683224
R-DRE-5696398	Danio rerio: Nucleotide Excision Repair	26/1049	94/25024	7.99307737683221e-15	5.91565365468894e-14	3.88859311967117e-14	ENSDARG00000041140/ENSDARG00000031680/ENSDARG00000007657/ENSDARG00000055969/ENSDARG00000003938/ENSDARG00000067560/ENSDARG00000103234/ENSDARG00000008748/ENSDARG00000009494/ENSDARG00000008551/ENSDARG00000057624/ENSDARG00000015239/ENSDARG00000042458/ENSDARG00000038030/ENSDARG00000024846/ENSDARG00000022788/ENSDARG00000033596/ENSDARG00000007092/ENSDARG00000007438/ENSDARG00000076509/ENSDARG00000040650/…	26	1049	1067	Ummu Kulthoom	0.0247855100095329	0.0243673851921275
R-DRE-5632684	Danio rerio: Hedgehog 'on' state	27/1049	102/25024	8.07058234184004e-15	5.91565365468894e-14	3.88859311967117e-14	ENSDARG00000012234/ENSDARG00000020454/ENSDARG00000003526/ENSDARG00000038030/ENSDARG00000102417/ENSDARG00000037038/ENSDARG00000101560/ENSDARG00000027099/ENSDARG00000020101/ENSDARG00000002240/ENSDARG00000112404/ENSDARG00000075445/ENSDARG00000023279/ENSDARG00000009640/ENSDARG00000031511/ENSDARG00000018124/ENSDARG00000054696/ENSDARG00000037962/ENSDARG00000060150/ENSDARG00000045928/ENSDARG00000022652/…	27	1049	1067	Ummu Kulthoom	0.0257387988560534	0.0253045923149016
R-DRE-5688426	Danio rerio: Deubiquitination	44/1049	272/25024	1.32701444717447e-14	9.62762522388821e-14	6.32861884581593e-14	ENSDARG00000041140/ENSDARG00000002591/ENSDARG00000012234/ENSDARG00000070828/ENSDARG00000020454/ENSDARG00000103163/ENSDARG00000003526/ENSDARG00000103404/ENSDARG00000045695/ENSDARG00000075570/ENSDARG00000077339/ENSDARG00000007989/ENSDARG00000055536/ENSDARG00000102417/ENSDARG00000037038/ENSDARG00000101560/ENSDARG00000027099/ENSDARG00000020101/ENSDARG00000002240/ENSDARG00000112404/ENSDARG00000075445/…	44	1049	1067	Ummu Kulthoom	0.0419447092469018	0.0412371134020619
R-DRE-8878159	Danio rerio: Transcriptional regulation by RUNX3	26/1049	96/25024	1.39283048347253e-14	1.00030552903937e-13	6.57540387731851e-14	ENSDARG00000012234/ENSDARG00000020454/ENSDARG00000003526/ENSDARG00000102417/ENSDARG00000037038/ENSDARG00000101560/ENSDARG00000027099/ENSDARG00000020101/ENSDARG00000002240/ENSDARG00000112404/ENSDARG00000075445/ENSDARG00000023279/ENSDARG00000009640/ENSDARG00000031511/ENSDARG00000018124/ENSDARG00000054696/ENSDARG00000037962/ENSDARG00000060150/ENSDARG00000045928/ENSDARG00000022652/ENSDARG00000043561/…	26	1049	1067	Ummu Kulthoom	0.0247855100095329	0.0243673851921275
R-DRE-453279	Danio rerio: Mitotic G1-G1/S phases	31/1049	139/25024	1.46823597603927e-14	1.04391577896392e-13	6.86207129854145e-14	ENSDARG00000007657/ENSDARG00000003938/ENSDARG00000012234/ENSDARG00000053950/ENSDARG00000020454/ENSDARG00000003526/ENSDARG00000051854/ENSDARG00000008551/ENSDARG00000102417/ENSDARG00000037038/ENSDARG00000101560/ENSDARG00000027099/ENSDARG00000020101/ENSDARG00000002240/ENSDARG00000112404/ENSDARG00000075445/ENSDARG00000023279/ENSDARG00000009640/ENSDARG00000031511/ENSDARG00000018124/ENSDARG00000054696/…	31	1049	1067	Ummu Kulthoom	0.0295519542421354	0.0290534208059981
R-DRE-6781827	Danio rerio: Transcription-Coupled Nucleotide Excision Repair (TC-NER)	23/1049	74/25024	1.75020591125832e-14	1.23207564644026e-13	8.0989205273444e-14	ENSDARG00000031680/ENSDARG00000007657/ENSDARG00000055969/ENSDARG00000003938/ENSDARG00000067560/ENSDARG00000103234/ENSDARG00000009494/ENSDARG00000008551/ENSDARG00000057624/ENSDARG00000015239/ENSDARG00000042458/ENSDARG00000038030/ENSDARG00000024846/ENSDARG00000022788/ENSDARG00000033596/ENSDARG00000007092/ENSDARG00000076509/ENSDARG00000040650/ENSDARG00000026183/ENSDARG00000079632/ENSDARG00000075616/…	23	1049	1067	Ummu Kulthoom	0.0219256434699714	0.0215557638238051
R-DRE-5610787	Danio rerio: Hedgehog 'off' state	28/1049	115/25024	2.60166353196796e-14	1.81351252081296e-13	1.19209350690792e-13	ENSDARG00000012234/ENSDARG00000020454/ENSDARG00000003526/ENSDARG00000038030/ENSDARG00000102417/ENSDARG00000037038/ENSDARG00000101560/ENSDARG00000027099/ENSDARG00000020101/ENSDARG00000002240/ENSDARG00000112404/ENSDARG00000075445/ENSDARG00000023279/ENSDARG00000009640/ENSDARG00000031511/ENSDARG00000018124/ENSDARG00000054696/ENSDARG00000037962/ENSDARG00000010965/ENSDARG00000060150/ENSDARG00000045928/…	28	1049	1067	Ummu Kulthoom	0.0266920877025739	0.0262417994376757
R-DRE-191859	Danio rerio: snRNP Assembly	19/1049	49/25024	3.26204661387582e-14	2.23011071390933e-13	1.46593997627618e-13	ENSDARG00000018494/ENSDARG00000004280/ENSDARG00000011125/ENSDARG00000063333/ENSDARG00000021120/ENSDARG00000079605/ENSDARG00000079257/ENSDARG00000007196/ENSDARG00000103027/ENSDARG00000010078/ENSDARG00000043884/ENSDARG00000020527/ENSDARG00000041011/ENSDARG00000003235/ENSDARG00000041252/ENSDARG00000013800/ENSDARG00000040440/ENSDARG00000033175/ENSDARG00000099667	19	1049	1067	Ummu Kulthoom	0.0181124880838894	0.0178069353327085
R-DRE-194441	Danio rerio: Metabolism of non-coding RNA	19/1049	49/25024	3.26204661387582e-14	2.23011071390933e-13	1.46593997627618e-13	ENSDARG00000018494/ENSDARG00000004280/ENSDARG00000011125/ENSDARG00000063333/ENSDARG00000021120/ENSDARG00000079605/ENSDARG00000079257/ENSDARG00000007196/ENSDARG00000103027/ENSDARG00000010078/ENSDARG00000043884/ENSDARG00000020527/ENSDARG00000041011/ENSDARG00000003235/ENSDARG00000041252/ENSDARG00000013800/ENSDARG00000040440/ENSDARG00000033175/ENSDARG00000099667	19	1049	1067	Ummu Kulthoom	0.0181124880838894	0.0178069353327085
R-DRE-201681	Danio rerio: TCF dependent signaling in response to WNT	32/1049	153/25024	3.77917192711275e-14	2.5590392763592e-13	1.68215772996297e-13	ENSDARG00000089456/ENSDARG00000002591/ENSDARG00000012234/ENSDARG00000020454/ENSDARG00000003526/ENSDARG00000038030/ENSDARG00000045444/ENSDARG00000102417/ENSDARG00000037038/ENSDARG00000101560/ENSDARG00000027099/ENSDARG00000020101/ENSDARG00000002240/ENSDARG00000112404/ENSDARG00000075445/ENSDARG00000023279/ENSDARG00000009640/ENSDARG00000031511/ENSDARG00000018124/ENSDARG00000054696/ENSDARG00000037962/…	32	1049	1067	Ummu Kulthoom	0.0305052430886559	0.0299906279287723
R-DRE-2454202	Danio rerio: Fc epsilon receptor (FCERI) signaling	29/1049	133/25024	1.92263320572573e-13	1.28961529176509e-12	8.47715137380561e-13	ENSDARG00000012234/ENSDARG00000020454/ENSDARG00000003526/ENSDARG00000074057/ENSDARG00000102417/ENSDARG00000037038/ENSDARG00000101560/ENSDARG00000027099/ENSDARG00000020101/ENSDARG00000002240/ENSDARG00000112404/ENSDARG00000075445/ENSDARG00000023279/ENSDARG00000009640/ENSDARG00000031511/ENSDARG00000018124/ENSDARG00000054696/ENSDARG00000037962/ENSDARG00000010965/ENSDARG00000060150/ENSDARG00000045928/…	29	1049	1067	Ummu Kulthoom	0.0276453765490944	0.0271790065604499
R-DRE-983705	Danio rerio: Signaling by the B Cell Receptor (BCR)	28/1049	137/25024	2.68983543702914e-12	1.78735793993244e-11	1.1749010664446e-11	ENSDARG00000012234/ENSDARG00000020454/ENSDARG00000003526/ENSDARG00000102417/ENSDARG00000037038/ENSDARG00000101560/ENSDARG00000027099/ENSDARG00000020101/ENSDARG00000002240/ENSDARG00000112404/ENSDARG00000075445/ENSDARG00000023279/ENSDARG00000009640/ENSDARG00000031511/ENSDARG00000018124/ENSDARG00000054696/ENSDARG00000037962/ENSDARG00000010965/ENSDARG00000060150/ENSDARG00000045928/ENSDARG00000022652/…	28	1049	1067	Ummu Kulthoom	0.0266920877025739	0.0262417994376757
R-DRE-5358351	Danio rerio: Signaling by Hedgehog	29/1049	152/25024	6.69943099622104e-12	4.41045873917885e-11	2.8991689691249e-11	ENSDARG00000012234/ENSDARG00000020454/ENSDARG00000003526/ENSDARG00000038030/ENSDARG00000102417/ENSDARG00000037038/ENSDARG00000101560/ENSDARG00000027099/ENSDARG00000020101/ENSDARG00000002240/ENSDARG00000112404/ENSDARG00000075445/ENSDARG00000023279/ENSDARG00000020008/ENSDARG00000009640/ENSDARG00000031511/ENSDARG00000018124/ENSDARG00000054696/ENSDARG00000037962/ENSDARG00000010965/ENSDARG00000060150/…	29	1049	1067	Ummu Kulthoom	0.0276453765490944	0.0271790065604499
R-DRE-69481	Danio rerio: G2/M Checkpoints	32/1049	188/25024	1.34604285511954e-11	8.78015110082565e-11	5.77154058593025e-11	ENSDARG00000055969/ENSDARG00000003938/ENSDARG00000012234/ENSDARG00000020454/ENSDARG00000003526/ENSDARG00000008748/ENSDARG00000075758/ENSDARG00000042458/ENSDARG00000102417/ENSDARG00000037038/ENSDARG00000101560/ENSDARG00000027099/ENSDARG00000020101/ENSDARG00000002240/ENSDARG00000112404/ENSDARG00000075445/ENSDARG00000023279/ENSDARG00000009640/ENSDARG00000031511/ENSDARG00000018124/ENSDARG00000054696/…	32	1049	1067	Ummu Kulthoom	0.0305052430886559	0.0299906279287723
R-DRE-429914	Danio rerio: Deadenylation-dependent mRNA decay	18/1049	61/25024	3.29416218225528e-11	2.1292266468941e-10	1.39962488891995e-10	ENSDARG00000089663/ENSDARG00000006392/ENSDARG00000060559/ENSDARG00000062266/ENSDARG00000077012/ENSDARG00000068755/ENSDARG00000013274/ENSDARG00000103432/ENSDARG00000023852/ENSDARG00000028688/ENSDARG00000045484/ENSDARG00000036060/ENSDARG00000010194/ENSDARG00000020043/ENSDARG00000102978/ENSDARG00000058328/ENSDARG00000043177/ENSDARG00000071573	18	1049	1067	Ummu Kulthoom	0.0171591992373689	0.0168697282099344
R-DRE-195721	Danio rerio: Signaling by WNT	38/1049	265/25024	3.59019784141891e-11	2.29966726598995e-10	1.51166224901849e-10	ENSDARG00000089456/ENSDARG00000002591/ENSDARG00000012234/ENSDARG00000020454/ENSDARG00000003526/ENSDARG00000003375/ENSDARG00000074057/ENSDARG00000099241/ENSDARG00000039830/ENSDARG00000038030/ENSDARG00000045444/ENSDARG00000102417/ENSDARG00000037038/ENSDARG00000101560/ENSDARG00000027099/ENSDARG00000020101/ENSDARG00000002240/ENSDARG00000112404/ENSDARG00000075445/ENSDARG00000023279/ENSDARG00000009640/…	38	1049	1067	Ummu Kulthoom	0.0362249761677788	0.0356138706654171
R-DRE-8878171	Danio rerio: Transcriptional regulation by RUNX1	35/1049	233/25024	5.74399088077121e-11	3.64640849663244e-10	2.3969285254346e-10	ENSDARG00000007657/ENSDARG00000012234/ENSDARG00000069706/ENSDARG00000010246/ENSDARG00000070828/ENSDARG00000068820/ENSDARG00000020454/ENSDARG00000003526/ENSDARG00000102417/ENSDARG00000037038/ENSDARG00000101560/ENSDARG00000027099/ENSDARG00000020101/ENSDARG00000002240/ENSDARG00000112404/ENSDARG00000075445/ENSDARG00000023279/ENSDARG00000009640/ENSDARG00000031511/ENSDARG00000018124/ENSDARG00000054696/…	35	1049	1067	Ummu Kulthoom	0.0333651096282174	0.0328022492970947
R-DRE-6782210	Danio rerio: Gap-filling DNA repair synthesis and ligation in TC-NER	18/1049	63/25024	6.00253743210337e-11	3.77681780019955e-10	2.48265171854112e-10	ENSDARG00000007657/ENSDARG00000055969/ENSDARG00000003938/ENSDARG00000067560/ENSDARG00000103234/ENSDARG00000009494/ENSDARG00000008551/ENSDARG00000015239/ENSDARG00000042458/ENSDARG00000038030/ENSDARG00000033596/ENSDARG00000007092/ENSDARG00000076509/ENSDARG00000026183/ENSDARG00000079632/ENSDARG00000075616/ENSDARG00000058349/ENSDARG00000056099	18	1049	1067	Ummu Kulthoom	0.0171591992373689	0.0168697282099344
R-DRE-73777	Danio rerio: RNA Polymerase I Chain Elongation	13/1049	30/25024	7.07159531644798e-11	4.41044234210045e-10	2.89915819067674e-10	ENSDARG00000007657/ENSDARG00000037570/ENSDARG00000067560/ENSDARG00000006434/ENSDARG00000039400/ENSDARG00000090386/ENSDARG00000098375/ENSDARG00000077469/ENSDARG00000014994/ENSDARG00000026183/ENSDARG00000075616/ENSDARG00000058349/ENSDARG00000056099	13	1049	1067	Ummu Kulthoom	0.0123927550047664	0.0121836925960637
R-DRE-6782135	Danio rerio: Dual incision in TC-NER	18/1049	64/25024	8.0264035441118e-11	4.9624112346639e-10	3.26198917490676e-10	ENSDARG00000031680/ENSDARG00000007657/ENSDARG00000055969/ENSDARG00000003938/ENSDARG00000067560/ENSDARG00000103234/ENSDARG00000008551/ENSDARG00000015239/ENSDARG00000042458/ENSDARG00000038030/ENSDARG00000033596/ENSDARG00000007092/ENSDARG00000076509/ENSDARG00000026183/ENSDARG00000079632/ENSDARG00000075616/ENSDARG00000058349/ENSDARG00000056099	18	1049	1067	Ummu Kulthoom	0.0171591992373689	0.0168697282099344
R-DRE-6781823	Danio rerio: Formation of TC-NER Pre-Incision Complex	16/1049	50/25024	1.04402042437537e-10	6.39912518733525e-10	4.20639808006048e-10	ENSDARG00000007657/ENSDARG00000067560/ENSDARG00000103234/ENSDARG00000057624/ENSDARG00000015239/ENSDARG00000038030/ENSDARG00000024846/ENSDARG00000022788/ENSDARG00000033596/ENSDARG00000007092/ENSDARG00000076509/ENSDARG00000040650/ENSDARG00000026183/ENSDARG00000075616/ENSDARG00000058349/ENSDARG00000056099	16	1049	1067	Ummu Kulthoom	0.0152526215443279	0.0149953139643861
R-DRE-73772	Danio rerio: RNA Polymerase I Promoter Escape	13/1049	31/25024	1.17118242169877e-10	7.11718548570792e-10	4.67840751447822e-10	ENSDARG00000007657/ENSDARG00000037570/ENSDARG00000067560/ENSDARG00000006434/ENSDARG00000039400/ENSDARG00000090386/ENSDARG00000098375/ENSDARG00000077469/ENSDARG00000014994/ENSDARG00000026183/ENSDARG00000075616/ENSDARG00000058349/ENSDARG00000056099	13	1049	1067	Ummu Kulthoom	0.0123927550047664	0.0121836925960637
R-DRE-163200	Danio rerio: Respiratory electron transport, ATP synthesis by chemiosmotic coupling, and heat production by uncoupling proteins.	21/1049	97/25024	4.65113431392696e-10	2.80250550610345e-09	1.84219771220657e-09	ENSDARG00000061629/ENSDARG00000006290/ENSDARG00000051986/ENSDARG00000053652/ENSDARG00000095897/ENSDARG00000041400/ENSDARG00000014506/ENSDARG00000078113/ENSDARG00000014915/ENSDARG00000037259/ENSDARG00000021984/ENSDARG00000052840/ENSDARG00000056583/ENSDARG00000102115/ENSDARG00000036329/ENSDARG00000036684/ENSDARG00000058041/ENSDARG00000104517/ENSDARG00000029064/ENSDARG00000014313/ENSDARG00000011841	21	1049	1067	Ummu Kulthoom	0.0200190657769304	0.0196813495782568
R-DRE-983168	Danio rerio: Antigen processing: Ubiquitination & Proteasome degradation	43/1049	355/25024	4.74495435794906e-10	2.83501054495948e-09	1.86356455986677e-09	ENSDARG00000078567/ENSDARG00000008461/ENSDARG00000055470/ENSDARG00000012234/ENSDARG00000020454/ENSDARG00000003526/ENSDARG00000032237/ENSDARG00000105035/ENSDARG00000008748/ENSDARG00000101521/ENSDARG00000038030/ENSDARG00000013776/ENSDARG00000102417/ENSDARG00000037038/ENSDARG00000101560/ENSDARG00000027099/ENSDARG00000020101/ENSDARG00000002240/ENSDARG00000112404/ENSDARG00000075445/ENSDARG00000112087/…	43	1049	1067	Ummu Kulthoom	0.0409914204003813	0.0402999062792877
R-DRE-72165	Danio rerio: mRNA Splicing - Minor Pathway	16/1049	56/25024	6.96842260107334e-10	4.12879039113595e-09	2.71401722357593e-09	ENSDARG00000011125/ENSDARG00000036190/ENSDARG00000023299/ENSDARG00000057691/ENSDARG00000016855/ENSDARG00000018574/ENSDARG00000033596/ENSDARG00000076509/ENSDARG00000013729/ENSDARG00000026183/ENSDARG00000013800/ENSDARG00000040440/ENSDARG00000075616/ENSDARG00000058349/ENSDARG00000033175/ENSDARG00000099667	16	1049	1067	Ummu Kulthoom	0.0152526215443279	0.0149953139643861
R-DRE-983169	Danio rerio: Class I MHC mediated antigen processing & presentation	45/1049	388/25024	7.68829312205993e-10	4.51766645436745e-09	2.96964084053468e-09	ENSDARG00000078567/ENSDARG00000052518/ENSDARG00000008461/ENSDARG00000055470/ENSDARG00000012234/ENSDARG00000020454/ENSDARG00000003526/ENSDARG00000032237/ENSDARG00000105035/ENSDARG00000008748/ENSDARG00000101521/ENSDARG00000038030/ENSDARG00000013776/ENSDARG00000102417/ENSDARG00000037038/ENSDARG00000101560/ENSDARG00000027099/ENSDARG00000020101/ENSDARG00000002240/ENSDARG00000112404/ENSDARG00000075445/…	45	1049	1067	Ummu Kulthoom	0.0428979980934223	0.042174320524836
R-DRE-3371556	Danio rerio: Cellular response to heat stress	21/1049	101/25024	1.0237912656402e-09	5.96652122844412e-09	3.92203038778472e-09	ENSDARG00000004280/ENSDARG00000003938/ENSDARG00000041921/ENSDARG00000020895/ENSDARG00000063333/ENSDARG00000021120/ENSDARG00000002552/ENSDARG00000058030/ENSDARG00000091124/ENSDARG00000003035/ENSDARG00000089626/ENSDARG00000007196/ENSDARG00000018989/ENSDARG00000010078/ENSDARG00000043884/ENSDARG00000020527/ENSDARG00000020008/ENSDARG00000103846/ENSDARG00000003235/ENSDARG00000037284/ENSDARG00000008447	21	1049	1067	Ummu Kulthoom	0.0200190657769304	0.0196813495782568
R-DRE-71291	Danio rerio: Metabolism of amino acids and derivatives	36/1049	273/25024	1.23987216791989e-09	7.16706594626861e-09	4.71119591404732e-09	ENSDARG00000012234/ENSDARG00000020454/ENSDARG00000003526/ENSDARG00000055760/ENSDARG00000091655/ENSDARG00000037261/ENSDARG00000026198/ENSDARG00000016415/ENSDARG00000017781/ENSDARG00000102417/ENSDARG00000037038/ENSDARG00000101560/ENSDARG00000027099/ENSDARG00000020101/ENSDARG00000002240/ENSDARG00000112404/ENSDARG00000075445/ENSDARG00000023279/ENSDARG00000009640/ENSDARG00000031511/ENSDARG00000018124/…	36	1049	1067	Ummu Kulthoom	0.0343183984747378	0.0337394564198688
R-DRE-73863	Danio rerio: RNA Polymerase I Transcription Termination	13/1049	38/25024	2.33902885072473e-09	1.34116896198813e-08	8.81603403838523e-09	ENSDARG00000007657/ENSDARG00000037570/ENSDARG00000067560/ENSDARG00000006434/ENSDARG00000039400/ENSDARG00000090386/ENSDARG00000098375/ENSDARG00000077469/ENSDARG00000014994/ENSDARG00000026183/ENSDARG00000075616/ENSDARG00000058349/ENSDARG00000056099	13	1049	1067	Ummu Kulthoom	0.0123927550047664	0.0121836925960637
R-DRE-76061	Danio rerio: RNA Polymerase III Transcription Initiation From Type 1 Promoter	12/1049	32/25024	2.87204902816112e-09	1.63362148721804e-08	1.07384401558193e-08	ENSDARG00000037570/ENSDARG00000039400/ENSDARG00000030267/ENSDARG00000102569/ENSDARG00000062915/ENSDARG00000069538/ENSDARG00000014994/ENSDARG00000026183/ENSDARG00000104516/ENSDARG00000037835/ENSDARG00000075616/ENSDARG00000058349	12	1049	1067	Ummu Kulthoom	0.0114394661582459	0.0112464854732896
R-DRE-73776	Danio rerio: RNA Polymerase II Promoter Escape	14/1049	46/25024	3.246938404743e-09	1.78959163238161e-08	1.17636936083712e-08	ENSDARG00000007657/ENSDARG00000067560/ENSDARG00000103578/ENSDARG00000033596/ENSDARG00000037855/ENSDARG00000076509/ENSDARG00000014994/ENSDARG00000026183/ENSDARG00000053685/ENSDARG00000075616/ENSDARG00000058349/ENSDARG00000068641/ENSDARG00000070834/ENSDARG00000056099	14	1049	1067	Ummu Kulthoom	0.0133460438512869	0.0131208997188379
R-DRE-73779	Danio rerio: RNA Polymerase II Transcription Pre-Initiation And Promoter Opening	14/1049	46/25024	3.246938404743e-09	1.78959163238161e-08	1.17636936083712e-08	ENSDARG00000007657/ENSDARG00000067560/ENSDARG00000103578/ENSDARG00000033596/ENSDARG00000037855/ENSDARG00000076509/ENSDARG00000014994/ENSDARG00000026183/ENSDARG00000053685/ENSDARG00000075616/ENSDARG00000058349/ENSDARG00000068641/ENSDARG00000070834/ENSDARG00000056099	14	1049	1067	Ummu Kulthoom	0.0133460438512869	0.0131208997188379
R-DRE-75953	Danio rerio: RNA Polymerase II Transcription Initiation	14/1049	46/25024	3.246938404743e-09	1.78959163238161e-08	1.17636936083712e-08	ENSDARG00000007657/ENSDARG00000067560/ENSDARG00000103578/ENSDARG00000033596/ENSDARG00000037855/ENSDARG00000076509/ENSDARG00000014994/ENSDARG00000026183/ENSDARG00000053685/ENSDARG00000075616/ENSDARG00000058349/ENSDARG00000068641/ENSDARG00000070834/ENSDARG00000056099	14	1049	1067	Ummu Kulthoom	0.0133460438512869	0.0131208997188379
R-DRE-76042	Danio rerio: RNA Polymerase II Transcription Initiation And Promoter Clearance	14/1049	46/25024	3.246938404743e-09	1.78959163238161e-08	1.17636936083712e-08	ENSDARG00000007657/ENSDARG00000067560/ENSDARG00000103578/ENSDARG00000033596/ENSDARG00000037855/ENSDARG00000076509/ENSDARG00000014994/ENSDARG00000026183/ENSDARG00000053685/ENSDARG00000075616/ENSDARG00000058349/ENSDARG00000068641/ENSDARG00000070834/ENSDARG00000056099	14	1049	1067	Ummu Kulthoom	0.0133460438512869	0.0131208997188379
R-DRE-159236	Danio rerio: Transport of Mature mRNA derived from an Intron-Containing Transcript	17/1049	73/25024	6.45692697211241e-09	3.47793566452419e-08	2.28618466955176e-08	ENSDARG00000004280/ENSDARG00000037966/ENSDARG00000063333/ENSDARG00000021120/ENSDARG00000057691/ENSDARG00000059357/ENSDARG00000007196/ENSDARG00000041226/ENSDARG00000038635/ENSDARG00000010078/ENSDARG00000043884/ENSDARG00000020527/ENSDARG00000013729/ENSDARG00000003235/ENSDARG00000102978/ENSDARG00000088246/ENSDARG00000015394	17	1049	1067	Ummu Kulthoom	0.0162059103908484	0.0159325210871603
R-DRE-611105	Danio rerio: Respiratory electron transport	17/1049	73/25024	6.45692697211241e-09	3.47793566452419e-08	2.28618466955176e-08	ENSDARG00000061629/ENSDARG00000006290/ENSDARG00000051986/ENSDARG00000053652/ENSDARG00000041400/ENSDARG00000014506/ENSDARG00000014915/ENSDARG00000037259/ENSDARG00000021984/ENSDARG00000052840/ENSDARG00000056583/ENSDARG00000102115/ENSDARG00000036329/ENSDARG00000036684/ENSDARG00000058041/ENSDARG00000104517/ENSDARG00000029064	17	1049	1067	Ummu Kulthoom	0.0162059103908484	0.0159325210871603
R-DRE-72202	Danio rerio: Transport of Mature Transcript to Cytoplasm	17/1049	73/25024	6.45692697211241e-09	3.47793566452419e-08	2.28618466955176e-08	ENSDARG00000004280/ENSDARG00000037966/ENSDARG00000063333/ENSDARG00000021120/ENSDARG00000057691/ENSDARG00000059357/ENSDARG00000007196/ENSDARG00000041226/ENSDARG00000038635/ENSDARG00000010078/ENSDARG00000043884/ENSDARG00000020527/ENSDARG00000013729/ENSDARG00000003235/ENSDARG00000102978/ENSDARG00000088246/ENSDARG00000015394	17	1049	1067	Ummu Kulthoom	0.0162059103908484	0.0159325210871603
R-DRE-449147	Danio rerio: Signaling by Interleukins	33/1049	252/25024	7.18755684564233e-09	3.84237061447496e-08	2.52574217607059e-08	ENSDARG00000052518/ENSDARG00000012234/ENSDARG00000000857/ENSDARG00000002552/ENSDARG00000036056/ENSDARG00000020454/ENSDARG00000003526/ENSDARG00000008748/ENSDARG00000038030/ENSDARG00000102417/ENSDARG00000037038/ENSDARG00000101560/ENSDARG00000027099/ENSDARG00000020101/ENSDARG00000002240/ENSDARG00000112404/ENSDARG00000075445/ENSDARG00000023279/ENSDARG00000009640/ENSDARG00000031511/ENSDARG00000018124/…	33	1049	1067	Ummu Kulthoom	0.0314585319351764	0.0309278350515464
R-DRE-6799198	Danio rerio: Complex I biogenesis	15/1049	57/25024	8.29620681515508e-09	4.40194257132482e-08	2.89357095516799e-08	ENSDARG00000061629/ENSDARG00000006290/ENSDARG00000051986/ENSDARG00000053652/ENSDARG00000041400/ENSDARG00000014506/ENSDARG00000014915/ENSDARG00000037259/ENSDARG00000021984/ENSDARG00000052840/ENSDARG00000056583/ENSDARG00000102115/ENSDARG00000036329/ENSDARG00000036684/ENSDARG00000058041	15	1049	1067	Ummu Kulthoom	0.0142993326978074	0.014058106841612
R-DRE-76066	Danio rerio: RNA Polymerase III Transcription Initiation From Type 2 Promoter	11/1049	30/25024	1.74917990729079e-08	9.21234751173148e-08	6.05564038079617e-08	ENSDARG00000037570/ENSDARG00000039400/ENSDARG00000102569/ENSDARG00000062915/ENSDARG00000069538/ENSDARG00000014994/ENSDARG00000026183/ENSDARG00000104516/ENSDARG00000037835/ENSDARG00000075616/ENSDARG00000058349	11	1049	1067	Ummu Kulthoom	0.0104861773117255	0.0103092783505155
R-DRE-73762	Danio rerio: RNA Polymerase I Transcription Initiation	14/1049	52/25024	1.89290146997749e-08	9.89597753789703e-08	6.50501743552636e-08	ENSDARG00000007657/ENSDARG00000037570/ENSDARG00000067560/ENSDARG00000006434/ENSDARG00000039400/ENSDARG00000090386/ENSDARG00000098375/ENSDARG00000015208/ENSDARG00000077469/ENSDARG00000014994/ENSDARG00000026183/ENSDARG00000075616/ENSDARG00000058349/ENSDARG00000056099	14	1049	1067	Ummu Kulthoom	0.0133460438512869	0.0131208997188379
R-DRE-1280215	Danio rerio: Cytokine Signaling in Immune system	38/1049	331/25024	2.10353552843493e-08	1.09168887643594e-07	7.17610276315873e-08	ENSDARG00000052518/ENSDARG00000012234/ENSDARG00000000857/ENSDARG00000002552/ENSDARG00000077012/ENSDARG00000036056/ENSDARG00000020454/ENSDARG00000003526/ENSDARG00000013274/ENSDARG00000008748/ENSDARG00000101521/ENSDARG00000038030/ENSDARG00000102417/ENSDARG00000037038/ENSDARG00000101560/ENSDARG00000027099/ENSDARG00000020101/ENSDARG00000002240/ENSDARG00000112404/ENSDARG00000075445/ENSDARG00000023279/…	38	1049	1067	Ummu Kulthoom	0.0362249761677788	0.0356138706654171
R-DRE-3371453	Danio rerio: Regulation of HSF1-mediated heat shock response	16/1049	71/25024	2.96506694288927e-08	1.52765405535817e-07	1.00418743145907e-07	ENSDARG00000004280/ENSDARG00000003938/ENSDARG00000020895/ENSDARG00000063333/ENSDARG00000021120/ENSDARG00000002552/ENSDARG00000058030/ENSDARG00000091124/ENSDARG00000003035/ENSDARG00000007196/ENSDARG00000018989/ENSDARG00000010078/ENSDARG00000043884/ENSDARG00000020527/ENSDARG00000103846/ENSDARG00000003235	16	1049	1067	Ummu Kulthoom	0.0152526215443279	0.0149953139643861
R-DRE-73854	Danio rerio: RNA Polymerase I Promoter Clearance	14/1049	54/25024	3.21123464029226e-08	1.64258117212072e-07	1.07973357083663e-07	ENSDARG00000007657/ENSDARG00000037570/ENSDARG00000067560/ENSDARG00000006434/ENSDARG00000039400/ENSDARG00000090386/ENSDARG00000098375/ENSDARG00000015208/ENSDARG00000077469/ENSDARG00000014994/ENSDARG00000026183/ENSDARG00000075616/ENSDARG00000058349/ENSDARG00000056099	14	1049	1067	Ummu Kulthoom	0.0133460438512869	0.0131208997188379
R-DRE-73864	Danio rerio: RNA Polymerase I Transcription	14/1049	56/25024	5.31130223698441e-08	2.69738277892565e-07	1.77309638588051e-07	ENSDARG00000007657/ENSDARG00000037570/ENSDARG00000067560/ENSDARG00000006434/ENSDARG00000039400/ENSDARG00000090386/ENSDARG00000098375/ENSDARG00000015208/ENSDARG00000077469/ENSDARG00000014994/ENSDARG00000026183/ENSDARG00000075616/ENSDARG00000058349/ENSDARG00000056099	14	1049	1067	Ummu Kulthoom	0.0133460438512869	0.0131208997188379
R-DRE-1257604	Danio rerio: PIP3 activates AKT signaling	30/1049	236/25024	6.75382771777251e-08	3.40565355130231e-07	2.23867077767152e-07	ENSDARG00000012234/ENSDARG00000020454/ENSDARG00000003526/ENSDARG00000015208/ENSDARG00000099640/ENSDARG00000102417/ENSDARG00000037038/ENSDARG00000101560/ENSDARG00000027099/ENSDARG00000020101/ENSDARG00000002240/ENSDARG00000112404/ENSDARG00000075445/ENSDARG00000023279/ENSDARG00000009640/ENSDARG00000031511/ENSDARG00000018124/ENSDARG00000054696/ENSDARG00000037962/ENSDARG00000010965/ENSDARG00000060150/…	30	1049	1067	Ummu Kulthoom	0.0285986653956149	0.028116213683224
R-DRE-74158	Danio rerio: RNA Polymerase III Transcription	12/1049	42/25024	9.54113593597477e-08	4.74387947585878e-07	3.11833960660493e-07	ENSDARG00000037570/ENSDARG00000039400/ENSDARG00000030267/ENSDARG00000102569/ENSDARG00000062915/ENSDARG00000069538/ENSDARG00000014994/ENSDARG00000026183/ENSDARG00000104516/ENSDARG00000037835/ENSDARG00000075616/ENSDARG00000058349	12	1049	1067	Ummu Kulthoom	0.0114394661582459	0.0112464854732896
R-DRE-76046	Danio rerio: RNA Polymerase III Transcription Initiation	12/1049	42/25024	9.54113593597477e-08	4.74387947585878e-07	3.11833960660493e-07	ENSDARG00000037570/ENSDARG00000039400/ENSDARG00000030267/ENSDARG00000102569/ENSDARG00000062915/ENSDARG00000069538/ENSDARG00000014994/ENSDARG00000026183/ENSDARG00000104516/ENSDARG00000037835/ENSDARG00000075616/ENSDARG00000058349	12	1049	1067	Ummu Kulthoom	0.0114394661582459	0.0112464854732896
R-DRE-430039	Danio rerio: mRNA decay by 5' to 3' exoribonuclease	7/1049	13/25024	3.0654899000411e-07	1.51358563814529e-06	9.94939704399304e-07	ENSDARG00000089663/ENSDARG00000062266/ENSDARG00000023852/ENSDARG00000045484/ENSDARG00000058328/ENSDARG00000043177/ENSDARG00000071573	7	1049	1067	Ummu Kulthoom	0.00667302192564347	0.00656044985941893
R-DRE-5250913	Danio rerio: Positive epigenetic regulation of rRNA expression	10/1049	31/25024	3.18584230046799e-07	1.55146155865256e-06	1.0198370449948e-06	ENSDARG00000037570/ENSDARG00000006434/ENSDARG00000039400/ENSDARG00000090386/ENSDARG00000098375/ENSDARG00000077469/ENSDARG00000014994/ENSDARG00000026183/ENSDARG00000075616/ENSDARG00000058349	10	1049	1067	Ummu Kulthoom	0.00953288846520496	0.00937207122774133
R-DRE-5250924	Danio rerio: B-WICH complex positively regulates rRNA expression	10/1049	31/25024	3.18584230046799e-07	1.55146155865256e-06	1.0198370449948e-06	ENSDARG00000037570/ENSDARG00000006434/ENSDARG00000039400/ENSDARG00000090386/ENSDARG00000098375/ENSDARG00000077469/ENSDARG00000014994/ENSDARG00000026183/ENSDARG00000075616/ENSDARG00000058349	10	1049	1067	Ummu Kulthoom	0.00953288846520496	0.00937207122774133
R-DRE-73894	Danio rerio: DNA Repair	33/1049	295/25024	3.22728398487387e-07	1.56095164166348e-06	1.02607525190405e-06	ENSDARG00000041140/ENSDARG00000031680/ENSDARG00000007657/ENSDARG00000055969/ENSDARG00000003938/ENSDARG00000067560/ENSDARG00000103234/ENSDARG00000008748/ENSDARG00000009494/ENSDARG00000115137/ENSDARG00000008551/ENSDARG00000057624/ENSDARG00000015239/ENSDARG00000042458/ENSDARG00000099298/ENSDARG00000038030/ENSDARG00000053447/ENSDARG00000024846/ENSDARG00000022788/ENSDARG00000020008/ENSDARG00000033596/…	33	1049	1067	Ummu Kulthoom	0.0314585319351764	0.0309278350515464
R-DRE-9006925	Danio rerio: Intracellular signaling by second messengers	31/1049	270/25024	4.12278976432943e-07	1.98061048813394e-06	1.30193360978824e-06	ENSDARG00000012234/ENSDARG00000020454/ENSDARG00000003526/ENSDARG00000074057/ENSDARG00000015208/ENSDARG00000099640/ENSDARG00000102417/ENSDARG00000037038/ENSDARG00000101560/ENSDARG00000027099/ENSDARG00000020101/ENSDARG00000002240/ENSDARG00000112404/ENSDARG00000075445/ENSDARG00000023279/ENSDARG00000009640/ENSDARG00000031511/ENSDARG00000018124/ENSDARG00000054696/ENSDARG00000037962/ENSDARG00000010965/…	31	1049	1067	Ummu Kulthoom	0.0295519542421354	0.0290534208059981
R-DRE-76071	Danio rerio: RNA Polymerase III Transcription Initiation From Type 3 Promoter	10/1049	33/25024	6.15929702690631e-07	2.93910079606066e-06	1.93198719883179e-06	ENSDARG00000037570/ENSDARG00000039400/ENSDARG00000102569/ENSDARG00000062915/ENSDARG00000014994/ENSDARG00000026183/ENSDARG00000104516/ENSDARG00000037835/ENSDARG00000075616/ENSDARG00000058349	10	1049	1067	Ummu Kulthoom	0.00953288846520496	0.00937207122774133
R-DRE-5673001	Danio rerio: RAF/MAP kinase cascade	31/1049	276/25024	6.67172762544566e-07	3.16239889446124e-06	2.07876987066517e-06	ENSDARG00000012234/ENSDARG00000020454/ENSDARG00000003526/ENSDARG00000074057/ENSDARG00000075758/ENSDARG00000038030/ENSDARG00000102417/ENSDARG00000037038/ENSDARG00000101560/ENSDARG00000027099/ENSDARG00000020101/ENSDARG00000002240/ENSDARG00000112404/ENSDARG00000075445/ENSDARG00000023279/ENSDARG00000009640/ENSDARG00000031511/ENSDARG00000018124/ENSDARG00000054696/ENSDARG00000037962/ENSDARG00000010965/…	31	1049	1067	Ummu Kulthoom	0.0295519542421354	0.0290534208059981
R-DRE-72702	Danio rerio: Ribosomal scanning and start codon recognition	14/1049	68/25024	7.05484551535168e-07	3.32185110027486e-06	2.18358411210606e-06	ENSDARG00000042252/ENSDARG00000077012/ENSDARG00000057912/ENSDARG00000053047/ENSDARG00000013274/ENSDARG00000005827/ENSDARG00000012603/ENSDARG00000017445/ENSDARG00000043663/ENSDARG00000068289/ENSDARG00000010194/ENSDARG00000016889/ENSDARG00000101082/ENSDARG00000077533	14	1049	1067	Ummu Kulthoom	0.0133460438512869	0.0131208997188379
R-DRE-450385	Danio rerio: Butyrate Response Factor 1 (BRF1) binds and destabilizes mRNA	8/1049	20/25024	7.45684307898193e-07	3.4880364665501e-06	2.29282432622436e-06	ENSDARG00000006392/ENSDARG00000060559/ENSDARG00000002552/ENSDARG00000068755/ENSDARG00000103432/ENSDARG00000075758/ENSDARG00000028688/ENSDARG00000036060	8	1049	1067	Ummu Kulthoom	0.00762631077216397	0.00749765698219306
R-DRE-72649	Danio rerio: Translation initiation complex formation	14/1049	69/25024	8.51183906835127e-07	3.92981660882971e-06	2.58322388677236e-06	ENSDARG00000042252/ENSDARG00000077012/ENSDARG00000057912/ENSDARG00000053047/ENSDARG00000013274/ENSDARG00000005827/ENSDARG00000012603/ENSDARG00000017445/ENSDARG00000043663/ENSDARG00000068289/ENSDARG00000010194/ENSDARG00000016889/ENSDARG00000101082/ENSDARG00000077533	14	1049	1067	Ummu Kulthoom	0.0133460438512869	0.0131208997188379
R-DRE-72662	Danio rerio: Activation of the mRNA upon binding of the cap-binding complex and eIFs, and subsequent binding to 43S	14/1049	69/25024	8.51183906835127e-07	3.92981660882971e-06	2.58322388677236e-06	ENSDARG00000042252/ENSDARG00000077012/ENSDARG00000057912/ENSDARG00000053047/ENSDARG00000013274/ENSDARG00000005827/ENSDARG00000012603/ENSDARG00000017445/ENSDARG00000043663/ENSDARG00000068289/ENSDARG00000010194/ENSDARG00000016889/ENSDARG00000101082/ENSDARG00000077533	14	1049	1067	Ummu Kulthoom	0.0133460438512869	0.0131208997188379
R-DRE-5696399	Danio rerio: Global Genome Nucleotide Excision Repair (GG-NER)	13/1049	60/25024	9.47225862900705e-07	4.34501670014453e-06	2.8561513285427e-06	ENSDARG00000041140/ENSDARG00000031680/ENSDARG00000007657/ENSDARG00000055969/ENSDARG00000003938/ENSDARG00000067560/ENSDARG00000008748/ENSDARG00000008551/ENSDARG00000042458/ENSDARG00000038030/ENSDARG00000007438/ENSDARG00000079632/ENSDARG00000056099	13	1049	1067	Ummu Kulthoom	0.0123927550047664	0.0121836925960637
R-DRE-674695	Danio rerio: RNA Polymerase II Pre-transcription Events	15/1049	80/25024	1.01236742786939e-06	4.61405923855856e-06	3.03300363005404e-06	ENSDARG00000007657/ENSDARG00000067560/ENSDARG00000079949/ENSDARG00000103578/ENSDARG00000033596/ENSDARG00000037855/ENSDARG00000076509/ENSDARG00000014994/ENSDARG00000026183/ENSDARG00000053685/ENSDARG00000075616/ENSDARG00000058349/ENSDARG00000068641/ENSDARG00000070834/ENSDARG00000056099	15	1049	1067	Ummu Kulthoom	0.0142993326978074	0.014058106841612
R-DRE-5684996	Danio rerio: MAPK1/MAPK3 signaling	31/1049	282/25024	1.06211107044904e-06	4.80994249101443e-06	3.16176543935215e-06	ENSDARG00000012234/ENSDARG00000020454/ENSDARG00000003526/ENSDARG00000074057/ENSDARG00000075758/ENSDARG00000038030/ENSDARG00000102417/ENSDARG00000037038/ENSDARG00000101560/ENSDARG00000027099/ENSDARG00000020101/ENSDARG00000002240/ENSDARG00000112404/ENSDARG00000075445/ENSDARG00000023279/ENSDARG00000009640/ENSDARG00000031511/ENSDARG00000018124/ENSDARG00000054696/ENSDARG00000037962/ENSDARG00000010965/…	31	1049	1067	Ummu Kulthoom	0.0295519542421354	0.0290534208059981
R-DRE-72086	Danio rerio: mRNA Capping	9/1049	29/25024	1.81154144053534e-06	8.10066644163915e-06	5.3248884448705e-06	ENSDARG00000007657/ENSDARG00000067560/ENSDARG00000070553/ENSDARG00000033596/ENSDARG00000076509/ENSDARG00000026183/ENSDARG00000075616/ENSDARG00000058349/ENSDARG00000056099	9	1049	1067	Ummu Kulthoom	0.00857959961868446	0.0084348641049672
R-DRE-77075	Danio rerio: RNA Pol II CTD phosphorylation and interaction with CE	9/1049	29/25024	1.81154144053534e-06	8.10066644163915e-06	5.3248884448705e-06	ENSDARG00000007657/ENSDARG00000067560/ENSDARG00000070553/ENSDARG00000033596/ENSDARG00000076509/ENSDARG00000026183/ENSDARG00000075616/ENSDARG00000058349/ENSDARG00000056099	9	1049	1067	Ummu Kulthoom	0.00857959961868446	0.0084348641049672
R-DRE-1428517	Danio rerio: The citric acid (TCA) cycle and respiratory electron transport	21/1049	157/25024	2.69015788494901e-06	1.19543891012422e-05	7.85809276919317e-06	ENSDARG00000061629/ENSDARG00000006290/ENSDARG00000051986/ENSDARG00000053652/ENSDARG00000095897/ENSDARG00000041400/ENSDARG00000014506/ENSDARG00000078113/ENSDARG00000014915/ENSDARG00000037259/ENSDARG00000021984/ENSDARG00000052840/ENSDARG00000056583/ENSDARG00000102115/ENSDARG00000036329/ENSDARG00000036684/ENSDARG00000058041/ENSDARG00000104517/ENSDARG00000029064/ENSDARG00000014313/ENSDARG00000011841	21	1049	1067	Ummu Kulthoom	0.0200190657769304	0.0196813495782568
R-DRE-5696400	Danio rerio: Dual Incision in GG-NER	10/1049	41/25024	5.49732392216169e-06	2.4277001917124e-05	1.59582335497862e-05	ENSDARG00000041140/ENSDARG00000031680/ENSDARG00000055969/ENSDARG00000003938/ENSDARG00000067560/ENSDARG00000008551/ENSDARG00000042458/ENSDARG00000038030/ENSDARG00000079632/ENSDARG00000056099	10	1049	1067	Ummu Kulthoom	0.00953288846520496	0.00937207122774133
R-DRE-72187	Danio rerio: mRNA 3'-end processing	11/1049	51/25024	6.79690513551379e-06	2.98308614280883e-05	1.96090050693185e-05	ENSDARG00000037966/ENSDARG00000057691/ENSDARG00000059357/ENSDARG00000070431/ENSDARG00000041226/ENSDARG00000038635/ENSDARG00000027649/ENSDARG00000013729/ENSDARG00000102978/ENSDARG00000088246/ENSDARG00000015394	11	1049	1067	Ummu Kulthoom	0.0104861773117255	0.0103092783505155
R-DRE-5683057	Danio rerio: MAPK family signaling cascades	31/1049	312/25024	8.70133229039848e-06	3.7954891156278e-05	2.49492511264897e-05	ENSDARG00000012234/ENSDARG00000020454/ENSDARG00000003526/ENSDARG00000074057/ENSDARG00000075758/ENSDARG00000038030/ENSDARG00000102417/ENSDARG00000037038/ENSDARG00000101560/ENSDARG00000027099/ENSDARG00000020101/ENSDARG00000002240/ENSDARG00000112404/ENSDARG00000075445/ENSDARG00000023279/ENSDARG00000009640/ENSDARG00000031511/ENSDARG00000018124/ENSDARG00000054696/ENSDARG00000037962/ENSDARG00000010965/…	31	1049	1067	Ummu Kulthoom	0.0295519542421354	0.0290534208059981
R-DRE-9018519	Danio rerio: Estrogen-dependent gene expression	11/1049	53/25024	1.00750791749478e-05	4.36791542279749e-05	2.87120356461927e-05	ENSDARG00000010246/ENSDARG00000089626/ENSDARG00000033596/ENSDARG00000076509/ENSDARG00000014994/ENSDARG00000026183/ENSDARG00000037284/ENSDARG00000008447/ENSDARG00000053685/ENSDARG00000075616/ENSDARG00000058349	11	1049	1067	Ummu Kulthoom	0.0104861773117255	0.0103092783505155
R-DRE-450604	Danio rerio: KSRP (KHSRP) binds and destabilizes mRNA	6/1049	14/25024	1.20231483604033e-05	5.18088392984653e-05	3.40559991835348e-05	ENSDARG00000006392/ENSDARG00000060559/ENSDARG00000068755/ENSDARG00000103432/ENSDARG00000028688/ENSDARG00000036060	6	1049	1067	Ummu Kulthoom	0.00571973307912297	0.0056232427366448
R-DRE-69618	Danio rerio: Mitotic Spindle Checkpoint	16/1049	109/25024	1.24222619198417e-05	5.3206194126551e-05	3.49745357793895e-05	ENSDARG00000004280/ENSDARG00000008461/ENSDARG00000055470/ENSDARG00000002659/ENSDARG00000011510/ENSDARG00000104837/ENSDARG00000032237/ENSDARG00000105035/ENSDARG00000099241/ENSDARG00000010078/ENSDARG00000043884/ENSDARG00000054807/ENSDARG00000024681/ENSDARG00000041317/ENSDARG00000042927/ENSDARG00000102531	16	1049	1067	Ummu Kulthoom	0.0152526215443279	0.0149953139643861
R-DRE-429958	Danio rerio: mRNA decay by 3' to 5' exoribonuclease	6/1049	15/25024	1.93268498131784e-05	8.2283773755508e-05	5.40883789287817e-05	ENSDARG00000006392/ENSDARG00000060559/ENSDARG00000068755/ENSDARG00000103432/ENSDARG00000028688/ENSDARG00000036060	6	1049	1067	Ummu Kulthoom	0.00571973307912297	0.0056232427366448
R-DRE-170822	Danio rerio: Regulation of Glucokinase by Glucokinase Regulatory Protein	8/1049	30/25024	2.38375604959752e-05	0.000100883961384752	6.63150179211341e-05	ENSDARG00000004280/ENSDARG00000063333/ENSDARG00000021120/ENSDARG00000007196/ENSDARG00000010078/ENSDARG00000043884/ENSDARG00000020527/ENSDARG00000003235	8	1049	1067	Ummu Kulthoom	0.00762631077216397	0.00749765698219306
R-DRE-3301854	Danio rerio: Nuclear Pore Complex (NPC) Disassembly	8/1049	31/25024	3.09529318336395e-05	0.000130222097832649	8.56001353730048e-05	ENSDARG00000004280/ENSDARG00000063333/ENSDARG00000021120/ENSDARG00000007196/ENSDARG00000010078/ENSDARG00000043884/ENSDARG00000020527/ENSDARG00000003235	8	1049	1067	Ummu Kulthoom	0.00762631077216397	0.00749765698219306
R-DRE-4570464	Danio rerio: SUMOylation of RNA binding proteins	10/1049	50/25024	3.5765349939444e-05	0.000149583316511439	9.83270301740751e-05	ENSDARG00000004280/ENSDARG00000063333/ENSDARG00000021120/ENSDARG00000104353/ENSDARG00000007196/ENSDARG00000010078/ENSDARG00000043884/ENSDARG00000020527/ENSDARG00000007438/ENSDARG00000003235	10	1049	1067	Ummu Kulthoom	0.00953288846520496	0.00937207122774133
R-DRE-113418	Danio rerio: Formation of the Early Elongation Complex	8/1049	32/25024	3.9760812377978e-05	0.000164360102329898	0.000108040395935265	ENSDARG00000007657/ENSDARG00000067560/ENSDARG00000033596/ENSDARG00000076509/ENSDARG00000026183/ENSDARG00000075616/ENSDARG00000058349/ENSDARG00000056099	8	1049	1067	Ummu Kulthoom	0.00762631077216397	0.00749765698219306
R-DRE-5578749	Danio rerio: Transcriptional regulation by small RNAs	8/1049	32/25024	3.9760812377978e-05	0.000164360102329898	0.000108040395935265	ENSDARG00000004280/ENSDARG00000063333/ENSDARG00000021120/ENSDARG00000007196/ENSDARG00000010078/ENSDARG00000043884/ENSDARG00000020527/ENSDARG00000003235	8	1049	1067	Ummu Kulthoom	0.00762631077216397	0.00749765698219306
R-DRE-8939211	Danio rerio: ESR-mediated signaling	11/1049	61/25024	4.06828547475455e-05	0.000167199478182109	0.000109906829984242	ENSDARG00000010246/ENSDARG00000089626/ENSDARG00000033596/ENSDARG00000076509/ENSDARG00000014994/ENSDARG00000026183/ENSDARG00000037284/ENSDARG00000008447/ENSDARG00000053685/ENSDARG00000075616/ENSDARG00000058349	11	1049	1067	Ummu Kulthoom	0.0104861773117255	0.0103092783505155
R-DRE-2980766	Danio rerio: Nuclear Envelope Breakdown	9/1049	42/25024	4.93779304434855e-05	0.000201768439915622	0.000132630375782865	ENSDARG00000004280/ENSDARG00000063333/ENSDARG00000021120/ENSDARG00000007196/ENSDARG00000010078/ENSDARG00000043884/ENSDARG00000020527/ENSDARG00000003235/ENSDARG00000036064	9	1049	1067	Ummu Kulthoom	0.00857959961868446	0.0084348641049672
R-DRE-73893	Danio rerio: DNA Damage Bypass	9/1049	44/25024	7.28168645769299e-05	0.000295844518366841	0.000194470302990417	ENSDARG00000055969/ENSDARG00000003938/ENSDARG00000115137/ENSDARG00000008551/ENSDARG00000042458/ENSDARG00000038030/ENSDARG00000020008/ENSDARG00000016710/ENSDARG00000079632	9	1049	1067	Ummu Kulthoom	0.00857959961868446	0.0084348641049672
R-DRE-5205647	Danio rerio: Mitophagy	8/1049	35/25024	7.95674339066444e-05	0.000321434349475138	0.000211291511091807	ENSDARG00000035608/ENSDARG00000040822/ENSDARG00000103163/ENSDARG00000045146/ENSDARG00000003207/ENSDARG00000077776/ENSDARG00000067717/ENSDARG00000068265	8	1049	1067	Ummu Kulthoom	0.00762631077216397	0.00749765698219306
R-DRE-5696395	Danio rerio: Formation of Incision Complex in GG-NER	9/1049	45/25024	8.76628702556847e-05	0.000352137292383005	0.000231473769809837	ENSDARG00000041140/ENSDARG00000031680/ENSDARG00000007657/ENSDARG00000003938/ENSDARG00000067560/ENSDARG00000008748/ENSDARG00000038030/ENSDARG00000007438/ENSDARG00000056099	9	1049	1067	Ummu Kulthoom	0.00857959961868446	0.0084348641049672
R-DRE-110313	Danio rerio: Translesion synthesis by Y family DNA polymerases bypasses lesions on DNA template	8/1049	36/25024	9.85665398937127e-05	0.000393712414968706	0.000258802742240145	ENSDARG00000055969/ENSDARG00000003938/ENSDARG00000115137/ENSDARG00000008551/ENSDARG00000042458/ENSDARG00000020008/ENSDARG00000016710/ENSDARG00000079632	8	1049	1067	Ummu Kulthoom	0.00762631077216397	0.00749765698219306
R-DRE-156827	Danio rerio: L13a-mediated translational silencing of Ceruloplasmin expression	15/1049	116/25024	0.000103077460502048	0.000407155968983091	0.000267639722005319	ENSDARG00000042252/ENSDARG00000077012/ENSDARG00000057912/ENSDARG00000053047/ENSDARG00000013274/ENSDARG00000005827/ENSDARG00000012603/ENSDARG00000017445/ENSDARG00000043663/ENSDARG00000042905/ENSDARG00000068289/ENSDARG00000010194/ENSDARG00000016889/ENSDARG00000101082/ENSDARG00000077533	15	1049	1067	Ummu Kulthoom	0.0142993326978074	0.014058106841612
R-DRE-72706	Danio rerio: GTP hydrolysis and joining of the 60S ribosomal subunit	15/1049	116/25024	0.000103077460502048	0.000407155968983091	0.000267639722005319	ENSDARG00000042252/ENSDARG00000077012/ENSDARG00000057912/ENSDARG00000053047/ENSDARG00000013274/ENSDARG00000005827/ENSDARG00000012603/ENSDARG00000017445/ENSDARG00000043663/ENSDARG00000042905/ENSDARG00000068289/ENSDARG00000010194/ENSDARG00000016889/ENSDARG00000101082/ENSDARG00000077533	15	1049	1067	Ummu Kulthoom	0.0142993326978074	0.014058106841612
R-DRE-72695	Danio rerio: Formation of the ternary complex, and subsequently, the 43S complex	10/1049	57/25024	0.00011529152967862	0.00045288551161049	0.000297699559042206	ENSDARG00000057912/ENSDARG00000053047/ENSDARG00000005827/ENSDARG00000012603/ENSDARG00000017445/ENSDARG00000043663/ENSDARG00000068289/ENSDARG00000016889/ENSDARG00000101082/ENSDARG00000077533	10	1049	1067	Ummu Kulthoom	0.00953288846520496	0.00937207122774133
R-DRE-6803529	Danio rerio: FGFR2 alternative splicing	6/1049	20/25024	0.000124968855261953	0.00048426983002848	0.000318329712832401	ENSDARG00000031907/ENSDARG00000033596/ENSDARG00000076509/ENSDARG00000026183/ENSDARG00000075616/ENSDARG00000058349	6	1049	1067	Ummu Kulthoom	0.00571973307912297	0.0056232427366448
R-DRE-6796648	Danio rerio: TP53 Regulates Transcription of DNA Repair Genes	9/1049	47/25024	0.000125042075606593	0.00048426983002848	0.000318329712832401	ENSDARG00000007657/ENSDARG00000067560/ENSDARG00000079949/ENSDARG00000033596/ENSDARG00000076509/ENSDARG00000026183/ENSDARG00000075616/ENSDARG00000058349/ENSDARG00000056099	9	1049	1067	Ummu Kulthoom	0.00857959961868446	0.0084348641049672
R-DRE-9006931	Danio rerio: Signaling by Nuclear Receptors	15/1049	118/25024	0.000125324400457441	0.00048426983002848	0.000318329712832401	ENSDARG00000010246/ENSDARG00000089626/ENSDARG00000044803/ENSDARG00000033596/ENSDARG00000076509/ENSDARG00000014994/ENSDARG00000026183/ENSDARG00000002467/ENSDARG00000018069/ENSDARG00000037284/ENSDARG00000008447/ENSDARG00000017299/ENSDARG00000053685/ENSDARG00000075616/ENSDARG00000058349	15	1049	1067	Ummu Kulthoom	0.0142993326978074	0.014058106841612
R-DRE-72613	Danio rerio: Eukaryotic Translation Initiation	15/1049	123/25024	0.000200054432056376	0.000764724199957437	0.000502683462552523	ENSDARG00000042252/ENSDARG00000077012/ENSDARG00000057912/ENSDARG00000053047/ENSDARG00000013274/ENSDARG00000005827/ENSDARG00000012603/ENSDARG00000017445/ENSDARG00000043663/ENSDARG00000042905/ENSDARG00000068289/ENSDARG00000010194/ENSDARG00000016889/ENSDARG00000101082/ENSDARG00000077533	15	1049	1067	Ummu Kulthoom	0.0142993326978074	0.014058106841612
R-DRE-72737	Danio rerio: Cap-dependent Translation Initiation	15/1049	123/25024	0.000200054432056376	0.000764724199957437	0.000502683462552523	ENSDARG00000042252/ENSDARG00000077012/ENSDARG00000057912/ENSDARG00000053047/ENSDARG00000013274/ENSDARG00000005827/ENSDARG00000012603/ENSDARG00000017445/ENSDARG00000043663/ENSDARG00000042905/ENSDARG00000068289/ENSDARG00000010194/ENSDARG00000016889/ENSDARG00000101082/ENSDARG00000077533	15	1049	1067	Ummu Kulthoom	0.0142993326978074	0.014058106841612
R-DRE-6804756	Danio rerio: Regulation of TP53 Activity through Phosphorylation	13/1049	97/25024	0.000204179511834824	0.000776318892591231	0.000510305112607161	ENSDARG00000055969/ENSDARG00000003938/ENSDARG00000000857/ENSDARG00000003818/ENSDARG00000079949/ENSDARG00000112667/ENSDARG00000042458/ENSDARG00000101915/ENSDARG00000037855/ENSDARG00000014994/ENSDARG00000077776/ENSDARG00000068641/ENSDARG00000070834	13	1049	1067	Ummu Kulthoom	0.0123927550047664	0.0121836925960637
R-DRE-3700989	Danio rerio: Transcriptional Regulation by TP53	27/1049	307/25024	0.00025143077066398	0.000950889776287711	0.000625057458985482	ENSDARG00000007657/ENSDARG00000055969/ENSDARG00000003938/ENSDARG00000067560/ENSDARG00000079605/ENSDARG00000000857/ENSDARG00000031435/ENSDARG00000003818/ENSDARG00000014329/ENSDARG00000079949/ENSDARG00000075758/ENSDARG00000112667/ENSDARG00000015208/ENSDARG00000042458/ENSDARG00000101915/ENSDARG00000033596/ENSDARG00000037855/ENSDARG00000076509/ENSDARG00000020043/ENSDARG00000014994/ENSDARG00000026183/…	27	1049	1067	Ummu Kulthoom	0.0257387988560534	0.0253045923149016
R-DRE-6807505	Danio rerio: RNA polymerase II transcribes snRNA genes	11/1049	76/25024	0.000314511359999271	0.0011831617828544	0.00077773903558717	ENSDARG00000103578/ENSDARG00000033596/ENSDARG00000037855/ENSDARG00000076509/ENSDARG00000014994/ENSDARG00000026183/ENSDARG00000031216/ENSDARG00000053685/ENSDARG00000075616/ENSDARG00000058349/ENSDARG00000070834	11	1049	1067	Ummu Kulthoom	0.0104861773117255	0.0103092783505155
R-DRE-8876725	Danio rerio: Protein methylation	6/1049	24/25024	0.000375848753098583	0.00140646559712154	0.000924525464685712	ENSDARG00000040584/ENSDARG00000045515/ENSDARG00000074057/ENSDARG00000019791/ENSDARG00000020008/ENSDARG00000012051	6	1049	1067	Ummu Kulthoom	0.00571973307912297	0.0056232427366448
R-DRE-212165	Danio rerio: Epigenetic regulation of gene expression	13/1049	106/25024	0.000493180905910048	0.00183587237749761	0.0012067915250706	ENSDARG00000037570/ENSDARG00000006434/ENSDARG00000039400/ENSDARG00000068820/ENSDARG00000090386/ENSDARG00000098375/ENSDARG00000015208/ENSDARG00000099640/ENSDARG00000077469/ENSDARG00000014994/ENSDARG00000026183/ENSDARG00000075616/ENSDARG00000058349	13	1049	1067	Ummu Kulthoom	0.0123927550047664	0.0121836925960637
R-DRE-211000	Danio rerio: Gene Silencing by RNA	8/1049	46/25024	0.000586651636625687	0.0021724443418795	0.00142803358915463	ENSDARG00000004280/ENSDARG00000063333/ENSDARG00000021120/ENSDARG00000007196/ENSDARG00000010078/ENSDARG00000043884/ENSDARG00000020527/ENSDARG00000003235	8	1049	1067	Ummu Kulthoom	0.00762631077216397	0.00749765698219306
R-DRE-157579	Danio rerio: Telomere Maintenance	6/1049	26/25024	0.000598417738564394	0.00219317016556332	0.00144165749279756	ENSDARG00000055969/ENSDARG00000003938/ENSDARG00000016484/ENSDARG00000008551/ENSDARG00000042458/ENSDARG00000079632	6	1049	1067	Ummu Kulthoom	0.00571973307912297	0.0056232427366448
R-DRE-180786	Danio rerio: Extension of Telomeres	6/1049	26/25024	0.000598417738564394	0.00219317016556332	0.00144165749279756	ENSDARG00000055969/ENSDARG00000003938/ENSDARG00000016484/ENSDARG00000008551/ENSDARG00000042458/ENSDARG00000079632	6	1049	1067	Ummu Kulthoom	0.00571973307912297	0.0056232427366448
R-DRE-110320	Danio rerio: Translesion Synthesis by POLH	5/1049	18/25024	0.000695711379538409	0.00253667072231697	0.00166745399468315	ENSDARG00000055969/ENSDARG00000003938/ENSDARG00000042458/ENSDARG00000020008/ENSDARG00000016710	5	1049	1067	Ummu Kulthoom	0.00476644423260248	0.00468603561387067
R-DRE-3108214	Danio rerio: SUMOylation of DNA damage response and repair proteins	10/1049	71/25024	0.000726516081156335	0.0026354741515416	0.00173240139652746	ENSDARG00000004280/ENSDARG00000003938/ENSDARG00000063333/ENSDARG00000021120/ENSDARG00000007196/ENSDARG00000010078/ENSDARG00000043884/ENSDARG00000020527/ENSDARG00000007438/ENSDARG00000003235	10	1049	1067	Ummu Kulthoom	0.00953288846520496	0.00937207122774133
R-DRE-112382	Danio rerio: Formation of RNA Pol II elongation complex	9/1049	59/25024	0.000735759580317477	0.0026554571655113	0.00174553702196612	ENSDARG00000007657/ENSDARG00000067560/ENSDARG00000079949/ENSDARG00000033596/ENSDARG00000076509/ENSDARG00000026183/ENSDARG00000075616/ENSDARG00000058349/ENSDARG00000056099	9	1049	1067	Ummu Kulthoom	0.00857959961868446	0.0084348641049672
R-DRE-73884	Danio rerio: Base Excision Repair	7/1049	37/25024	0.000761792800186008	0.00272178231624247	0.00178913516679496	ENSDARG00000055969/ENSDARG00000003938/ENSDARG00000009494/ENSDARG00000008551/ENSDARG00000042458/ENSDARG00000079632/ENSDARG00000100455	7	1049	1067	Ummu Kulthoom	0.00667302192564347	0.00656044985941893
R-DRE-73933	Danio rerio: Resolution of Abasic Sites (AP sites)	7/1049	37/25024	0.000761792800186008	0.00272178231624247	0.00178913516679496	ENSDARG00000055969/ENSDARG00000003938/ENSDARG00000009494/ENSDARG00000008551/ENSDARG00000042458/ENSDARG00000079632/ENSDARG00000100455	7	1049	1067	Ummu Kulthoom	0.00667302192564347	0.00656044985941893
R-DRE-75955	Danio rerio: RNA Polymerase II Transcription Elongation	9/1049	60/25024	0.00083389120396185	0.00296448323008438	0.00194867207662664	ENSDARG00000007657/ENSDARG00000067560/ENSDARG00000079949/ENSDARG00000033596/ENSDARG00000076509/ENSDARG00000026183/ENSDARG00000075616/ENSDARG00000058349/ENSDARG00000056099	9	1049	1067	Ummu Kulthoom	0.00857959961868446	0.0084348641049672
R-DRE-110314	Danio rerio: Recognition of DNA damage by PCNA-containing replication complex	6/1049	28/25024	0.000911591574277691	0.00320932639693167	0.00210961717408789	ENSDARG00000055969/ENSDARG00000003938/ENSDARG00000008551/ENSDARG00000042458/ENSDARG00000038030/ENSDARG00000079632	6	1049	1067	Ummu Kulthoom	0.00571973307912297	0.0056232427366448
R-DRE-176412	Danio rerio: Phosphorylation of the APC/C	5/1049	19/25024	0.000911791747088886	0.00320932639693167	0.00210961717408789	ENSDARG00000008461/ENSDARG00000055470/ENSDARG00000032237/ENSDARG00000105035/ENSDARG00000102531	5	1049	1067	Ummu Kulthoom	0.00476644423260248	0.00468603561387067
R-DRE-5656169	Danio rerio: Termination of translesion DNA synthesis	6/1049	29/25024	0.00110904491545189	0.0038843888418044	0.00255336241877438	ENSDARG00000055969/ENSDARG00000003938/ENSDARG00000115137/ENSDARG00000008551/ENSDARG00000042458/ENSDARG00000079632	6	1049	1067	Ummu Kulthoom	0.00571973307912297	0.0056232427366448
R-DRE-141405	Danio rerio: Inhibition of the proteolytic activity of APC/C required for the onset of anaphase by mitotic spindle checkpoint components	5/1049	20/25024	0.00117406604436453	0.00405223765797661	0.00266369608430175	ENSDARG00000008461/ENSDARG00000055470/ENSDARG00000032237/ENSDARG00000105035/ENSDARG00000102531	5	1049	1067	Ummu Kulthoom	0.00476644423260248	0.00468603561387067
R-DRE-141430	Danio rerio: Inactivation of APC/C via direct inhibition of the APC/C complex	5/1049	20/25024	0.00117406604436453	0.00405223765797661	0.00266369608430175	ENSDARG00000008461/ENSDARG00000055470/ENSDARG00000032237/ENSDARG00000105035/ENSDARG00000102531	5	1049	1067	Ummu Kulthoom	0.00476644423260248	0.00468603561387067
R-DRE-176407	Danio rerio: Conversion from APC/C:Cdc20 to APC/C:Cdh1 in late anaphase	5/1049	20/25024	0.00117406604436453	0.00405223765797661	0.00266369608430175	ENSDARG00000008461/ENSDARG00000055470/ENSDARG00000032237/ENSDARG00000105035/ENSDARG00000102531	5	1049	1067	Ummu Kulthoom	0.00476644423260248	0.00468603561387067
R-DRE-5651801	Danio rerio: PCNA-Dependent Long Patch Base Excision Repair	5/1049	21/25024	0.00148822038780581	0.00508713796024004	0.00334397698474584	ENSDARG00000055969/ENSDARG00000003938/ENSDARG00000008551/ENSDARG00000042458/ENSDARG00000079632	5	1049	1067	Ummu Kulthoom	0.00476644423260248	0.00468603561387067
R-DRE-5696397	Danio rerio: Gap-filling DNA repair synthesis and ligation in GG-NER	5/1049	21/25024	0.00148822038780581	0.00508713796024004	0.00334397698474584	ENSDARG00000055969/ENSDARG00000003938/ENSDARG00000008551/ENSDARG00000042458/ENSDARG00000079632	5	1049	1067	Ummu Kulthoom	0.00476644423260248	0.00468603561387067
R-DRE-141424	Danio rerio: Amplification of signal from the kinetochores	11/1049	93/25024	0.00175737448509545	0.00594996789953744	0.00391114922998686	ENSDARG00000004280/ENSDARG00000002659/ENSDARG00000011510/ENSDARG00000104837/ENSDARG00000099241/ENSDARG00000010078/ENSDARG00000043884/ENSDARG00000054807/ENSDARG00000024681/ENSDARG00000041317/ENSDARG00000042927	11	1049	1067	Ummu Kulthoom	0.0104861773117255	0.0103092783505155
R-DRE-141444	Danio rerio: Amplification of signal from unattached kinetochores via a MAD2 inhibitory signal	11/1049	93/25024	0.00175737448509545	0.00594996789953744	0.00391114922998686	ENSDARG00000004280/ENSDARG00000002659/ENSDARG00000011510/ENSDARG00000104837/ENSDARG00000099241/ENSDARG00000010078/ENSDARG00000043884/ENSDARG00000054807/ENSDARG00000024681/ENSDARG00000041317/ENSDARG00000042927	11	1049	1067	Ummu Kulthoom	0.0104861773117255	0.0103092783505155
R-DRE-174048	Danio rerio: APC/C:Cdc20 mediated degradation of Cyclin B	5/1049	22/25024	0.00186008941576879	0.00626788423986546	0.00412012821452404	ENSDARG00000008461/ENSDARG00000055470/ENSDARG00000032237/ENSDARG00000105035/ENSDARG00000102531	5	1049	1067	Ummu Kulthoom	0.00476644423260248	0.00468603561387067
R-DRE-77387	Danio rerio: Insulin receptor recycling	6/1049	32/25024	0.00190097890527744	0.00637545283798237	0.00419083730855603	ENSDARG00000030694/ENSDARG00000101794/ENSDARG00000076318/ENSDARG00000011175/ENSDARG00000045543/ENSDARG00000022315	6	1049	1067	Ummu Kulthoom	0.00571973307912297	0.0056232427366448
R-DRE-73886	Danio rerio: Chromosome Maintenance	7/1049	43/25024	0.0019171461602518	0.00639948788703771	0.00420663649692019	ENSDARG00000055969/ENSDARG00000003938/ENSDARG00000016484/ENSDARG00000008551/ENSDARG00000042458/ENSDARG00000024681/ENSDARG00000079632	7	1049	1067	Ummu Kulthoom	0.00667302192564347	0.00656044985941893
R-DRE-499943	Danio rerio: Interconversion of nucleotide di- and triphosphates	6/1049	33/25024	0.00224213809697115	0.00744934666797423	0.00489675019702503	ENSDARG00000005926/ENSDARG00000016138/ENSDARG00000031435/ENSDARG00000019924/ENSDARG00000030700/ENSDARG00000100990	6	1049	1067	Ummu Kulthoom	0.00571973307912297	0.0056232427366448
R-DRE-70171	Danio rerio: Glycolysis	9/1049	70/25024	0.00252854803644954	0.00836184955309591	0.0054965744341914	ENSDARG00000004280/ENSDARG00000063333/ENSDARG00000021120/ENSDARG00000063525/ENSDARG00000007196/ENSDARG00000010078/ENSDARG00000043884/ENSDARG00000020527/ENSDARG00000003235	9	1049	1067	Ummu Kulthoom	0.00857959961868446	0.0084348641049672
R-DRE-1222556	Danio rerio: ROS, RNS production in phagocytes	6/1049	34/25024	0.00262743773433841	0.00864864920886394	0.00568509919125855	ENSDARG00000030694/ENSDARG00000101794/ENSDARG00000076318/ENSDARG00000011175/ENSDARG00000045543/ENSDARG00000022315	6	1049	1067	Ummu Kulthoom	0.00571973307912297	0.0056232427366448
R-DRE-8951664	Danio rerio: Neddylation	18/1049	206/25024	0.00272026240998752	0.00891293351843838	0.00585882372075896	ENSDARG00000041140/ENSDARG00000074204/ENSDARG00000061946/ENSDARG00000028982/ENSDARG00000011301/ENSDARG00000007989/ENSDARG00000057624/ENSDARG00000015208/ENSDARG00000101521/ENSDARG00000038030/ENSDARG00000024846/ENSDARG00000022788/ENSDARG00000040650/ENSDARG00000094258/ENSDARG00000045402/ENSDARG00000103472/ENSDARG00000036784/ENSDARG00000017086	18	1049	1067	Ummu Kulthoom	0.0171591992373689	0.0168697282099344
R-DRE-4551638	Danio rerio: SUMOylation of chromatin organization proteins	9/1049	71/25024	0.00279013332028242	0.00901078156182567	0.00592314310970553	ENSDARG00000004280/ENSDARG00000063333/ENSDARG00000021120/ENSDARG00000007196/ENSDARG00000010078/ENSDARG00000043884/ENSDARG00000020527/ENSDARG00000007438/ENSDARG00000003235	9	1049	1067	Ummu Kulthoom	0.00857959961868446	0.0084348641049672
R-DRE-174417	Danio rerio: Telomere C-strand (Lagging Strand) Synthesis	5/1049	24/25024	0.00280081958532134	0.00901078156182567	0.00592314310970553	ENSDARG00000055969/ENSDARG00000003938/ENSDARG00000008551/ENSDARG00000042458/ENSDARG00000079632	5	1049	1067	Ummu Kulthoom	0.00476644423260248	0.00468603561387067
R-DRE-179409	Danio rerio: APC-Cdc20 mediated degradation of Nek2A	5/1049	24/25024	0.00280081958532134	0.00901078156182567	0.00592314310970553	ENSDARG00000008461/ENSDARG00000055470/ENSDARG00000032237/ENSDARG00000105035/ENSDARG00000102531	5	1049	1067	Ummu Kulthoom	0.00476644423260248	0.00468603561387067
R-DRE-5205685	Danio rerio: Pink/Parkin Mediated Mitophagy	5/1049	24/25024	0.00280081958532134	0.00901078156182567	0.00592314310970553	ENSDARG00000103163/ENSDARG00000045146/ENSDARG00000003207/ENSDARG00000067717/ENSDARG00000068265	5	1049	1067	Ummu Kulthoom	0.00476644423260248	0.00468603561387067
R-DRE-110373	Danio rerio: Resolution of AP sites via the multiple-nucleotide patch replacement pathway	5/1049	25/25024	0.00338174559788862	0.0108307257662108	0.00711946441660761	ENSDARG00000055969/ENSDARG00000003938/ENSDARG00000008551/ENSDARG00000042458/ENSDARG00000079632	5	1049	1067	Ummu Kulthoom	0.00476644423260248	0.00468603561387067
R-DRE-532668	Danio rerio: N-glycan trimming in the ER and Calnexin/Calreticulin cycle	6/1049	36/25024	0.00354425877770682	0.0113003048921504	0.00742813734860434	ENSDARG00000090309/ENSDARG00000060252/ENSDARG00000112404/ENSDARG00000020008/ENSDARG00000043561/ENSDARG00000030537	6	1049	1067	Ummu Kulthoom	0.00571973307912297	0.0056232427366448
R-DRE-110312	Danio rerio: Translesion synthesis by REV1	4/1049	16/25024	0.0037297848642137	0.0118387367788212	0.0077820699234534	ENSDARG00000055969/ENSDARG00000003938/ENSDARG00000115137/ENSDARG00000042458	4	1049	1067	Ummu Kulthoom	0.00381315538608198	0.00374882849109653
R-DRE-163125	Danio rerio: Post-translational modification: synthesis of GPI-anchored proteins	4/1049	17/25024	0.00471731049668574	0.0147753645953461	0.00971243153502651	ENSDARG00000038348/ENSDARG00000058650/ENSDARG00000032780/ENSDARG00000095623	4	1049	1067	Ummu Kulthoom	0.00381315538608198	0.00374882849109653
R-DRE-5655862	Danio rerio: Translesion synthesis by POLK	4/1049	17/25024	0.00471731049668574	0.0147753645953461	0.00971243153502651	ENSDARG00000055969/ENSDARG00000003938/ENSDARG00000115137/ENSDARG00000042458	4	1049	1067	Ummu Kulthoom	0.00381315538608198	0.00374882849109653
R-DRE-5656121	Danio rerio: Translesion synthesis by POLI	4/1049	17/25024	0.00471731049668574	0.0147753645953461	0.00971243153502651	ENSDARG00000055969/ENSDARG00000003938/ENSDARG00000115137/ENSDARG00000042458	4	1049	1067	Ummu Kulthoom	0.00381315538608198	0.00374882849109653
R-DRE-5633007	Danio rerio: Regulation of TP53 Activity	15/1049	168/25024	0.00483722326343805	0.0150844988609845	0.00991563771452676	ENSDARG00000055969/ENSDARG00000003938/ENSDARG00000079605/ENSDARG00000000857/ENSDARG00000003818/ENSDARG00000079949/ENSDARG00000112667/ENSDARG00000015208/ENSDARG00000042458/ENSDARG00000101915/ENSDARG00000037855/ENSDARG00000014994/ENSDARG00000077776/ENSDARG00000068641/ENSDARG00000070834	15	1049	1067	Ummu Kulthoom	0.0142993326978074	0.014058106841612
R-DRE-5654738	Danio rerio: Signaling by FGFR2	9/1049	81/25024	0.00675223422070863	0.0209643603970473	0.0137807032589962	ENSDARG00000031907/ENSDARG00000099241/ENSDARG00000078308/ENSDARG00000033596/ENSDARG00000076509/ENSDARG00000026183/ENSDARG00000038225/ENSDARG00000075616/ENSDARG00000058349	9	1049	1067	Ummu Kulthoom	0.00857959961868446	0.0084348641049672
R-DRE-3371511	Danio rerio: HSF1 activation	3/1049	10/25024	0.00706380191480126	0.021741831867635	0.0142917660067066	ENSDARG00000089626/ENSDARG00000020008/ENSDARG00000037284	3	1049	1067	Ummu Kulthoom	0.00285986653956149	0.0028116213683224
R-DRE-381070	Danio rerio: IRE1alpha activates chaperones	3/1049	10/25024	0.00706380191480126	0.021741831867635	0.0142917660067066	ENSDARG00000018190/ENSDARG00000076568/ENSDARG00000005675	3	1049	1067	Ummu Kulthoom	0.00285986653956149	0.0028116213683224
R-DRE-3371568	Danio rerio: Attenuation phase	4/1049	19/25024	0.00718755136754582	0.0220273664755391	0.0144794591977783	ENSDARG00000041921/ENSDARG00000089626/ENSDARG00000037284/ENSDARG00000008447	4	1049	1067	Ummu Kulthoom	0.00381315538608198	0.00374882849109653
R-DRE-15869	Danio rerio: Metabolism of nucleotides	11/1049	114/25024	0.00841963729987568	0.0256925412884618	0.0168887235651448	ENSDARG00000005926/ENSDARG00000003519/ENSDARG00000016138/ENSDARG00000057529/ENSDARG00000031435/ENSDARG00000041895/ENSDARG00000019924/ENSDARG00000012215/ENSDARG00000030700/ENSDARG00000038422/ENSDARG00000100990	11	1049	1067	Ummu Kulthoom	0.0104861773117255	0.0103092783505155
R-DRE-68877	Danio rerio: Mitotic Prometaphase	16/1049	196/25024	0.00861449197431381	0.0260727680950234	0.0171386616836041	ENSDARG00000036781/ENSDARG00000004280/ENSDARG00000041363/ENSDARG00000002659/ENSDARG00000011510/ENSDARG00000015610/ENSDARG00000104837/ENSDARG00000099241/ENSDARG00000005374/ENSDARG00000010078/ENSDARG00000043884/ENSDARG00000054807/ENSDARG00000024681/ENSDARG00000041317/ENSDARG00000077776/ENSDARG00000042927	16	1049	1067	Ummu Kulthoom	0.0152526215443279	0.0149953139643861
R-DRE-917977	Danio rerio: Transferrin endocytosis and recycling	6/1049	43/25024	0.00866007769516931	0.0260727680950234	0.0171386616836041	ENSDARG00000030694/ENSDARG00000101794/ENSDARG00000076318/ENSDARG00000011175/ENSDARG00000045543/ENSDARG00000022315	6	1049	1067	Ummu Kulthoom	0.00571973307912297	0.0056232427366448
R-DRE-381119	Danio rerio: Unfolded Protein Response (UPR)	4/1049	20/25024	0.00869092269834113	0.0260727680950234	0.0171386616836041	ENSDARG00000005827/ENSDARG00000018190/ENSDARG00000076568/ENSDARG00000005675	4	1049	1067	Ummu Kulthoom	0.00381315538608198	0.00374882849109653
R-DRE-69186	Danio rerio: Lagging Strand Synthesis	4/1049	20/25024	0.00869092269834113	0.0260727680950234	0.0171386616836041	ENSDARG00000055969/ENSDARG00000003938/ENSDARG00000042458/ENSDARG00000079632	4	1049	1067	Ummu Kulthoom	0.00381315538608198	0.00374882849109653
R-DRE-176408	Danio rerio: Regulation of APC/C activators between G1/S and early anaphase	5/1049	31/25024	0.00879180637198735	0.0262645980272395	0.0172647590851941	ENSDARG00000008461/ENSDARG00000055470/ENSDARG00000032237/ENSDARG00000105035/ENSDARG00000102531	5	1049	1067	Ummu Kulthoom	0.00476644423260248	0.00468603561387067
R-DRE-2990846	Danio rerio: SUMOylation	12/1049	131/25024	0.00908897039508853	0.0270387361962676	0.0177736307219525	ENSDARG00000004280/ENSDARG00000003938/ENSDARG00000063333/ENSDARG00000021120/ENSDARG00000104353/ENSDARG00000007196/ENSDARG00000010078/ENSDARG00000043884/ENSDARG00000020527/ENSDARG00000007438/ENSDARG00000003235/ENSDARG00000101332	12	1049	1067	Ummu Kulthoom	0.0114394661582459	0.0112464854732896
R-DRE-163210	Danio rerio: Formation of ATP by chemiosmotic coupling	4/1049	21/25024	0.010385676183173	0.0306011529464707	0.0201153481504671	ENSDARG00000095897/ENSDARG00000078113/ENSDARG00000014313/ENSDARG00000011841	4	1049	1067	Ummu Kulthoom	0.00381315538608198	0.00374882849109653
R-DRE-8949613	Danio rerio: Cristae formation	4/1049	21/25024	0.010385676183173	0.0306011529464707	0.0201153481504671	ENSDARG00000095897/ENSDARG00000078113/ENSDARG00000014313/ENSDARG00000011841	4	1049	1067	Ummu Kulthoom	0.00381315538608198	0.00374882849109653
R-DRE-3214858	Danio rerio: RMTs methylate histone arginines	7/1049	58/25024	0.0104155822968297	0.0306011529464707	0.0201153481504671	ENSDARG00000069706/ENSDARG00000079605/ENSDARG00000010246/ENSDARG00000070828/ENSDARG00000015208/ENSDARG00000019791/ENSDARG00000033647	7	1049	1067	Ummu Kulthoom	0.00667302192564347	0.00656044985941893
R-DRE-2500257	Danio rerio: Resolution of Sister Chromatid Cohesion	11/1049	119/25024	0.0114429851733055	0.0332728859058398	0.0218715838954665	ENSDARG00000004280/ENSDARG00000002659/ENSDARG00000011510/ENSDARG00000104837/ENSDARG00000099241/ENSDARG00000010078/ENSDARG00000043884/ENSDARG00000054807/ENSDARG00000024681/ENSDARG00000041317/ENSDARG00000042927	11	1049	1067	Ummu Kulthoom	0.0104861773117255	0.0103092783505155
R-DRE-68875	Danio rerio: Mitotic Prophase	11/1049	119/25024	0.0114429851733055	0.0332728859058398	0.0218715838954665	ENSDARG00000004280/ENSDARG00000063333/ENSDARG00000021120/ENSDARG00000068820/ENSDARG00000007196/ENSDARG00000010078/ENSDARG00000043884/ENSDARG00000020527/ENSDARG00000039880/ENSDARG00000003235/ENSDARG00000036064	11	1049	1067	Ummu Kulthoom	0.0104861773117255	0.0103092783505155
R-DRE-429947	Danio rerio: Deadenylation of mRNA	5/1049	33/25024	0.0114653404316888	0.0332728859058398	0.0218715838954665	ENSDARG00000077012/ENSDARG00000013274/ENSDARG00000010194/ENSDARG00000020043/ENSDARG00000102978	5	1049	1067	Ummu Kulthoom	0.00476644423260248	0.00468603561387067
R-DRE-3371497	Danio rerio: HSP90 chaperone cycle for steroid hormone receptors (SHR)	6/1049	46/25024	0.011972278398435	0.0346028046393793	0.0227457920791834	ENSDARG00000041363/ENSDARG00000089626/ENSDARG00000003573/ENSDARG00000038432/ENSDARG00000037284/ENSDARG00000008447	6	1049	1067	Ummu Kulthoom	0.00571973307912297	0.0056232427366448
R-DRE-446203	Danio rerio: Asparagine N-linked glycosylation	22/1049	313/25024	0.0130138935306902	0.0374610457502863	0.0246246270088491	ENSDARG00000033171/ENSDARG00000045364/ENSDARG00000027418/ENSDARG00000041363/ENSDARG00000003573/ENSDARG00000041391/ENSDARG00000090309/ENSDARG00000045620/ENSDARG00000060252/ENSDARG00000061854/ENSDARG00000112404/ENSDARG00000054807/ENSDARG00000020008/ENSDARG00000038432/ENSDARG00000043561/ENSDARG00000021195/ENSDARG00000044627/ENSDARG00000030537/ENSDARG00000058650/ENSDARG00000095623/ENSDARG00000017844/…	22	1049	1067	Ummu Kulthoom	0.0209723546234509	0.0206185567010309
R-DRE-917937	Danio rerio: Iron uptake and transport	8/1049	75/25024	0.0131129006106691	0.0374864066358702	0.0246412977220021	ENSDARG00000007989/ENSDARG00000030694/ENSDARG00000101794/ENSDARG00000076318/ENSDARG00000011175/ENSDARG00000045543/ENSDARG00000022315/ENSDARG00000103472	8	1049	1067	Ummu Kulthoom	0.00762631077216397	0.00749765698219306
R-DRE-190236	Danio rerio: Signaling by FGFR	9/1049	90/25024	0.0131281508471613	0.0374864066358702	0.0246412977220021	ENSDARG00000031907/ENSDARG00000099241/ENSDARG00000078308/ENSDARG00000033596/ENSDARG00000076509/ENSDARG00000026183/ENSDARG00000038225/ENSDARG00000075616/ENSDARG00000058349	9	1049	1067	Ummu Kulthoom	0.00857959961868446	0.0084348641049672
R-DRE-70326	Danio rerio: Glucose metabolism	9/1049	91/25024	0.0140445736616492	0.0399427674937302	0.0262559608664094	ENSDARG00000004280/ENSDARG00000063333/ENSDARG00000021120/ENSDARG00000063525/ENSDARG00000007196/ENSDARG00000010078/ENSDARG00000043884/ENSDARG00000020527/ENSDARG00000003235	9	1049	1067	Ummu Kulthoom	0.00857959961868446	0.0084348641049672
R-DRE-69190	Danio rerio: DNA strand elongation	4/1049	24/25024	0.0166985710821463	0.0473015300374741	0.031093166535848	ENSDARG00000055969/ENSDARG00000003938/ENSDARG00000042458/ENSDARG00000079632	4	1049	1067	Ummu Kulthoom	0.00381315538608198	0.00374882849109653
R-DRE-3108232	Danio rerio: SUMO E3 ligases SUMOylate target proteins	11/1049	126/25024	0.0169864494227448	0.0477366226860537	0.0313791701422871	ENSDARG00000004280/ENSDARG00000003938/ENSDARG00000063333/ENSDARG00000021120/ENSDARG00000104353/ENSDARG00000007196/ENSDARG00000010078/ENSDARG00000043884/ENSDARG00000020527/ENSDARG00000007438/ENSDARG00000003235	11	1049	1067	Ummu Kulthoom	0.0104861773117255	0.0103092783505155
R-DRE-5663220	Danio rerio: RHO GTPases Activate Formins	11/1049	126/25024	0.0169864494227448	0.0477366226860537	0.0313791701422871	ENSDARG00000004280/ENSDARG00000002659/ENSDARG00000011510/ENSDARG00000104837/ENSDARG00000099241/ENSDARG00000010078/ENSDARG00000043884/ENSDARG00000054807/ENSDARG00000024681/ENSDARG00000041317/ENSDARG00000042927	11	1049	1067	Ummu Kulthoom	0.0104861773117255	0.0103092783505155
R-DRE-6788467	Danio rerio: IL-6-type cytokine receptor ligand interactions	2/54	12/25024	0.000297509103239363	0.0356247921581998	0.0241070022123157	ENSDARG00000104693/ENSDARG00000039863	2	54	62	Aasiya	0.037037037037037	0.032258064516129
R-DRE-2559585	Danio rerio: Oncogene Induced Senescence	2/54	18/25024	0.000683977160475797	0.0356247921581998	0.0241070022123157	ENSDARG00000035559/ENSDARG00000033443	2	54	62	Aasiya	0.037037037037037	0.032258064516129
R-DRE-6783589	Danio rerio: Interleukin-6 family signaling	2/54	19/25024	0.000763388403389996	0.0356247921581998	0.0241070022123157	ENSDARG00000104693/ENSDARG00000039863	2	54	62	Aasiya	0.037037037037037	0.032258064516129
R-DRE-3232118	Danio rerio: SUMOylation of transcription factors	2/54	22/25024	0.00102697480064604	0.0359441180226115	0.024323087383722	ENSDARG00000035559/ENSDARG00000033443	2	54	62	Aasiya	0.037037037037037	0.032258064516129
R-DRE-432720	Danio rerio: Lysosome Vesicle Biogenesis	9/658	40/25024	7.50560501110367e-07	0.000480358720710635	0.000458236937520014	ENSDARG00000056871/ENSDARG00000030775/ENSDARG00000013726/ENSDARG00000068992/ENSDARG00000073893/ENSDARG00000014171/ENSDARG00000054220/ENSDARG00000023766/ENSDARG00000053979	9	658	687	Rashawnda	0.013677811550152	0.0131004366812227
R-DRE-446203	Danio rerio: Asparagine N-linked glycosylation	24/658	313/25024	3.28134226816165e-06	0.000867417296030213	0.000827470446870927	ENSDARG00000015252/ENSDARG00000000779/ENSDARG00000004173/ENSDARG00000021550/ENSDARG00000004037/ENSDARG00000002949/ENSDARG00000003641/ENSDARG00000038743/ENSDARG00000103093/ENSDARG00000061413/ENSDARG00000103149/ENSDARG00000054264/ENSDARG00000006125/ENSDARG00000003205/ENSDARG00000008832/ENSDARG00000039851/ENSDARG00000020218/ENSDARG00000100435/ENSDARG00000100850/ENSDARG00000026654/ENSDARG00000052263/…	24	658	687	Rashawnda	0.0364741641337386	0.0349344978165939
R-DRE-1632852	Danio rerio: Macroautophagy	11/658	75/25024	4.06601857514162e-06	0.000867417296030213	0.000827470446870927	ENSDARG00000057075/ENSDARG00000036040/ENSDARG00000016255/ENSDARG00000027200/ENSDARG00000054829/ENSDARG00000023396/ENSDARG00000052104/ENSDARG00000052082/ENSDARG00000038064/ENSDARG00000053979/ENSDARG00000069545	11	658	687	Rashawnda	0.0167173252279635	0.0160116448326055
R-DRE-8953897	Danio rerio: Cellular responses to external stimuli	25/658	410/25024	9.83634861185436e-05	0.014912795840838	0.0142260223481678	ENSDARG00000057075/ENSDARG00000018530/ENSDARG00000020953/ENSDARG00000063100/ENSDARG00000007141/ENSDARG00000043179/ENSDARG00000036040/ENSDARG00000016255/ENSDARG00000027200/ENSDARG00000004587/ENSDARG00000099749/ENSDARG00000054829/ENSDARG00000023396/ENSDARG00000111612/ENSDARG00000068064/ENSDARG00000068992/ENSDARG00000070617/ENSDARG00000052104/ENSDARG00000052082/ENSDARG00000038064/ENSDARG00000053979/…	25	658	687	Rashawnda	0.0379939209726444	0.0363901018922853
R-DRE-199992	Danio rerio: trans-Golgi Network Vesicle Budding	10/658	91/25024	0.000139807461007856	0.014912795840838	0.0142260223481678	ENSDARG00000056871/ENSDARG00000030775/ENSDARG00000013726/ENSDARG00000068992/ENSDARG00000073893/ENSDARG00000014171/ENSDARG00000054220/ENSDARG00000023766/ENSDARG00000053979/ENSDARG00000015551	10	658	687	Rashawnda	0.0151975683890578	0.0145560407569141
R-DRE-421837	Danio rerio: Clathrin derived vesicle budding	10/658	91/25024	0.000139807461007856	0.014912795840838	0.0142260223481678	ENSDARG00000056871/ENSDARG00000030775/ENSDARG00000013726/ENSDARG00000068992/ENSDARG00000073893/ENSDARG00000014171/ENSDARG00000054220/ENSDARG00000023766/ENSDARG00000053979/ENSDARG00000015551	10	658	687	Rashawnda	0.0151975683890578	0.0145560407569141
R-DRE-8873719	Danio rerio: RAB geranylgeranylation	8/658	65/25024	0.000295208456475843	0.0253734752328898	0.024204959926112	ENSDARG00000068628/ENSDARG00000035676/ENSDARG00000098344/ENSDARG00000058425/ENSDARG00000052263/ENSDARG00000020261/ENSDARG00000042410/ENSDARG00000016059	8	658	687	Rashawnda	0.0121580547112462	0.0116448326055313
R-DRE-199977	Danio rerio: ER to Golgi Anterograde Transport	13/658	160/25024	0.000327205106905808	0.0253734752328898	0.024204959926112	ENSDARG00000000779/ENSDARG00000004173/ENSDARG00000004037/ENSDARG00000002949/ENSDARG00000003641/ENSDARG00000038743/ENSDARG00000061413/ENSDARG00000103149/ENSDARG00000054264/ENSDARG00000006125/ENSDARG00000100435/ENSDARG00000026654/ENSDARG00000052263	13	658	687	Rashawnda	0.0197568389057751	0.0189228529839884
R-DRE-8854214	Danio rerio: TBC/RABGAPs	7/658	51/25024	0.000356814495462512	0.0253734752328898	0.024204959926112	ENSDARG00000068628/ENSDARG00000027200/ENSDARG00000038537/ENSDARG00000058425/ENSDARG00000057218/ENSDARG00000052082/ENSDARG00000016059	7	658	687	Rashawnda	0.0106382978723404	0.0101892285298399
R-DRE-6811442	Danio rerio: Intra-Golgi and retrograde Golgi-to-ER traffic	14/658	194/25024	0.000651797458262419	0.0379227612079953	0.0361763182576271	ENSDARG00000045541/ENSDARG00000098655/ENSDARG00000004173/ENSDARG00000004037/ENSDARG00000038743/ENSDARG00000098344/ENSDARG00000103149/ENSDARG00000054264/ENSDARG00000039279/ENSDARG00000057997/ENSDARG00000100435/ENSDARG00000075030/ENSDARG00000026654/ENSDARG00000052263	14	658	687	Rashawnda	0.0212765957446809	0.0203784570596798
R-DRE-948021	Danio rerio: Transport to the Golgi and subsequent modification	14/658	194/25024	0.000651797458262419	0.0379227612079953	0.0361763182576271	ENSDARG00000000779/ENSDARG00000004173/ENSDARG00000004037/ENSDARG00000002949/ENSDARG00000003641/ENSDARG00000038743/ENSDARG00000061413/ENSDARG00000103149/ENSDARG00000054264/ENSDARG00000006125/ENSDARG00000100435/ENSDARG00000026654/ENSDARG00000052263/ENSDARG00000012407	14	658	687	Rashawnda	0.0212765957446809	0.0203784570596798
R-DRE-1474244	Danio rerio: Extracellular matrix organization	15/282	334/25024	6.68203638008465e-06	0.00273295287945462	0.00243366798685188	ENSDARG00000019601/ENSDARG00000044010/ENSDARG00000079372/ENSDARG00000054451/ENSDARG00000012824/ENSDARG00000036279/ENSDARG00000053232/ENSDARG00000015156/ENSDARG00000010758/ENSDARG00000071212/ENSDARG00000045070/ENSDARG00000105116/ENSDARG00000053468/ENSDARG00000019815/ENSDARG00000002731	15	282	296	Karina	0.0531914893617021	0.0506756756756757
R-DRE-1266738	Danio rerio: Developmental Biology	16/282	459/25024	7.30744801964984e-05	0.0149437312001839	0.0133072474463097	ENSDARG00000019808/ENSDARG00000101043/ENSDARG00000103459/ENSDARG00000039677/ENSDARG00000087954/ENSDARG00000068191/ENSDARG00000029764/ENSDARG00000103854/ENSDARG00000062352/ENSDARG00000053232/ENSDARG00000068177/ENSDARG00000020944/ENSDARG00000045070/ENSDARG00000021309/ENSDARG00000102441/ENSDARG00000002731	16	282	296	Karina	0.0567375886524823	0.0540540540540541
R-DRE-1566948	Danio rerio: Elastic fibre formation	6/282	69/25024	0.000128392270617807	0.017504146227561	0.0155872721521969	ENSDARG00000044010/ENSDARG00000054451/ENSDARG00000053232/ENSDARG00000015156/ENSDARG00000045070/ENSDARG00000019815	6	282	296	Karina	0.0212765957446809	0.0202702702702703
R-DRE-8875878	Danio rerio: MET promotes cell motility	5/282	53/25024	0.00032348706129405	0.0282564235938852	0.0251620706819824	ENSDARG00000087954/ENSDARG00000012824/ENSDARG00000036279/ENSDARG00000053232/ENSDARG00000019815	5	282	296	Karina	0.0177304964539007	0.0168918918918919
R-DRE-9006934	Danio rerio: Signaling by Receptor Tyrosine Kinases	15/282	474/25024	0.00034543305126999	0.0282564235938852	0.0251620706819824	ENSDARG00000087954/ENSDARG00000060518/ENSDARG00000012824/ENSDARG00000073810/ENSDARG00000070494/ENSDARG00000036279/ENSDARG00000019362/ENSDARG00000053232/ENSDARG00000068177/ENSDARG00000045070/ENSDARG00000044345/ENSDARG00000068401/ENSDARG00000102441/ENSDARG00000019815/ENSDARG00000015902	15	282	296	Karina	0.0531914893617021	0.0506756756756757
R-DRE-196791	Danio rerio: Vitamin D (calciferol) metabolism	3/282	14/25024	0.000470093567448818	0.0320447115144277	0.0285355042697002	ENSDARG00000052649/ENSDARG00000087013/ENSDARG00000039150	3	282	296	Karina	0.0106382978723404	0.0101351351351351
R-DRE-1483115	Danio rerio: Hydrolysis of LPC	2/73	11/25024	0.000453865536029246	0.0399875380475724	0.0334926747653691	ENSDARG00000033355/ENSDARG00000042090	2	73	88	Destiny	0.0273972602739726	0.0227272727272727
R-DRE-1482922	Danio rerio: Acyl chain remodelling of PI	2/73	15/25024	0.000859947054786503	0.0399875380475724	0.0334926747653691	ENSDARG00000033355/ENSDARG00000042090	2	73	88	Destiny	0.0273972602739726	0.0227272727272727
R-DRE-1300644	Danio rerio: Interaction With The Zona Pellucida	2/91	23/25024	0.0031485789925906	0.043271507170602	0.0364391639331385	ENSDARG00000042130/ENSDARG00000042129	2	91	141	Charles	0.021978021978022	0.0141843971631206
R-DRE-1187000	Danio rerio: Fertilization	2/91	26/25024	0.00401608261775676	0.043271507170602	0.0364391639331385	ENSDARG00000042130/ENSDARG00000042129	2	91	141	Charles	0.021978021978022	0.0141843971631206
R-DRE-1474165	Danio rerio: Reproduction	2/91	27/25024	0.0043271507170602	0.043271507170602	0.0364391639331385	ENSDARG00000042130/ENSDARG00000042129	2	91	141	Charles	0.021978021978022	0.0141843971631206
R-DRE-6794362	Danio rerio: Protein-protein interactions at synapses	17/600	99/25024	2.0404381838388e-10	1.18141370844267e-07	1.14049755328253e-07	ENSDARG00000014280/ENSDARG00000062325/ENSDARG00000012823/ENSDARG00000027602/ENSDARG00000059340/ENSDARG00000070620/ENSDARG00000063150/ENSDARG00000032714/ENSDARG00000092376/ENSDARG00000070543/ENSDARG00000037415/ENSDARG00000078149/ENSDARG00000077489/ENSDARG00000006636/ENSDARG00000059738/ENSDARG00000074739/ENSDARG00000079348	17	600	642	Kevin	0.0283333333333333	0.0264797507788162
R-DRE-112316	Danio rerio: Neuronal System	32/600	456/25024	7.31935076584188e-08	2.11895204671123e-05	2.04556592455897e-05	ENSDARG00000069953/ENSDARG00000019278/ENSDARG00000014280/ENSDARG00000102336/ENSDARG00000098081/ENSDARG00000074419/ENSDARG00000062325/ENSDARG00000062687/ENSDARG00000012823/ENSDARG00000002167/ENSDARG00000077145/ENSDARG00000031438/ENSDARG00000027602/ENSDARG00000062640/ENSDARG00000059340/ENSDARG00000023236/ENSDARG00000070620/ENSDARG00000063150/ENSDARG00000032714/ENSDARG00000092376/ENSDARG00000079295/…	32	600	642	Kevin	0.0533333333333333	0.0498442367601246
R-DRE-8849932	Danio rerio: Synaptic adhesion-like molecules	8/600	34/25024	1.09190850354366e-06	0.000210738341183927	0.000203439794870767	ENSDARG00000027602/ENSDARG00000070620/ENSDARG00000032714/ENSDARG00000070543/ENSDARG00000078149/ENSDARG00000077489/ENSDARG00000059738/ENSDARG00000079348	8	600	642	Kevin	0.0133333333333333	0.0124610591900312
R-DRE-6794361	Danio rerio: Neurexins and neuroligins	7/600	47/25024	0.00012034985907248	0.0174206421007415	0.0168173092546018	ENSDARG00000014280/ENSDARG00000062325/ENSDARG00000012823/ENSDARG00000059340/ENSDARG00000063150/ENSDARG00000092376/ENSDARG00000037415	7	600	642	Kevin	0.0116666666666667	0.0109034267912773
R-DRE-983168	Danio rerio: Antigen processing: Ubiquitination & Proteasome degradation	37/1061	355/25024	4.9932089670487e-07	0.000382979127772635	0.000347947824861709	ENSDARG00000038801/ENSDARG00000037559/ENSDARG00000013990/ENSDARG00000061960/ENSDARG00000016086/ENSDARG00000026941/ENSDARG00000015292/ENSDARG00000070470/ENSDARG00000071044/ENSDARG00000099843/ENSDARG00000104306/ENSDARG00000016084/ENSDARG00000060006/ENSDARG00000045130/ENSDARG00000070698/ENSDARG00000100108/ENSDARG00000099139/ENSDARG00000100674/ENSDARG00000023703/ENSDARG00000043046/ENSDARG00000078751/…	37	1061	1089	Nicholas	0.0348727615457116	0.0339761248852158
R-DRE-983169	Danio rerio: Class I MHC mediated antigen processing & presentation	37/1061	388/25024	4.15311513250104e-06	0.00159271965331415	0.00144703274616615	ENSDARG00000038801/ENSDARG00000037559/ENSDARG00000013990/ENSDARG00000061960/ENSDARG00000016086/ENSDARG00000026941/ENSDARG00000015292/ENSDARG00000070470/ENSDARG00000071044/ENSDARG00000099843/ENSDARG00000104306/ENSDARG00000016084/ENSDARG00000060006/ENSDARG00000045130/ENSDARG00000070698/ENSDARG00000100108/ENSDARG00000099139/ENSDARG00000100674/ENSDARG00000023703/ENSDARG00000043046/ENSDARG00000078751/…	37	1061	1089	Nicholas	0.0348727615457116	0.0339761248852158
R-DRE-6807505	Danio rerio: RNA polymerase II transcribes snRNA genes	13/1061	76/25024	1.69695325910219e-05	0.00433854383243792	0.00394169493868648	ENSDARG00000038121/ENSDARG00000026806/ENSDARG00000086670/ENSDARG00000041429/ENSDARG00000044625/ENSDARG00000056127/ENSDARG00000017762/ENSDARG00000016811/ENSDARG00000000542/ENSDARG00000077943/ENSDARG00000042724/ENSDARG00000000568/ENSDARG00000058089	13	1061	1089	Nicholas	0.0122525918944392	0.0119375573921028
R-DRE-201722	Danio rerio: Formation of the beta-catenin:TCF transactivating complex	8/1061	33/25024	5.47967954394641e-05	0.00898668934394742	0.00816467212748671	ENSDARG00000031894/ENSDARG00000115825/ENSDARG00000055357/ENSDARG00000045951/ENSDARG00000100623/ENSDARG00000042147/ENSDARG00000104609/ENSDARG00000098687	8	1061	1089	Nicholas	0.00754005655042413	0.00734618916437098
R-DRE-195721	Danio rerio: Signaling by WNT	26/1061	265/25024	6.70290208226521e-05	0.00898668934394742	0.00816467212748671	ENSDARG00000038954/ENSDARG00000031894/ENSDARG00000011545/ENSDARG00000115825/ENSDARG00000019213/ENSDARG00000035152/ENSDARG00000015474/ENSDARG00000060542/ENSDARG00000016086/ENSDARG00000069360/ENSDARG00000055357/ENSDARG00000034187/ENSDARG00000045951/ENSDARG00000100623/ENSDARG00000100108/ENSDARG00000070913/ENSDARG00000042147/ENSDARG00000039215/ENSDARG00000104609/ENSDARG00000025420/ENSDARG00000062897/…	26	1061	1089	Nicholas	0.0245051837888784	0.0238751147842057
R-DRE-166520	Danio rerio: Signaling by NTRKs	12/1061	75/25024	7.03000470191454e-05	0.00898668934394742	0.00816467212748671	ENSDARG00000035152/ENSDARG00000027552/ENSDARG00000037353/ENSDARG00000044301/ENSDARG00000075253/ENSDARG00000054087/ENSDARG00000017338/ENSDARG00000012553/ENSDARG00000028699/ENSDARG00000055635/ENSDARG00000037018/ENSDARG00000062909	12	1061	1089	Nicholas	0.0113100848256362	0.0110192837465565
R-DRE-169893	Danio rerio: Prolonged ERK activation events	5/1061	13/25024	0.000131369468590093	0.0143943403440859	0.0130776824370889	ENSDARG00000037353/ENSDARG00000017338/ENSDARG00000012553/ENSDARG00000028699/ENSDARG00000055635	5	1061	1089	Nicholas	0.00471253534401508	0.00459136822773186
R-DRE-3247509	Danio rerio: Chromatin modifying enzymes	20/1061	193/25024	0.000216791754632609	0.0178161670707622	0.0161865128674186	ENSDARG00000062765/ENSDARG00000059653/ENSDARG00000031770/ENSDARG00000019103/ENSDARG00000062267/ENSDARG00000074747/ENSDARG00000016513/ENSDARG00000015990/ENSDARG00000006038/ENSDARG00000098924/ENSDARG00000099455/ENSDARG00000019004/ENSDARG00000018691/ENSDARG00000016871/ENSDARG00000039430/ENSDARG00000042147/ENSDARG00000020840/ENSDARG00000010571/ENSDARG00000070256/ENSDARG00000061759	20	1061	1089	Nicholas	0.0188501413760603	0.0183654729109275
R-DRE-4839726	Danio rerio: Chromatin organization	20/1061	193/25024	0.000216791754632609	0.0178161670707622	0.0161865128674186	ENSDARG00000062765/ENSDARG00000059653/ENSDARG00000031770/ENSDARG00000019103/ENSDARG00000062267/ENSDARG00000074747/ENSDARG00000016513/ENSDARG00000015990/ENSDARG00000006038/ENSDARG00000098924/ENSDARG00000099455/ENSDARG00000019004/ENSDARG00000018691/ENSDARG00000016871/ENSDARG00000039430/ENSDARG00000042147/ENSDARG00000020840/ENSDARG00000010571/ENSDARG00000070256/ENSDARG00000061759	20	1061	1089	Nicholas	0.0188501413760603	0.0183654729109275
R-DRE-72172	Danio rerio: mRNA Splicing	20/1061	194/25024	0.000232283794925191	0.0178161670707622	0.0161865128674186	ENSDARG00000063663/ENSDARG00000007034/ENSDARG00000008188/ENSDARG00000012505/ENSDARG00000063252/ENSDARG00000039989/ENSDARG00000044625/ENSDARG00000056127/ENSDARG00000014244/ENSDARG00000017762/ENSDARG00000025397/ENSDARG00000037968/ENSDARG00000099151/ENSDARG00000103553/ENSDARG00000003153/ENSDARG00000039213/ENSDARG00000105293/ENSDARG00000021945/ENSDARG00000005945/ENSDARG00000101744	20	1061	1089	Nicholas	0.0188501413760603	0.0183654729109275
R-DRE-187037	Danio rerio: Signaling by NTRK1 (TRKA)	10/1061	63/25024	0.000297738010289078	0.0207604594447021	0.0188614892642459	ENSDARG00000035152/ENSDARG00000027552/ENSDARG00000037353/ENSDARG00000044301/ENSDARG00000075253/ENSDARG00000054087/ENSDARG00000017338/ENSDARG00000012553/ENSDARG00000028699/ENSDARG00000055635	10	1061	1089	Nicholas	0.00942507068803016	0.00918273645546373
R-DRE-72163	Danio rerio: mRNA Splicing - Major Pathway	19/1061	186/25024	0.000369825272280751	0.023637998653278	0.0214758184429699	ENSDARG00000063663/ENSDARG00000007034/ENSDARG00000008188/ENSDARG00000012505/ENSDARG00000063252/ENSDARG00000044625/ENSDARG00000056127/ENSDARG00000014244/ENSDARG00000017762/ENSDARG00000025397/ENSDARG00000037968/ENSDARG00000099151/ENSDARG00000103553/ENSDARG00000003153/ENSDARG00000039213/ENSDARG00000105293/ENSDARG00000021945/ENSDARG00000005945/ENSDARG00000101744	19	1061	1089	Nicholas	0.0179076343072573	0.0174471992653811
R-DRE-8951664	Danio rerio: Neddylation	20/1061	206/25024	0.000509026992634753	0.0300325925654504	0.0272854954756442	ENSDARG00000038801/ENSDARG00000026941/ENSDARG00000071044/ENSDARG00000016084/ENSDARG00000045130/ENSDARG00000060320/ENSDARG00000070698/ENSDARG00000100108/ENSDARG00000099139/ENSDARG00000042147/ENSDARG00000023703/ENSDARG00000043046/ENSDARG00000076440/ENSDARG00000037980/ENSDARG00000057899/ENSDARG00000025754/ENSDARG00000061631/ENSDARG00000053505/ENSDARG00000113048/ENSDARG00000017230	20	1061	1089	Nicholas	0.0188501413760603	0.0183654729109275
R-DRE-201681	Danio rerio: TCF dependent signaling in response to WNT	16/1061	153/25024	0.000808471589712677	0.0416536242883714	0.0378435452945884	ENSDARG00000038954/ENSDARG00000031894/ENSDARG00000115825/ENSDARG00000060542/ENSDARG00000055357/ENSDARG00000045951/ENSDARG00000100623/ENSDARG00000100108/ENSDARG00000070913/ENSDARG00000042147/ENSDARG00000104609/ENSDARG00000025420/ENSDARG00000062897/ENSDARG00000043781/ENSDARG00000056184/ENSDARG00000098687	16	1061	1089	Nicholas	0.0150801131008483	0.014692378328742
R-DRE-186763	Danio rerio: Downstream signal transduction	7/1061	37/25024	0.00081460803693034	0.0416536242883714	0.0378435452945884	ENSDARG00000055588/ENSDARG00000075253/ENSDARG00000005651/ENSDARG00000018206/ENSDARG00000043361/ENSDARG00000028699/ENSDARG00000055635	7	1061	1089	Nicholas	0.00659754948162111	0.00642791551882461
R-DRE-112315	Danio rerio: Transmission across Chemical Synapses	26/387	275/25024	2.11503577288781e-13	8.07943665243144e-11	6.52321559427504e-11	ENSDARG00000052138/ENSDARG00000052982/ENSDARG00000023771/ENSDARG00000078624/ENSDARG00000009553/ENSDARG00000053665/ENSDARG00000007654/ENSDARG00000027419/ENSDARG00000059775/ENSDARG00000039647/ENSDARG00000018997/ENSDARG00000005372/ENSDARG00000102453/ENSDARG00000060368/ENSDARG00000012426/ENSDARG00000020212/ENSDARG00000052764/ENSDARG00000017294/ENSDARG00000056347/ENSDARG00000038693/ENSDARG00000042948/…	26	387	402	Clerance	0.0671834625322997	0.0646766169154229
R-DRE-112310	Danio rerio: Neurotransmitter release cycle	13/387	59/25024	5.0412398611713e-12	9.62876813483718e-10	7.77412252275363e-10	ENSDARG00000052138/ENSDARG00000027419/ENSDARG00000059775/ENSDARG00000039647/ENSDARG00000018997/ENSDARG00000102453/ENSDARG00000060368/ENSDARG00000020212/ENSDARG00000056347/ENSDARG00000042948/ENSDARG00000058117/ENSDARG00000006356/ENSDARG00000045944	13	387	402	Clerance	0.0335917312661499	0.0323383084577114
R-DRE-112316	Danio rerio: Neuronal System	28/387	456/25024	7.36019262395318e-10	9.37197860783372e-08	7.56679452216941e-08	ENSDARG00000052138/ENSDARG00000052982/ENSDARG00000023771/ENSDARG00000078624/ENSDARG00000009553/ENSDARG00000053665/ENSDARG00000007654/ENSDARG00000027419/ENSDARG00000059775/ENSDARG00000039647/ENSDARG00000018997/ENSDARG00000005372/ENSDARG00000079455/ENSDARG00000102453/ENSDARG00000060368/ENSDARG00000012426/ENSDARG00000020212/ENSDARG00000052764/ENSDARG00000017294/ENSDARG00000056347/ENSDARG00000038693/…	28	387	402	Clerance	0.0723514211886305	0.0696517412935323
R-DRE-888590	Danio rerio: GABA synthesis, release, reuptake and degradation	8/387	27/25024	5.22782298115618e-09	4.99257094700416e-07	4.03092666704937e-07	ENSDARG00000027419/ENSDARG00000059775/ENSDARG00000039647/ENSDARG00000018997/ENSDARG00000056347/ENSDARG00000042948/ENSDARG00000058117/ENSDARG00000045944	8	387	402	Clerance	0.020671834625323	0.0199004975124378
R-DRE-418594	Danio rerio: G alpha (i) signalling events	22/387	353/25024	3.90633772769736e-08	2.98444202396078e-06	2.40959358782174e-06	ENSDARG00000020602/ENSDARG00000044629/ENSDARG00000086756/ENSDARG00000009553/ENSDARG00000032131/ENSDARG00000004150/ENSDARG00000005372/ENSDARG00000004869/ENSDARG00000040799/ENSDARG00000071209/ENSDARG00000056926/ENSDARG00000055543/ENSDARG00000036058/ENSDARG00000017294/ENSDARG00000038693/ENSDARG00000052223/ENSDARG00000000380/ENSDARG00000025671/ENSDARG00000101984/ENSDARG00000012504/ENSDARG00000056831/…	22	387	402	Clerance	0.0568475452196382	0.054726368159204
R-DRE-210500	Danio rerio: Glutamate Neurotransmitter Release Cycle	6/387	31/25024	6.98684312508297e-06	0.000434719505367398	0.000350985988075634	ENSDARG00000052138/ENSDARG00000018997/ENSDARG00000102453/ENSDARG00000020212/ENSDARG00000056347/ENSDARG00000058117	6	387	402	Clerance	0.0155038759689922	0.0149253731343284
R-DRE-112314	Danio rerio: Neurotransmitter receptors and postsynaptic signal transmission	13/387	188/25024	7.96606423448111e-06	0.000434719505367398	0.000350985988075634	ENSDARG00000052982/ENSDARG00000023771/ENSDARG00000078624/ENSDARG00000009553/ENSDARG00000053665/ENSDARG00000007654/ENSDARG00000005372/ENSDARG00000012426/ENSDARG00000052764/ENSDARG00000017294/ENSDARG00000038693/ENSDARG00000056831/ENSDARG00000052769	13	387	402	Clerance	0.0335917312661499	0.0323383084577114
R-DRE-977443	Danio rerio: GABA receptor activation	8/387	71/25024	1.38449224134411e-05	0.000661095045241814	0.000533758193044507	ENSDARG00000052982/ENSDARG00000023771/ENSDARG00000078624/ENSDARG00000009553/ENSDARG00000053665/ENSDARG00000017294/ENSDARG00000038693/ENSDARG00000056831	8	387	402	Clerance	0.020671834625323	0.0199004975124378
R-DRE-2514859	Danio rerio: Inactivation, recovery and regulation of the phototransduction cascade	6/387	49/25024	0.000104960216612452	0.00374276757323951	0.00302185422694731	ENSDARG00000020602/ENSDARG00000044629/ENSDARG00000086756/ENSDARG00000052223/ENSDARG00000000380/ENSDARG00000101984	6	387	402	Clerance	0.0155038759689922	0.0149253731343284
R-DRE-2514856	Danio rerio: The phototransduction cascade	6/387	51/25024	0.000131708910704148	0.00374276757323951	0.00302185422694731	ENSDARG00000020602/ENSDARG00000044629/ENSDARG00000086756/ENSDARG00000052223/ENSDARG00000000380/ENSDARG00000101984	6	387	402	Clerance	0.0155038759689922	0.0149253731343284
R-DRE-6814122	Danio rerio: Cooperation of PDCL (PhLP1) and TRiC/CCT in G-protein beta folding	6/387	51/25024	0.000131708910704148	0.00374276757323951	0.00302185422694731	ENSDARG00000009553/ENSDARG00000016584/ENSDARG00000036058/ENSDARG00000017294/ENSDARG00000038693/ENSDARG00000056831	6	387	402	Clerance	0.0155038759689922	0.0149253731343284
R-DRE-202040	Danio rerio: G-protein activation	5/387	33/25024	0.000143236068066079	0.00374276757323951	0.00302185422694731	ENSDARG00000009553/ENSDARG00000036058/ENSDARG00000017294/ENSDARG00000038693/ENSDARG00000056831	5	387	402	Clerance	0.0129198966408269	0.0124378109452736
R-DRE-390466	Danio rerio: Chaperonin-mediated protein folding	6/387	52/25024	0.000146967313085321	0.00374276757323951	0.00302185422694731	ENSDARG00000009553/ENSDARG00000016584/ENSDARG00000036058/ENSDARG00000017294/ENSDARG00000038693/ENSDARG00000056831	6	387	402	Clerance	0.0155038759689922	0.0149253731343284
R-DRE-391251	Danio rerio: Protein folding	6/387	52/25024	0.000146967313085321	0.00374276757323951	0.00302185422694731	ENSDARG00000009553/ENSDARG00000016584/ENSDARG00000036058/ENSDARG00000017294/ENSDARG00000038693/ENSDARG00000056831	6	387	402	Clerance	0.0155038759689922	0.0149253731343284
R-DRE-4086398	Danio rerio: Ca2+ pathway	6/387	52/25024	0.000146967313085321	0.00374276757323951	0.00302185422694731	ENSDARG00000009553/ENSDARG00000036058/ENSDARG00000038693/ENSDARG00000000380/ENSDARG00000101984/ENSDARG00000056831	6	387	402	Clerance	0.0155038759689922	0.0149253731343284
R-DRE-181429	Danio rerio: Serotonin Neurotransmitter Release Cycle	4/387	19/25024	0.00018161790977938	0.0043361275959827	0.00350092418193147	ENSDARG00000018997/ENSDARG00000060368/ENSDARG00000056347/ENSDARG00000058117	4	387	402	Clerance	0.0103359173126615	0.00995024875621891
R-DRE-264642	Danio rerio: Acetylcholine Neurotransmitter Release Cycle	4/387	21/25024	0.000273664793062103	0.00614940887939548	0.00496494020849511	ENSDARG00000018997/ENSDARG00000056347/ENSDARG00000058117/ENSDARG00000006356	4	387	402	Clerance	0.0103359173126615	0.00995024875621891
R-DRE-3000178	Danio rerio: ECM proteoglycans	6/387	61/25024	0.000356679715820865	0.00756953619130947	0.00611152963365576	ENSDARG00000069093/ENSDARG00000037845/ENSDARG00000031483/ENSDARG00000020771/ENSDARG00000055543/ENSDARG00000078362	6	387	402	Clerance	0.0155038759689922	0.0149253731343284
R-DRE-212676	Danio rerio: Dopamine Neurotransmitter Release Cycle	4/387	25/25024	0.000550855708072394	0.0110750989728239	0.00894186828062113	ENSDARG00000018997/ENSDARG00000060368/ENSDARG00000056347/ENSDARG00000058117	4	387	402	Clerance	0.0103359173126615	0.00995024875621891
R-DRE-392170	Danio rerio: ADP signalling through P2Y purinoceptor 12	4/387	26/25024	0.000643122261850234	0.0122836352013395	0.00991762224853256	ENSDARG00000009553/ENSDARG00000017294/ENSDARG00000038693/ENSDARG00000056831	4	387	402	Clerance	0.0103359173126615	0.00995024875621891
R-DRE-2187338	Danio rerio: Visual phototransduction	7/387	98/25024	0.000829823806042188	0.0150948901861008	0.0121873872265845	ENSDARG00000020602/ENSDARG00000044629/ENSDARG00000086756/ENSDARG00000052223/ENSDARG00000000380/ENSDARG00000101984/ENSDARG00000012504	7	387	402	Clerance	0.0180878552971576	0.0174129353233831
R-DRE-977441	Danio rerio: GABA A receptor activation	3/387	13/25024	0.000935403399132024	0.0156130572556628	0.0126057475224833	ENSDARG00000023771/ENSDARG00000078624/ENSDARG00000053665	3	387	402	Clerance	0.00775193798449612	0.00746268656716418
R-DRE-8948216	Danio rerio: Collagen chain trimerization	5/387	49/25024	0.000940053185550379	0.0156130572556628	0.0126057475224833	ENSDARG00000012422/ENSDARG00000069093/ENSDARG00000037845/ENSDARG00000031483/ENSDARG00000077403	5	387	402	Clerance	0.0129198966408269	0.0124378109452736
R-DRE-400042	Danio rerio: Adrenaline,noradrenaline inhibits insulin secretion	4/387	29/25024	0.000985067441035485	0.0156789901031481	0.0126589807115525	ENSDARG00000009553/ENSDARG00000017294/ENSDARG00000038693/ENSDARG00000056831	4	387	402	Clerance	0.0103359173126615	0.00995024875621891
R-DRE-111447	Danio rerio: Activation of BAD and translocation to mitochondria	3/387	14/25024	0.00117691353258396	0.0172915757479643	0.0139609580990729	ENSDARG00000071658/ENSDARG00000067626/ENSDARG00000014962	3	387	402	Clerance	0.00775193798449612	0.00746268656716418
R-DRE-114452	Danio rerio: Activation of BH3-only proteins	3/387	14/25024	0.00117691353258396	0.0172915757479643	0.0139609580990729	ENSDARG00000071658/ENSDARG00000067626/ENSDARG00000014962	3	387	402	Clerance	0.00775193798449612	0.00746268656716418
R-DRE-111885	Danio rerio: Opioid Signalling	6/387	79/25024	0.00141512778912767	0.0200214376091396	0.0161650074937391	ENSDARG00000009553/ENSDARG00000005372/ENSDARG00000036058/ENSDARG00000017294/ENSDARG00000038693/ENSDARG00000056831	6	387	402	Clerance	0.0155038759689922	0.0149253731343284
R-DRE-416482	Danio rerio: G alpha (12/13) signalling events	7/387	110/25024	0.00163084924474171	0.0222494432675476	0.0179638657409519	ENSDARG00000078624/ENSDARG00000076480/ENSDARG00000009553/ENSDARG00000025902/ENSDARG00000038524/ENSDARG00000038693/ENSDARG00000056831	7	387	402	Clerance	0.0180878552971576	0.0174129353233831
R-DRE-420092	Danio rerio: Glucagon-type ligand receptors	4/387	34/25024	0.00181003175293029	0.0238424872282542	0.019250065466736	ENSDARG00000009553/ENSDARG00000027740/ENSDARG00000038693/ENSDARG00000056831	4	387	402	Clerance	0.0103359173126615	0.00995024875621891
R-DRE-1266738	Danio rerio: Developmental Biology	16/387	459/25024	0.00228609355313146	0.0291095912432072	0.023502646002369	ENSDARG00000069093/ENSDARG00000037845/ENSDARG00000031483/ENSDARG00000011141/ENSDARG00000103490/ENSDARG00000076401/ENSDARG00000045014/ENSDARG00000002587/ENSDARG00000099744/ENSDARG00000014675/ENSDARG00000023600/ENSDARG00000030097/ENSDARG00000023058/ENSDARG00000038524/ENSDARG00000019566/ENSDARG00000058821	16	387	402	Clerance	0.041343669250646	0.0398009950248756
R-DRE-422475	Danio rerio: Axon guidance	13/387	337/25024	0.00243583704963101	0.0300157984825498	0.024234304093103	ENSDARG00000069093/ENSDARG00000037845/ENSDARG00000031483/ENSDARG00000011141/ENSDARG00000103490/ENSDARG00000045014/ENSDARG00000002587/ENSDARG00000099744/ENSDARG00000014675/ENSDARG00000023600/ENSDARG00000030097/ENSDARG00000038524/ENSDARG00000058821	13	387	402	Clerance	0.0335917312661499	0.0323383084577114
R-DRE-181430	Danio rerio: Norepinephrine Neurotransmitter Release Cycle	3/387	20/25024	0.00344105232710107	0.0398327875440184	0.0321603933601472	ENSDARG00000018997/ENSDARG00000056347/ENSDARG00000058117	3	387	402	Clerance	0.00775193798449612	0.00746268656716418
R-DRE-399956	Danio rerio: CRMPs in Sema3A signaling	3/387	20/25024	0.00344105232710107	0.0398327875440184	0.0321603933601472	ENSDARG00000011141/ENSDARG00000103490/ENSDARG00000002587	3	387	402	Clerance	0.00775193798449612	0.00746268656716418
R-DRE-392518	Danio rerio: Signal amplification	4/387	42/25024	0.00396516600931773	0.0445498063399816	0.0359688433662568	ENSDARG00000009553/ENSDARG00000017294/ENSDARG00000038693/ENSDARG00000056831	4	387	402	Clerance	0.0103359173126615	0.00995024875621891
R-DRE-392851	Danio rerio: Prostacyclin signalling through prostacyclin receptor	3/387	22/25024	0.00454345540977275	0.0482111101814775	0.0389249250018543	ENSDARG00000009553/ENSDARG00000038693/ENSDARG00000056831	3	387	402	Clerance	0.00775193798449612	0.00746268656716418
R-DRE-418217	Danio rerio: G beta:gamma signalling through PLC beta	3/387	22/25024	0.00454345540977275	0.0482111101814775	0.0389249250018543	ENSDARG00000009553/ENSDARG00000038693/ENSDARG00000056831	3	387	402	Clerance	0.00775193798449612	0.00746268656716418
R-DRE-446203	Danio rerio: Asparagine N-linked glycosylation	17/422	313/25024	2.65496387048912e-05	0.0151598437004929	0.0141691229719788	ENSDARG00000070399/ENSDARG00000101602/ENSDARG00000006617/ENSDARG00000076066/ENSDARG00000104375/ENSDARG00000052170/ENSDARG00000030108/ENSDARG00000061061/ENSDARG00000109915/ENSDARG00000067601/ENSDARG00000021082/ENSDARG00000103858/ENSDARG00000018562/ENSDARG00000056557/ENSDARG00000015374/ENSDARG00000003175/ENSDARG00000036415	17	422	443	Patrick	0.0402843601895735	0.0383747178329571
R-DRE-428157	Danio rerio: Sphingolipid metabolism	9/422	104/25024	6.77569443578869e-05	0.0171935336203192	0.0160699079094881	ENSDARG00000052113/ENSDARG00000093366/ENSDARG00000018976/ENSDARG00000061472/ENSDARG00000058992/ENSDARG00000076058/ENSDARG00000013968/ENSDARG00000034817/ENSDARG00000036415	9	422	443	Patrick	0.0213270142180095	0.0203160270880361
R-DRE-199977	Danio rerio: ER to Golgi Anterograde Transport	11/422	160/25024	9.03338018580692e-05	0.0171935336203192	0.0160699079094881	ENSDARG00000101602/ENSDARG00000006617/ENSDARG00000104375/ENSDARG00000030108/ENSDARG00000109915/ENSDARG00000067601/ENSDARG00000021082/ENSDARG00000103858/ENSDARG00000018562/ENSDARG00000056557/ENSDARG00000003175	11	422	443	Patrick	0.0260663507109005	0.0248306997742664
R-DRE-1660662	Danio rerio: Glycosphingolipid metabolism	6/422	51/25024	0.000210464566899888	0.030043816924959	0.0280804040574324	ENSDARG00000052113/ENSDARG00000061472/ENSDARG00000076058/ENSDARG00000013968/ENSDARG00000034817/ENSDARG00000036415	6	422	443	Patrick	0.014218009478673	0.0135440180586907
R-DRE-204005	Danio rerio: COPII-mediated vesicle transport	7/422	81/25024	0.000438895855192087	0.0458604913678631	0.0428634328021137	ENSDARG00000101602/ENSDARG00000006617/ENSDARG00000104375/ENSDARG00000030108/ENSDARG00000109915/ENSDARG00000021082/ENSDARG00000003175	7	422	443	Patrick	0.0165876777251185	0.0158013544018059
R-DRE-948021	Danio rerio: Transport to the Golgi and subsequent modification	11/422	194/25024	0.000481896581798911	0.0458604913678631	0.0428634328021137	ENSDARG00000101602/ENSDARG00000006617/ENSDARG00000104375/ENSDARG00000030108/ENSDARG00000109915/ENSDARG00000067601/ENSDARG00000021082/ENSDARG00000103858/ENSDARG00000018562/ENSDARG00000056557/ENSDARG00000003175	11	422	443	Patrick	0.0260663507109005	0.0248306997742664
R-DRE-975956	Danio rerio: Nonsense Mediated Decay (NMD) independent of the Exon Junction Complex (EJC)	65/912	91/25024	5.66157884937997e-73	2.97030554949164e-70	2.77319145124163e-70	ENSDARG00000044093/ENSDARG00000014898/ENSDARG00000035860/ENSDARG00000099022/ENSDARG00000036298/ENSDARG00000006413/ENSDARG00000030602/ENSDARG00000077717/ENSDARG00000019181/ENSDARG00000058105/ENSDARG00000100588/ENSDARG00000021838/ENSDARG00000025850/ENSDARG00000036875/ENSDARG00000034897/ENSDARG00000041811/ENSDARG00000037071/ENSDARG00000034291/ENSDARG00000092807/ENSDARG00000025581/ENSDARG00000025073/…	65	912	995	Ghassaan	0.0712719298245614	0.0653266331658292
R-DRE-1799339	Danio rerio: SRP-dependent cotranslational protein targeting to membrane	64/912	88/25024	1.03314975634492e-72	2.97030554949164e-70	2.77319145124163e-70	ENSDARG00000044093/ENSDARG00000035860/ENSDARG00000099022/ENSDARG00000036298/ENSDARG00000006413/ENSDARG00000030602/ENSDARG00000077717/ENSDARG00000019181/ENSDARG00000058105/ENSDARG00000100588/ENSDARG00000021838/ENSDARG00000025850/ENSDARG00000036875/ENSDARG00000034897/ENSDARG00000041811/ENSDARG00000037071/ENSDARG00000034291/ENSDARG00000092807/ENSDARG00000025581/ENSDARG00000025073/ENSDARG00000006316/…	64	912	995	Ghassaan	0.0701754385964912	0.064321608040201
R-DRE-72689	Danio rerio: Formation of a pool of free 40S subunits	66/912	100/25024	2.0930513698014e-70	4.01168179211935e-68	3.7454603459604e-68	ENSDARG00000044093/ENSDARG00000035860/ENSDARG00000099022/ENSDARG00000036298/ENSDARG00000006413/ENSDARG00000030602/ENSDARG00000077717/ENSDARG00000019181/ENSDARG00000058105/ENSDARG00000100588/ENSDARG00000021838/ENSDARG00000025850/ENSDARG00000036875/ENSDARG00000034897/ENSDARG00000041811/ENSDARG00000037071/ENSDARG00000034291/ENSDARG00000092807/ENSDARG00000025581/ENSDARG00000025073/ENSDARG00000006316/…	66	912	995	Ghassaan	0.0723684210526316	0.0663316582914573
R-DRE-927802	Danio rerio: Nonsense-Mediated Decay (NMD)	66/912	107/25024	1.91346016903887e-67	2.2004791943947e-65	2.05445197096805e-65	ENSDARG00000044093/ENSDARG00000014898/ENSDARG00000035860/ENSDARG00000099022/ENSDARG00000036298/ENSDARG00000006413/ENSDARG00000030602/ENSDARG00000077717/ENSDARG00000019181/ENSDARG00000058105/ENSDARG00000100588/ENSDARG00000021838/ENSDARG00000025850/ENSDARG00000036875/ENSDARG00000034897/ENSDARG00000041811/ENSDARG00000037071/ENSDARG00000034291/ENSDARG00000092807/ENSDARG00000025581/ENSDARG00000025073/…	66	912	995	Ghassaan	0.0723684210526316	0.0663316582914573
R-DRE-975957	Danio rerio: Nonsense Mediated Decay (NMD) enhanced by the Exon Junction Complex (EJC)	66/912	107/25024	1.91346016903887e-67	2.2004791943947e-65	2.05445197096805e-65	ENSDARG00000044093/ENSDARG00000014898/ENSDARG00000035860/ENSDARG00000099022/ENSDARG00000036298/ENSDARG00000006413/ENSDARG00000030602/ENSDARG00000077717/ENSDARG00000019181/ENSDARG00000058105/ENSDARG00000100588/ENSDARG00000021838/ENSDARG00000025850/ENSDARG00000036875/ENSDARG00000034897/ENSDARG00000041811/ENSDARG00000037071/ENSDARG00000034291/ENSDARG00000092807/ENSDARG00000025581/ENSDARG00000025073/…	66	912	995	Ghassaan	0.0723684210526316	0.0663316582914573
R-DRE-156827	Danio rerio: L13a-mediated translational silencing of Ceruloplasmin expression	66/912	116/25024	4.28708257049748e-64	3.52153211148007e-62	3.28783776083265e-62	ENSDARG00000044093/ENSDARG00000035860/ENSDARG00000099022/ENSDARG00000036298/ENSDARG00000006413/ENSDARG00000030602/ENSDARG00000077717/ENSDARG00000019181/ENSDARG00000058105/ENSDARG00000100588/ENSDARG00000021838/ENSDARG00000025850/ENSDARG00000036875/ENSDARG00000034897/ENSDARG00000041811/ENSDARG00000037071/ENSDARG00000034291/ENSDARG00000092807/ENSDARG00000025581/ENSDARG00000025073/ENSDARG00000006316/…	66	912	995	Ghassaan	0.0723684210526316	0.0663316582914573
R-DRE-72706	Danio rerio: GTP hydrolysis and joining of the 60S ribosomal subunit	66/912	116/25024	4.28708257049748e-64	3.52153211148007e-62	3.28783776083265e-62	ENSDARG00000044093/ENSDARG00000035860/ENSDARG00000099022/ENSDARG00000036298/ENSDARG00000006413/ENSDARG00000030602/ENSDARG00000077717/ENSDARG00000019181/ENSDARG00000058105/ENSDARG00000100588/ENSDARG00000021838/ENSDARG00000025850/ENSDARG00000036875/ENSDARG00000034897/ENSDARG00000041811/ENSDARG00000037071/ENSDARG00000034291/ENSDARG00000092807/ENSDARG00000025581/ENSDARG00000025073/ENSDARG00000006316/…	66	912	995	Ghassaan	0.0723684210526316	0.0663316582914573
R-DRE-72613	Danio rerio: Eukaryotic Translation Initiation	66/912	123/25024	9.07652167584583e-62	5.79888884845706e-60	5.41406556103085e-60	ENSDARG00000044093/ENSDARG00000035860/ENSDARG00000099022/ENSDARG00000036298/ENSDARG00000006413/ENSDARG00000030602/ENSDARG00000077717/ENSDARG00000019181/ENSDARG00000058105/ENSDARG00000100588/ENSDARG00000021838/ENSDARG00000025850/ENSDARG00000036875/ENSDARG00000034897/ENSDARG00000041811/ENSDARG00000037071/ENSDARG00000034291/ENSDARG00000092807/ENSDARG00000025581/ENSDARG00000025073/ENSDARG00000006316/…	66	912	995	Ghassaan	0.0723684210526316	0.0663316582914573
R-DRE-72737	Danio rerio: Cap-dependent Translation Initiation	66/912	123/25024	9.07652167584583e-62	5.79888884845706e-60	5.41406556103085e-60	ENSDARG00000044093/ENSDARG00000035860/ENSDARG00000099022/ENSDARG00000036298/ENSDARG00000006413/ENSDARG00000030602/ENSDARG00000077717/ENSDARG00000019181/ENSDARG00000058105/ENSDARG00000100588/ENSDARG00000021838/ENSDARG00000025850/ENSDARG00000036875/ENSDARG00000034897/ENSDARG00000041811/ENSDARG00000037071/ENSDARG00000034291/ENSDARG00000092807/ENSDARG00000025581/ENSDARG00000025073/ENSDARG00000006316/…	66	912	995	Ghassaan	0.0723684210526316	0.0663316582914573
R-DRE-6791226	Danio rerio: Major pathway of rRNA processing in the nucleolus and cytosol	65/912	173/25024	2.88217652560747e-48	1.38104291852025e-46	1.28939476145598e-46	ENSDARG00000044093/ENSDARG00000035860/ENSDARG00000099022/ENSDARG00000036298/ENSDARG00000006413/ENSDARG00000030602/ENSDARG00000077717/ENSDARG00000019181/ENSDARG00000058105/ENSDARG00000100588/ENSDARG00000021838/ENSDARG00000025850/ENSDARG00000036875/ENSDARG00000034897/ENSDARG00000041811/ENSDARG00000037071/ENSDARG00000034291/ENSDARG00000092807/ENSDARG00000025581/ENSDARG00000025073/ENSDARG00000006316/…	65	912	995	Ghassaan	0.0712719298245614	0.0653266331658292
R-DRE-72312	Danio rerio: rRNA processing	65/912	173/25024	2.88217652560747e-48	1.38104291852025e-46	1.28939476145598e-46	ENSDARG00000044093/ENSDARG00000035860/ENSDARG00000099022/ENSDARG00000036298/ENSDARG00000006413/ENSDARG00000030602/ENSDARG00000077717/ENSDARG00000019181/ENSDARG00000058105/ENSDARG00000100588/ENSDARG00000021838/ENSDARG00000025850/ENSDARG00000036875/ENSDARG00000034897/ENSDARG00000041811/ENSDARG00000037071/ENSDARG00000034291/ENSDARG00000092807/ENSDARG00000025581/ENSDARG00000025073/ENSDARG00000006316/…	65	912	995	Ghassaan	0.0712719298245614	0.0653266331658292
R-DRE-8868773	Danio rerio: rRNA processing in the nucleus and cytosol	65/912	173/25024	2.88217652560747e-48	1.38104291852025e-46	1.28939476145598e-46	ENSDARG00000044093/ENSDARG00000035860/ENSDARG00000099022/ENSDARG00000036298/ENSDARG00000006413/ENSDARG00000030602/ENSDARG00000077717/ENSDARG00000019181/ENSDARG00000058105/ENSDARG00000100588/ENSDARG00000021838/ENSDARG00000025850/ENSDARG00000036875/ENSDARG00000034897/ENSDARG00000041811/ENSDARG00000037071/ENSDARG00000034291/ENSDARG00000092807/ENSDARG00000025581/ENSDARG00000025073/ENSDARG00000006316/…	65	912	995	Ghassaan	0.0712719298245614	0.0653266331658292
R-DRE-72766	Danio rerio: Translation	67/912	231/25024	2.18971351819336e-41	9.68527133047063e-40	9.04254165407784e-40	ENSDARG00000044093/ENSDARG00000035860/ENSDARG00000099022/ENSDARG00000036298/ENSDARG00000006413/ENSDARG00000030602/ENSDARG00000077717/ENSDARG00000019181/ENSDARG00000058105/ENSDARG00000100588/ENSDARG00000021838/ENSDARG00000025850/ENSDARG00000036875/ENSDARG00000034897/ENSDARG00000041811/ENSDARG00000037071/ENSDARG00000034291/ENSDARG00000092807/ENSDARG00000025581/ENSDARG00000025073/ENSDARG00000006316/…	67	912	995	Ghassaan	0.0734649122807018	0.0673366834170854
R-DRE-72695	Danio rerio: Formation of the ternary complex, and subsequently, the 43S complex	30/912	57/25024	2.43743183587753e-28	1.0010880754497e-26	9.34654313005668e-27	ENSDARG00000035860/ENSDARG00000099022/ENSDARG00000036298/ENSDARG00000030602/ENSDARG00000019181/ENSDARG00000021838/ENSDARG00000025850/ENSDARG00000036875/ENSDARG00000034897/ENSDARG00000041811/ENSDARG00000037071/ENSDARG00000046157/ENSDARG00000043453/ENSDARG00000036629/ENSDARG00000070849/ENSDARG00000042566/ENSDARG00000100392/ENSDARG00000010160/ENSDARG00000032725/ENSDARG00000055996/ENSDARG00000036116/…	30	912	995	Ghassaan	0.0328947368421053	0.0301507537688442
R-DRE-72702	Danio rerio: Ribosomal scanning and start codon recognition	30/912	68/25024	2.11890723180037e-25	8.12247772190142e-24	7.58345746118028e-24	ENSDARG00000035860/ENSDARG00000099022/ENSDARG00000036298/ENSDARG00000030602/ENSDARG00000019181/ENSDARG00000021838/ENSDARG00000025850/ENSDARG00000036875/ENSDARG00000034897/ENSDARG00000041811/ENSDARG00000037071/ENSDARG00000046157/ENSDARG00000043453/ENSDARG00000036629/ENSDARG00000070849/ENSDARG00000042566/ENSDARG00000100392/ENSDARG00000010160/ENSDARG00000032725/ENSDARG00000055996/ENSDARG00000036116/…	30	912	995	Ghassaan	0.0328947368421053	0.0301507537688442
R-DRE-72649	Danio rerio: Translation initiation complex formation	30/912	69/25024	3.62081110580325e-25	1.22468610931581e-23	1.14341403341155e-23	ENSDARG00000035860/ENSDARG00000099022/ENSDARG00000036298/ENSDARG00000030602/ENSDARG00000019181/ENSDARG00000021838/ENSDARG00000025850/ENSDARG00000036875/ENSDARG00000034897/ENSDARG00000041811/ENSDARG00000037071/ENSDARG00000046157/ENSDARG00000043453/ENSDARG00000036629/ENSDARG00000070849/ENSDARG00000042566/ENSDARG00000100392/ENSDARG00000010160/ENSDARG00000032725/ENSDARG00000055996/ENSDARG00000036116/…	30	912	995	Ghassaan	0.0328947368421053	0.0301507537688442
R-DRE-72662	Danio rerio: Activation of the mRNA upon binding of the cap-binding complex and eIFs, and subsequent binding to 43S	30/912	69/25024	3.62081110580325e-25	1.22468610931581e-23	1.14341403341155e-23	ENSDARG00000035860/ENSDARG00000099022/ENSDARG00000036298/ENSDARG00000030602/ENSDARG00000019181/ENSDARG00000021838/ENSDARG00000025850/ENSDARG00000036875/ENSDARG00000034897/ENSDARG00000041811/ENSDARG00000037071/ENSDARG00000046157/ENSDARG00000043453/ENSDARG00000036629/ENSDARG00000070849/ENSDARG00000042566/ENSDARG00000100392/ENSDARG00000010160/ENSDARG00000032725/ENSDARG00000055996/ENSDARG00000036116/…	30	912	995	Ghassaan	0.0328947368421053	0.0301507537688442
R-DRE-2299718	Danio rerio: Condensation of Prophase Chromosomes	23/912	68/25024	1.06546554127824e-16	3.40357047908328e-15	3.17770424591757e-15	ENSDARG00000068941/ENSDARG00000094154/ENSDARG00000114125/ENSDARG00000089039/ENSDARG00000068434/ENSDARG00000105393/ENSDARG00000105397/ENSDARG00000105483/ENSDARG00000105468/ENSDARG00000105414/ENSDARG00000115938/ENSDARG00000104501/ENSDARG00000099514/ENSDARG00000078941/ENSDARG00000114895/ENSDARG00000070289/ENSDARG00000102806/ENSDARG00000112561/ENSDARG00000116654/ENSDARG00000114405/ENSDARG00000075482/…	23	912	995	Ghassaan	0.025219298245614	0.0231155778894472
R-DRE-212300	Danio rerio: PRC2 methylates histones and DNA	23/912	73/25024	6.3525430964709e-16	1.92248014761619e-14	1.79490137351809e-14	ENSDARG00000068941/ENSDARG00000094154/ENSDARG00000114125/ENSDARG00000089039/ENSDARG00000068434/ENSDARG00000105393/ENSDARG00000105397/ENSDARG00000105483/ENSDARG00000105468/ENSDARG00000105414/ENSDARG00000115938/ENSDARG00000104501/ENSDARG00000099514/ENSDARG00000078941/ENSDARG00000114895/ENSDARG00000070289/ENSDARG00000102806/ENSDARG00000112561/ENSDARG00000116654/ENSDARG00000114405/ENSDARG00000075482/…	23	912	995	Ghassaan	0.025219298245614	0.0231155778894472
R-DRE-8866654	Danio rerio: E3 ubiquitin ligases ubiquitinate target proteins	21/912	59/25024	6.94554341127242e-16	1.99684373074082e-14	1.86433007355207e-14	ENSDARG00000114125/ENSDARG00000089039/ENSDARG00000105393/ENSDARG00000105397/ENSDARG00000105483/ENSDARG00000105468/ENSDARG00000105414/ENSDARG00000115938/ENSDARG00000104501/ENSDARG00000099514/ENSDARG00000078941/ENSDARG00000114895/ENSDARG00000070289/ENSDARG00000102806/ENSDARG00000112561/ENSDARG00000116654/ENSDARG00000114405/ENSDARG00000075482/ENSDARG00000105384/ENSDARG00000032725/ENSDARG00000041435	21	912	995	Ghassaan	0.0230263157894737	0.021105527638191
R-DRE-212165	Danio rerio: Epigenetic regulation of gene expression	27/912	106/25024	7.60122728201599e-16	2.08128842245676e-14	1.94317088412439e-14	ENSDARG00000068941/ENSDARG00000094154/ENSDARG00000114125/ENSDARG00000089039/ENSDARG00000068434/ENSDARG00000105393/ENSDARG00000105397/ENSDARG00000105483/ENSDARG00000105468/ENSDARG00000105414/ENSDARG00000115938/ENSDARG00000104501/ENSDARG00000099514/ENSDARG00000078941/ENSDARG00000114895/ENSDARG00000070289/ENSDARG00000102806/ENSDARG00000112561/ENSDARG00000116654/ENSDARG00000114405/ENSDARG00000075482/…	27	912	995	Ghassaan	0.0296052631578947	0.0271356783919598
R-DRE-5693567	Danio rerio: HDR through Homologous Recombination (HRR) or Single Strand Annealing (SSA)	30/912	140/25024	3.10449736330705e-15	8.1140271995525e-14	7.57556772864399e-14	ENSDARG00000068941/ENSDARG00000094154/ENSDARG00000114125/ENSDARG00000089039/ENSDARG00000105393/ENSDARG00000105397/ENSDARG00000105483/ENSDARG00000105468/ENSDARG00000105414/ENSDARG00000115938/ENSDARG00000104501/ENSDARG00000099514/ENSDARG00000078941/ENSDARG00000114895/ENSDARG00000070289/ENSDARG00000102806/ENSDARG00000112561/ENSDARG00000116654/ENSDARG00000114405/ENSDARG00000075482/ENSDARG00000105384/…	30	912	995	Ghassaan	0.0328947368421053	0.0301507537688442
R-DRE-8936459	Danio rerio: RUNX1 regulates genes involved in megakaryocyte differentiation and platelet function	23/912	81/25024	8.08104081277918e-15	2.0202602031948e-13	1.88619259245647e-13	ENSDARG00000068941/ENSDARG00000094154/ENSDARG00000114125/ENSDARG00000089039/ENSDARG00000068434/ENSDARG00000105393/ENSDARG00000105397/ENSDARG00000105483/ENSDARG00000105468/ENSDARG00000105414/ENSDARG00000115938/ENSDARG00000104501/ENSDARG00000099514/ENSDARG00000078941/ENSDARG00000114895/ENSDARG00000070289/ENSDARG00000102806/ENSDARG00000112561/ENSDARG00000116654/ENSDARG00000114405/ENSDARG00000075482/…	23	912	995	Ghassaan	0.025219298245614	0.0231155778894472
R-DRE-5693538	Danio rerio: Homology Directed Repair	30/912	146/25024	1.02974463074499e-14	2.46709651115988e-13	2.30337614771907e-13	ENSDARG00000068941/ENSDARG00000094154/ENSDARG00000114125/ENSDARG00000089039/ENSDARG00000105393/ENSDARG00000105397/ENSDARG00000105483/ENSDARG00000105468/ENSDARG00000105414/ENSDARG00000115938/ENSDARG00000104501/ENSDARG00000099514/ENSDARG00000078941/ENSDARG00000114895/ENSDARG00000070289/ENSDARG00000102806/ENSDARG00000112561/ENSDARG00000116654/ENSDARG00000114405/ENSDARG00000075482/ENSDARG00000105384/…	30	912	995	Ghassaan	0.0328947368421053	0.0301507537688442
R-DRE-5693607	Danio rerio: Processing of DNA double-strand break ends	25/912	107/25024	7.72201645928965e-14	1.77606378563662e-12	1.65820142915272e-12	ENSDARG00000068941/ENSDARG00000094154/ENSDARG00000114125/ENSDARG00000089039/ENSDARG00000105393/ENSDARG00000105397/ENSDARG00000105483/ENSDARG00000105468/ENSDARG00000105414/ENSDARG00000115938/ENSDARG00000104501/ENSDARG00000099514/ENSDARG00000078941/ENSDARG00000114895/ENSDARG00000070289/ENSDARG00000102806/ENSDARG00000112561/ENSDARG00000116654/ENSDARG00000114405/ENSDARG00000075482/ENSDARG00000105384/…	25	912	995	Ghassaan	0.0274122807017544	0.0251256281407035
R-DRE-69473	Danio rerio: G2/M DNA damage checkpoint	25/912	111/25024	1.89593351925856e-13	4.19292989836027e-12	3.91468054583751e-12	ENSDARG00000068941/ENSDARG00000094154/ENSDARG00000114125/ENSDARG00000089039/ENSDARG00000105393/ENSDARG00000105397/ENSDARG00000105483/ENSDARG00000105468/ENSDARG00000105414/ENSDARG00000115938/ENSDARG00000104501/ENSDARG00000099514/ENSDARG00000078941/ENSDARG00000114895/ENSDARG00000070289/ENSDARG00000102806/ENSDARG00000112561/ENSDARG00000116654/ENSDARG00000114405/ENSDARG00000075482/ENSDARG00000105384/…	25	912	995	Ghassaan	0.0274122807017544	0.0251256281407035
R-DRE-5693565	Danio rerio: Recruitment and ATM-mediated phosphorylation of repair and signaling proteins at DNA double strand breaks	23/912	93/25024	2.08888891020234e-13	4.44855971617165e-12	4.15334637116255e-12	ENSDARG00000068941/ENSDARG00000094154/ENSDARG00000114125/ENSDARG00000089039/ENSDARG00000105393/ENSDARG00000105397/ENSDARG00000105483/ENSDARG00000105468/ENSDARG00000105414/ENSDARG00000115938/ENSDARG00000104501/ENSDARG00000099514/ENSDARG00000078941/ENSDARG00000114895/ENSDARG00000070289/ENSDARG00000102806/ENSDARG00000112561/ENSDARG00000116654/ENSDARG00000114405/ENSDARG00000075482/ENSDARG00000105384/…	23	912	995	Ghassaan	0.025219298245614	0.0231155778894472
R-DRE-5693606	Danio rerio: DNA Double Strand Break Response	23/912	94/25024	2.6715229959263e-13	5.4861632952058e-12	5.12209296211434e-12	ENSDARG00000068941/ENSDARG00000094154/ENSDARG00000114125/ENSDARG00000089039/ENSDARG00000105393/ENSDARG00000105397/ENSDARG00000105483/ENSDARG00000105468/ENSDARG00000105414/ENSDARG00000115938/ENSDARG00000104501/ENSDARG00000099514/ENSDARG00000078941/ENSDARG00000114895/ENSDARG00000070289/ENSDARG00000102806/ENSDARG00000112561/ENSDARG00000116654/ENSDARG00000114405/ENSDARG00000075482/ENSDARG00000105384/…	23	912	995	Ghassaan	0.025219298245614	0.0231155778894472
R-DRE-3214847	Danio rerio: HATs acetylate histones	22/912	88/25024	5.4819541610008e-13	1.08693918709499e-11	1.01480821129234e-11	ENSDARG00000068941/ENSDARG00000094154/ENSDARG00000114125/ENSDARG00000089039/ENSDARG00000105393/ENSDARG00000105397/ENSDARG00000105483/ENSDARG00000105468/ENSDARG00000105414/ENSDARG00000115938/ENSDARG00000104501/ENSDARG00000099514/ENSDARG00000078941/ENSDARG00000114895/ENSDARG00000070289/ENSDARG00000102806/ENSDARG00000112561/ENSDARG00000116654/ENSDARG00000114405/ENSDARG00000075482/ENSDARG00000105384/…	22	912	995	Ghassaan	0.0241228070175439	0.0221105527638191
R-DRE-5693571	Danio rerio: Nonhomologous End-Joining (NHEJ)	21/912	80/25024	6.54480689953517e-13	1.21395611846217e-11	1.13339610144752e-11	ENSDARG00000068941/ENSDARG00000094154/ENSDARG00000114125/ENSDARG00000089039/ENSDARG00000105393/ENSDARG00000105397/ENSDARG00000105483/ENSDARG00000105468/ENSDARG00000105414/ENSDARG00000115938/ENSDARG00000104501/ENSDARG00000099514/ENSDARG00000078941/ENSDARG00000114895/ENSDARG00000070289/ENSDARG00000102806/ENSDARG00000112561/ENSDARG00000116654/ENSDARG00000114405/ENSDARG00000075482/ENSDARG00000105384	21	912	995	Ghassaan	0.0230263157894737	0.021105527638191
R-DRE-8852135	Danio rerio: Protein ubiquitination	21/912	80/25024	6.54480689953517e-13	1.21395611846217e-11	1.13339610144752e-11	ENSDARG00000114125/ENSDARG00000089039/ENSDARG00000105393/ENSDARG00000105397/ENSDARG00000105483/ENSDARG00000105468/ENSDARG00000105414/ENSDARG00000115938/ENSDARG00000104501/ENSDARG00000099514/ENSDARG00000078941/ENSDARG00000114895/ENSDARG00000070289/ENSDARG00000102806/ENSDARG00000112561/ENSDARG00000116654/ENSDARG00000114405/ENSDARG00000075482/ENSDARG00000105384/ENSDARG00000032725/ENSDARG00000041435	21	912	995	Ghassaan	0.0230263157894737	0.021105527638191
R-DRE-68875	Danio rerio: Mitotic Prophase	25/912	119/25024	1.01237953196485e-12	1.81911947149934e-11	1.69839987270419e-11	ENSDARG00000068941/ENSDARG00000094154/ENSDARG00000114125/ENSDARG00000089039/ENSDARG00000068434/ENSDARG00000105393/ENSDARG00000105397/ENSDARG00000105483/ENSDARG00000105468/ENSDARG00000105414/ENSDARG00000115938/ENSDARG00000104501/ENSDARG00000099514/ENSDARG00000078941/ENSDARG00000114895/ENSDARG00000070289/ENSDARG00000102806/ENSDARG00000112561/ENSDARG00000116654/ENSDARG00000114405/ENSDARG00000075482/…	25	912	995	Ghassaan	0.0274122807017544	0.0251256281407035
R-DRE-5693532	Danio rerio: DNA Double-Strand Break Repair	30/912	176/25024	1.7670563676154e-12	3.0789618526632e-11	2.87463715305855e-11	ENSDARG00000068941/ENSDARG00000094154/ENSDARG00000114125/ENSDARG00000089039/ENSDARG00000105393/ENSDARG00000105397/ENSDARG00000105483/ENSDARG00000105468/ENSDARG00000105414/ENSDARG00000115938/ENSDARG00000104501/ENSDARG00000099514/ENSDARG00000078941/ENSDARG00000114895/ENSDARG00000070289/ENSDARG00000102806/ENSDARG00000112561/ENSDARG00000116654/ENSDARG00000114405/ENSDARG00000075482/ENSDARG00000105384/…	30	912	995	Ghassaan	0.0328947368421053	0.0301507537688442
R-DRE-73894	Danio rerio: DNA Repair	37/912	295/25024	6.30413348522917e-11	1.0661402217667e-09	9.95389497667764e-10	ENSDARG00000068941/ENSDARG00000094154/ENSDARG00000114125/ENSDARG00000089039/ENSDARG00000105393/ENSDARG00000105397/ENSDARG00000105483/ENSDARG00000105468/ENSDARG00000105414/ENSDARG00000115938/ENSDARG00000104501/ENSDARG00000099514/ENSDARG00000078941/ENSDARG00000114895/ENSDARG00000070289/ENSDARG00000102806/ENSDARG00000112561/ENSDARG00000116654/ENSDARG00000114405/ENSDARG00000075482/ENSDARG00000105384/…	37	912	995	Ghassaan	0.0405701754385965	0.0371859296482412
R-DRE-6803204	Danio rerio: TP53 Regulates Transcription of Genes Involved in Cytochrome C Release	9/912	16/25024	9.91479506251145e-10	1.62885918884117e-08	1.5207655584604e-08	ENSDARG00000014963/ENSDARG00000094175/ENSDARG00000099837/ENSDARG00000114894/ENSDARG00000088861/ENSDARG00000109255/ENSDARG00000109604/ENSDARG00000115588/ENSDARG00000113141	9	912	995	Ghassaan	0.00986842105263158	0.00904522613065327
R-DRE-69481	Danio rerio: G2/M Checkpoints	27/912	188/25024	1.22676686816718e-09	1.95941930332258e-08	1.82938918937211e-08	ENSDARG00000068941/ENSDARG00000094154/ENSDARG00000114125/ENSDARG00000089039/ENSDARG00000105393/ENSDARG00000105397/ENSDARG00000105483/ENSDARG00000105468/ENSDARG00000105414/ENSDARG00000115938/ENSDARG00000104501/ENSDARG00000099514/ENSDARG00000078941/ENSDARG00000114895/ENSDARG00000070289/ENSDARG00000102806/ENSDARG00000112561/ENSDARG00000116654/ENSDARG00000114405/ENSDARG00000075482/ENSDARG00000105384/…	27	912	995	Ghassaan	0.0296052631578947	0.0271356783919598
R-DRE-5633008	Danio rerio: TP53 Regulates Transcription of Cell Death Genes	9/912	22/25024	3.53814877294368e-08	5.4984744444395e-07	5.13358712432796e-07	ENSDARG00000014963/ENSDARG00000094175/ENSDARG00000099837/ENSDARG00000114894/ENSDARG00000088861/ENSDARG00000109255/ENSDARG00000109604/ENSDARG00000115588/ENSDARG00000113141	9	912	995	Ghassaan	0.00986842105263158	0.00904522613065327
R-DRE-8878171	Danio rerio: Transcriptional regulation by RUNX1	26/912	233/25024	4.49983092877285e-07	6.80895469485366e-06	6.3571018661334e-06	ENSDARG00000068941/ENSDARG00000094154/ENSDARG00000114125/ENSDARG00000089039/ENSDARG00000068434/ENSDARG00000105393/ENSDARG00000105397/ENSDARG00000105483/ENSDARG00000105468/ENSDARG00000105414/ENSDARG00000115938/ENSDARG00000104501/ENSDARG00000099514/ENSDARG00000078941/ENSDARG00000114895/ENSDARG00000070289/ENSDARG00000102806/ENSDARG00000112561/ENSDARG00000116654/ENSDARG00000114405/ENSDARG00000075482/…	26	912	995	Ghassaan	0.0285087719298246	0.0261306532663317
R-DRE-69620	Danio rerio: Cell Cycle Checkpoints	31/912	312/25024	4.91847157044174e-07	7.25159270001026e-06	6.77036572449471e-06	ENSDARG00000068941/ENSDARG00000094154/ENSDARG00000114125/ENSDARG00000089039/ENSDARG00000105393/ENSDARG00000105397/ENSDARG00000105483/ENSDARG00000105468/ENSDARG00000105414/ENSDARG00000115938/ENSDARG00000104501/ENSDARG00000099514/ENSDARG00000078941/ENSDARG00000114895/ENSDARG00000070289/ENSDARG00000102806/ENSDARG00000112561/ENSDARG00000116654/ENSDARG00000114405/ENSDARG00000075482/ENSDARG00000105384/…	31	912	995	Ghassaan	0.0339912280701754	0.0311557788944724
R-DRE-3247509	Danio rerio: Chromatin modifying enzymes	23/912	193/25024	6.46939297629672e-07	9.07292917407467e-06	8.47083547602394e-06	ENSDARG00000068941/ENSDARG00000094154/ENSDARG00000114125/ENSDARG00000089039/ENSDARG00000105393/ENSDARG00000105397/ENSDARG00000105483/ENSDARG00000105468/ENSDARG00000105414/ENSDARG00000115938/ENSDARG00000104501/ENSDARG00000099514/ENSDARG00000078941/ENSDARG00000114895/ENSDARG00000070289/ENSDARG00000102806/ENSDARG00000112561/ENSDARG00000116654/ENSDARG00000114405/ENSDARG00000075482/ENSDARG00000105384/…	23	912	995	Ghassaan	0.025219298245614	0.0231155778894472
R-DRE-4839726	Danio rerio: Chromatin organization	23/912	193/25024	6.46939297629672e-07	9.07292917407467e-06	8.47083547602394e-06	ENSDARG00000068941/ENSDARG00000094154/ENSDARG00000114125/ENSDARG00000089039/ENSDARG00000105393/ENSDARG00000105397/ENSDARG00000105483/ENSDARG00000105468/ENSDARG00000105414/ENSDARG00000115938/ENSDARG00000104501/ENSDARG00000099514/ENSDARG00000078941/ENSDARG00000114895/ENSDARG00000070289/ENSDARG00000102806/ENSDARG00000112561/ENSDARG00000116654/ENSDARG00000114405/ENSDARG00000075482/ENSDARG00000105384/…	23	912	995	Ghassaan	0.025219298245614	0.0231155778894472
R-DRE-68886	Danio rerio: M Phase	34/912	378/25024	1.398818642297e-06	1.91504933171613e-05	1.78796367812399e-05	ENSDARG00000068941/ENSDARG00000094154/ENSDARG00000114125/ENSDARG00000089039/ENSDARG00000068434/ENSDARG00000105393/ENSDARG00000105397/ENSDARG00000105483/ENSDARG00000105468/ENSDARG00000105414/ENSDARG00000115938/ENSDARG00000104501/ENSDARG00000099514/ENSDARG00000078941/ENSDARG00000114895/ENSDARG00000070289/ENSDARG00000102806/ENSDARG00000112561/ENSDARG00000116654/ENSDARG00000114405/ENSDARG00000075482/…	34	912	995	Ghassaan	0.037280701754386	0.0341708542713568
R-DRE-5689901	Danio rerio: Metalloprotease DUBs	7/912	46/25024	0.00129138731869384	0.017268551354627	0.0161225834157616	ENSDARG00000068434/ENSDARG00000112840/ENSDARG00000068995/ENSDARG00000113399/ENSDARG00000088686/ENSDARG00000032725/ENSDARG00000041435	7	912	995	Ghassaan	0.00767543859649123	0.00703517587939699
R-DRE-112316	Danio rerio: Neuronal System	25/423	456/25024	3.08207082858971e-07	8.16112561616948e-05	7.6718715333538e-05	ENSDARG00000023546/ENSDARG00000062906/ENSDARG00000040741/ENSDARG00000073824/ENSDARG00000102982/ENSDARG00000013414/ENSDARG00000017254/ENSDARG00000104853/ENSDARG00000013389/ENSDARG00000078123/ENSDARG00000011065/ENSDARG00000089490/ENSDARG00000002666/ENSDARG00000008140/ENSDARG00000077165/ENSDARG00000068110/ENSDARG00000043466/ENSDARG00000021735/ENSDARG00000032959/ENSDARG00000002816/ENSDARG00000039500/…	25	423	466	Karen	0.0591016548463357	0.0536480686695279
R-DRE-1296071	Danio rerio: Potassium Channels	13/423	133/25024	4.36423829741683e-07	8.16112561616948e-05	7.6718715333538e-05	ENSDARG00000023546/ENSDARG00000062906/ENSDARG00000040741/ENSDARG00000102982/ENSDARG00000017254/ENSDARG00000089490/ENSDARG00000002666/ENSDARG00000008140/ENSDARG00000077165/ENSDARG00000068110/ENSDARG00000043466/ENSDARG00000032959/ENSDARG00000038862	13	423	466	Karen	0.0307328605200946	0.0278969957081545
R-DRE-5576891	Danio rerio: Cardiac conduction	11/423	146/25024	4.01614403836149e-05	0.00447713165496975	0.0042087305734869	ENSDARG00000070626/ENSDARG00000063006/ENSDARG00000046079/ENSDARG00000102773/ENSDARG00000017254/ENSDARG00000102210/ENSDARG00000011065/ENSDARG00000068110/ENSDARG00000043466/ENSDARG00000018259/ENSDARG00000100089	11	423	466	Karen	0.0260047281323877	0.0236051502145923
R-DRE-1296072	Danio rerio: Voltage gated Potassium channels	7/423	57/25024	4.78837610157192e-05	0.00447713165496975	0.0042087305734869	ENSDARG00000062906/ENSDARG00000040741/ENSDARG00000102982/ENSDARG00000089490/ENSDARG00000008140/ENSDARG00000032959/ENSDARG00000038862	7	423	466	Karen	0.016548463356974	0.0150214592274678
R-DRE-1428517	Danio rerio: The citric acid (TCA) cycle and respiratory electron transport	45/654	157/25024	4.35842399017438e-34	2.62377124208498e-31	2.1012191447367e-31	ENSDARG00000101251/ENSDARG00000059128/ENSDARG00000002305/ENSDARG00000068978/ENSDARG00000012387/ENSDARG00000007294/ENSDARG00000019404/ENSDARG00000070083/ENSDARG00000090389/ENSDARG00000103364/ENSDARG00000011553/ENSDARG00000098584/ENSDARG00000008785/ENSDARG00000007745/ENSDARG00000001788/ENSDARG00000075132/ENSDARG00000009447/ENSDARG00000052712/ENSDARG00000015918/ENSDARG00000014230/ENSDARG00000038028/…	45	654	666	Bradley	0.0688073394495413	0.0675675675675676
R-DRE-163200	Danio rerio: Respiratory electron transport, ATP synthesis by chemiosmotic coupling, and heat production by uncoupling proteins.	30/654	97/25024	3.28449756883397e-24	9.88633768219024e-22	7.91736782382083e-22	ENSDARG00000059128/ENSDARG00000019404/ENSDARG00000070083/ENSDARG00000090389/ENSDARG00000011553/ENSDARG00000098584/ENSDARG00000007745/ENSDARG00000001788/ENSDARG00000009447/ENSDARG00000038028/ENSDARG00000075709/ENSDARG00000042469/ENSDARG00000013044/ENSDARG00000038075/ENSDARG00000010113/ENSDARG00000042777/ENSDARG00000015385/ENSDARG00000019332/ENSDARG00000037867/ENSDARG00000039346/ENSDARG00000068940/…	30	654	666	Bradley	0.0458715596330275	0.045045045045045
R-DRE-611105	Danio rerio: Respiratory electron transport	23/654	73/25024	4.50464576210094e-19	9.03932249594921e-17	7.23904476856922e-17	ENSDARG00000059128/ENSDARG00000090389/ENSDARG00000098584/ENSDARG00000007745/ENSDARG00000038028/ENSDARG00000075709/ENSDARG00000042469/ENSDARG00000013044/ENSDARG00000038075/ENSDARG00000010113/ENSDARG00000042777/ENSDARG00000015385/ENSDARG00000019332/ENSDARG00000039346/ENSDARG00000070824/ENSDARG00000033789/ENSDARG00000028889/ENSDARG00000074552/ENSDARG00000041314/ENSDARG00000071691/ENSDARG00000043467/…	23	654	666	Bradley	0.0351681957186544	0.0345345345345345
R-DRE-6799198	Danio rerio: Complex I biogenesis	17/654	57/25024	5.32567410428552e-14	8.01513952694971e-12	6.41883878884939e-12	ENSDARG00000090389/ENSDARG00000098584/ENSDARG00000038028/ENSDARG00000075709/ENSDARG00000042469/ENSDARG00000013044/ENSDARG00000010113/ENSDARG00000042777/ENSDARG00000015385/ENSDARG00000019332/ENSDARG00000039346/ENSDARG00000070824/ENSDARG00000033789/ENSDARG00000028889/ENSDARG00000074552/ENSDARG00000041314/ENSDARG00000043467	17	654	666	Bradley	0.0259938837920489	0.0255255255255255
R-DRE-71403	Danio rerio: Citric acid cycle (TCA cycle)	11/654	25/25024	1.1425772353602e-11	1.37566299137368e-09	1.1016849974631e-09	ENSDARG00000002305/ENSDARG00000007294/ENSDARG00000103364/ENSDARG00000008785/ENSDARG00000075132/ENSDARG00000052712/ENSDARG00000014230/ENSDARG00000075768/ENSDARG00000030139/ENSDARG00000038608/ENSDARG00000043371	11	654	666	Bradley	0.0168195718654434	0.0165165165165165
R-DRE-71406	Danio rerio: Pyruvate metabolism and Citric Acid (TCA) cycle	15/654	60/25024	2.77063672345959e-11	2.77987217920445e-09	2.22623091113069e-09	ENSDARG00000101251/ENSDARG00000002305/ENSDARG00000068978/ENSDARG00000012387/ENSDARG00000007294/ENSDARG00000103364/ENSDARG00000008785/ENSDARG00000075132/ENSDARG00000052712/ENSDARG00000015918/ENSDARG00000014230/ENSDARG00000075768/ENSDARG00000030139/ENSDARG00000038608/ENSDARG00000043371	15	654	666	Bradley	0.0229357798165138	0.0225225225225225
R-DRE-163210	Danio rerio: Formation of ATP by chemiosmotic coupling	7/654	21/25024	6.81652379484838e-07	5.1294341556234e-05	4.10785249742179e-05	ENSDARG00000019404/ENSDARG00000070083/ENSDARG00000011553/ENSDARG00000001788/ENSDARG00000009447/ENSDARG00000037867/ENSDARG00000068940	7	654	666	Bradley	0.0107033639143731	0.0105105105105105
R-DRE-8949613	Danio rerio: Cristae formation	7/654	21/25024	6.81652379484838e-07	5.1294341556234e-05	4.10785249742179e-05	ENSDARG00000019404/ENSDARG00000070083/ENSDARG00000011553/ENSDARG00000001788/ENSDARG00000009447/ENSDARG00000037867/ENSDARG00000068940	7	654	666	Bradley	0.0107033639143731	0.0105105105105105
R-DRE-77289	Danio rerio: Mitochondrial Fatty Acid Beta-Oxidation	8/654	35/25024	2.63014468892102e-06	0.000175927455858939	0.000140889621932845	ENSDARG00000073985/ENSDARG00000030781/ENSDARG00000042513/ENSDARG00000001578/ENSDARG00000018002/ENSDARG00000026369/ENSDARG00000003869/ENSDARG00000030765	8	654	666	Bradley	0.0122324159021407	0.012012012012012
R-DRE-71291	Danio rerio: Metabolism of amino acids and derivatives	22/654	273/25024	3.41302547835884e-06	0.000205464133797202	0.000164543754640879	ENSDARG00000040479/ENSDARG00000054849/ENSDARG00000042853/ENSDARG00000023645/ENSDARG00000105187/ENSDARG00000060564/ENSDARG00000012387/ENSDARG00000101561/ENSDARG00000055791/ENSDARG00000008785/ENSDARG00000018426/ENSDARG00000058005/ENSDARG00000038207/ENSDARG00000015918/ENSDARG00000014230/ENSDARG00000070674/ENSDARG00000099653/ENSDARG00000086618/ENSDARG00000013938/ENSDARG00000040314/ENSDARG00000035679/…	22	654	666	Bradley	0.0336391437308868	0.033033033033033
R-DRE-382556	Danio rerio: ABC-family proteins mediated transport	13/654	106/25024	4.04188134734445e-06	0.000221201142827396	0.000177146570055862	ENSDARG00000086523/ENSDARG00000013973/ENSDARG00000004891/ENSDARG00000004581/ENSDARG00000104085/ENSDARG00000042401/ENSDARG00000070674/ENSDARG00000099653/ENSDARG00000086618/ENSDARG00000013938/ENSDARG00000033871/ENSDARG00000021905/ENSDARG00000035679	13	654	666	Bradley	0.0198776758409786	0.0195195195195195
R-DRE-1592230	Danio rerio: Mitochondrial biogenesis	7/654	31/25024	1.22794538398208e-05	0.000616019267631012	0.00049333244374017	ENSDARG00000019404/ENSDARG00000070083/ENSDARG00000011553/ENSDARG00000001788/ENSDARG00000009447/ENSDARG00000037867/ENSDARG00000068940	7	654	666	Bradley	0.0107033639143731	0.0105105105105105
R-DRE-389661	Danio rerio: Glyoxylate metabolism and glycine degradation	7/654	35/25024	2.86781998966129e-05	0.00132802125675084	0.00106353162369625	ENSDARG00000105187/ENSDARG00000012387/ENSDARG00000101561/ENSDARG00000008785/ENSDARG00000038207/ENSDARG00000015918/ENSDARG00000014230	7	654	666	Bradley	0.0107033639143731	0.0105105105105105
R-DRE-8978868	Danio rerio: Fatty acid metabolism	17/654	207/25024	3.40341918501443e-05	0.0014634702495562	0.00117200450130572	ENSDARG00000042533/ENSDARG00000100731/ENSDARG00000073985/ENSDARG00000022650/ENSDARG00000014806/ENSDARG00000008457/ENSDARG00000038865/ENSDARG00000076836/ENSDARG00000030781/ENSDARG00000042513/ENSDARG00000001578/ENSDARG00000018002/ENSDARG00000018146/ENSDARG00000026369/ENSDARG00000003869/ENSDARG00000040248/ENSDARG00000030765	17	654	666	Bradley	0.0259938837920489	0.0255255255255255
R-DRE-6788656	Danio rerio: Histidine, lysine, phenylalanine, tyrosine, proline and tryptophan catabolism	8/654	51/25024	4.92532187456411e-05	0.0019766958456584	0.00158301573231604	ENSDARG00000023645/ENSDARG00000060564/ENSDARG00000055791/ENSDARG00000008785/ENSDARG00000018426/ENSDARG00000058005/ENSDARG00000038207/ENSDARG00000014230	8	654	666	Bradley	0.0122324159021407	0.012012012012012
R-DRE-5389840	Danio rerio: Mitochondrial translation elongation	10/654	83/25024	6.06863520395278e-05	0.00228332399548723	0.00182857560750683	ENSDARG00000104111/ENSDARG00000100116/ENSDARG00000062916/ENSDARG00000058824/ENSDARG00000038456/ENSDARG00000041538/ENSDARG00000075743/ENSDARG00000079823/ENSDARG00000032985/ENSDARG00000070589	10	654	666	Bradley	0.0152905198776758	0.015015015015015
R-DRE-5419276	Danio rerio: Mitochondrial translation termination	10/654	85/25024	7.45105279357901e-05	0.00263854928337327	0.00211305398108928	ENSDARG00000104111/ENSDARG00000100116/ENSDARG00000062916/ENSDARG00000058824/ENSDARG00000038456/ENSDARG00000041538/ENSDARG00000075743/ENSDARG00000079823/ENSDARG00000032985/ENSDARG00000070589	10	654	666	Bradley	0.0152905198776758	0.015015015015015
R-DRE-5368287	Danio rerio: Mitochondrial translation	10/654	86/25024	8.23695459349247e-05	0.00272333356743933	0.00218095256843366	ENSDARG00000104111/ENSDARG00000100116/ENSDARG00000062916/ENSDARG00000058824/ENSDARG00000038456/ENSDARG00000041538/ENSDARG00000075743/ENSDARG00000079823/ENSDARG00000032985/ENSDARG00000070589	10	654	666	Bradley	0.0152905198776758	0.015015015015015
R-DRE-446203	Danio rerio: Asparagine N-linked glycosylation	21/654	313/25024	8.59523883411083e-05	0.00272333356743933	0.00218095256843366	ENSDARG00000040479/ENSDARG00000039669/ENSDARG00000005172/ENSDARG00000004581/ENSDARG00000035350/ENSDARG00000099116/ENSDARG00000056090/ENSDARG00000039005/ENSDARG00000042401/ENSDARG00000017842/ENSDARG00000104519/ENSDARG00000061235/ENSDARG00000053070/ENSDARG00000024654/ENSDARG00000021905/ENSDARG00000037654/ENSDARG00000103403/ENSDARG00000088663/ENSDARG00000001898/ENSDARG00000069980/ENSDARG00000040912	21	654	666	Bradley	0.0321100917431193	0.0315315315315315
R-DRE-5358346	Danio rerio: Hedgehog ligand biogenesis	9/654	71/25024	9.45657633338586e-05	0.00284642947634915	0.00227953261088986	ENSDARG00000004581/ENSDARG00000058733/ENSDARG00000042401/ENSDARG00000070674/ENSDARG00000017842/ENSDARG00000099653/ENSDARG00000086618/ENSDARG00000013938/ENSDARG00000035679	9	654	666	Bradley	0.0137614678899083	0.0135135135135135
R-DRE-8949215	Danio rerio: Mitochondrial calcium ion transport	5/654	21/25024	0.000172588616183766	0.0049475403306013	0.0039621847725396	ENSDARG00000009939/ENSDARG00000020891/ENSDARG00000103135/ENSDARG00000069671/ENSDARG00000057414	5	654	666	Bradley	0.00764525993883792	0.00750750750750751
R-DRE-70895	Danio rerio: Branched-chain amino acid catabolism	5/654	26/25024	0.000500777766430757	0.0125782158822827	0.010073129697649	ENSDARG00000054849/ENSDARG00000042853/ENSDARG00000101561/ENSDARG00000008785/ENSDARG00000053485	5	654	666	Bradley	0.00764525993883792	0.00750750750750751
R-DRE-71064	Danio rerio: Lysine catabolism	4/654	15/25024	0.000501457111586021	0.0125782158822827	0.010073129697649	ENSDARG00000060564/ENSDARG00000008785/ENSDARG00000018426/ENSDARG00000014230	4	654	666	Bradley	0.00611620795107034	0.00600600600600601
R-DRE-8949664	Danio rerio: Processing of SMDT1	4/654	15/25024	0.000501457111586021	0.0125782158822827	0.010073129697649	ENSDARG00000020891/ENSDARG00000103135/ENSDARG00000069671/ENSDARG00000057414	4	654	666	Bradley	0.00611620795107034	0.00600600600600601
R-DRE-1632852	Danio rerio: Macroautophagy	8/654	75/25024	0.000754132960128611	0.0181595216798969	0.0145428587679538	ENSDARG00000005172/ENSDARG00000007323/ENSDARG00000035557/ENSDARG00000045542/ENSDARG00000002190/ENSDARG00000009350/ENSDARG00000090194/ENSDARG00000039872	8	654	666	Bradley	0.0122324159021407	0.012012012012012
R-DRE-70268	Danio rerio: Pyruvate metabolism	5/654	33/25024	0.00155415825618466	0.0359847411624295	0.0288179951956509	ENSDARG00000101251/ENSDARG00000068978/ENSDARG00000012387/ENSDARG00000008785/ENSDARG00000015918	5	654	666	Bradley	0.00764525993883792	0.00750750750750751
R-DRE-174084	Danio rerio: Autodegradation of Cdh1 by Cdh1:APC/C	7/654	66/25024	0.00165223758176413	0.0368387786748892	0.0295019420057689	ENSDARG00000034670/ENSDARG00000090152/ENSDARG00000070674/ENSDARG00000099653/ENSDARG00000086618/ENSDARG00000013938/ENSDARG00000035679	7	654	666	Bradley	0.0107033639143731	0.0105105105105105
R-DRE-5358351	Danio rerio: Signaling by Hedgehog	11/654	152/25024	0.00223041048654515	0.0466691266504319	0.037374471071687	ENSDARG00000076128/ENSDARG00000004581/ENSDARG00000058733/ENSDARG00000033184/ENSDARG00000042401/ENSDARG00000070674/ENSDARG00000017842/ENSDARG00000099653/ENSDARG00000086618/ENSDARG00000013938/ENSDARG00000035679	11	654	666	Bradley	0.0168195718654434	0.0165165165165165
R-DRE-917729	Danio rerio: Endosomal Sorting Complex Required For Transport (ESCRT)	5/654	36/25024	0.00231485545148989	0.0466691266504319	0.037374471071687	ENSDARG00000007323/ENSDARG00000013732/ENSDARG00000002190/ENSDARG00000005318/ENSDARG00000059079	5	654	666	Bradley	0.00764525993883792	0.00750750750750751
R-DRE-174154	Danio rerio: APC/C:Cdc20 mediated degradation of Securin	7/654	70/25024	0.00232570398590192	0.0466691266504319	0.037374471071687	ENSDARG00000034670/ENSDARG00000090152/ENSDARG00000070674/ENSDARG00000099653/ENSDARG00000086618/ENSDARG00000013938/ENSDARG00000035679	7	654	666	Bradley	0.0107033639143731	0.0105105105105105
R-DRE-190872	Danio rerio: Transport of connexons to the plasma membrane	4/242	10/25024	1.7117758765843e-06	0.000535785849370886	0.000448665466599464	ENSDARG00000053066/ENSDARG00000039522/ENSDARG00000045367/ENSDARG00000104801	4	242	250	Jasmine	0.0165289256198347	0.016
R-DRE-437239	Danio rerio: Recycling pathway of L1	5/242	35/25024	2.0789210111825e-05	0.00244852518414183	0.00205038766050552	ENSDARG00000009281/ENSDARG00000053066/ENSDARG00000039522/ENSDARG00000045367/ENSDARG00000104801	5	242	250	Jasmine	0.0206611570247934	0.02
R-DRE-8955332	NA	4/242	18/25024	2.3468292499762e-05	0.00244852518414183	0.00205038766050552	ENSDARG00000053066/ENSDARG00000039522/ENSDARG00000045367/ENSDARG00000104801	4	242	250	Jasmine	0.0165289256198347	0.016
R-DRE-190828	Danio rerio: Gap junction trafficking	5/242	43/25024	5.7881691933603e-05	0.00419956501583468	0.00351670317451769	ENSDARG00000009281/ENSDARG00000053066/ENSDARG00000039522/ENSDARG00000045367/ENSDARG00000104801	5	242	250	Jasmine	0.0206611570247934	0.02
R-DRE-983231	Danio rerio: Factors involved in megakaryocyte development and platelet production	8/242	143/25024	7.88803925582843e-05	0.00419956501583468	0.00351670317451769	ENSDARG00000009477/ENSDARG00000059818/ENSDARG00000018109/ENSDARG00000100097/ENSDARG00000053066/ENSDARG00000039522/ENSDARG00000045367/ENSDARG00000104801	8	242	250	Jasmine	0.0330578512396694	0.032
R-DRE-157858	Danio rerio: Gap junction trafficking and regulation	5/242	46/25024	8.05028437540194e-05	0.00419956501583468	0.00351670317451769	ENSDARG00000009281/ENSDARG00000053066/ENSDARG00000039522/ENSDARG00000045367/ENSDARG00000104801	5	242	250	Jasmine	0.0206611570247934	0.02
R-DRE-6811436	Danio rerio: COPI-independent Golgi-to-ER retrograde traffic	5/242	49/25024	0.000109380002885174	0.00489084870043705	0.00409558206291853	ENSDARG00000079496/ENSDARG00000053066/ENSDARG00000039522/ENSDARG00000045367/ENSDARG00000104801	5	242	250	Jasmine	0.0206611570247934	0.02
R-DRE-983189	Danio rerio: Kinesins	5/242	51/25024	0.000132643521440065	0.00506162021698768	0.00423858561974082	ENSDARG00000059818/ENSDARG00000053066/ENSDARG00000039522/ENSDARG00000045367/ENSDARG00000104801	5	242	250	Jasmine	0.0206611570247934	0.02
R-DRE-190861	Danio rerio: Gap junction assembly	4/242	28/25024	0.000145541795376643	0.00506162021698768	0.00423858561974082	ENSDARG00000053066/ENSDARG00000039522/ENSDARG00000045367/ENSDARG00000104801	4	242	250	Jasmine	0.0165289256198347	0.016
R-DRE-5626467	Danio rerio: RHO GTPases activate IQGAPs	4/242	31/25024	0.000218631155902837	0.00684315517975879	0.00573043766524278	ENSDARG00000053066/ENSDARG00000039522/ENSDARG00000045367/ENSDARG00000104801	4	242	250	Jasmine	0.0165289256198347	0.016
R-DRE-5576891	Danio rerio: Cardiac conduction	7/242	146/25024	0.000563125022921019	0.0160234665612981	0.0134180029385008	ENSDARG00000062618/ENSDARG00000019856/ENSDARG00000104563/ENSDARG00000061203/ENSDARG00000023683/ENSDARG00000063433/ENSDARG00000008398	7	242	250	Jasmine	0.0289256198347107	0.028
R-DRE-5610787	Danio rerio: Hedgehog 'off' state	6/242	115/25024	0.000899265884549674	0.023455851822004	0.0196418601099008	ENSDARG00000060070/ENSDARG00000009477/ENSDARG00000053066/ENSDARG00000039522/ENSDARG00000045367/ENSDARG00000104801	6	242	250	Jasmine	0.0247933884297521	0.024
R-DRE-3371497	Danio rerio: HSP90 chaperone cycle for steroid hormone receptors (SHR)	4/242	46/25024	0.00101228694080381	0.024372754805507	0.0204096719238986	ENSDARG00000053066/ENSDARG00000039522/ENSDARG00000045367/ENSDARG00000104801	4	242	250	Jasmine	0.0165289256198347	0.016
R-DRE-5620924	Danio rerio: Intraflagellar transport	4/242	47/25024	0.00109813863377646	0.0245512423122879	0.0205591368278449	ENSDARG00000053066/ENSDARG00000039522/ENSDARG00000045367/ENSDARG00000104801	4	242	250	Jasmine	0.0165289256198347	0.016
R-DRE-373760	Danio rerio: L1CAM interactions	5/242	83/25024	0.0012763307270468	0.02663276783771	0.0223022000726073	ENSDARG00000009281/ENSDARG00000053066/ENSDARG00000039522/ENSDARG00000045367/ENSDARG00000104801	5	242	250	Jasmine	0.0206611570247934	0.02
R-DRE-8856688	Danio rerio: Golgi-to-ER retrograde transport	6/242	137/25024	0.00220420818961694	0.0431198227093814	0.0361084104746459	ENSDARG00000079496/ENSDARG00000059818/ENSDARG00000053066/ENSDARG00000039522/ENSDARG00000045367/ENSDARG00000104801	6	242	250	Jasmine	0.0247933884297521	0.024
R-DRE-6811434	Danio rerio: COPI-dependent Golgi-to-ER retrograde traffic	5/242	96/25024	0.00242835212542187	0.0447102479562967	0.0374402278161018	ENSDARG00000059818/ENSDARG00000053066/ENSDARG00000039522/ENSDARG00000045367/ENSDARG00000104801	5	242	250	Jasmine	0.0206611570247934	0.02
R-DRE-159236	Danio rerio: Transport of Mature mRNA derived from an Intron-Containing Transcript	5/153	73/25024	8.59928107133144e-05	0.0115230366355841	0.0111790653927309	ENSDARG00000098574/ENSDARG00000001244/ENSDARG00000017843/ENSDARG00000016630/ENSDARG00000101057	5	153	163	Katherine	0.0326797385620915	0.0306748466257669
R-DRE-72202	Danio rerio: Transport of Mature Transcript to Cytoplasm	5/153	73/25024	8.59928107133144e-05	0.0115230366355841	0.0111790653927309	ENSDARG00000098574/ENSDARG00000001244/ENSDARG00000017843/ENSDARG00000016630/ENSDARG00000101057	5	153	163	Katherine	0.0326797385620915	0.0306748466257669
R-DRE-72187	Danio rerio: mRNA 3'-end processing	4/153	51/25024	0.00026850350685857	0.0239863132793656	0.0232703039277427	ENSDARG00000098574/ENSDARG00000001244/ENSDARG00000017843/ENSDARG00000101057	4	153	163	Katherine	0.0261437908496732	0.0245398773006135
R-DRE-1300644	Danio rerio: Interaction With The Zona Pellucida	6/174	23/25024	9.48593550996246e-09	6.43307446728935e-07	5.62715186908928e-07	ENSDARG00000114958/ENSDARG00000090768/ENSDARG00000086522/ENSDARG00000105346/ENSDARG00000086352/ENSDARG00000089966	6	174	244	Dillion	0.0344827586206897	0.0245901639344262
R-DRE-1187000	Danio rerio: Fertilization	6/174	26/25024	2.1263737097185e-08	6.43307446728935e-07	5.62715186908928e-07	ENSDARG00000114958/ENSDARG00000090768/ENSDARG00000086522/ENSDARG00000105346/ENSDARG00000086352/ENSDARG00000089966	6	174	244	Dillion	0.0344827586206897	0.0245901639344262
R-DRE-1474165	Danio rerio: Reproduction	6/174	27/25024	2.71820047913634e-08	6.43307446728935e-07	5.62715186908928e-07	ENSDARG00000114958/ENSDARG00000090768/ENSDARG00000086522/ENSDARG00000105346/ENSDARG00000086352/ENSDARG00000089966	6	174	244	Dillion	0.0344827586206897	0.0245901639344262
R-DRE-983168	Danio rerio: Antigen processing: Ubiquitination & Proteasome degradation	11/174	355/25024	4.11889025601481e-05	0.000731103020442628	0.00063951190817072	ENSDARG00000077475/ENSDARG00000070812/ENSDARG00000093508/ENSDARG00000116576/ENSDARG00000094335/ENSDARG00000110550/ENSDARG00000088552/ENSDARG00000069804/ENSDARG00000113889/ENSDARG00000056907/ENSDARG00000056561	11	174	244	Dillion	0.0632183908045977	0.0450819672131148
R-DRE-983169	Danio rerio: Class I MHC mediated antigen processing & presentation	11/174	388/25024	9.11571893329056e-05	0.00129443208852726	0.00113226824645083	ENSDARG00000077475/ENSDARG00000070812/ENSDARG00000093508/ENSDARG00000116576/ENSDARG00000094335/ENSDARG00000110550/ENSDARG00000088552/ENSDARG00000069804/ENSDARG00000113889/ENSDARG00000056907/ENSDARG00000056561	11	174	244	Dillion	0.0632183908045977	0.0450819672131148
R-DRE-71182	Danio rerio: Phenylalanine and tyrosine catabolism	2/174	14/25024	0.0041407160703937	0.0460771500752668	0.040304697619581	ENSDARG00000090822/ENSDARG00000037378	2	174	244	Dillion	0.0114942528735632	0.00819672131147541
R-DRE-198933	Danio rerio: Immunoregulatory interactions between a Lymphoid and a non-Lymphoid cell	3/174	48/25024	0.00454281761305447	0.0460771500752668	0.040304697619581	ENSDARG00000096543/ENSDARG00000093845/ENSDARG00000098026	3	174	244	Dillion	0.0172413793103448	0.0122950819672131
R-DRE-1428517	Danio rerio: The citric acid (TCA) cycle and respiratory electron transport	13/426	157/25024	3.1088965884184e-06	0.00167880415774594	0.00161989874870222	ENSDARG00000013128/ENSDARG00000028546/ENSDARG00000036438/ENSDARG00000099419/ENSDARG00000019644/ENSDARG00000060500/ENSDARG00000027984/ENSDARG00000031657/ENSDARG00000023648/ENSDARG00000058463/ENSDARG00000030278/ENSDARG00000098355/ENSDARG00000101631	13	426	441	Mubeena	0.0305164319248826	0.0294784580498866
R-DRE-71406	Danio rerio: Pyruvate metabolism and Citric Acid (TCA) cycle	8/426	60/25024	7.792169650578e-06	0.00210388580565606	0.00203006525107164	ENSDARG00000013128/ENSDARG00000099419/ENSDARG00000019644/ENSDARG00000060500/ENSDARG00000027984/ENSDARG00000031657/ENSDARG00000023648/ENSDARG00000030278	8	426	441	Mubeena	0.0187793427230047	0.018140589569161
R-DRE-71291	Danio rerio: Metabolism of amino acids and derivatives	14/426	273/25024	0.00026830850593376	0.0410683164428235	0.0396273228834262	ENSDARG00000021383/ENSDARG00000098831/ENSDARG00000055331/ENSDARG00000093235/ENSDARG00000069100/ENSDARG00000013966/ENSDARG00000027984/ENSDARG00000068264/ENSDARG00000045888/ENSDARG00000005191/ENSDARG00000058463/ENSDARG00000036427/ENSDARG00000074301/ENSDARG00000015315	14	426	441	Mubeena	0.0328638497652582	0.0317460317460317
R-DRE-390522	Danio rerio: Striated Muscle Contraction	6/426	54/25024	0.000304209751428322	0.0410683164428235	0.0396273228834262	ENSDARG00000057911/ENSDARG00000079564/ENSDARG00000032976/ENSDARG00000011615/ENSDARG00000052708/ENSDARG00000035958	6	426	441	Mubeena	0.0140845070422535	0.0136054421768707
R-DRE-173623	Danio rerio: Classical antibody-mediated complement activation	4/290	14/25024	1.61379256266579e-05	0.00582579115122351	0.00560580574399697	ENSDARG00000100599/ENSDARG00000096308/ENSDARG00000096301/ENSDARG00000100248	4	290	334	Anthony	0.0137931034482759	0.0119760479041916
R-DRE-166786	Danio rerio: Creation of C4 and C2 activators	4/290	22/25024	0.000109613561746046	0.0197852478951613	0.0190381449348395	ENSDARG00000100599/ENSDARG00000096308/ENSDARG00000096301/ENSDARG00000100248	4	290	334	Anthony	0.0137931034482759	0.0119760479041916
R-DRE-194840	Danio rerio: Rho GTPase cycle	15/613	167/25024	1.64874210856044e-05	0.00890030095222269	0.00826833144183476	ENSDARG00000037924/ENSDARG00000100973/ENSDARG00000076729/ENSDARG00000000370/ENSDARG00000019426/ENSDARG00000100503/ENSDARG00000074184/ENSDARG00000099479/ENSDARG00000101644/ENSDARG00000021255/ENSDARG00000088630/ENSDARG00000011157/ENSDARG00000052496/ENSDARG00000099996/ENSDARG00000024324	15	613	655	Joseph	0.0244698205546493	0.0229007633587786
R-DRE-1266738	Danio rerio: Developmental Biology	27/613	459/25024	2.90385022911018e-05	0.00890030095222269	0.00826833144183476	ENSDARG00000028721/ENSDARG00000071863/ENSDARG00000056683/ENSDARG00000018476/ENSDARG00000019231/ENSDARG00000018693/ENSDARG00000075456/ENSDARG00000000370/ENSDARG00000076757/ENSDARG00000075282/ENSDARG00000019426/ENSDARG00000075321/ENSDARG00000100503/ENSDARG00000012649/ENSDARG00000102153/ENSDARG00000103576/ENSDARG00000022531/ENSDARG00000041203/ENSDARG00000005915/ENSDARG00000015002/ENSDARG00000032990/…	27	613	655	Joseph	0.0440456769983687	0.0412213740458015
R-DRE-375170	Danio rerio: CDO in myogenesis	6/613	32/25024	0.000111021642960886	0.0170140667837558	0.0158059760110104	ENSDARG00000028721/ENSDARG00000018693/ENSDARG00000005915/ENSDARG00000015002/ENSDARG00000006409/ENSDARG00000014571	6	613	655	Joseph	0.00978792822185971	0.00916030534351145
R-DRE-525793	Danio rerio: Myogenesis	6/613	32/25024	0.000111021642960886	0.0170140667837558	0.0158059760110104	ENSDARG00000028721/ENSDARG00000018693/ENSDARG00000005915/ENSDARG00000015002/ENSDARG00000006409/ENSDARG00000014571	6	613	655	Joseph	0.00978792822185971	0.00916030534351145
R-DRE-193648	Danio rerio: NRAGE signals death through JNK	8/613	67/25024	0.000226562806574747	0.0231471667383866	0.0215035926941997	ENSDARG00000037924/ENSDARG00000000370/ENSDARG00000019426/ENSDARG00000100503/ENSDARG00000101644/ENSDARG00000009870/ENSDARG00000088630/ENSDARG00000011157	8	613	655	Joseph	0.0130505709624796	0.0122137404580153
R-DRE-204998	Danio rerio: Cell death signalling via NRAGE, NRIF and NADE	8/613	67/25024	0.000226562806574747	0.0231471667383866	0.0215035926941997	ENSDARG00000037924/ENSDARG00000000370/ENSDARG00000019426/ENSDARG00000100503/ENSDARG00000101644/ENSDARG00000009870/ENSDARG00000088630/ENSDARG00000011157	8	613	655	Joseph	0.0130505709624796	0.0122137404580153
R-DRE-373752	Danio rerio: Netrin-1 signaling	5/613	26/25024	0.000372539611051413	0.0326238259392166	0.0303073578314007	ENSDARG00000000370/ENSDARG00000019426/ENSDARG00000022531/ENSDARG00000028118/ENSDARG00000099093	5	613	655	Joseph	0.00815660685154975	0.00763358778625954
R-DRE-418885	Danio rerio: DCC mediated attractive signaling	4/613	16/25024	0.000513225655887459	0.0393259158823765	0.0365335631361994	ENSDARG00000000370/ENSDARG00000019426/ENSDARG00000022531/ENSDARG00000099093	4	613	655	Joseph	0.0065252854812398	0.00610687022900763
R-DRE-422475	Danio rerio: Axon guidance	19/613	337/25024	0.000716218971468957	0.0487824699456078	0.0453186507093223	ENSDARG00000071863/ENSDARG00000056683/ENSDARG00000018476/ENSDARG00000019231/ENSDARG00000075456/ENSDARG00000000370/ENSDARG00000076757/ENSDARG00000075282/ENSDARG00000019426/ENSDARG00000075321/ENSDARG00000100503/ENSDARG00000102153/ENSDARG00000103576/ENSDARG00000022531/ENSDARG00000032990/ENSDARG00000006257/ENSDARG00000028118/ENSDARG00000039373/ENSDARG00000099093	19	613	655	Joseph	0.0309951060358891	0.0290076335877863
R-DRE-6805567	Danio rerio: Keratinization	8/205	43/25024	2.0059632271375e-09	2.407155872565e-07	2.20655954985125e-07	ENSDARG00000018404/ENSDARG00000041339/ENSDARG00000090268/ENSDARG00000036830/ENSDARG00000112017/ENSDARG00000017624/ENSDARG00000092947/ENSDARG00000000212	8	205	216	Ryan	0.0390243902439024	0.037037037037037
R-DRE-6809371	Danio rerio: Formation of the cornified envelope	8/205	43/25024	2.0059632271375e-09	2.407155872565e-07	2.20655954985125e-07	ENSDARG00000018404/ENSDARG00000041339/ENSDARG00000090268/ENSDARG00000036830/ENSDARG00000112017/ENSDARG00000017624/ENSDARG00000092947/ENSDARG00000000212	8	205	216	Ryan	0.0390243902439024	0.037037037037037
R-DRE-446107	Danio rerio: Type I hemidesmosome assembly	7/205	35/25024	1.23714506739663e-08	9.89716053917307e-07	9.07239716090865e-07	ENSDARG00000068629/ENSDARG00000090268/ENSDARG00000036830/ENSDARG00000112017/ENSDARG00000017624/ENSDARG00000092947/ENSDARG00000000212	7	205	216	Ryan	0.0341463414634146	0.0324074074074074
R-DRE-1474244	Danio rerio: Extracellular matrix organization	14/205	334/25024	7.40661582645596e-07	3.93315189226261e-05	3.60538923457406e-05	ENSDARG00000068629/ENSDARG00000103311/ENSDARG00000111153/ENSDARG00000090560/ENSDARG00000035329/ENSDARG00000012341/ENSDARG00000113415/ENSDARG00000013804/ENSDARG00000111228/ENSDARG00000079071/ENSDARG00000019353/ENSDARG00000105274/ENSDARG00000012405/ENSDARG00000076623	14	205	216	Ryan	0.0682926829268293	0.0648148148148148
R-DRE-1500931	Danio rerio: Cell-Cell communication	9/205	123/25024	8.19406644221376e-07	3.93315189226261e-05	3.60538923457406e-05	ENSDARG00000074262/ENSDARG00000068629/ENSDARG00000113415/ENSDARG00000090268/ENSDARG00000036830/ENSDARG00000112017/ENSDARG00000017624/ENSDARG00000092947/ENSDARG00000000212	9	205	216	Ryan	0.0439024390243902	0.0416666666666667
R-DRE-446728	Danio rerio: Cell junction organization	8/205	109/25024	3.31153615573639e-06	0.000132461446229456	0.000121422992377001	ENSDARG00000068629/ENSDARG00000113415/ENSDARG00000090268/ENSDARG00000036830/ENSDARG00000112017/ENSDARG00000017624/ENSDARG00000092947/ENSDARG00000000212	8	205	216	Ryan	0.0390243902439024	0.037037037037037
R-DRE-5423646	Danio rerio: Aflatoxin activation and detoxification	4/205	29/25024	8.84684544963646e-05	0.00303320415416107	0.00278043714131432	ENSDARG00000005525/ENSDARG00000015575/ENSDARG00000071345/ENSDARG00000032618	4	205	216	Ryan	0.0195121951219512	0.0185185185185185
R-DRE-1474228	Danio rerio: Degradation of the extracellular matrix	7/205	133/25024	0.00011632205366747	0.00348966161002411	0.00319885647585543	ENSDARG00000111153/ENSDARG00000035329/ENSDARG00000012341/ENSDARG00000013804/ENSDARG00000111228/ENSDARG00000105274/ENSDARG00000012405	7	205	216	Ryan	0.0341463414634146	0.0324074074074074
R-DRE-211859	Danio rerio: Biological oxidations	9/205	232/25024	0.000132777341443574	0.00354072910516196	0.00324566834639846	ENSDARG00000014646/ENSDARG00000005525/ENSDARG00000015575/ENSDARG00000071345/ENSDARG00000028275/ENSDARG00000041540/ENSDARG00000056510/ENSDARG00000032618/ENSDARG00000042428	9	205	216	Ryan	0.0439024390243902	0.0416666666666667
R-DRE-156580	Danio rerio: Phase II - Conjugation of compounds	6/205	108/25024	0.000268615455568109	0.00644677093363463	0.00590954002249841	ENSDARG00000071345/ENSDARG00000028275/ENSDARG00000041540/ENSDARG00000056510/ENSDARG00000032618/ENSDARG00000042428	6	205	216	Ryan	0.0292682926829268	0.0277777777777778
R-DRE-156590	Danio rerio: Glutathione conjugation	4/205	43/25024	0.000420296210710939	0.00917009914278412	0.00840592421421878	ENSDARG00000071345/ENSDARG00000056510/ENSDARG00000032618/ENSDARG00000042428	4	205	216	Ryan	0.0195121951219512	0.0185185185185185
R-DRE-1266738	Danio rerio: Developmental Biology	11/205	459/25024	0.0014959746856965	0.0299194937139299	0.0274262025711024	ENSDARG00000074262/ENSDARG00000018404/ENSDARG00000041339/ENSDARG00000001782/ENSDARG00000090268/ENSDARG00000036830/ENSDARG00000112017/ENSDARG00000017624/ENSDARG00000088091/ENSDARG00000092947/ENSDARG00000000212	11	205	216	Ryan	0.0536585365853659	0.0509259259259259
R-DRE-425407	Danio rerio: SLC-mediated transmembrane transport	16/343	276/25024	1.52785563738647e-06	0.000533221617447878	0.000533221617447878	ENSDARG00000079340/ENSDARG00000103399/ENSDARG00000058775/ENSDARG00000040180/ENSDARG00000019932/ENSDARG00000005894/ENSDARG00000032010/ENSDARG00000059361/ENSDARG00000014587/ENSDARG00000007412/ENSDARG00000100919/ENSDARG00000020984/ENSDARG00000054423/ENSDARG00000077691/ENSDARG00000068387/ENSDARG00000036722	16	343	389	Ali	0.0466472303206997	0.0411311053984576
R-DRE-425366	Danio rerio: Transport of bile salts and organic acids, metal ions and amine compounds	7/343	90/25024	0.000241180580212139	0.0343154396610891	0.0343154396610891	ENSDARG00000079340/ENSDARG00000103399/ENSDARG00000058775/ENSDARG00000019932/ENSDARG00000059361/ENSDARG00000077691/ENSDARG00000068387	7	343	389	Ali	0.0204081632653061	0.0179948586118252
R-DRE-352230	Danio rerio: Amino acid transport across the plasma membrane	5/343	43/25024	0.000294975126026554	0.0343154396610891	0.0343154396610891	ENSDARG00000005894/ENSDARG00000014587/ENSDARG00000020984/ENSDARG00000054423/ENSDARG00000068387	5	343	389	Ali	0.0145772594752187	0.012853470437018
R-DRE-3247509	Danio rerio: Chromatin modifying enzymes	27/614	193/25024	2.96055897234676e-13	9.60701386526523e-11	8.11816433996137e-11	ENSDARG00000075461/ENSDARG00000057093/ENSDARG00000006124/ENSDARG00000111934/ENSDARG00000111165/ENSDARG00000105376/ENSDARG00000113205/ENSDARG00000101249/ENSDARG00000105353/ENSDARG00000105318/ENSDARG00000105382/ENSDARG00000061547/ENSDARG00000105352/ENSDARG00000105482/ENSDARG00000099920/ENSDARG00000077226/ENSDARG00000060697/ENSDARG00000038909/ENSDARG00000062244/ENSDARG00000062962/ENSDARG00000037196/…	27	614	648	Saajida	0.0439739413680782	0.0416666666666667
R-DRE-4839726	Danio rerio: Chromatin organization	27/614	193/25024	2.96055897234676e-13	9.60701386526523e-11	8.11816433996137e-11	ENSDARG00000075461/ENSDARG00000057093/ENSDARG00000006124/ENSDARG00000111934/ENSDARG00000111165/ENSDARG00000105376/ENSDARG00000113205/ENSDARG00000101249/ENSDARG00000105353/ENSDARG00000105318/ENSDARG00000105382/ENSDARG00000061547/ENSDARG00000105352/ENSDARG00000105482/ENSDARG00000099920/ENSDARG00000077226/ENSDARG00000060697/ENSDARG00000038909/ENSDARG00000062244/ENSDARG00000062962/ENSDARG00000037196/…	27	614	648	Saajida	0.0439739413680782	0.0416666666666667
R-DRE-3214841	Danio rerio: PKMTs methylate histone lysines	16/614	67/25024	5.01831206979227e-12	8.65627597877614e-10	7.31476730993815e-10	ENSDARG00000075461/ENSDARG00000111165/ENSDARG00000105376/ENSDARG00000113205/ENSDARG00000101249/ENSDARG00000105353/ENSDARG00000105318/ENSDARG00000105382/ENSDARG00000061547/ENSDARG00000105352/ENSDARG00000105482/ENSDARG00000099920/ENSDARG00000060697/ENSDARG00000062244/ENSDARG00000062962/ENSDARG00000069619	16	614	648	Saajida	0.0260586319218241	0.0246913580246914
R-DRE-3214842	Danio rerio: HDMs demethylate histones	14/614	48/25024	5.53897786825454e-12	8.65627597877614e-10	7.31476730993815e-10	ENSDARG00000057093/ENSDARG00000006124/ENSDARG00000111165/ENSDARG00000105376/ENSDARG00000113205/ENSDARG00000101249/ENSDARG00000105353/ENSDARG00000105318/ENSDARG00000105382/ENSDARG00000061547/ENSDARG00000105352/ENSDARG00000105482/ENSDARG00000099920/ENSDARG00000037196	14	614	648	Saajida	0.0228013029315961	0.0216049382716049
R-DRE-3214858	Danio rerio: RMTs methylate histone arginines	15/614	58/25024	6.66893372787067e-12	8.65627597877614e-10	7.31476730993815e-10	ENSDARG00000111165/ENSDARG00000105376/ENSDARG00000113205/ENSDARG00000101249/ENSDARG00000105353/ENSDARG00000105318/ENSDARG00000105382/ENSDARG00000061547/ENSDARG00000105352/ENSDARG00000105482/ENSDARG00000099920/ENSDARG00000077226/ENSDARG00000008904/ENSDARG00000077038/ENSDARG00000017397	15	614	648	Saajida	0.0244299674267101	0.0231481481481481
R-DRE-5693565	Danio rerio: Recruitment and ATM-mediated phosphorylation of repair and signaling proteins at DNA double strand breaks	17/614	93/25024	1.04043285260574e-10	1.12540153556854e-08	9.50992133697527e-09	ENSDARG00000098242/ENSDARG00000111934/ENSDARG00000111165/ENSDARG00000105376/ENSDARG00000113205/ENSDARG00000101249/ENSDARG00000105353/ENSDARG00000105318/ENSDARG00000105382/ENSDARG00000061547/ENSDARG00000105352/ENSDARG00000105482/ENSDARG00000099920/ENSDARG00000038917/ENSDARG00000052348/ENSDARG00000102832/ENSDARG00000079000	17	614	648	Saajida	0.0276872964169381	0.0262345679012346
R-DRE-5693606	Danio rerio: DNA Double Strand Break Response	17/614	94/25024	1.24158882933745e-10	1.15113021462858e-08	9.72733503886934e-09	ENSDARG00000098242/ENSDARG00000111934/ENSDARG00000111165/ENSDARG00000105376/ENSDARG00000113205/ENSDARG00000101249/ENSDARG00000105353/ENSDARG00000105318/ENSDARG00000105382/ENSDARG00000061547/ENSDARG00000105352/ENSDARG00000105482/ENSDARG00000099920/ENSDARG00000038917/ENSDARG00000052348/ENSDARG00000102832/ENSDARG00000079000	17	614	648	Saajida	0.0276872964169381	0.0262345679012346
R-DRE-212165	Danio rerio: Epigenetic regulation of gene expression	17/614	106/25024	8.76340849817749e-10	6.49749417550758e-08	5.4905432899837e-08	ENSDARG00000111934/ENSDARG00000111165/ENSDARG00000105376/ENSDARG00000113205/ENSDARG00000101249/ENSDARG00000105353/ENSDARG00000105318/ENSDARG00000105382/ENSDARG00000061547/ENSDARG00000105352/ENSDARG00000105482/ENSDARG00000099920/ENSDARG00000078214/ENSDARG00000052348/ENSDARG00000102832/ENSDARG00000017803/ENSDARG00000036791	17	614	648	Saajida	0.0276872964169381	0.0262345679012346
R-DRE-2299718	Danio rerio: Condensation of Prophase Chromosomes	14/614	68/25024	9.01039253922469e-10	6.49749417550758e-08	5.4905432899837e-08	ENSDARG00000111934/ENSDARG00000111165/ENSDARG00000105376/ENSDARG00000113205/ENSDARG00000101249/ENSDARG00000105353/ENSDARG00000105318/ENSDARG00000105382/ENSDARG00000061547/ENSDARG00000105352/ENSDARG00000105482/ENSDARG00000099920/ENSDARG00000038882/ENSDARG00000017744	14	614	648	Saajida	0.0228013029315961	0.0216049382716049
R-DRE-8936459	Danio rerio: RUNX1 regulates genes involved in megakaryocyte differentiation and platelet function	15/614	81/25024	1.08456007272091e-09	7.0387948719587e-08	5.94795576723783e-08	ENSDARG00000100666/ENSDARG00000111934/ENSDARG00000111165/ENSDARG00000105376/ENSDARG00000113205/ENSDARG00000101249/ENSDARG00000105353/ENSDARG00000105318/ENSDARG00000105382/ENSDARG00000061547/ENSDARG00000105352/ENSDARG00000105482/ENSDARG00000099920/ENSDARG00000060697/ENSDARG00000062962	15	614	648	Saajida	0.0244299674267101	0.0231481481481481
R-DRE-3108232	Danio rerio: SUMO E3 ligases SUMOylate target proteins	18/614	126/25024	1.93789217258782e-09	1.14335638182682e-07	9.66164422888283e-08	ENSDARG00000058719/ENSDARG00000111165/ENSDARG00000105376/ENSDARG00000113205/ENSDARG00000101249/ENSDARG00000105353/ENSDARG00000105318/ENSDARG00000105382/ENSDARG00000061547/ENSDARG00000105352/ENSDARG00000105482/ENSDARG00000099920/ENSDARG00000070545/ENSDARG00000099441/ENSDARG00000019000/ENSDARG00000039754/ENSDARG00000092979/ENSDARG00000079000	18	614	648	Saajida	0.0293159609120521	0.0277777777777778
R-DRE-3214847	Danio rerio: HATs acetylate histones	15/614	88/25024	3.60705258194192e-09	1.83066999519019e-07	1.5469614264765e-07	ENSDARG00000111934/ENSDARG00000111165/ENSDARG00000105376/ENSDARG00000113205/ENSDARG00000101249/ENSDARG00000105353/ENSDARG00000105318/ENSDARG00000105382/ENSDARG00000061547/ENSDARG00000105352/ENSDARG00000105482/ENSDARG00000099920/ENSDARG00000038909/ENSDARG00000038737/ENSDARG00000002750	15	614	648	Saajida	0.0244299674267101	0.0231481481481481
R-DRE-2990846	Danio rerio: SUMOylation	18/614	131/25024	3.66698150038096e-09	1.83066999519019e-07	1.5469614264765e-07	ENSDARG00000058719/ENSDARG00000111165/ENSDARG00000105376/ENSDARG00000113205/ENSDARG00000101249/ENSDARG00000105353/ENSDARG00000105318/ENSDARG00000105382/ENSDARG00000061547/ENSDARG00000105352/ENSDARG00000105482/ENSDARG00000099920/ENSDARG00000070545/ENSDARG00000099441/ENSDARG00000019000/ENSDARG00000039754/ENSDARG00000092979/ENSDARG00000079000	18	614	648	Saajida	0.0293159609120521	0.0277777777777778
R-DRE-5693607	Danio rerio: Processing of DNA double-strand break ends	16/614	107/25024	7.81490801107214e-09	3.62276807084701e-07	3.06132862689367e-07	ENSDARG00000098242/ENSDARG00000111934/ENSDARG00000111165/ENSDARG00000105376/ENSDARG00000113205/ENSDARG00000101249/ENSDARG00000105353/ENSDARG00000105318/ENSDARG00000105382/ENSDARG00000061547/ENSDARG00000105352/ENSDARG00000105482/ENSDARG00000099920/ENSDARG00000038917/ENSDARG00000078759/ENSDARG00000079000	16	614	648	Saajida	0.0260586319218241	0.0246913580246914
R-DRE-5693571	Danio rerio: Nonhomologous End-Joining (NHEJ)	14/614	80/25024	8.41319501945671e-09	3.64010904508494e-07	3.07598217904347e-07	ENSDARG00000111934/ENSDARG00000111165/ENSDARG00000105376/ENSDARG00000113205/ENSDARG00000101249/ENSDARG00000105353/ENSDARG00000105318/ENSDARG00000105382/ENSDARG00000061547/ENSDARG00000105352/ENSDARG00000105482/ENSDARG00000099920/ENSDARG00000038917/ENSDARG00000079000	14	614	648	Saajida	0.0228013029315961	0.0216049382716049
R-DRE-5693567	Danio rerio: HDR through Homologous Recombination (HRR) or Single Strand Annealing (SSA)	18/614	140/25024	1.07290339546867e-08	4.3519643978698e-07	3.67751755946828e-07	ENSDARG00000098242/ENSDARG00000111934/ENSDARG00000111165/ENSDARG00000105376/ENSDARG00000113205/ENSDARG00000101249/ENSDARG00000105353/ENSDARG00000105318/ENSDARG00000105382/ENSDARG00000061547/ENSDARG00000105352/ENSDARG00000105482/ENSDARG00000099920/ENSDARG00000038917/ENSDARG00000076169/ENSDARG00000070231/ENSDARG00000078759/ENSDARG00000079000	18	614	648	Saajida	0.0293159609120521	0.0277777777777778
R-DRE-69473	Danio rerio: G2/M DNA damage checkpoint	16/614	111/25024	1.34281828558913e-08	5.12494104276094e-07	4.33070194352194e-07	ENSDARG00000098242/ENSDARG00000111934/ENSDARG00000111165/ENSDARG00000105376/ENSDARG00000113205/ENSDARG00000101249/ENSDARG00000105353/ENSDARG00000105318/ENSDARG00000105382/ENSDARG00000061547/ENSDARG00000105352/ENSDARG00000105482/ENSDARG00000099920/ENSDARG00000038917/ENSDARG00000078759/ENSDARG00000079000	16	614	648	Saajida	0.0260586319218241	0.0246913580246914
R-DRE-5693532	Danio rerio: DNA Double-Strand Break Repair	20/614	176/25024	1.42140121370873e-08	5.12494104276094e-07	4.33070194352194e-07	ENSDARG00000098242/ENSDARG00000111934/ENSDARG00000111165/ENSDARG00000105376/ENSDARG00000113205/ENSDARG00000101249/ENSDARG00000105353/ENSDARG00000105318/ENSDARG00000105382/ENSDARG00000061547/ENSDARG00000105352/ENSDARG00000105482/ENSDARG00000099920/ENSDARG00000038917/ENSDARG00000052348/ENSDARG00000102832/ENSDARG00000076169/ENSDARG00000070231/ENSDARG00000078759/ENSDARG00000079000	20	614	648	Saajida	0.0325732899022801	0.0308641975308642
R-DRE-4551638	Danio rerio: SUMOylation of chromatin organization proteins	13/614	71/25024	1.62394109690237e-08	5.5470409046823e-07	4.6873867672362e-07	ENSDARG00000111165/ENSDARG00000105376/ENSDARG00000113205/ENSDARG00000101249/ENSDARG00000105353/ENSDARG00000105318/ENSDARG00000105382/ENSDARG00000061547/ENSDARG00000105352/ENSDARG00000105482/ENSDARG00000099920/ENSDARG00000099441/ENSDARG00000092979	13	614	648	Saajida	0.0211726384364821	0.0200617283950617
R-DRE-8878171	Danio rerio: Transcriptional regulation by RUNX1	23/614	233/25024	1.77801232168778e-08	5.76964998387685e-07	4.87549694525965e-07	ENSDARG00000010137/ENSDARG00000100666/ENSDARG00000111934/ENSDARG00000111165/ENSDARG00000105376/ENSDARG00000113205/ENSDARG00000101249/ENSDARG00000105353/ENSDARG00000105318/ENSDARG00000105382/ENSDARG00000061547/ENSDARG00000105352/ENSDARG00000105482/ENSDARG00000099920/ENSDARG00000077226/ENSDARG00000099441/ENSDARG00000079626/ENSDARG00000060697/ENSDARG00000062962/ENSDARG00000008904/ENSDARG00000077038/…	23	614	648	Saajida	0.0374592833876222	0.0354938271604938
R-DRE-5693538	Danio rerio: Homology Directed Repair	18/614	146/25024	2.09231248939635e-08	6.46624193151538e-07	5.4641343708045e-07	ENSDARG00000098242/ENSDARG00000111934/ENSDARG00000111165/ENSDARG00000105376/ENSDARG00000113205/ENSDARG00000101249/ENSDARG00000105353/ENSDARG00000105318/ENSDARG00000105382/ENSDARG00000061547/ENSDARG00000105352/ENSDARG00000105482/ENSDARG00000099920/ENSDARG00000038917/ENSDARG00000076169/ENSDARG00000070231/ENSDARG00000078759/ENSDARG00000079000	18	614	648	Saajida	0.0293159609120521	0.0277777777777778
R-DRE-73894	Danio rerio: DNA Repair	26/614	295/25024	2.22583535194587e-08	6.50493780884846e-07	5.49683334427062e-07	ENSDARG00000060510/ENSDARG00000073710/ENSDARG00000098242/ENSDARG00000100666/ENSDARG00000111934/ENSDARG00000111165/ENSDARG00000105376/ENSDARG00000113205/ENSDARG00000101249/ENSDARG00000105353/ENSDARG00000105318/ENSDARG00000105382/ENSDARG00000061547/ENSDARG00000105352/ENSDARG00000105482/ENSDARG00000099920/ENSDARG00000038917/ENSDARG00000052348/ENSDARG00000102832/ENSDARG00000076169/ENSDARG00000003749/…	26	614	648	Saajida	0.0423452768729642	0.0401234567901235
R-DRE-212300	Danio rerio: PRC2 methylates histones and DNA	13/614	73/25024	2.30529383056263e-08	6.50493780884846e-07	5.49683334427062e-07	ENSDARG00000111934/ENSDARG00000111165/ENSDARG00000105376/ENSDARG00000113205/ENSDARG00000101249/ENSDARG00000105353/ENSDARG00000105318/ENSDARG00000105382/ENSDARG00000061547/ENSDARG00000105352/ENSDARG00000105482/ENSDARG00000099920/ENSDARG00000036791	13	614	648	Saajida	0.0211726384364821	0.0200617283950617
R-DRE-68875	Danio rerio: Mitotic Prophase	16/614	119/25024	3.69535641299176e-08	9.99285963346522e-07	8.44421355775749e-07	ENSDARG00000044299/ENSDARG00000111934/ENSDARG00000111165/ENSDARG00000105376/ENSDARG00000113205/ENSDARG00000101249/ENSDARG00000105353/ENSDARG00000105318/ENSDARG00000105382/ENSDARG00000061547/ENSDARG00000105352/ENSDARG00000105482/ENSDARG00000099920/ENSDARG00000038882/ENSDARG00000017744/ENSDARG00000102483	16	614	648	Saajida	0.0260586319218241	0.0246913580246914
R-DRE-68886	Danio rerio: M Phase	29/614	378/25024	7.3937917352873e-08	1.91942833448058e-06	1.62196441856197e-06	ENSDARG00000098414/ENSDARG00000044299/ENSDARG00000088984/ENSDARG00000019743/ENSDARG00000098272/ENSDARG00000078722/ENSDARG00000111934/ENSDARG00000111165/ENSDARG00000105376/ENSDARG00000113205/ENSDARG00000101249/ENSDARG00000105353/ENSDARG00000105318/ENSDARG00000105382/ENSDARG00000061547/ENSDARG00000105352/ENSDARG00000105482/ENSDARG00000099920/ENSDARG00000038882/ENSDARG00000099194/ENSDARG00000019000/…	29	614	648	Saajida	0.0472312703583062	0.0447530864197531
R-DRE-69620	Danio rerio: Cell Cycle Checkpoints	24/614	312/25024	9.36784914626163e-07	2.338359267663e-05	1.97597141911025e-05	ENSDARG00000098242/ENSDARG00000078722/ENSDARG00000111934/ENSDARG00000111165/ENSDARG00000105376/ENSDARG00000113205/ENSDARG00000101249/ENSDARG00000105353/ENSDARG00000105318/ENSDARG00000105382/ENSDARG00000061547/ENSDARG00000105352/ENSDARG00000105482/ENSDARG00000099920/ENSDARG00000038917/ENSDARG00000099194/ENSDARG00000010280/ENSDARG00000038737/ENSDARG00000002750/ENSDARG00000027017/ENSDARG00000078759/…	24	614	648	Saajida	0.0390879478827362	0.037037037037037
R-DRE-5633007	Danio rerio: Regulation of TP53 Activity	16/614	168/25024	4.17886620641897e-06	0.000100447561776515	8.48806742122529e-05	ENSDARG00000016994/ENSDARG00000087205/ENSDARG00000073710/ENSDARG00000100666/ENSDARG00000038917/ENSDARG00000070019/ENSDARG00000038615/ENSDARG00000053196/ENSDARG00000045513/ENSDARG00000018325/ENSDARG00000025789/ENSDARG00000004377/ENSDARG00000038737/ENSDARG00000028676/ENSDARG00000002750/ENSDARG00000078759	16	614	648	Saajida	0.0260586319218241	0.0246913580246914
R-DRE-69481	Danio rerio: G2/M Checkpoints	16/614	188/25024	1.74561978843845e-05	0.000404609729534485	0.000341905229239261	ENSDARG00000098242/ENSDARG00000111934/ENSDARG00000111165/ENSDARG00000105376/ENSDARG00000113205/ENSDARG00000101249/ENSDARG00000105353/ENSDARG00000105318/ENSDARG00000105382/ENSDARG00000061547/ENSDARG00000105352/ENSDARG00000105482/ENSDARG00000099920/ENSDARG00000038917/ENSDARG00000078759/ENSDARG00000079000	16	614	648	Saajida	0.0260586319218241	0.0246913580246914
R-DRE-3700989	Danio rerio: Transcriptional Regulation by TP53	20/614	307/25024	8.02678911345608e-05	0.00179634004642517	0.00151795177063906	ENSDARG00000016994/ENSDARG00000087205/ENSDARG00000073710/ENSDARG00000036685/ENSDARG00000017525/ENSDARG00000100666/ENSDARG00000038917/ENSDARG00000070019/ENSDARG00000032129/ENSDARG00000038615/ENSDARG00000062052/ENSDARG00000053196/ENSDARG00000045513/ENSDARG00000018325/ENSDARG00000025789/ENSDARG00000004377/ENSDARG00000038737/ENSDARG00000028676/ENSDARG00000002750/ENSDARG00000078759	20	614	648	Saajida	0.0325732899022801	0.0308641975308642
R-DRE-2173793	Danio rerio: Transcriptional activity of SMAD2/SMAD3:SMAD4 heterotrimer	7/614	44/25024	9.01125929375612e-05	0.00194943576054924	0.00164732143580594	ENSDARG00000036685/ENSDARG00000017525/ENSDARG00000016496/ENSDARG00000042151/ENSDARG00000043250/ENSDARG00000035285/ENSDARG00000036096	7	614	648	Saajida	0.011400651465798	0.0108024691358025
R-DRE-68877	Danio rerio: Mitotic Prometaphase	15/614	196/25024	0.000106857081798641	0.00223710471249412	0.00189040881552094	ENSDARG00000098414/ENSDARG00000088984/ENSDARG00000019743/ENSDARG00000078722/ENSDARG00000038882/ENSDARG00000099194/ENSDARG00000019000/ENSDARG00000010280/ENSDARG00000029768/ENSDARG00000027017/ENSDARG00000020702/ENSDARG00000017744/ENSDARG00000102483/ENSDARG00000101670/ENSDARG00000055133	15	614	648	Saajida	0.0244299674267101	0.0231481481481481
R-DRE-674695	Danio rerio: RNA Polymerase II Pre-transcription Events	9/614	80/25024	0.000149638549107892	0.00303485682409443	0.00256452908175038	ENSDARG00000016994/ENSDARG00000036685/ENSDARG00000017525/ENSDARG00000070019/ENSDARG00000032129/ENSDARG00000008947/ENSDARG00000045513/ENSDARG00000018325/ENSDARG00000006524	9	614	648	Saajida	0.0146579804560261	0.0138888888888889
R-DRE-75153	Danio rerio: Apoptotic execution phase	9/614	82/25024	0.000181081431400125	0.00356126815086912	0.00300935967334817	ENSDARG00000044299/ENSDARG00000096992/ENSDARG00000075508/ENSDARG00000077456/ENSDARG00000026842/ENSDARG00000016016/ENSDARG00000058868/ENSDARG00000054290/ENSDARG00000021987	9	614	648	Saajida	0.0146579804560261	0.0138888888888889
R-DRE-5688426	Danio rerio: Deubiquitination	17/614	272/25024	0.000434515759659617	0.00829413905938503	0.00700875265580992	ENSDARG00000073710/ENSDARG00000059925/ENSDARG00000056623/ENSDARG00000017220/ENSDARG00000098242/ENSDARG00000105366/ENSDARG00000105444/ENSDARG00000105478/ENSDARG00000098595/ENSDARG00000003749/ENSDARG00000020469/ENSDARG00000063051/ENSDARG00000062226/ENSDARG00000011609/ENSDARG00000058868/ENSDARG00000060058/ENSDARG00000015653	17	614	648	Saajida	0.0276872964169381	0.0262345679012346
R-DRE-6804759	Danio rerio: Regulation of TP53 Activity through Association with Co-factors	4/614	18/25024	0.000835018862305189	0.0154836354753162	0.0130840549552182	ENSDARG00000087205/ENSDARG00000004377/ENSDARG00000038737/ENSDARG00000002750	4	614	648	Saajida	0.00651465798045603	0.00617283950617284
R-DRE-72172	Danio rerio: mRNA Splicing	13/614	194/25024	0.00105876772375928	0.019087229242216	0.0161291808210113	ENSDARG00000004735/ENSDARG00000079780/ENSDARG00000061490/ENSDARG00000032129/ENSDARG00000059303/ENSDARG00000037928/ENSDARG00000029612/ENSDARG00000100013/ENSDARG00000018272/ENSDARG00000015206/ENSDARG00000077126/ENSDARG00000045691/ENSDARG00000041530	13	614	648	Saajida	0.0211726384364821	0.0200617283950617
R-DRE-6804757	Danio rerio: Regulation of TP53 Degradation	5/614	36/25024	0.00175795309225664	0.0300239883388041	0.0253710127719033	ENSDARG00000087205/ENSDARG00000073710/ENSDARG00000053196/ENSDARG00000038737/ENSDARG00000002750	5	614	648	Saajida	0.00814332247557003	0.00771604938271605
R-DRE-6806003	Danio rerio: Regulation of TP53 Expression and Degradation	5/614	36/25024	0.00175795309225664	0.0300239883388041	0.0253710127719033	ENSDARG00000087205/ENSDARG00000073710/ENSDARG00000053196/ENSDARG00000038737/ENSDARG00000002750	5	614	648	Saajida	0.00814332247557003	0.00771604938271605
R-DRE-8939243	Danio rerio: RUNX1 interacts with co-factors whose precise effect on RUNX1 targets is not known	6/614	55/25024	0.00222598982498389	0.0362503817978595	0.0306324692509688	ENSDARG00000100666/ENSDARG00000077226/ENSDARG00000099441/ENSDARG00000008904/ENSDARG00000077038/ENSDARG00000017397	6	614	648	Saajida	0.00977198697068404	0.00925925925925926
R-DRE-72163	Danio rerio: mRNA Splicing - Major Pathway	12/614	186/25024	0.00223423000294974	0.0362503817978595	0.0306324692509688	ENSDARG00000004735/ENSDARG00000079780/ENSDARG00000061490/ENSDARG00000032129/ENSDARG00000059303/ENSDARG00000037928/ENSDARG00000029612/ENSDARG00000100013/ENSDARG00000018272/ENSDARG00000015206/ENSDARG00000077126/ENSDARG00000041530	12	614	648	Saajida	0.0195439739413681	0.0185185185185185
R-DRE-170834	Danio rerio: Signaling by TGF-beta Receptor Complex	7/614	75/25024	0.0024290287274329	0.0377398533256475	0.031891109533148	ENSDARG00000036685/ENSDARG00000017525/ENSDARG00000016496/ENSDARG00000042151/ENSDARG00000043250/ENSDARG00000035285/ENSDARG00000036096	7	614	648	Saajida	0.011400651465798	0.0108024691358025
R-DRE-111465	Danio rerio: Apoptotic cleavage of cellular proteins	6/614	56/25024	0.00244233257269214	0.0377398533256475	0.031891109533148	ENSDARG00000044299/ENSDARG00000026842/ENSDARG00000016016/ENSDARG00000058868/ENSDARG00000054290/ENSDARG00000021987	6	614	648	Saajida	0.00977198697068404	0.00925925925925926
R-DRE-109581	Danio rerio: Apoptosis	9/614	121/25024	0.00301363231074024	0.04454312197407	0.0376400398158956	ENSDARG00000044299/ENSDARG00000096992/ENSDARG00000075508/ENSDARG00000077456/ENSDARG00000026842/ENSDARG00000016016/ENSDARG00000058868/ENSDARG00000054290/ENSDARG00000021987	9	614	648	Saajida	0.0146579804560261	0.0138888888888889
R-DRE-5617833	Danio rerio: Cilium Assembly	12/614	193/25024	0.00302637419920702	0.04454312197407	0.0376400398158956	ENSDARG00000098414/ENSDARG00000078381/ENSDARG00000088984/ENSDARG00000019743/ENSDARG00000002952/ENSDARG00000010280/ENSDARG00000012763/ENSDARG00000075169/ENSDARG00000087369/ENSDARG00000020702/ENSDARG00000005092/ENSDARG00000067920	12	614	648	Saajida	0.0195439739413681	0.0185185185185185
R-DRE-72203	Danio rerio: Processing of Capped Intron-Containing Pre-mRNA	14/614	245/25024	0.00308850614612195	0.04454312197407	0.0376400398158956	ENSDARG00000004735/ENSDARG00000079780/ENSDARG00000061490/ENSDARG00000032129/ENSDARG00000043559/ENSDARG00000059303/ENSDARG00000037928/ENSDARG00000029612/ENSDARG00000100013/ENSDARG00000018272/ENSDARG00000015206/ENSDARG00000077126/ENSDARG00000045691/ENSDARG00000041530	14	614	648	Saajida	0.0228013029315961	0.0216049382716049
R-DRE-112382	Danio rerio: Formation of RNA Pol II elongation complex	6/614	59/25024	0.00318661213065064	0.0449589407128753	0.037991416935217	ENSDARG00000016994/ENSDARG00000036685/ENSDARG00000017525/ENSDARG00000032129/ENSDARG00000008947/ENSDARG00000006524	6	614	648	Saajida	0.00977198697068404	0.00925925925925926
R-DRE-5620912	Danio rerio: Anchoring of the basal body to the plasma membrane	8/614	101/25024	0.00344035461861054	0.0462625637630192	0.0390930106569345	ENSDARG00000098414/ENSDARG00000088984/ENSDARG00000019743/ENSDARG00000010280/ENSDARG00000087369/ENSDARG00000020702/ENSDARG00000005092/ENSDARG00000067920	8	614	648	Saajida	0.0130293159609121	0.0123456790123457
R-DRE-75955	Danio rerio: RNA Polymerase II Transcription Elongation	6/614	60/25024	0.00346871895238869	0.0462625637630192	0.0390930106569345	ENSDARG00000016994/ENSDARG00000036685/ENSDARG00000017525/ENSDARG00000032129/ENSDARG00000008947/ENSDARG00000006524	6	614	648	Saajida	0.00977198697068404	0.00925925925925926
R-DRE-2173795	Danio rerio: Downregulation of SMAD2/3:SMAD4 transcriptional activity	4/614	26/25024	0.00349285920552841	0.0462625637630192	0.0390930106569345	ENSDARG00000042151/ENSDARG00000043250/ENSDARG00000035285/ENSDARG00000036096	4	614	648	Saajida	0.00651465798045603	0.00617283950617284
R-DRE-5357801	Danio rerio: Programmed Cell Death	9/614	125/25024	0.00374427765198571	0.0486007239227745	0.041068813824938	ENSDARG00000044299/ENSDARG00000096992/ENSDARG00000075508/ENSDARG00000077456/ENSDARG00000026842/ENSDARG00000016016/ENSDARG00000058868/ENSDARG00000054290/ENSDARG00000021987	9	614	648	Saajida	0.0146579804560261	0.0138888888888889
R-DRE-2559586	Danio rerio: DNA Damage/Telomere Stress Induced Senescence	5/614	43/25024	0.00390037036508155	0.0492613600256533	0.0416270676723143	ENSDARG00000044299/ENSDARG00000096992/ENSDARG00000075508/ENSDARG00000077456/ENSDARG00000038917	5	614	648	Saajida	0.00814332247557003	0.00771604938271605
R-DRE-5663220	Danio rerio: RHO GTPases Activate Formins	9/614	126/25024	0.00394698108063786	0.0492613600256533	0.0416270676723143	ENSDARG00000075041/ENSDARG00000015707/ENSDARG00000078722/ENSDARG00000099194/ENSDARG00000010280/ENSDARG00000027017/ENSDARG00000009689/ENSDARG00000101670/ENSDARG00000055133	9	614	648	Saajida	0.0146579804560261	0.0138888888888889
R-DRE-397014	Danio rerio: Muscle contraction	19/141	226/25024	4.01983990249274e-17	5.50718066641505e-15	5.12000661264865e-15	ENSDARG00000008772/ENSDARG00000067997/ENSDARG00000011422/ENSDARG00000042552/ENSDARG00000010472/ENSDARG00000103837/ENSDARG00000053254/ENSDARG00000017441/ENSDARG00000014196/ENSDARG00000013755/ENSDARG00000070835/ENSDARG00000071331/ENSDARG00000018105/ENSDARG00000002589/ENSDARG00000068457/ENSDARG00000030270/ENSDARG00000020890/ENSDARG00000079111/ENSDARG00000037539	19	141	149	Abyad	0.134751773049645	0.12751677852349
R-DRE-390522	Danio rerio: Striated Muscle Contraction	10/141	54/25024	4.52216976164663e-13	3.09768628672794e-11	2.87990811136443e-11	ENSDARG00000067997/ENSDARG00000103837/ENSDARG00000017441/ENSDARG00000014196/ENSDARG00000013755/ENSDARG00000070835/ENSDARG00000068457/ENSDARG00000030270/ENSDARG00000020890/ENSDARG00000037539	10	141	149	Abyad	0.0709219858156028	0.0671140939597315
R-DRE-71288	Danio rerio: Creatine metabolism	3/141	12/25024	3.71176688862046e-05	0.00169504021247001	0.00157587295973009	ENSDARG00000040565/ENSDARG00000035327/ENSDARG00000039929	3	141	149	Abyad	0.0212765957446809	0.0201342281879195
R-DRE-5576891	Danio rerio: Cardiac conduction	6/141	146/25024	0.000182662392481952	0.00625618694250687	0.00581635512903059	ENSDARG00000008772/ENSDARG00000011422/ENSDARG00000042552/ENSDARG00000010472/ENSDARG00000071331/ENSDARG00000018105	6	141	149	Abyad	0.0425531914893617	0.0402684563758389
R-DRE-5578775	Danio rerio: Ion homeostasis	4/141	70/25024	0.000663796313832693	0.0181880189990158	0.0169093376786854	ENSDARG00000011422/ENSDARG00000010472/ENSDARG00000071331/ENSDARG00000018105	4	141	149	Abyad	0.0283687943262411	0.0268456375838926
R-DRE-445355	Danio rerio: Smooth Muscle Contraction	3/141	35/25024	0.00100431295168302	0.0229318123967622	0.0213196258164289	ENSDARG00000053254/ENSDARG00000002589/ENSDARG00000079111	3	141	149	Abyad	0.0212765957446809	0.0201342281879195
R-DRE-3322077	Danio rerio: Glycogen synthesis	2/141	13/25024	0.00236080135118175	0.0462042550159857	0.0429559343598484	ENSDARG00000059391/ENSDARG00000005578	2	141	149	Abyad	0.0141843971631206	0.0134228187919463
R-DRE-140837	Danio rerio: Intrinsic Pathway of Fibrin Clot Formation	3/106	19/25024	6.81358639951803e-05	0.00688172226351321	0.00595292285431575	ENSDARG00000091136/ENSDARG00000074712/ENSDARG00000087143	3	106	127	Gage	0.0283018867924528	0.0236220472440945
R-DRE-140875	Danio rerio: Common Pathway of Fibrin Clot Formation	3/106	25/25024	0.000158762746370881	0.00801751869172951	0.00693542523620166	ENSDARG00000091136/ENSDARG00000074712/ENSDARG00000087143	3	106	127	Gage	0.0283018867924528	0.0236220472440945
R-DRE-140877	Danio rerio: Formation of Fibrin Clot (Clotting Cascade)	3/106	36/25024	0.000476450196689348	0.0160404899552081	0.0138755671316547	ENSDARG00000091136/ENSDARG00000074712/ENSDARG00000087143	3	106	127	Gage	0.0283018867924528	0.0236220472440945
R-DRE-5694530	Danio rerio: Cargo concentration in the ER	3/106	40/25024	0.000651234656965578	0.0164436750883808	0.0142243359284587	ENSDARG00000091136/ENSDARG00000074712/ENSDARG00000087143	3	106	127	Gage	0.0283018867924528	0.0236220472440945
R-DRE-9018682	Danio rerio: Biosynthesis of maresins	1/11	13/25024	0.00570082989538667	0.0281703793264021	0.00889590926096908	ENSDARG00000098315	1	11	19	Roman	0.0909090909090909	0.0526315789473684
R-DRE-2142670	Danio rerio: Synthesis of epoxy (EET) and dihydroxyeicosatrienoic acids (DHET)	1/11	17/25024	0.00744897794131483	0.0281703793264021	0.00889590926096908	ENSDARG00000098315	1	11	19	Roman	0.0909090909090909	0.0526315789473684
R-DRE-156581	Danio rerio: Methylation	1/11	18/25024	0.00788557814296376	0.0281703793264021	0.00889590926096908	ENSDARG00000098315	1	11	19	Roman	0.0909090909090909	0.0526315789473684
R-DRE-211981	Danio rerio: Xenobiotics	1/11	23/25024	0.0100659614351084	0.0281703793264021	0.00889590926096908	ENSDARG00000098315	1	11	19	Roman	0.0909090909090909	0.0526315789473684
R-DRE-9018677	Danio rerio: Biosynthesis of DHA-derived SPMs	1/11	24/25024	0.0105015149899346	0.0281703793264021	0.00889590926096908	ENSDARG00000098315	1	11	19	Roman	0.0909090909090909	0.0526315789473684
R-DRE-9018678	Danio rerio: Biosynthesis of specialized proresolving mediators (SPMs)	1/11	25/25024	0.010936894323339	0.0281703793264021	0.00889590926096908	ENSDARG00000098315	1	11	19	Roman	0.0909090909090909	0.0526315789473684
R-DRE-975634	Danio rerio: Retinoid metabolism and transport	1/11	26/25024	0.011372099498044	0.0281703793264021	0.00889590926096908	ENSDARG00000103659	1	11	19	Roman	0.0909090909090909	0.0526315789473684
R-DRE-5423646	Danio rerio: Aflatoxin activation and detoxification	1/11	29/25024	0.0126766706968809	0.0281703793264021	0.00889590926096908	ENSDARG00000098315	1	11	19	Roman	0.0909090909090909	0.0526315789473684
R-DRE-6806667	Danio rerio: Metabolism of fat-soluble vitamins	1/11	29/25024	0.0126766706968809	0.0281703793264021	0.00889590926096908	ENSDARG00000103659	1	11	19	Roman	0.0909090909090909	0.0526315789473684
R-DRE-8939242	Danio rerio: RUNX1 regulates transcription of genes involved in differentiation of keratinocytes	4/108	17/25024	7.47761814540241e-07	5.22227427704576e-05	4.18588860448863e-05	ENSDARG00000095830/ENSDARG00000094559/ENSDARG00000040251/ENSDARG00000007836	4	108	113	Jachaela	0.037037037037037	0.0353982300884956
R-DRE-2162123	Danio rerio: Synthesis of Prostaglandins (PG) and Thromboxanes (TX)	4/108	18/25024	9.5821546367812e-07	5.22227427704576e-05	4.18588860448863e-05	ENSDARG00000071626/ENSDARG00000027088/ENSDARG00000060094/ENSDARG00000052148	4	108	113	Jachaela	0.037037037037037	0.0353982300884956
R-DRE-1679131	Danio rerio: Trafficking and processing of endosomal TLR	4/108	26/25024	4.55860468074384e-06	0.000165629303400359	0.000132759364386575	ENSDARG00000094559/ENSDARG00000013771/ENSDARG00000040251/ENSDARG00000007836	4	108	113	Jachaela	0.037037037037037	0.0353982300884956
R-DRE-2132295	Danio rerio: MHC class II antigen presentation	4/108	60/25024	0.000132833298878022	0.00361970739442609	0.00290135889654626	ENSDARG00000094559/ENSDARG00000013771/ENSDARG00000040251/ENSDARG00000007836	4	108	113	Jachaela	0.037037037037037	0.0353982300884956
R-DRE-168898	Danio rerio: Toll-like Receptor Cascades	5/108	129/25024	0.000245543373559317	0.00535284554359311	0.0042905473695628	ENSDARG00000094559/ENSDARG00000013771/ENSDARG00000040251/ENSDARG00000010169/ENSDARG00000007836	5	108	113	Jachaela	0.0462962962962963	0.0442477876106195
R-DRE-2142753	Danio rerio: Arachidonic acid metabolism	4/108	74/25024	0.000299249172959155	0.00543635997542466	0.00435748795712455	ENSDARG00000071626/ENSDARG00000027088/ENSDARG00000060094/ENSDARG00000052148	4	108	113	Jachaela	0.037037037037037	0.0353982300884956
R-DRE-1592389	Danio rerio: Activation of Matrix Metalloproteinases	3/108	41/25024	0.000739610945526598	0.0115167990089142	0.00923123435770039	ENSDARG00000094559/ENSDARG00000040251/ENSDARG00000007836	3	108	113	Jachaela	0.0277777777777778	0.0265486725663717
R-DRE-5668599	Danio rerio: RHO GTPases Activate NADPH Oxidases	2/108	13/25024	0.0013954591437802	0.0190131308340053	0.0152398827544417	ENSDARG00000018283/ENSDARG00000056374	2	108	113	Jachaela	0.0185185185185185	0.0176991150442478
R-DRE-1442490	Danio rerio: Collagen degradation	3/108	59/25024	0.00213214516906552	0.0258226470475713	0.0206980174306946	ENSDARG00000094559/ENSDARG00000040251/ENSDARG00000007836	3	108	113	Jachaela	0.0277777777777778	0.0265486725663717
R-DRE-1474228	Danio rerio: Degradation of the extracellular matrix	4/108	133/25024	0.00266763836858567	0.0290772582175839	0.0233067352202748	ENSDARG00000094559/ENSDARG00000013771/ENSDARG00000040251/ENSDARG00000007836	4	108	113	Jachaela	0.037037037037037	0.0353982300884956
R-DRE-193775	Danio rerio: Synthesis of bile acids and bile salts via 24-hydroxycholesterol	2/108	19/25024	0.00300802547383178	0.0298067978770603	0.0238914941940706	ENSDARG00000012137/ENSDARG00000060094	2	108	113	Jachaela	0.0185185185185185	0.0176991150442478
R-DRE-211859	Danio rerio: Biological oxidations	5/108	232/25024	0.00337327463568348	0.0306405779407916	0.0245598065580464	ENSDARG00000012137/ENSDARG00000060094/ENSDARG00000043684/ENSDARG00000052148/ENSDARG00000113274	5	108	113	Jachaela	0.0462962962962963	0.0442477876106195
R-DRE-6794362	Danio rerio: Protein-protein interactions at synapses	14/536	99/25024	2.59348592690423e-08	1.12816637820334e-05	1.02374444483062e-05	ENSDARG00000071374/ENSDARG00000077228/ENSDARG00000004597/ENSDARG00000076364/ENSDARG00000062693/ENSDARG00000102067/ENSDARG00000053205/ENSDARG00000104786/ENSDARG00000061454/ENSDARG00000041926/ENSDARG00000077053/ENSDARG00000099283/ENSDARG00000027828/ENSDARG00000043746	14	536	566	Munjid	0.0261194029850746	0.0247349823321555
R-DRE-112316	Danio rerio: Neuronal System	30/536	456/25024	6.65821082805901e-08	1.44816085510284e-05	1.31412055816954e-05	ENSDARG00000071374/ENSDARG00000077228/ENSDARG00000061445/ENSDARG00000004597/ENSDARG00000076364/ENSDARG00000061636/ENSDARG00000062693/ENSDARG00000102067/ENSDARG00000016667/ENSDARG00000053205/ENSDARG00000079586/ENSDARG00000104480/ENSDARG00000056877/ENSDARG00000056101/ENSDARG00000104786/ENSDARG00000061454/ENSDARG00000099841/ENSDARG00000041926/ENSDARG00000007151/ENSDARG00000077053/ENSDARG00000091306/…	30	536	566	Munjid	0.0559701492537313	0.0530035335689046
R-DRE-6794361	Danio rerio: Neurexins and neuroligins	9/536	47/25024	5.86169189137239e-07	8.49945324248997e-05	7.71275248864788e-05	ENSDARG00000071374/ENSDARG00000076364/ENSDARG00000062693/ENSDARG00000102067/ENSDARG00000104786/ENSDARG00000061454/ENSDARG00000041926/ENSDARG00000099283/ENSDARG00000043746	9	536	566	Munjid	0.0167910447761194	0.0159010600706714
R-DRE-399956	Danio rerio: CRMPs in Sema3A signaling	6/536	20/25024	2.81927480634179e-06	0.000269254527550155	0.000244332602132627	ENSDARG00000007172/ENSDARG00000060372/ENSDARG00000019328/ENSDARG00000032083/ENSDARG00000011370/ENSDARG00000105452	6	536	566	Munjid	0.0111940298507463	0.0106007067137809
R-DRE-399955	Danio rerio: SEMA3A-Plexin repulsion signaling by inhibiting Integrin adhesion	5/536	12/25024	3.09487962701327e-06	0.000269254527550155	0.000244332602132627	ENSDARG00000007172/ENSDARG00000060372/ENSDARG00000019328/ENSDARG00000011370/ENSDARG00000105452	5	536	566	Munjid	0.00932835820895522	0.0088339222614841
R-DRE-422475	Danio rerio: Axon guidance	22/536	337/25024	4.2787234405536e-06	0.000310207449440136	0.000281494963194316	ENSDARG00000007172/ENSDARG00000015025/ENSDARG00000060372/ENSDARG00000061099/ENSDARG00000006396/ENSDARG00000026784/ENSDARG00000063538/ENSDARG00000010042/ENSDARG00000099841/ENSDARG00000024865/ENSDARG00000077582/ENSDARG00000019328/ENSDARG00000032083/ENSDARG00000011370/ENSDARG00000039489/ENSDARG00000007149/ENSDARG00000104119/ENSDARG00000043313/ENSDARG00000105452/ENSDARG00000028740/ENSDARG00000027828/…	22	536	566	Munjid	0.041044776119403	0.03886925795053
R-DRE-983189	Danio rerio: Kinesins	8/536	51/25024	1.19137799140622e-05	0.00074035632323101	0.000671829694402005	ENSDARG00000103394/ENSDARG00000009796/ENSDARG00000053026/ENSDARG00000017162/ENSDARG00000013343/ENSDARG00000062024/ENSDARG00000087538/ENSDARG00000042368	8	536	566	Munjid	0.0149253731343284	0.0141342756183746
R-DRE-399954	Danio rerio: Sema3A PAK dependent Axon repulsion	5/536	16/25024	1.58975875069073e-05	0.000864431320688082	0.000784420436196082	ENSDARG00000007172/ENSDARG00000060372/ENSDARG00000019328/ENSDARG00000011370/ENSDARG00000105452	5	536	566	Munjid	0.00932835820895522	0.0088339222614841
R-DRE-445095	Danio rerio: Interaction between L1 and Ankyrins	5/536	17/25024	2.21254002523964e-05	0.00106939434553249	0.00097041229177177	ENSDARG00000015025/ENSDARG00000077582/ENSDARG00000007149/ENSDARG00000043313/ENSDARG00000068624	5	536	566	Munjid	0.00932835820895522	0.0088339222614841
R-DRE-397014	Danio rerio: Muscle contraction	16/536	226/25024	3.24819168598218e-05	0.00141296338340225	0.00128218092867718	ENSDARG00000004931/ENSDARG00000044902/ENSDARG00000044968/ENSDARG00000001431/ENSDARG00000000563/ENSDARG00000028213/ENSDARG00000023797/ENSDARG00000008487/ENSDARG00000029457/ENSDARG00000098856/ENSDARG00000056101/ENSDARG00000099203/ENSDARG00000007151/ENSDARG00000060723/ENSDARG00000103390/ENSDARG00000023445	16	536	566	Munjid	0.0298507462686567	0.0282685512367491
R-DRE-6811434	Danio rerio: COPI-dependent Golgi-to-ER retrograde traffic	10/536	96/25024	4.05427723704079e-05	0.00160328236192068	0.00145488417597158	ENSDARG00000103394/ENSDARG00000009796/ENSDARG00000053026/ENSDARG00000013669/ENSDARG00000017162/ENSDARG00000013343/ENSDARG00000062024/ENSDARG00000036998/ENSDARG00000087538/ENSDARG00000042368	10	536	566	Munjid	0.0186567164179104	0.0176678445229682
R-DRE-1266738	Danio rerio: Developmental Biology	24/536	459/25024	6.21699451951938e-05	0.00222059591958518	0.00201505981813538	ENSDARG00000007172/ENSDARG00000015025/ENSDARG00000060372/ENSDARG00000061099/ENSDARG00000006396/ENSDARG00000026784/ENSDARG00000063538/ENSDARG00000010042/ENSDARG00000099841/ENSDARG00000041926/ENSDARG00000024865/ENSDARG00000077582/ENSDARG00000019328/ENSDARG00000032083/ENSDARG00000011370/ENSDARG00000039489/ENSDARG00000007149/ENSDARG00000104119/ENSDARG00000043313/ENSDARG00000105452/ENSDARG00000000503/…	24	536	566	Munjid	0.0447761194029851	0.0424028268551237
R-DRE-264642	Danio rerio: Acetylcholine Neurotransmitter Release Cycle	5/536	21/25024	6.77785457812481e-05	0.00222059591958518	0.00201505981813538	ENSDARG00000053205/ENSDARG00000056877/ENSDARG00000077053/ENSDARG00000078902/ENSDARG00000015854	5	536	566	Munjid	0.00932835820895522	0.0088339222614841
R-DRE-373760	Danio rerio: L1CAM interactions	9/536	83/25024	7.14674548832013e-05	0.00222059591958518	0.00201505981813538	ENSDARG00000015025/ENSDARG00000061099/ENSDARG00000006396/ENSDARG00000010042/ENSDARG00000077582/ENSDARG00000007149/ENSDARG00000043313/ENSDARG00000028740/ENSDARG00000068624	9	536	566	Munjid	0.0167910447761194	0.0159010600706714
R-DRE-8856688	Danio rerio: Golgi-to-ER retrograde transport	11/536	137/25024	0.000183468716780181	0.00532059278662524	0.00482812412579423	ENSDARG00000098215/ENSDARG00000103394/ENSDARG00000009796/ENSDARG00000053026/ENSDARG00000013669/ENSDARG00000017162/ENSDARG00000013343/ENSDARG00000062024/ENSDARG00000036998/ENSDARG00000087538/ENSDARG00000042368	11	536	566	Munjid	0.0205223880597015	0.019434628975265
R-DRE-983231	Danio rerio: Factors involved in megakaryocyte development and platelet production	11/536	143/25024	0.000266840634434703	0.00687130008719041	0.00623529953465554	ENSDARG00000079939/ENSDARG00000103394/ENSDARG00000009796/ENSDARG00000036446/ENSDARG00000053026/ENSDARG00000017162/ENSDARG00000013343/ENSDARG00000062024/ENSDARG00000087538/ENSDARG00000042368/ENSDARG00000076213	11	536	566	Munjid	0.0205223880597015	0.019434628975265
R-DRE-194840	Danio rerio: Rho GTPase cycle	12/536	167/25024	0.000268533566625832	0.00687130008719041	0.00623529953465554	ENSDARG00000023868/ENSDARG00000075819/ENSDARG00000099650/ENSDARG00000100402/ENSDARG00000100007/ENSDARG00000022101/ENSDARG00000063538/ENSDARG00000026482/ENSDARG00000076779/ENSDARG00000104119/ENSDARG00000060309/ENSDARG00000079468	12	536	566	Munjid	0.0223880597014925	0.0212014134275618
R-DRE-5576891	Danio rerio: Cardiac conduction	11/536	146/25024	0.000319280107536058	0.00771593593212141	0.00700175674421181	ENSDARG00000004931/ENSDARG00000044902/ENSDARG00000023797/ENSDARG00000029457/ENSDARG00000098856/ENSDARG00000056101/ENSDARG00000099203/ENSDARG00000007151/ENSDARG00000060723/ENSDARG00000103390/ENSDARG00000023445	11	536	566	Munjid	0.0205223880597015	0.019434628975265
R-DRE-193648	Danio rerio: NRAGE signals death through JNK	7/536	67/25024	0.000569844736119243	0.0123941230105935	0.0112469355813008	ENSDARG00000023868/ENSDARG00000075819/ENSDARG00000099650/ENSDARG00000100402/ENSDARG00000022101/ENSDARG00000063538/ENSDARG00000104119	7	536	566	Munjid	0.0130597014925373	0.0123674911660777
R-DRE-204998	Danio rerio: Cell death signalling via NRAGE, NRIF and NADE	7/536	67/25024	0.000569844736119243	0.0123941230105935	0.0112469355813008	ENSDARG00000023868/ENSDARG00000075819/ENSDARG00000099650/ENSDARG00000100402/ENSDARG00000022101/ENSDARG00000063538/ENSDARG00000104119	7	536	566	Munjid	0.0130597014925373	0.0123674911660777
R-DRE-181429	Danio rerio: Serotonin Neurotransmitter Release Cycle	4/536	19/25024	0.000624646421910072	0.0129391044538515	0.011741474096054	ENSDARG00000053205/ENSDARG00000056877/ENSDARG00000077053/ENSDARG00000078902	4	536	566	Munjid	0.00746268656716418	0.00706713780918728
R-DRE-5578775	Danio rerio: Ion homeostasis	7/536	70/25024	0.000743468332247265	0.0145189218682834	0.0131750652162281	ENSDARG00000004931/ENSDARG00000044902/ENSDARG00000023797/ENSDARG00000098856/ENSDARG00000099203/ENSDARG00000060723/ENSDARG00000023445	7	536	566	Munjid	0.0130597014925373	0.0123674911660777
R-DRE-181430	Danio rerio: Norepinephrine Neurotransmitter Release Cycle	4/536	20/25024	0.00076766713326556	0.0145189218682834	0.0131750652162281	ENSDARG00000053205/ENSDARG00000056877/ENSDARG00000077053/ENSDARG00000078902	4	536	566	Munjid	0.00746268656716418	0.00706713780918728
R-DRE-112315	Danio rerio: Transmission across Chemical Synapses	15/536	275/25024	0.00093924979329763	0.0170239025035196	0.0154481873897637	ENSDARG00000061445/ENSDARG00000061636/ENSDARG00000016667/ENSDARG00000053205/ENSDARG00000079586/ENSDARG00000056877/ENSDARG00000099841/ENSDARG00000041926/ENSDARG00000077053/ENSDARG00000103390/ENSDARG00000078902/ENSDARG00000015537/ENSDARG00000027828/ENSDARG00000015854/ENSDARG00000052765	15	536	566	Munjid	0.0279850746268657	0.0265017667844523
R-DRE-6811442	Danio rerio: Intra-Golgi and retrograde Golgi-to-ER traffic	12/536	194/25024	0.00102401897044571	0.0178179300857553	0.0161687205859849	ENSDARG00000098215/ENSDARG00000103394/ENSDARG00000009796/ENSDARG00000053026/ENSDARG00000013669/ENSDARG00000017162/ENSDARG00000013343/ENSDARG00000062024/ENSDARG00000036998/ENSDARG00000087538/ENSDARG00000042368/ENSDARG00000078459	12	536	566	Munjid	0.0223880597014925	0.0212014134275618
R-DRE-373755	Danio rerio: Semaphorin interactions	6/536	57/25024	0.00135089795904453	0.0226015620070912	0.0205095843984494	ENSDARG00000007172/ENSDARG00000060372/ENSDARG00000019328/ENSDARG00000032083/ENSDARG00000011370/ENSDARG00000105452	6	536	566	Munjid	0.0111940298507463	0.0106007067137809
R-DRE-388844	Danio rerio: Receptor-type tyrosine-protein phosphatases	4/536	24/25024	0.00157332618760481	0.0251395732420418	0.0228126798929599	ENSDARG00000077228/ENSDARG00000004597/ENSDARG00000053205/ENSDARG00000077053	4	536	566	Munjid	0.00746268656716418	0.00706713780918728
R-DRE-112310	Danio rerio: Neurotransmitter release cycle	6/536	59/25024	0.00161817942707396	0.0251395732420418	0.0228126798929599	ENSDARG00000053205/ENSDARG00000056877/ENSDARG00000077053/ENSDARG00000078902/ENSDARG00000015537/ENSDARG00000015854	6	536	566	Munjid	0.0111940298507463	0.0106007067137809
R-DRE-212676	Danio rerio: Dopamine Neurotransmitter Release Cycle	4/536	25/25024	0.00184160214741641	0.0276240322112462	0.0250671798650147	ENSDARG00000053205/ENSDARG00000056877/ENSDARG00000077053/ENSDARG00000078902	4	536	566	Munjid	0.00746268656716418	0.00706713780918728
R-DRE-166665	Danio rerio: Terminal pathway of complement	3/35	10/25024	2.98749297204063e-07	2.41986930735291e-05	1.60381201656918e-05	ENSDARG00000057121/ENSDARG00000010434/ENSDARG00000057113	3	35	69	Farajallah	0.0857142857142857	0.0434782608695652
R-DRE-1474228	Danio rerio: Degradation of the extracellular matrix	4/35	133/25024	3.51389543866763e-05	0.0010519576420676	0.000697203895327452	ENSDARG00000006526/ENSDARG00000042816/ENSDARG00000074656/ENSDARG00000075261	4	35	69	Farajallah	0.114285714285714	0.0579710144927536
R-DRE-977606	Danio rerio: Regulation of Complement cascade	3/35	47/25024	3.89613941506517e-05	0.0010519576420676	0.000697203895327452	ENSDARG00000057121/ENSDARG00000010434/ENSDARG00000057113	3	35	69	Farajallah	0.0857142857142857	0.0434782608695652
R-DRE-166658	Danio rerio: Complement cascade	3/35	60/25024	8.12060388622324e-05	0.00164442228696021	0.00108987052157207	ENSDARG00000057121/ENSDARG00000010434/ENSDARG00000057113	3	35	69	Farajallah	0.0857142857142857	0.0434782608695652
R-DRE-1474244	Danio rerio: Extracellular matrix organization	4/35	334/25024	0.0011774162566466	0.0190741433576749	0.0126417324397845	ENSDARG00000006526/ENSDARG00000042816/ENSDARG00000074656/ENSDARG00000075261	4	35	69	Farajallah	0.114285714285714	0.0579710144927536
R-DRE-1592389	Danio rerio: Activation of Matrix Metalloproteinases	2/35	41/25024	0.00150587546261317	0.0203293187452778	0.0134736225602231	ENSDARG00000042816/ENSDARG00000075261	2	35	69	Farajallah	0.0571428571428571	0.0289855072463768
R-DRE-1237044	Danio rerio: Erythrocytes take up carbon dioxide and release oxygen	3/74	12/25024	5.3575719300338e-06	0.000176799873691115	0.000152267833800961	ENSDARG00000011166/ENSDARG00000012881/ENSDARG00000023713	3	74	76	Aracely	0.0405405405405405	0.0394736842105263
R-DRE-1247673	Danio rerio: Erythrocytes take up oxygen and release carbon dioxide	3/74	12/25024	5.3575719300338e-06	0.000176799873691115	0.000152267833800961	ENSDARG00000011166/ENSDARG00000012881/ENSDARG00000023713	3	74	76	Aracely	0.0405405405405405	0.0394736842105263
R-DRE-1480926	Danio rerio: O2/CO2 exchange in erythrocytes	3/74	12/25024	5.3575719300338e-06	0.000176799873691115	0.000152267833800961	ENSDARG00000011166/ENSDARG00000012881/ENSDARG00000023713	3	74	76	Aracely	0.0405405405405405	0.0394736842105263
R-DRE-70171	Danio rerio: Glycolysis	4/74	70/25024	5.57242142846361e-05	0.00137917430354474	0.00118780562027777	ENSDARG00000014179/ENSDARG00000099860/ENSDARG00000103826/ENSDARG00000057571	4	74	76	Aracely	0.0540540540540541	0.0526315789473684
R-DRE-70326	Danio rerio: Glucose metabolism	4/74	91/25024	0.000154999743554892	0.00306899492238687	0.0026431535216729	ENSDARG00000014179/ENSDARG00000099860/ENSDARG00000103826/ENSDARG00000057571	4	74	76	Aracely	0.0540540540540541	0.0526315789473684
R-DRE-71387	Danio rerio: Metabolism of carbohydrates	6/74	295/25024	0.000241287253044329	0.00398123967523143	0.00342881885905099	ENSDARG00000062483/ENSDARG00000014179/ENSDARG00000099860/ENSDARG00000103826/ENSDARG00000055518/ENSDARG00000057571	6	74	76	Aracely	0.0810810810810811	0.0789473684210526
R-DRE-3000178	Danio rerio: ECM proteoglycans	9/87	61/25024	7.2583862031416e-13	8.49231185767568e-11	5.88311302780951e-11	ENSDARG00000024829/ENSDARG00000012593/ENSDARG00000015947/ENSDARG00000074908/ENSDARG00000035809/ENSDARG00000077139/ENSDARG00000022689/ENSDARG00000061436/ENSDARG00000012066	9	87	96	Auna	0.103448275862069	0.09375
R-DRE-8948216	Danio rerio: Collagen chain trimerization	6/87	49/25024	1.83857891518033e-08	8.99469020300722e-07	6.23113941188984e-07	ENSDARG00000012593/ENSDARG00000074908/ENSDARG00000035809/ENSDARG00000098567/ENSDARG00000077139/ENSDARG00000061436	6	87	96	Auna	0.0689655172413793	0.0625
R-DRE-1474244	Danio rerio: Extracellular matrix organization	11/87	334/25024	2.3063308212839e-08	8.99469020300722e-07	6.23113941188984e-07	ENSDARG00000068114/ENSDARG00000024829/ENSDARG00000012593/ENSDARG00000015947/ENSDARG00000074908/ENSDARG00000035809/ENSDARG00000098567/ENSDARG00000077139/ENSDARG00000022689/ENSDARG00000061436/ENSDARG00000012066	11	87	96	Auna	0.126436781609195	0.114583333333333
R-DRE-216083	Danio rerio: Integrin cell surface interactions	7/87	95/25024	4.14270800565611e-08	1.21174209165441e-06	8.39443464304001e-07	ENSDARG00000068114/ENSDARG00000012593/ENSDARG00000074908/ENSDARG00000035809/ENSDARG00000077139/ENSDARG00000022689/ENSDARG00000061436	7	87	96	Auna	0.0804597701149425	0.0729166666666667
R-DRE-1442490	Danio rerio: Collagen degradation	6/87	59/25024	5.76193149906554e-08	1.34829197078134e-06	9.34039421953782e-07	ENSDARG00000012593/ENSDARG00000074908/ENSDARG00000035809/ENSDARG00000098567/ENSDARG00000077139/ENSDARG00000061436	6	87	96	Auna	0.0689655172413793	0.0625
R-DRE-1650814	Danio rerio: Collagen biosynthesis and modifying enzymes	6/87	77/25024	2.88422731254433e-07	5.62424325946144e-06	3.89623689589321e-06	ENSDARG00000012593/ENSDARG00000074908/ENSDARG00000035809/ENSDARG00000098567/ENSDARG00000077139/ENSDARG00000061436	6	87	96	Auna	0.0689655172413793	0.0625
R-DRE-1474228	Danio rerio: Degradation of the extracellular matrix	7/87	133/25024	4.19315992174024e-07	7.00856729776583e-06	4.85523780412027e-06	ENSDARG00000012593/ENSDARG00000074908/ENSDARG00000035809/ENSDARG00000098567/ENSDARG00000077139/ENSDARG00000061436/ENSDARG00000012066	7	87	96	Auna	0.0804597701149425	0.0729166666666667
R-DRE-2022090	Danio rerio: Assembly of collagen fibrils and other multimeric structures	6/87	87/25024	5.97500067380064e-07	8.73843848543344e-06	6.05361910371907e-06	ENSDARG00000012593/ENSDARG00000074908/ENSDARG00000035809/ENSDARG00000098567/ENSDARG00000077139/ENSDARG00000061436	6	87	96	Auna	0.0689655172413793	0.0625
R-DRE-419037	Danio rerio: NCAM1 interactions	4/87	23/25024	1.14727963714021e-06	1.49146352828227e-05	1.0332225971906e-05	ENSDARG00000012593/ENSDARG00000074908/ENSDARG00000077139/ENSDARG00000061436	4	87	96	Auna	0.0459770114942529	0.0416666666666667
R-DRE-1474290	Danio rerio: Collagen formation	6/87	120/25024	3.9441233936731e-06	4.61462437059752e-05	3.19681580329293e-05	ENSDARG00000012593/ENSDARG00000074908/ENSDARG00000035809/ENSDARG00000098567/ENSDARG00000077139/ENSDARG00000061436	6	87	96	Auna	0.0689655172413793	0.0625
R-DRE-186797	Danio rerio: Signaling by PDGF	5/87	70/25024	4.58123578121512e-06	4.87276896729244e-05	3.37564741773746e-05	ENSDARG00000077588/ENSDARG00000012593/ENSDARG00000074908/ENSDARG00000077139/ENSDARG00000061436	5	87	96	Auna	0.0574712643678161	0.0520833333333333
R-DRE-8874081	Danio rerio: MET activates PTK2 signaling	4/87	40/25024	1.13188287464609e-05	0.000110358580277994	7.64517380243413e-05	ENSDARG00000012593/ENSDARG00000035809/ENSDARG00000098567/ENSDARG00000022689	4	87	96	Auna	0.0459770114942529	0.0416666666666667
R-DRE-375165	Danio rerio: NCAM signaling for neurite out-growth	4/87	46/25024	1.98920519867349e-05	0.000179028467880614	0.000124023320079238	ENSDARG00000012593/ENSDARG00000074908/ENSDARG00000077139/ENSDARG00000061436	4	87	96	Auna	0.0459770114942529	0.0416666666666667
R-DRE-8875878	Danio rerio: MET promotes cell motility	4/87	53/25024	3.50394852726121e-05	0.000292829984063973	0.00020286017789407	ENSDARG00000012593/ENSDARG00000035809/ENSDARG00000098567/ENSDARG00000022689	4	87	96	Auna	0.0459770114942529	0.0416666666666667
R-DRE-9006934	Danio rerio: Signaling by Receptor Tyrosine Kinases	8/87	474/25024	0.000246702294094043	0.00192427789393354	0.00133305801019237	ENSDARG00000077588/ENSDARG00000012593/ENSDARG00000074908/ENSDARG00000035809/ENSDARG00000098567/ENSDARG00000077139/ENSDARG00000022689/ENSDARG00000061436	8	87	96	Auna	0.0919540229885057	0.0833333333333333
R-DRE-3000171	Danio rerio: Non-integrin membrane-ECM interactions	3/87	38/25024	0.000313562392430362	0.00229292499464703	0.00158844106691697	ENSDARG00000012593/ENSDARG00000035809/ENSDARG00000098567	3	87	96	Auna	0.0344827586206897	0.03125
R-DRE-6806834	Danio rerio: Signaling by MET	4/87	97/25024	0.000369097464001561	0.00254025901695192	0.0017597835744966	ENSDARG00000012593/ENSDARG00000035809/ENSDARG00000098567/ENSDARG00000022689	4	87	96	Auna	0.0459770114942529	0.0416666666666667
R-DRE-4085001	Danio rerio: Sialic acid metabolism	3/87	41/25024	0.000393256893790554	0.0025561698096386	0.00177080589601595	ENSDARG00000101164/ENSDARG00000043814/ENSDARG00000010047	3	87	96	Auna	0.0344827586206897	0.03125
R-DRE-446219	Danio rerio: Synthesis of substrates in N-glycan biosythesis	3/87	72/25024	0.00203594828054789	0.0125371552012686	0.00868520873142314	ENSDARG00000101164/ENSDARG00000043814/ENSDARG00000010047	3	87	96	Auna	0.0344827586206897	0.03125
R-DRE-446193	Danio rerio: Biosynthesis of the N-glycan precursor (dolichol lipid-linked oligosaccharide, LLO) and transfer to a nascent protein	3/87	84/25024	0.00315680995244886	0.0184673382218258	0.0127933877020296	ENSDARG00000101164/ENSDARG00000043814/ENSDARG00000010047	3	87	96	Auna	0.0344827586206897	0.03125
R-DRE-156584	Danio rerio: Cytosolic sulfonation of small molecules	2/87	25/25024	0.00340298057935326	0.0189594632278253	0.0131343110080301	ENSDARG00000003181/ENSDARG00000071021	2	87	96	Auna	0.0229885057471264	0.0208333333333333
R-DRE-202733	Danio rerio: Cell surface interactions at the vascular wall	3/87	102/25024	0.00543927541702699	0.0289270556269163	0.0200394357469415	ENSDARG00000068114/ENSDARG00000035809/ENSDARG00000022689	3	87	96	Auna	0.0344827586206897	0.03125
R-DRE-3299685	Danio rerio: Detoxification of Reactive Oxygen Species	2/87	34/25024	0.006235920023218	0.0314864691766257	0.0218124887683327	ENSDARG00000104702/ENSDARG00000042644	2	87	96	Auna	0.0229885057471264	0.0208333333333333
R-DRE-422475	Danio rerio: Axon guidance	5/87	337/25024	0.00645876290802578	0.0314864691766257	0.0218124887683327	ENSDARG00000012593/ENSDARG00000074908/ENSDARG00000077139/ENSDARG00000022689/ENSDARG00000061436	5	87	96	Auna	0.0574712643678161	0.0520833333333333
R-DRE-8957322	Danio rerio: Metabolism of steroids	9/178	123/25024	2.49856778886281e-07	5.82166294805035e-05	4.83933129632376e-05	ENSDARG00000099336/ENSDARG00000055876/ENSDARG00000042641/ENSDARG00000103025/ENSDARG00000006215/ENSDARG00000006137/ENSDARG00000033802/ENSDARG00000043587/ENSDARG00000012194	9	178	181	Steve	0.050561797752809	0.0497237569060773
R-DRE-211859	Danio rerio: Biological oxidations	11/178	232/25024	9.17910921320105e-07	0.000106936622333792	8.88924260646839e-05	ENSDARG00000042641/ENSDARG00000022631/ENSDARG00000024278/ENSDARG00000033802/ENSDARG00000101861/ENSDARG00000004964/ENSDARG00000029832/ENSDARG00000100531/ENSDARG00000058394/ENSDARG00000044142/ENSDARG00000103298	11	178	181	Steve	0.0617977528089888	0.0607734806629834
R-DRE-211945	Danio rerio: Phase I - Functionalization of compounds	8/178	118/25024	2.10454970831728e-06	0.000163453360679309	0.00013587268292294	ENSDARG00000042641/ENSDARG00000022631/ENSDARG00000024278/ENSDARG00000033802/ENSDARG00000101861/ENSDARG00000004964/ENSDARG00000044142/ENSDARG00000103298	8	178	181	Steve	0.0449438202247191	0.0441988950276243
R-DRE-1428517	Danio rerio: The citric acid (TCA) cycle and respiratory electron transport	8/178	157/25024	1.73731071788697e-05	0.00101198349316916	0.000841224137082112	ENSDARG00000044914/ENSDARG00000005359/ENSDARG00000070723/ENSDARG00000007526/ENSDARG00000010149/ENSDARG00000044753/ENSDARG00000045514/ENSDARG00000056008	8	178	181	Steve	0.0449438202247191	0.0441988950276243
R-DRE-191273	Danio rerio: Cholesterol biosynthesis	4/178	24/25024	2.35301580964507e-05	0.0010965053672946	0.00091148401889409	ENSDARG00000099336/ENSDARG00000055876/ENSDARG00000042641/ENSDARG00000103025	4	178	181	Steve	0.0224719101123595	0.0220994475138122
R-DRE-425393	Danio rerio: Transport of inorganic cations/anions and amino acids/oligopeptides	7/178	140/25024	6.64075249428035e-05	0.00257882555194554	0.00214368150692559	ENSDARG00000055226/ENSDARG00000020114/ENSDARG00000029832/ENSDARG00000037393/ENSDARG00000055190/ENSDARG00000025074/ENSDARG00000058593	7	178	181	Steve	0.0393258426966292	0.0386740331491713
R-DRE-77289	Danio rerio: Mitochondrial Fatty Acid Beta-Oxidation	4/178	35/25024	0.000109078256748777	0.00363074768892358	0.0030181051491391	ENSDARG00000061201/ENSDARG00000038910/ENSDARG00000038900/ENSDARG00000038881	4	178	181	Steve	0.0224719101123595	0.0220994475138122
R-DRE-70263	Danio rerio: Gluconeogenesis	4/178	38/25024	0.000151238391798399	0.00436526874123852	0.00362868510678964	ENSDARG00000025074/ENSDARG00000035741/ENSDARG00000113061/ENSDARG00000012366	4	178	181	Steve	0.0224719101123595	0.0220994475138122
R-DRE-425407	Danio rerio: SLC-mediated transmembrane transport	9/178	276/25024	0.000168615530777454	0.00436526874123852	0.00362868510678964	ENSDARG00000055226/ENSDARG00000020114/ENSDARG00000029832/ENSDARG00000071087/ENSDARG00000037393/ENSDARG00000055190/ENSDARG00000025074/ENSDARG00000058593/ENSDARG00000054447	9	178	181	Steve	0.050561797752809	0.0497237569060773
R-DRE-211897	Danio rerio: Cytochrome P450 - arranged by substrate type	5/178	81/25024	0.000284923938475286	0.00663872776647416	0.00551852680836343	ENSDARG00000042641/ENSDARG00000022631/ENSDARG00000033802/ENSDARG00000101861/ENSDARG00000004964	5	178	181	Steve	0.0280898876404494	0.0276243093922652
R-DRE-163210	Danio rerio: Formation of ATP by chemiosmotic coupling	3/178	21/25024	0.00042829006829859	0.00831596549279762	0.00691275197955619	ENSDARG00000010149/ENSDARG00000045514/ENSDARG00000056008	3	178	181	Steve	0.0168539325842697	0.0165745856353591
R-DRE-8949613	Danio rerio: Cristae formation	3/178	21/25024	0.00042829006829859	0.00831596549279762	0.00691275197955619	ENSDARG00000010149/ENSDARG00000045514/ENSDARG00000056008	3	178	181	Steve	0.0168539325842697	0.0165745856353591
R-DRE-163200	Danio rerio: Respiratory electron transport, ATP synthesis by chemiosmotic coupling, and heat production by uncoupling proteins.	5/178	97/25024	0.000654087433891294	0.0112667903839681	0.00936566266388132	ENSDARG00000070723/ENSDARG00000007526/ENSDARG00000010149/ENSDARG00000045514/ENSDARG00000056008	5	178	181	Steve	0.0280898876404494	0.0276243093922652
R-DRE-8978868	Danio rerio: Fatty acid metabolism	7/178	207/25024	0.000724853693873333	0.0112667903839681	0.00936566266388132	ENSDARG00000022631/ENSDARG00000004964/ENSDARG00000012194/ENSDARG00000061201/ENSDARG00000038910/ENSDARG00000038900/ENSDARG00000038881	7	178	181	Steve	0.0393258426966292	0.0386740331491713
R-DRE-71403	Danio rerio: Citric acid cycle (TCA cycle)	3/178	25/25024	0.000725329853045156	0.0112667903839681	0.00936566266388132	ENSDARG00000044914/ENSDARG00000005359/ENSDARG00000044753	3	178	181	Steve	0.0168539325842697	0.0165745856353591
R-DRE-1592230	Danio rerio: Mitochondrial biogenesis	3/178	31/25024	0.00137385879059873	0.0200068186380939	0.0166309222019846	ENSDARG00000010149/ENSDARG00000045514/ENSDARG00000056008	3	178	181	Steve	0.0168539325842697	0.0165745856353591
R-DRE-196854	Danio rerio: Metabolism of vitamins and cofactors	6/178	172/25024	0.0014810106163022	0.0202985572704949	0.0168734336470344	ENSDARG00000025375/ENSDARG00000104256/ENSDARG00000006215/ENSDARG00000071017/ENSDARG00000098589/ENSDARG00000038910	6	178	181	Steve	0.0337078651685393	0.0331491712707182
R-DRE-196071	Danio rerio: Metabolism of steroid hormones	3/178	34/25024	0.00180059725877337	0.0233077311830108	0.0193748476967426	ENSDARG00000006215/ENSDARG00000006137/ENSDARG00000043587	3	178	181	Steve	0.0168539325842697	0.0165745856353591
R-DRE-71384	Danio rerio: Ethanol oxidation	2/178	11/25024	0.00265295301118787	0.0325335816635144	0.0270439531334387	ENSDARG00000024278/ENSDARG00000044142	2	178	181	Steve	0.0112359550561798	0.0110497237569061
R-DRE-196108	Danio rerio: Pregnenolone biosynthesis	2/178	12/25024	0.00316869076423871	0.036915247403381	0.0306862684536801	ENSDARG00000006215/ENSDARG00000006137	2	178	181	Steve	0.0112359550561798	0.0110497237569061
R-DRE-428643	Danio rerio: Organic anion transporters	2/178	13/25024	0.00372735480192698	0.0413558889928089	0.0343776081982238	ENSDARG00000055190/ENSDARG00000025074	2	178	181	Steve	0.0112359550561798	0.0110497237569061
R-DRE-70326	Danio rerio: Glucose metabolism	4/178	91/25024	0.00408948064056853	0.043311317693294	0.0360030831514167	ENSDARG00000025074/ENSDARG00000035741/ENSDARG00000113061/ENSDARG00000012366	4	178	181	Steve	0.0224719101123595	0.0220994475138122
R-DRE-6811434	Danio rerio: COPI-dependent Golgi-to-ER retrograde traffic	4/178	96/25024	0.00494577003792523	0.048459718687964	0.0402827568944449	ENSDARG00000004261/ENSDARG00000031164/ENSDARG00000037361/ENSDARG00000028816	4	178	181	Steve	0.0224719101123595	0.0220994475138122
R-DRE-71387	Danio rerio: Metabolism of carbohydrates	7/178	295/25024	0.00531568114874654	0.048459718687964	0.0402827568944449	ENSDARG00000006215/ENSDARG00000029832/ENSDARG00000025074/ENSDARG00000035741/ENSDARG00000113061/ENSDARG00000011934/ENSDARG00000012366	7	178	181	Steve	0.0393258426966292	0.0386740331491713
R-DRE-211935	Danio rerio: Fatty acids	2/178	16/25024	0.00565463987521875	0.048459718687964	0.0402827568944449	ENSDARG00000022631/ENSDARG00000004964	2	178	181	Steve	0.0112359550561798	0.0110497237569061
R-DRE-432047	Danio rerio: Passive transport by Aquaporins	2/178	16/25024	0.00565463987521875	0.048459718687964	0.0402827568944449	ENSDARG00000071592/ENSDARG00000003808	2	178	181	Steve	0.0112359550561798	0.0110497237569061
R-DRE-6807878	Danio rerio: COPI-mediated anterograde transport	4/178	100/25024	0.00571169080581877	0.048459718687964	0.0402827568944449	ENSDARG00000004261/ENSDARG00000031164/ENSDARG00000037361/ENSDARG00000028816	4	178	181	Steve	0.0224719101123595	0.0220994475138122
R-DRE-199977	Danio rerio: ER to Golgi Anterograde Transport	5/178	160/25024	0.00582348550756649	0.048459718687964	0.0402827568944449	ENSDARG00000039757/ENSDARG00000004261/ENSDARG00000031164/ENSDARG00000037361/ENSDARG00000028816	5	178	181	Steve	0.0280898876404494	0.0276243093922652
R-DRE-8963743	Danio rerio: Digestion and absorption	5/82	16/25024	1.4174818173766e-09	1.40330699920283e-07	9.84776841545845e-08	ENSDARG00000009443/ENSDARG00000013856/ENSDARG00000013871/ENSDARG00000060671/ENSDARG00000104569	5	82	87	John	0.0609756097560976	0.0574712643678161
R-DRE-8935690	Danio rerio: Digestion	4/82	12/25024	5.195467526094e-08	2.57175642541653e-06	1.8047413511695e-06	ENSDARG00000009443/ENSDARG00000013856/ENSDARG00000060671/ENSDARG00000104569	4	82	87	John	0.0487804878048781	0.0459770114942529
R-DRE-196741	Danio rerio: Cobalamin (Cbl, vitamin B12) transport and metabolism	4/82	16/25024	1.89127995517866e-07	6.24122385208959e-06	4.37980621199269e-06	ENSDARG00000056744/ENSDARG00000056765/ENSDARG00000042993/ENSDARG00000111667	4	82	87	John	0.0487804878048781	0.0459770114942529
R-DRE-196854	Danio rerio: Metabolism of vitamins and cofactors	6/82	172/25024	2.1960530515577e-05	0.000543523130260532	0.000381419740533707	ENSDARG00000056744/ENSDARG00000056765/ENSDARG00000042993/ENSDARG00000096445/ENSDARG00000037191/ENSDARG00000111667	6	82	87	John	0.0731707317073171	0.0689655172413793
R-DRE-1592389	Danio rerio: Activation of Matrix Metalloproteinases	3/82	41/25024	0.000330441290768478	0.00654273755721587	0.00459139477699359	ENSDARG00000090428/ENSDARG00000093844/ENSDARG00000042993	3	82	87	John	0.0365853658536585	0.0344827586206897
R-DRE-196849	Danio rerio: Metabolism of water-soluble vitamins and cofactors	4/82	123/25024	0.000723138823898377	0.0119317905943232	0.00837318638198121	ENSDARG00000056744/ENSDARG00000056765/ENSDARG00000042993/ENSDARG00000111667	4	82	87	John	0.0487804878048781	0.0459770114942529
R-DRE-1300644	Danio rerio: Interaction With The Zona Pellucida	2/82	23/25024	0.00256631296635988	0.031772543034081	0.0222965214274252	ENSDARG00000099185/ENSDARG00000100635	2	82	87	John	0.024390243902439	0.0229885057471264
R-DRE-1187000	Danio rerio: Fertilization	2/82	26/25024	0.00327572219823684	0.031772543034081	0.0222965214274252	ENSDARG00000099185/ENSDARG00000100635	2	82	87	John	0.024390243902439	0.0229885057471264
R-DRE-1482788	Danio rerio: Acyl chain remodelling of PC	2/82	26/25024	0.00327572219823684	0.031772543034081	0.0222965214274252	ENSDARG00000009153/ENSDARG00000096445	2	82	87	John	0.024390243902439	0.0229885057471264
R-DRE-975634	Danio rerio: Retinoid metabolism and transport	2/82	26/25024	0.00327572219823684	0.031772543034081	0.0222965214274252	ENSDARG00000096445/ENSDARG00000037191	2	82	87	John	0.024390243902439	0.0229885057471264
R-DRE-1474165	Danio rerio: Reproduction	2/82	27/25024	0.00353028255934233	0.031772543034081	0.0222965214274252	ENSDARG00000099185/ENSDARG00000100635	2	82	87	John	0.024390243902439	0.0229885057471264
R-DRE-6806667	Danio rerio: Metabolism of fat-soluble vitamins	2/82	29/25024	0.00406617765972533	0.033545965692734	0.0235410285563046	ENSDARG00000096445/ENSDARG00000037191	2	82	87	John	0.024390243902439	0.0229885057471264
R-DRE-198933	Danio rerio: Immunoregulatory interactions between a Lymphoid and a non-Lymphoid cell	3/64	48/25024	0.000254181941378716	0.00355854717930203	0.00321071925952062	ENSDARG00000101532/ENSDARG00000091388/ENSDARG00000089371	3	64	74	Asialene	0.046875	0.0405405405405405
R-DRE-2172127	Danio rerio: DAP12 interactions	2/64	38/25024	0.00426591769676753	0.0298614238773727	0.0269426380848475	ENSDARG00000091388/ENSDARG00000089371	2	64	74	Asialene	0.03125	0.027027027027027
R-DRE-2129379	Danio rerio: Molecules associated with elastic fibres	7/135	58/25024	2.71857371429341e-08	4.05067483429718e-06	3.863236330838e-06	ENSDARG00000090783/ENSDARG00000094845/ENSDARG00000094408/ENSDARG00000096586/ENSDARG00000038681/ENSDARG00000092806/ENSDARG00000093877	7	135	141	Anna	0.0518518518518519	0.049645390070922
R-DRE-1566948	Danio rerio: Elastic fibre formation	7/135	69/25024	9.28613692194722e-08	6.91817200685068e-06	6.59804465506777e-06	ENSDARG00000090783/ENSDARG00000094845/ENSDARG00000094408/ENSDARG00000096586/ENSDARG00000038681/ENSDARG00000092806/ENSDARG00000093877	7	135	141	Anna	0.0518518518518519	0.049645390070922
R-DRE-114604	Danio rerio: GPVI-mediated activation cascade	3/135	32/25024	0.000679183682511412	0.0337327895647335	0.0321718586452774	ENSDARG00000017757/ENSDARG00000104077/ENSDARG00000102762	3	135	141	Anna	0.0222222222222222	0.0212765957446809
R-DRE-1296067	Danio rerio: Potassium transport channels	2/135	10/25024	0.00126368701125601	0.0470723411692865	0.0448941438209373	ENSDARG00000091232/ENSDARG00000045039	2	135	141	Anna	0.0148148148148148	0.0141843971631206
R-DRE-211981	Danio rerio: Xenobiotics	3/41	23/25024	7.06665369869025e-06	0.000374532646030583	0.000200841736699618	ENSDARG00000042980/ENSDARG00000103295/ENSDARG00000042953	3	41	106	Henry	0.0731707317073171	0.0283018867924528
R-DRE-211945	Danio rerio: Phase I - Functionalization of compounds	4/41	118/25024	4.15747932436196e-05	0.00110173202095592	0.000590799693461963	ENSDARG00000061355/ENSDARG00000042980/ENSDARG00000103295/ENSDARG00000042953	4	41	106	Henry	0.0975609756097561	0.0377358490566038
R-DRE-211935	Danio rerio: Fatty acids	2/41	16/25024	0.000309750527544023	0.00274396372579254	0.00147144032962063	ENSDARG00000042980/ENSDARG00000042953	2	41	106	Henry	0.0487804878048781	0.0188679245283019
R-DRE-8963743	Danio rerio: Digestion and absorption	2/41	16/25024	0.000309750527544023	0.00274396372579254	0.00147144032962063	ENSDARG00000099558/ENSDARG00000101629	2	41	106	Henry	0.0487804878048781	0.0188679245283019
R-DRE-211897	Danio rerio: Cytochrome P450 - arranged by substrate type	3/41	81/25024	0.000318713724203482	0.00274396372579254	0.00147144032962063	ENSDARG00000042980/ENSDARG00000103295/ENSDARG00000042953	3	41	106	Henry	0.0731707317073171	0.0283018867924528
R-DRE-2142670	Danio rerio: Synthesis of epoxy (EET) and dihydroxyeicosatrienoic acids (DHET)	2/41	17/25024	0.00035068633870911	0.00274396372579254	0.00147144032962063	ENSDARG00000042980/ENSDARG00000042953	2	41	106	Henry	0.0487804878048781	0.0188679245283019
R-DRE-8978868	Danio rerio: Fatty acid metabolism	4/41	207/25024	0.000362410303406562	0.00274396372579254	0.00147144032962063	ENSDARG00000042980/ENSDARG00000103295/ENSDARG00000075931/ENSDARG00000042953	4	41	106	Henry	0.0975609756097561	0.0377358490566038
R-DRE-211859	Danio rerio: Biological oxidations	4/41	232/25024	0.000556980320516301	0.0036899946234205	0.00197874587551844	ENSDARG00000061355/ENSDARG00000042980/ENSDARG00000103295/ENSDARG00000042953	4	41	106	Henry	0.0975609756097561	0.0377358490566038
R-DRE-2142753	Danio rerio: Arachidonic acid metabolism	2/41	74/25024	0.0065656959660753	0.0386646540224434	0.0207337767349746	ENSDARG00000042980/ENSDARG00000042953	2	41	106	Henry	0.0487804878048781	0.0188679245283019
R-DRE-418594	Danio rerio: G alpha (i) signalling events	15/140	353/25024	1.44011670209297e-09	2.20337855420224e-07	1.36432108619334e-07	ENSDARG00000037925/ENSDARG00000026820/ENSDARG00000059163/ENSDARG00000103543/ENSDARG00000045677/ENSDARG00000044632/ENSDARG00000052775/ENSDARG00000042970/ENSDARG00000038378/ENSDARG00000086493/ENSDARG00000055377/ENSDARG00000002193/ENSDARG00000037159/ENSDARG00000044862/ENSDARG00000038363	15	140	149	Terri	0.107142857142857	0.100671140939597
R-DRE-2187338	Danio rerio: Visual phototransduction	9/140	98/25024	4.27532498043089e-09	3.27062361002963e-07	2.02515393809884e-07	ENSDARG00000037925/ENSDARG00000026820/ENSDARG00000059163/ENSDARG00000045677/ENSDARG00000044632/ENSDARG00000038378/ENSDARG00000055377/ENSDARG00000002193/ENSDARG00000044862	9	140	149	Terri	0.0642857142857143	0.0604026845637584
R-DRE-419771	Danio rerio: Opsins	4/140	14/25024	8.99373209467367e-07	4.03426783245806e-05	2.49799865786877e-05	ENSDARG00000045677/ENSDARG00000052775/ENSDARG00000002193/ENSDARG00000044862	4	140	149	Terri	0.0285714285714286	0.0268456375838926
R-DRE-112314	Danio rerio: Neurotransmitter receptors and postsynaptic signal transmission	9/140	188/25024	1.18295747666436e-06	4.03426783245806e-05	2.49799865786877e-05	ENSDARG00000075058/ENSDARG00000103543/ENSDARG00000042970/ENSDARG00000025728/ENSDARG00000100032/ENSDARG00000034493/ENSDARG00000055377/ENSDARG00000077560/ENSDARG00000086207	9	140	149	Terri	0.0642857142857143	0.0604026845637584
R-DRE-500792	Danio rerio: GPCR ligand binding	13/140	443/25024	1.31838818054185e-06	4.03426783245806e-05	2.49799865786877e-05	ENSDARG00000103543/ENSDARG00000045677/ENSDARG00000077167/ENSDARG00000024831/ENSDARG00000052775/ENSDARG00000042970/ENSDARG00000086493/ENSDARG00000055377/ENSDARG00000002193/ENSDARG00000037159/ENSDARG00000103540/ENSDARG00000044862/ENSDARG00000038363	13	140	149	Terri	0.0928571428571429	0.087248322147651
R-DRE-112316	Danio rerio: Neuronal System	13/140	456/25024	1.81455324993386e-06	4.62711078733134e-05	2.86508407884294e-05	ENSDARG00000012355/ENSDARG00000075058/ENSDARG00000103543/ENSDARG00000042970/ENSDARG00000025728/ENSDARG00000016480/ENSDARG00000100032/ENSDARG00000034493/ENSDARG00000051892/ENSDARG00000055377/ENSDARG00000077560/ENSDARG00000079251/ENSDARG00000086207	13	140	149	Terri	0.0928571428571429	0.087248322147651
R-DRE-112315	Danio rerio: Transmission across Chemical Synapses	10/140	275/25024	3.57011253628849e-06	7.80324597217342e-05	4.83173125211977e-05	ENSDARG00000075058/ENSDARG00000103543/ENSDARG00000042970/ENSDARG00000025728/ENSDARG00000016480/ENSDARG00000100032/ENSDARG00000034493/ENSDARG00000055377/ENSDARG00000077560/ENSDARG00000086207	10	140	149	Terri	0.0714285714285714	0.0671140939597315
R-DRE-2514859	Danio rerio: Inactivation, recovery and regulation of the phototransduction cascade	5/140	49/25024	7.98098282492957e-06	0.000152636296526778	9.45116387162712e-05	ENSDARG00000037925/ENSDARG00000026820/ENSDARG00000038378/ENSDARG00000055377/ENSDARG00000002193	5	140	149	Terri	0.0357142857142857	0.0335570469798658
R-DRE-2514856	Danio rerio: The phototransduction cascade	5/140	51/25024	9.74380996083397e-06	0.000165644769334178	0.000102566420640358	ENSDARG00000037925/ENSDARG00000026820/ENSDARG00000038378/ENSDARG00000055377/ENSDARG00000002193	5	140	149	Terri	0.0357142857142857	0.0335570469798658
R-DRE-438066	Danio rerio: Unblocking of NMDA receptors, glutamate binding and activation	4/140	29/25024	1.99926640805463e-05	0.000278079782211235	0.000172185623660207	ENSDARG00000025728/ENSDARG00000034493/ENSDARG00000077560/ENSDARG00000086207	4	140	149	Terri	0.0285714285714286	0.0268456375838926
R-DRE-442729	Danio rerio: CREB phosphorylation through the activation of CaMKII	4/140	29/25024	1.99926640805463e-05	0.000278079782211235	0.000172185623660207	ENSDARG00000025728/ENSDARG00000034493/ENSDARG00000077560/ENSDARG00000086207	4	140	149	Terri	0.0285714285714286	0.0268456375838926
R-DRE-442982	Danio rerio: Ras activation upon Ca2+ influx through NMDA receptor	4/140	32/25024	2.98780915377629e-05	0.000380945667106478	0.000235879670034971	ENSDARG00000025728/ENSDARG00000034493/ENSDARG00000077560/ENSDARG00000086207	4	140	149	Terri	0.0285714285714286	0.0268456375838926
R-DRE-8849932	Danio rerio: Synaptic adhesion-like molecules	4/140	34/25024	3.81994860374727e-05	0.000449578566441024	0.000278376821325712	ENSDARG00000025728/ENSDARG00000034493/ENSDARG00000077560/ENSDARG00000086207	4	140	149	Terri	0.0285714285714286	0.0268456375838926
R-DRE-442742	Danio rerio: CREB phosphorylation through the activation of Ras	4/140	44/25024	0.000107073063437466	0.00117015562185231	0.000724554564614434	ENSDARG00000025728/ENSDARG00000034493/ENSDARG00000077560/ENSDARG00000086207	4	140	149	Terri	0.0285714285714286	0.0268456375838926
R-DRE-373076	Danio rerio: Class A/1 (Rhodopsin-like receptors)	9/140	351/25024	0.000165935211900364	0.00169253916138371	0.00104801186463388	ENSDARG00000045677/ENSDARG00000077167/ENSDARG00000052775/ENSDARG00000086493/ENSDARG00000002193/ENSDARG00000037159/ENSDARG00000103540/ENSDARG00000044862/ENSDARG00000038363	9	140	149	Terri	0.0642857142857143	0.0604026845637584
R-DRE-6814122	Danio rerio: Cooperation of PDCL (PhLP1) and TRiC/CCT in G-protein beta folding	4/140	51/25024	0.000191223897649451	0.00175325146613112	0.00108560462299141	ENSDARG00000037925/ENSDARG00000103543/ENSDARG00000042970/ENSDARG00000055377	4	140	149	Terri	0.0285714285714286	0.0268456375838926
R-DRE-390466	Danio rerio: Chaperonin-mediated protein folding	4/140	52/25024	0.000206264878368368	0.00175325146613112	0.00108560462299141	ENSDARG00000037925/ENSDARG00000103543/ENSDARG00000042970/ENSDARG00000055377	4	140	149	Terri	0.0285714285714286	0.0268456375838926
R-DRE-391251	Danio rerio: Protein folding	4/140	52/25024	0.000206264878368368	0.00175325146613112	0.00108560462299141	ENSDARG00000037925/ENSDARG00000103543/ENSDARG00000042970/ENSDARG00000055377	4	140	149	Terri	0.0285714285714286	0.0268456375838926
R-DRE-6794362	Danio rerio: Protein-protein interactions at synapses	5/140	99/25024	0.000239324314175376	0.00177875529192281	0.00110139646558688	ENSDARG00000025728/ENSDARG00000034493/ENSDARG00000077560/ENSDARG00000079251/ENSDARG00000086207	5	140	149	Terri	0.0357142857142857	0.0335570469798658
R-DRE-392851	Danio rerio: Prostacyclin signalling through prostacyclin receptor	3/140	22/25024	0.000244142883205092	0.00177875529192281	0.00110139646558688	ENSDARG00000103543/ENSDARG00000042970/ENSDARG00000055377	3	140	149	Terri	0.0214285714285714	0.0201342281879195
R-DRE-418217	Danio rerio: G beta:gamma signalling through PLC beta	3/140	22/25024	0.000244142883205092	0.00177875529192281	0.00110139646558688	ENSDARG00000103543/ENSDARG00000042970/ENSDARG00000055377	3	140	149	Terri	0.0214285714285714	0.0201342281879195
R-DRE-438064	Danio rerio: Post NMDA receptor activation events	4/140	55/25024	0.000256499299820666	0.00178383603966191	0.00110454243941914	ENSDARG00000025728/ENSDARG00000034493/ENSDARG00000077560/ENSDARG00000086207	4	140	149	Terri	0.0285714285714286	0.0268456375838926
R-DRE-500657	Danio rerio: Presynaptic function of Kainate receptors	3/140	23/25024	0.000279616723337852	0.00186005907263876	0.00115173936386301	ENSDARG00000103543/ENSDARG00000042970/ENSDARG00000055377	3	140	149	Terri	0.0214285714285714	0.0201342281879195
R-DRE-2453902	Danio rerio: The canonical retinoid cycle in rods (twilight vision)	3/140	26/25024	0.000405493876270435	0.00248162252277506	0.00153660837323533	ENSDARG00000059163/ENSDARG00000044632/ENSDARG00000002193	3	140	149	Terri	0.0214285714285714	0.0201342281879195
R-DRE-392170	Danio rerio: ADP signalling through P2Y purinoceptor 12	3/140	26/25024	0.000405493876270435	0.00248162252277506	0.00153660837323533	ENSDARG00000103543/ENSDARG00000042970/ENSDARG00000055377	3	140	149	Terri	0.0214285714285714	0.0201342281879195
R-DRE-442755	Danio rerio: Activation of NMDA receptors and postsynaptic events	4/140	63/25024	0.000432762916098752	0.00254664331396574	0.00157686892505618	ENSDARG00000025728/ENSDARG00000034493/ENSDARG00000077560/ENSDARG00000086207	4	140	149	Terri	0.0285714285714286	0.0268456375838926
R-DRE-400042	Danio rerio: Adrenaline,noradrenaline inhibits insulin secretion	3/140	29/25024	0.000562924157015079	0.00318990355641878	0.00197517248075466	ENSDARG00000103543/ENSDARG00000042970/ENSDARG00000055377	3	140	149	Terri	0.0214285714285714	0.0201342281879195
R-DRE-428930	Danio rerio: Thromboxane signalling through TP receptor	3/140	30/25024	0.000622919227368558	0.00340380863526391	0.00210762144598384	ENSDARG00000103543/ENSDARG00000042970/ENSDARG00000055377	3	140	149	Terri	0.0214285714285714	0.0201342281879195
R-DRE-977443	Danio rerio: GABA receptor activation	4/140	71/25024	0.000681956670713002	0.00359790933169273	0.00222780763572306	ENSDARG00000075058/ENSDARG00000103543/ENSDARG00000042970/ENSDARG00000100032	4	140	149	Terri	0.0285714285714286	0.0268456375838926
R-DRE-373080	Danio rerio: Class B/2 (Secretin family receptors)	4/140	72/25024	0.000718964513293773	0.00366671901779824	0.00227041425250665	ENSDARG00000103543/ENSDARG00000024831/ENSDARG00000042970/ENSDARG00000055377	4	140	149	Terri	0.0285714285714286	0.0268456375838926
R-DRE-202040	Danio rerio: G-protein activation	3/140	33/25024	0.000826905418812637	0.00395364153369792	0.00244807525306373	ENSDARG00000103543/ENSDARG00000042970/ENSDARG00000055377	3	140	149	Terri	0.0214285714285714	0.0201342281879195
R-DRE-418592	Danio rerio: ADP signalling through P2Y purinoceptor 1	3/140	33/25024	0.000826905418812637	0.00395364153369792	0.00244807525306373	ENSDARG00000103543/ENSDARG00000042970/ENSDARG00000055377	3	140	149	Terri	0.0214285714285714	0.0201342281879195
R-DRE-420092	Danio rerio: Glucagon-type ligand receptors	3/140	34/25024	0.000903231799403785	0.004187711069963	0.00259300995044149	ENSDARG00000103543/ENSDARG00000042970/ENSDARG00000055377	3	140	149	Terri	0.0214285714285714	0.0201342281879195
R-DRE-418597	Danio rerio: G alpha (z) signalling events	3/140	36/25024	0.00106895522671826	0.00481029852023216	0.00297851301562363	ENSDARG00000103543/ENSDARG00000042970/ENSDARG00000055377	3	140	149	Terri	0.0214285714285714	0.0201342281879195
R-DRE-451326	Danio rerio: Activation of kainate receptors upon glutamate binding	3/140	39/25024	0.00135158659410708	0.00590836425423953	0.00365842987878609	ENSDARG00000103543/ENSDARG00000042970/ENSDARG00000055377	3	140	149	Terri	0.0214285714285714	0.0201342281879195
R-DRE-381676	Danio rerio: Glucagon-like Peptide-1 (GLP1) regulates insulin secretion	3/140	42/25024	0.00167716219019997	0.00675278460791042	0.0041812907788919	ENSDARG00000103543/ENSDARG00000042970/ENSDARG00000055377	3	140	149	Terri	0.0214285714285714	0.0201342281879195
R-DRE-392518	Danio rerio: Signal amplification	3/140	42/25024	0.00167716219019997	0.00675278460791042	0.0041812907788919	ENSDARG00000103543/ENSDARG00000042970/ENSDARG00000055377	3	140	149	Terri	0.0214285714285714	0.0201342281879195
R-DRE-456926	Danio rerio: Thrombin signalling through proteinase activated receptors (PARs)	3/140	42/25024	0.00167716219019997	0.00675278460791042	0.0041812907788919	ENSDARG00000103543/ENSDARG00000042970/ENSDARG00000055377	3	140	149	Terri	0.0214285714285714	0.0201342281879195
R-DRE-977441	Danio rerio: GABA A receptor activation	2/140	13/25024	0.00232799642155005	0.00913290903838866	0.00565505203615397	ENSDARG00000075058/ENSDARG00000100032	2	140	149	Terri	0.0142857142857143	0.0134228187919463
R-DRE-432040	Danio rerio: Vasopressin regulates renal water homeostasis via Aquaporins	3/140	51/25024	0.00293296412752912	0.0112185877877989	0.00694649398625318	ENSDARG00000103543/ENSDARG00000042970/ENSDARG00000055377	3	140	149	Terri	0.0214285714285714	0.0201342281879195
R-DRE-392451	Danio rerio: G beta:gamma signalling through PI3Kgamma	3/140	52/25024	0.0030999048978859	0.0112925106994415	0.00699226668696067	ENSDARG00000103543/ENSDARG00000042970/ENSDARG00000055377	3	140	149	Terri	0.0214285714285714	0.0201342281879195
R-DRE-4086398	Danio rerio: Ca2+ pathway	3/140	52/25024	0.0030999048978859	0.0112925106994415	0.00699226668696067	ENSDARG00000103543/ENSDARG00000042970/ENSDARG00000055377	3	140	149	Terri	0.0214285714285714	0.0201342281879195
R-DRE-397795	Danio rerio: G-protein beta:gamma signalling	3/140	54/25024	0.00345102346356826	0.0122792230215336	0.00760323406906103	ENSDARG00000103543/ENSDARG00000042970/ENSDARG00000055377	3	140	149	Terri	0.0214285714285714	0.0201342281879195
R-DRE-445717	Danio rerio: Aquaporin-mediated transport	3/140	62/25024	0.00509385511656752	0.0177127234735189	0.0109676306337578	ENSDARG00000103543/ENSDARG00000042970/ENSDARG00000055377	3	140	149	Terri	0.0214285714285714	0.0201342281879195
R-DRE-1296071	Danio rerio: Potassium Channels	4/140	133/25024	0.00670130866771416	0.0227844494702281	0.0141080182478193	ENSDARG00000012355/ENSDARG00000103543/ENSDARG00000042970/ENSDARG00000051892	4	140	149	Terri	0.0285714285714286	0.0268456375838926
R-DRE-111885	Danio rerio: Opioid Signalling	3/140	79/25024	0.00994307363531952	0.0330715275261715	0.0204777260223972	ENSDARG00000103543/ENSDARG00000042970/ENSDARG00000055377	3	140	149	Terri	0.0214285714285714	0.0201342281879195
R-DRE-416476	Danio rerio: G alpha (q) signalling events	5/140	240/25024	0.0114052489656949	0.0371277253564111	0.0229893036262607	ENSDARG00000103543/ENSDARG00000077167/ENSDARG00000042970/ENSDARG00000055377/ENSDARG00000103540	5	140	149	Terri	0.0357142857142857	0.0335570469798658
R-DRE-422356	Danio rerio: Regulation of insulin secretion	3/140	84/25024	0.0117414429429089	0.0374258493805222	0.023173900545215	ENSDARG00000103543/ENSDARG00000042970/ENSDARG00000055377	3	140	149	Terri	0.0214285714285714	0.0201342281879195
R-DRE-418346	Danio rerio: Platelet homeostasis	3/140	91/25024	0.014554021941515	0.0431023669659791	0.0266887721151573	ENSDARG00000103543/ENSDARG00000042970/ENSDARG00000055377	3	140	149	Terri	0.0214285714285714	0.0201342281879195
R-DRE-1296041	Danio rerio: Activation of G protein gated Potassium channels	2/140	33/25024	0.0146491704720975	0.0431023669659791	0.0266887721151573	ENSDARG00000103543/ENSDARG00000042970	2	140	149	Terri	0.0142857142857143	0.0134228187919463
R-DRE-1296059	Danio rerio: G protein gated Potassium channels	2/140	33/25024	0.0146491704720975	0.0431023669659791	0.0266887721151573	ENSDARG00000103543/ENSDARG00000042970	2	140	149	Terri	0.0142857142857143	0.0134228187919463
R-DRE-997272	Danio rerio: Inhibition of voltage gated Ca2+ channels via Gbeta/gamma subunits	2/140	33/25024	0.0146491704720975	0.0431023669659791	0.0266887721151573	ENSDARG00000103543/ENSDARG00000042970	2	140	149	Terri	0.0142857142857143	0.0134228187919463
R-DRE-211897	Danio rerio: Cytochrome P450 - arranged by substrate type	3/20	81/25024	3.57951470879417e-05	0.000409705825771415	6.46903935428551e-05	ENSDARG00000101423/ENSDARG00000068493/ENSDARG00000104593	3	20	23	Taamira	0.15	0.130434782608696
R-DRE-9018682	Danio rerio: Biosynthesis of maresins	2/20	13/25024	4.70858948112132e-05	0.000409705825771415	6.46903935428551e-05	ENSDARG00000101423/ENSDARG00000068493	2	20	23	Taamira	0.1	0.0869565217391304
R-DRE-211935	Danio rerio: Fatty acids	2/20	16/25024	7.23357040740296e-05	0.000409705825771415	6.46903935428551e-05	ENSDARG00000101423/ENSDARG00000068493	2	20	23	Taamira	0.1	0.0869565217391304
R-DRE-2142670	Danio rerio: Synthesis of epoxy (EET) and dihydroxyeicosatrienoic acids (DHET)	2/20	17/25024	8.19411651542831e-05	0.000409705825771415	6.46903935428551e-05	ENSDARG00000101423/ENSDARG00000068493	2	20	23	Taamira	0.1	0.0869565217391304
R-DRE-211945	Danio rerio: Phase I - Functionalization of compounds	3/20	118/25024	0.00010989031746223	0.000439561269848918	6.94044110287766e-05	ENSDARG00000101423/ENSDARG00000068493/ENSDARG00000104593	3	20	23	Taamira	0.15	0.130434782608696
R-DRE-211981	Danio rerio: Xenobiotics	2/20	23/25024	0.000151996797817201	0.000450151596520149	7.10765678716024e-05	ENSDARG00000101423/ENSDARG00000068493	2	20	23	Taamira	0.1	0.0869565217391304
R-DRE-9018677	Danio rerio: Biosynthesis of DHA-derived SPMs	2/20	24/25024	0.000165735217776491	0.000450151596520149	7.10765678716024e-05	ENSDARG00000101423/ENSDARG00000068493	2	20	23	Taamira	0.1	0.0869565217391304
R-DRE-9018678	Danio rerio: Biosynthesis of specialized proresolving mediators (SPMs)	2/20	25/25024	0.000180060638608059	0.000450151596520149	7.10765678716024e-05	ENSDARG00000101423/ENSDARG00000068493	2	20	23	Taamira	0.1	0.0869565217391304
R-DRE-5423646	Danio rerio: Aflatoxin activation and detoxification	2/20	29/25024	0.000243215287079716	0.000540478415732702	8.5338697220953e-05	ENSDARG00000101423/ENSDARG00000068493	2	20	23	Taamira	0.1	0.0869565217391304
R-DRE-211859	Danio rerio: Biological oxidations	3/20	232/25024	0.000798064096523662	0.00159612819304732	0.000252020241007472	ENSDARG00000101423/ENSDARG00000068493/ENSDARG00000104593	3	20	23	Taamira	0.15	0.130434782608696
R-DRE-2142753	Danio rerio: Arachidonic acid metabolism	2/20	74/25024	0.00158353837991891	0.00287916069076165	0.000454604319593945	ENSDARG00000101423/ENSDARG00000068493	2	20	23	Taamira	0.1	0.0869565217391304
R-DRE-8978868	Danio rerio: Fatty acid metabolism	2/20	207/25024	0.0117306548973707	0.0195510914956179	0.00308701444667651	ENSDARG00000101423/ENSDARG00000068493	2	20	23	Taamira	0.1	0.0869565217391304
R-DRE-432047	Danio rerio: Passive transport by Aquaporins	1/20	16/25024	0.0127151446880199	0.0195617610584922	0.00308869911449877	ENSDARG00000007086	1	20	23	Taamira	0.05	0.0434782608695652
R-DRE-211958	Danio rerio: Miscellaneous substrates	1/20	18/25024	0.0142936952191852	0.020419564598836	0.00322414177876358	ENSDARG00000104593	1	20	23	Taamira	0.05	0.0434782608695652
R-DRE-8964038	Danio rerio: LDL clearance	1/20	29/25024	0.0229329529273007	0.0305772705697342	0.00482799008995804	ENSDARG00000062087	1	20	23	Taamira	0.05	0.0434782608695652
R-DRE-8964043	Danio rerio: Plasma lipoprotein clearance	1/20	43/25024	0.0338243654745041	0.0422804568431301	0.00667586160681001	ENSDARG00000062087	1	20	23	Taamira	0.05	0.0434782608695652
R-DRE-112409	Danio rerio: RAF-independent MAPK1/3 activation	3/54	24/25024	1.86175423167738e-05	0.00193622440094447	0.00113664995197145	ENSDARG00000019307/ENSDARG00000098108/ENSDARG00000100515	3	54	56	Karan	0.0555555555555556	0.0535714285714286
R-DRE-5675221	Danio rerio: Negative regulation of MAPK pathway	3/54	36/25024	6.4483998988277e-05	0.0033531679473904	0.00196845891648425	ENSDARG00000019307/ENSDARG00000098108/ENSDARG00000100515	3	54	56	Karan	0.0555555555555556	0.0535714285714286
R-DRE-450341	Danio rerio: Activation of the AP-1 family of transcription factors	2/54	13/25024	0.000351115242245947	0.00434778989273537	0.00255234629330619	ENSDARG00000043531/ENSDARG00000031683	2	54	56	Karan	0.037037037037037	0.0357142857142857
R-DRE-168164	Danio rerio: Toll Like Receptor 3 (TLR3) Cascade	3/54	67/25024	0.000412674943849341	0.00434778989273537	0.00255234629330619	ENSDARG00000043531/ENSDARG00000005481/ENSDARG00000031683	3	54	56	Karan	0.0555555555555556	0.0535714285714286
R-DRE-168176	Danio rerio: Toll Like Receptor 5 (TLR5) Cascade	3/54	71/25024	0.000489368817400472	0.00434778989273537	0.00255234629330619	ENSDARG00000043531/ENSDARG00000005481/ENSDARG00000031683	3	54	56	Karan	0.0555555555555556	0.0535714285714286
R-DRE-975871	Danio rerio: MyD88 cascade initiated on plasma membrane	3/54	71/25024	0.000489368817400472	0.00434778989273537	0.00255234629330619	ENSDARG00000043531/ENSDARG00000005481/ENSDARG00000031683	3	54	56	Karan	0.0555555555555556	0.0535714285714286
R-DRE-166058	Danio rerio: MyD88:MAL(TIRAP) cascade initiated on plasma membrane	3/54	72/25024	0.000509868899490493	0.00434778989273537	0.00255234629330619	ENSDARG00000043531/ENSDARG00000005481/ENSDARG00000031683	3	54	56	Karan	0.0555555555555556	0.0535714285714286
R-DRE-168142	Danio rerio: Toll Like Receptor 10 (TLR10) Cascade	3/54	72/25024	0.000509868899490493	0.00434778989273537	0.00255234629330619	ENSDARG00000043531/ENSDARG00000005481/ENSDARG00000031683	3	54	56	Karan	0.0555555555555556	0.0535714285714286
R-DRE-168179	Danio rerio: Toll Like Receptor TLR1:TLR2 Cascade	3/54	72/25024	0.000509868899490493	0.00434778989273537	0.00255234629330619	ENSDARG00000043531/ENSDARG00000005481/ENSDARG00000031683	3	54	56	Karan	0.0555555555555556	0.0535714285714286
R-DRE-168188	Danio rerio: Toll Like Receptor TLR6:TLR2 Cascade	3/54	72/25024	0.000509868899490493	0.00434778989273537	0.00255234629330619	ENSDARG00000043531/ENSDARG00000005481/ENSDARG00000031683	3	54	56	Karan	0.0555555555555556	0.0535714285714286
R-DRE-181438	Danio rerio: Toll Like Receptor 2 (TLR2) Cascade	3/54	72/25024	0.000509868899490493	0.00434778989273537	0.00255234629330619	ENSDARG00000043531/ENSDARG00000005481/ENSDARG00000031683	3	54	56	Karan	0.0555555555555556	0.0535714285714286
R-DRE-166166	Danio rerio: MyD88-independent TLR4 cascade	3/54	76/25024	0.000597354302594594	0.00434778989273537	0.00255234629330619	ENSDARG00000043531/ENSDARG00000005481/ENSDARG00000031683	3	54	56	Karan	0.0555555555555556	0.0535714285714286
R-DRE-937061	Danio rerio: TRIF(TICAM1)-mediated TLR4 signaling	3/54	76/25024	0.000597354302594594	0.00434778989273537	0.00255234629330619	ENSDARG00000043531/ENSDARG00000005481/ENSDARG00000031683	3	54	56	Karan	0.0555555555555556	0.0535714285714286
R-DRE-975138	Danio rerio: TRAF6 mediated induction of NFkB and MAP kinases upon TLR7/8 or 9 activation	3/54	77/25024	0.000620626149073305	0.00434778989273537	0.00255234629330619	ENSDARG00000043531/ENSDARG00000005481/ENSDARG00000031683	3	54	56	Karan	0.0555555555555556	0.0535714285714286
R-DRE-168181	Danio rerio: Toll Like Receptor 7/8 (TLR7/8) Cascade	3/54	79/25024	0.000668890752728519	0.00434778989273537	0.00255234629330619	ENSDARG00000043531/ENSDARG00000005481/ENSDARG00000031683	3	54	56	Karan	0.0555555555555556	0.0535714285714286
R-DRE-975155	Danio rerio: MyD88 dependent cascade initiated on endosome	3/54	79/25024	0.000668890752728519	0.00434778989273537	0.00255234629330619	ENSDARG00000043531/ENSDARG00000005481/ENSDARG00000031683	3	54	56	Karan	0.0555555555555556	0.0535714285714286
R-DRE-168138	Danio rerio: Toll Like Receptor 9 (TLR9) Cascade	3/54	83/25024	0.000772461588999289	0.00472564736799565	0.00277416545894482	ENSDARG00000043531/ENSDARG00000005481/ENSDARG00000031683	3	54	56	Karan	0.0555555555555556	0.0535714285714286
R-DRE-166016	Danio rerio: Toll Like Receptor 4 (TLR4) Cascade	3/54	85/25024	0.000827856584079965	0.00478317137468424	0.00280793461266889	ENSDARG00000043531/ENSDARG00000005481/ENSDARG00000031683	3	54	56	Karan	0.0555555555555556	0.0535714285714286
R-DRE-2559583	Danio rerio: Cellular Senescence	3/54	107/25024	0.0016089347121678	0.00866646578413195	0.00508760137125155	ENSDARG00000043531/ENSDARG00000042725/ENSDARG00000031683	3	54	56	Karan	0.0555555555555556	0.0535714285714286
R-DRE-450282	Danio rerio: MAPK targets/ Nuclear events mediated by MAP kinases	2/54	28/25024	0.00166662803540999	0.00866646578413195	0.00508760137125155	ENSDARG00000043531/ENSDARG00000031683	2	54	56	Karan	0.037037037037037	0.0357142857142857
R-DRE-449147	Danio rerio: Signaling by Interleukins	4/54	252/25024	0.00213975453049891	0.0105968795796136	0.00622084023904444	ENSDARG00000043531/ENSDARG00000005481/ENSDARG00000031683/ENSDARG00000025428	4	54	56	Karan	0.0740740740740741	0.0714285714285714
R-DRE-2871796	Danio rerio: FCERI mediated MAPK activation	2/54	33/25024	0.00231197131738167	0.0109293189548952	0.00641599695732712	ENSDARG00000043531/ENSDARG00000031683	2	54	56	Karan	0.037037037037037	0.0357142857142857
R-DRE-168898	Danio rerio: Toll-like Receptor Cascades	3/54	129/25024	0.00274010851293988	0.0123900558845977	0.00727351458812416	ENSDARG00000043531/ENSDARG00000005481/ENSDARG00000031683	3	54	56	Karan	0.0555555555555556	0.0535714285714286
R-DRE-2454202	Danio rerio: Fc epsilon receptor (FCERI) signaling	3/54	133/25024	0.00298695294567974	0.0129434627646122	0.00759838907234319	ENSDARG00000043531/ENSDARG00000005481/ENSDARG00000031683	3	54	56	Karan	0.0555555555555556	0.0535714285714286
R-DRE-2559580	Danio rerio: Oxidative Stress Induced Senescence	2/54	40/25024	0.00338258795543672	0.0140715658946167	0.00826063584906651	ENSDARG00000043531/ENSDARG00000031683	2	54	56	Karan	0.037037037037037	0.0357142857142857
R-DRE-1280215	Danio rerio: Cytokine Signaling in Immune system	4/54	331/25024	0.00565287993846678	0.0226115197538671	0.0132739690862783	ENSDARG00000043531/ENSDARG00000005481/ENSDARG00000031683/ENSDARG00000025428	4	54	56	Karan	0.0740740740740741	0.0714285714285714
R-DRE-450294	Danio rerio: MAP kinase activation	2/54	57/25024	0.00676113925735581	0.0260429067690742	0.0152883460790112	ENSDARG00000043531/ENSDARG00000031683	2	54	56	Karan	0.037037037037037	0.0357142857142857
R-DRE-448424	Danio rerio: Interleukin-17 signaling	2/54	64/25024	0.00845859723653098	0.0314176468785436	0.0184435578841653	ENSDARG00000043531/ENSDARG00000031683	2	54	56	Karan	0.037037037037037	0.0357142857142857
R-DRE-500792	Danio rerio: GPCR ligand binding	17/335	443/25024	0.000111693159453547	0.0317208572848075	0.0317208572848075	ENSDARG00000079399/ENSDARG00000074016/ENSDARG00000029803/ENSDARG00000113793/ENSDARG00000115277/ENSDARG00000095747/ENSDARG00000059058/ENSDARG00000056062/ENSDARG00000095156/ENSDARG00000031749/ENSDARG00000055852/ENSDARG00000070755/ENSDARG00000104083/ENSDARG00000079661/ENSDARG00000012353/ENSDARG00000040319/ENSDARG00000070666	17	335	385	Weiheng	0.0507462686567164	0.0441558441558442
R-DRE-416476	Danio rerio: G alpha (q) signalling events	9/145	240/25024	1.15561132435589e-05	0.00156007528788046	0.00154486987571788	ENSDARG00000036106/ENSDARG00000061741/ENSDARG00000074509/ENSDARG00000099928/ENSDARG00000058547/ENSDARG00000021497/ENSDARG00000067563/ENSDARG00000074182/ENSDARG00000111213	9	145	174	Christopher	0.0620689655172414	0.0517241379310345
R-DRE-373076	Danio rerio: Class A/1 (Rhodopsin-like receptors)	9/145	351/25024	0.000216079585197033	0.0121114295086965	0.0119933843867794	ENSDARG00000074509/ENSDARG00000089000/ENSDARG00000099928/ENSDARG00000058547/ENSDARG00000021497/ENSDARG00000059236/ENSDARG00000043341/ENSDARG00000074182/ENSDARG00000111213	9	145	174	Christopher	0.0620689655172414	0.0517241379310345
R-DRE-500792	Danio rerio: GPCR ligand binding	10/145	443/25024	0.000269142877971033	0.0121114295086965	0.0119933843867794	ENSDARG00000093401/ENSDARG00000074509/ENSDARG00000089000/ENSDARG00000099928/ENSDARG00000058547/ENSDARG00000021497/ENSDARG00000059236/ENSDARG00000043341/ENSDARG00000074182/ENSDARG00000111213	10	145	174	Christopher	0.0689655172413793	0.0574712643678161
R-DRE-983170	Danio rerio: Antigen Presentation: Folding, assembly and peptide loading of class I MHC	2/54	22/25024	0.00102697480064604	0.0369710928232575	0.0313497570723528	ENSDARG00000079402/ENSDARG00000071168	2	54	73	Meranda	0.037037037037037	0.0273972602739726
R-DRE-983169	Danio rerio: Class I MHC mediated antigen processing & presentation	31/796	388/25024	2.93287960411794e-06	0.00157398740038073	0.00135124058673642	ENSDARG00000015199/ENSDARG00000104230/ENSDARG00000063005/ENSDARG00000037919/ENSDARG00000029215/ENSDARG00000045801/ENSDARG00000056515/ENSDARG00000100359/ENSDARG00000062122/ENSDARG00000060207/ENSDARG00000071029/ENSDARG00000038067/ENSDARG00000032369/ENSDARG00000060929/ENSDARG00000040571/ENSDARG00000103505/ENSDARG00000012040/ENSDARG00000075887/ENSDARG00000034497/ENSDARG00000003151/ENSDARG00000044943/…	31	796	832	Hadeel	0.0389447236180905	0.0372596153846154
R-DRE-983168	Danio rerio: Antigen processing: Ubiquitination & Proteasome degradation	29/796	355/25024	3.94978017661414e-06	0.00157398740038073	0.00135124058673642	ENSDARG00000015199/ENSDARG00000063005/ENSDARG00000037919/ENSDARG00000029215/ENSDARG00000045801/ENSDARG00000056515/ENSDARG00000100359/ENSDARG00000062122/ENSDARG00000060207/ENSDARG00000071029/ENSDARG00000038067/ENSDARG00000032369/ENSDARG00000060929/ENSDARG00000040571/ENSDARG00000103505/ENSDARG00000012040/ENSDARG00000075887/ENSDARG00000034497/ENSDARG00000003151/ENSDARG00000044943/ENSDARG00000100766/…	29	796	832	Hadeel	0.0364321608040201	0.0348557692307692
R-DRE-72203	Danio rerio: Processing of Capped Intron-Containing Pre-mRNA	22/796	245/25024	1.32279594902582e-05	0.00351422790457859	0.00301690304163783	ENSDARG00000000489/ENSDARG00000034178/ENSDARG00000009585/ENSDARG00000003382/ENSDARG00000042530/ENSDARG00000030022/ENSDARG00000001777/ENSDARG00000059360/ENSDARG00000018049/ENSDARG00000016010/ENSDARG00000014569/ENSDARG00000090788/ENSDARG00000015392/ENSDARG00000102274/ENSDARG00000056138/ENSDARG00000010238/ENSDARG00000059553/ENSDARG00000027140/ENSDARG00000026180/ENSDARG00000091367/ENSDARG00000098783/…	22	796	832	Hadeel	0.0276381909547739	0.0264423076923077
R-DRE-2565942	Danio rerio: Regulation of PLK1 Activity at G2/M Transition	12/796	88/25024	2.21278291084891e-05	0.00440896994986645	0.00378502340013629	ENSDARG00000062727/ENSDARG00000000529/ENSDARG00000075725/ENSDARG00000033012/ENSDARG00000101309/ENSDARG00000013472/ENSDARG00000056862/ENSDARG00000062198/ENSDARG00000003151/ENSDARG00000031388/ENSDARG00000002369/ENSDARG00000029150	12	796	832	Hadeel	0.0150753768844221	0.0144230769230769
R-DRE-380270	Danio rerio: Recruitment of mitotic centrosome proteins and complexes	11/796	80/25024	4.46913534294841e-05	0.00593650144721647	0.00509638240862537	ENSDARG00000062727/ENSDARG00000000529/ENSDARG00000075725/ENSDARG00000033012/ENSDARG00000101309/ENSDARG00000013472/ENSDARG00000056862/ENSDARG00000062198/ENSDARG00000031388/ENSDARG00000029150/ENSDARG00000100151	11	796	832	Hadeel	0.0138190954773869	0.0132211538461538
R-DRE-380287	Danio rerio: Centrosome maturation	11/796	80/25024	4.46913534294841e-05	0.00593650144721647	0.00509638240862537	ENSDARG00000062727/ENSDARG00000000529/ENSDARG00000075725/ENSDARG00000033012/ENSDARG00000101309/ENSDARG00000013472/ENSDARG00000056862/ENSDARG00000062198/ENSDARG00000031388/ENSDARG00000029150/ENSDARG00000100151	11	796	832	Hadeel	0.0138190954773869	0.0132211538461538
R-DRE-68877	Danio rerio: Mitotic Prometaphase	18/796	196/25024	5.88420256217447e-05	0.00669958491721865	0.00575147618859159	ENSDARG00000098317/ENSDARG00000020345/ENSDARG00000062727/ENSDARG00000000529/ENSDARG00000075725/ENSDARG00000033012/ENSDARG00000069603/ENSDARG00000101309/ENSDARG00000013472/ENSDARG00000056862/ENSDARG00000062198/ENSDARG00000013582/ENSDARG00000016010/ENSDARG00000012818/ENSDARG00000031388/ENSDARG00000029150/ENSDARG00000027140/ENSDARG00000100151	18	796	832	Hadeel	0.0226130653266332	0.0216346153846154
R-DRE-68886	Danio rerio: M Phase	27/796	378/25024	8.79158578497292e-05	0.00676243848324268	0.00580543487302086	ENSDARG00000063005/ENSDARG00000098317/ENSDARG00000020345/ENSDARG00000062727/ENSDARG00000000529/ENSDARG00000035607/ENSDARG00000075725/ENSDARG00000033012/ENSDARG00000069603/ENSDARG00000101309/ENSDARG00000013472/ENSDARG00000056862/ENSDARG00000062198/ENSDARG00000042530/ENSDARG00000030022/ENSDARG00000001777/ENSDARG00000013582/ENSDARG00000016010/ENSDARG00000102274/ENSDARG00000012818/ENSDARG00000031388/…	27	796	832	Hadeel	0.0339195979899497	0.0324519230769231
R-DRE-211000	Danio rerio: Gene Silencing by RNA	8/796	46/25024	9.0469326715669e-05	0.00676243848324268	0.00580543487302086	ENSDARG00000059888/ENSDARG00000042530/ENSDARG00000030022/ENSDARG00000001777/ENSDARG00000016010/ENSDARG00000102274/ENSDARG00000100854/ENSDARG00000027140	8	796	832	Hadeel	0.0100502512562814	0.00961538461538462
R-DRE-380320	Danio rerio: Recruitment of NuMA to mitotic centrosomes	11/796	87/25024	9.76737567214599e-05	0.00676243848324268	0.00580543487302086	ENSDARG00000062727/ENSDARG00000000529/ENSDARG00000075725/ENSDARG00000033012/ENSDARG00000101309/ENSDARG00000013472/ENSDARG00000056862/ENSDARG00000062198/ENSDARG00000031388/ENSDARG00000029150/ENSDARG00000100151	11	796	832	Hadeel	0.0138190954773869	0.0132211538461538
R-DRE-380259	Danio rerio: Loss of Nlp from mitotic centrosomes	10/796	73/25024	0.00010181839623452	0.00676243848324268	0.00580543487302086	ENSDARG00000062727/ENSDARG00000000529/ENSDARG00000075725/ENSDARG00000033012/ENSDARG00000101309/ENSDARG00000013472/ENSDARG00000056862/ENSDARG00000062198/ENSDARG00000031388/ENSDARG00000029150	10	796	832	Hadeel	0.0125628140703518	0.0120192307692308
R-DRE-380284	Danio rerio: Loss of proteins required for interphase microtubule organization from the centrosome	10/796	73/25024	0.00010181839623452	0.00676243848324268	0.00580543487302086	ENSDARG00000062727/ENSDARG00000000529/ENSDARG00000075725/ENSDARG00000033012/ENSDARG00000101309/ENSDARG00000013472/ENSDARG00000056862/ENSDARG00000062198/ENSDARG00000031388/ENSDARG00000029150	10	796	832	Hadeel	0.0125628140703518	0.0120192307692308
R-DRE-8854518	Danio rerio: AURKA Activation by TPX2	10/796	76/25024	0.000143594000695927	0.00880341681189646	0.00755757898399617	ENSDARG00000062727/ENSDARG00000000529/ENSDARG00000075725/ENSDARG00000033012/ENSDARG00000101309/ENSDARG00000013472/ENSDARG00000056862/ENSDARG00000062198/ENSDARG00000031388/ENSDARG00000029150	10	796	832	Hadeel	0.0125628140703518	0.0120192307692308
R-DRE-5617833	Danio rerio: Cilium Assembly	17/796	193/25024	0.000155669967781134	0.00886206888011169	0.00760793075622082	ENSDARG00000062727/ENSDARG00000000529/ENSDARG00000075725/ENSDARG00000033012/ENSDARG00000012368/ENSDARG00000101236/ENSDARG00000101309/ENSDARG00000008384/ENSDARG00000013472/ENSDARG00000023495/ENSDARG00000056862/ENSDARG00000062198/ENSDARG00000014098/ENSDARG00000011240/ENSDARG00000031388/ENSDARG00000029150/ENSDARG00000043019	17	796	832	Hadeel	0.021356783919598	0.0204326923076923
R-DRE-170822	Danio rerio: Regulation of Glucokinase by Glucokinase Regulatory Protein	6/796	30/25024	0.00031398550427172	0.0156625176108634	0.0134459967603001	ENSDARG00000042530/ENSDARG00000030022/ENSDARG00000001777/ENSDARG00000016010/ENSDARG00000102274/ENSDARG00000027140	6	796	832	Hadeel	0.00753768844221105	0.00721153846153846
R-DRE-72163	Danio rerio: mRNA Splicing - Major Pathway	16/796	186/25024	0.000314429462702402	0.0156625176108634	0.0134459967603001	ENSDARG00000000489/ENSDARG00000034178/ENSDARG00000009585/ENSDARG00000003382/ENSDARG00000059360/ENSDARG00000018049/ENSDARG00000014569/ENSDARG00000090788/ENSDARG00000015392/ENSDARG00000056138/ENSDARG00000010238/ENSDARG00000059553/ENSDARG00000026180/ENSDARG00000091367/ENSDARG00000098783/ENSDARG00000016775	16	796	832	Hadeel	0.0201005025125628	0.0192307692307692
R-DRE-8951664	Danio rerio: Neddylation	17/796	206/25024	0.000337372967450474	0.0158168385328251	0.0135784785661181	ENSDARG00000045801/ENSDARG00000056515/ENSDARG00000062122/ENSDARG00000071029/ENSDARG00000032369/ENSDARG00000103505/ENSDARG00000034293/ENSDARG00000034497/ENSDARG00000062636/ENSDARG00000003151/ENSDARG00000045911/ENSDARG00000089833/ENSDARG00000059760/ENSDARG00000086463/ENSDARG00000002369/ENSDARG00000099833/ENSDARG00000021882	17	796	832	Hadeel	0.021356783919598	0.0204326923076923
R-DRE-5620912	Danio rerio: Anchoring of the basal body to the plasma membrane	11/796	101/25024	0.000371023246827695	0.0158959997193639	0.0136464370568402	ENSDARG00000062727/ENSDARG00000000529/ENSDARG00000075725/ENSDARG00000033012/ENSDARG00000101236/ENSDARG00000101309/ENSDARG00000013472/ENSDARG00000056862/ENSDARG00000062198/ENSDARG00000031388/ENSDARG00000029150	11	796	832	Hadeel	0.0138190954773869	0.0132211538461538
R-DRE-3301854	Danio rerio: Nuclear Pore Complex (NPC) Disassembly	6/796	31/25024	0.000378951059809177	0.0158959997193639	0.0136464370568402	ENSDARG00000042530/ENSDARG00000030022/ENSDARG00000001777/ENSDARG00000016010/ENSDARG00000102274/ENSDARG00000027140	6	796	832	Hadeel	0.00753768844221105	0.00721153846153846
R-DRE-450321	Danio rerio: JNK (c-Jun kinases) phosphorylation and activation mediated by activated human TAK1	5/796	21/25024	0.000428127047603459	0.0164457908222081	0.0141184230792251	ENSDARG00000021509/ENSDARG00000017037/ENSDARG00000008279/ENSDARG00000031888/ENSDARG00000002369	5	796	832	Hadeel	0.00628140703517588	0.00600961538461538
R-DRE-3769402	Danio rerio: Deactivation of the beta-catenin transactivating complex	6/796	32/25024	0.000453961603624315	0.0164457908222081	0.0141184230792251	ENSDARG00000037782/ENSDARG00000003293/ENSDARG00000069006/ENSDARG00000002787/ENSDARG00000075543/ENSDARG00000002369	6	796	832	Hadeel	0.00753768844221105	0.00721153846153846
R-DRE-5578749	Danio rerio: Transcriptional regulation by small RNAs	6/796	32/25024	0.000453961603624315	0.0164457908222081	0.0141184230792251	ENSDARG00000042530/ENSDARG00000030022/ENSDARG00000001777/ENSDARG00000016010/ENSDARG00000102274/ENSDARG00000027140	6	796	832	Hadeel	0.00753768844221105	0.00721153846153846
R-DRE-72172	Danio rerio: mRNA Splicing	16/796	194/25024	0.000502053992106197	0.0173972622482017	0.0149352446164315	ENSDARG00000000489/ENSDARG00000034178/ENSDARG00000009585/ENSDARG00000003382/ENSDARG00000059360/ENSDARG00000018049/ENSDARG00000014569/ENSDARG00000090788/ENSDARG00000015392/ENSDARG00000056138/ENSDARG00000010238/ENSDARG00000059553/ENSDARG00000026180/ENSDARG00000091367/ENSDARG00000098783/ENSDARG00000016775	16	796	832	Hadeel	0.0201005025125628	0.0192307692307692
R-DRE-429947	Danio rerio: Deadenylation of mRNA	6/796	33/25024	0.000540052805853837	0.0179342535943962	0.0153962422721489	ENSDARG00000070271/ENSDARG00000004174/ENSDARG00000007045/ENSDARG00000017439/ENSDARG00000101404/ENSDARG00000074675	6	796	832	Hadeel	0.00753768844221105	0.00721153846153846
R-DRE-1852241	Danio rerio: Organelle biogenesis and maintenance	17/796	224/25024	0.000874569670943975	0.0278812811096939	0.0239355909942562	ENSDARG00000062727/ENSDARG00000000529/ENSDARG00000075725/ENSDARG00000033012/ENSDARG00000012368/ENSDARG00000101236/ENSDARG00000101309/ENSDARG00000008384/ENSDARG00000013472/ENSDARG00000023495/ENSDARG00000056862/ENSDARG00000062198/ENSDARG00000014098/ENSDARG00000011240/ENSDARG00000031388/ENSDARG00000029150/ENSDARG00000043019	17	796	832	Hadeel	0.021356783919598	0.0204326923076923
R-DRE-69275	Danio rerio: G2/M Transition	14/796	171/25024	0.00118076280942208	0.0361949215042076	0.0310727055111073	ENSDARG00000062727/ENSDARG00000000529/ENSDARG00000075725/ENSDARG00000033012/ENSDARG00000101309/ENSDARG00000013472/ENSDARG00000056862/ENSDARG00000062198/ENSDARG00000003151/ENSDARG00000031388/ENSDARG00000002369/ENSDARG00000029150/ENSDARG00000100151/ENSDARG00000003189	14	796	832	Hadeel	0.0175879396984925	0.0168269230769231
R-DRE-168138	Danio rerio: Toll Like Receptor 9 (TLR9) Cascade	9/796	83/25024	0.00128117815760419	0.037570493652979	0.0322536100831227	ENSDARG00000021509/ENSDARG00000017037/ENSDARG00000044083/ENSDARG00000008279/ENSDARG00000101413/ENSDARG00000003151/ENSDARG00000031888/ENSDARG00000060469/ENSDARG00000002369	9	796	832	Hadeel	0.0113065326633166	0.0108173076923077
R-DRE-453274	Danio rerio: Mitotic G2-G2/M phases	14/796	173/25024	0.00131991696647856	0.037570493652979	0.0322536100831227	ENSDARG00000062727/ENSDARG00000000529/ENSDARG00000075725/ENSDARG00000033012/ENSDARG00000101309/ENSDARG00000013472/ENSDARG00000056862/ENSDARG00000062198/ENSDARG00000003151/ENSDARG00000031388/ENSDARG00000002369/ENSDARG00000029150/ENSDARG00000100151/ENSDARG00000003189	14	796	832	Hadeel	0.0175879396984925	0.0168269230769231
R-DRE-166016	Danio rerio: Toll Like Receptor 4 (TLR4) Cascade	9/796	85/25024	0.00151731027068181	0.0416998719218415	0.035798608927157	ENSDARG00000021509/ENSDARG00000017037/ENSDARG00000044083/ENSDARG00000008279/ENSDARG00000101413/ENSDARG00000003151/ENSDARG00000031888/ENSDARG00000002369/ENSDARG00000020334	9	796	832	Hadeel	0.0113065326633166	0.0108173076923077
R-DRE-8953897	Danio rerio: Cellular responses to external stimuli	25/796	410/25024	0.00158353471564998	0.0420692389457679	0.03611570404114	ENSDARG00000097451/ENSDARG00000063005/ENSDARG00000098317/ENSDARG00000088087/ENSDARG00000005416/ENSDARG00000055292/ENSDARG00000079625/ENSDARG00000008279/ENSDARG00000008384/ENSDARG00000076559/ENSDARG00000042530/ENSDARG00000030022/ENSDARG00000001777/ENSDARG00000034293/ENSDARG00000016010/ENSDARG00000031888/ENSDARG00000103607/ENSDARG00000102274/ENSDARG00000031388/ENSDARG00000060469/ENSDARG00000002369/…	25	796	832	Hadeel	0.0314070351758794	0.0300480769230769
R-DRE-168176	Danio rerio: Toll Like Receptor 5 (TLR5) Cascade	8/796	71/25024	0.00183796369355973	0.0421825173940864	0.036212951602927	ENSDARG00000021509/ENSDARG00000017037/ENSDARG00000044083/ENSDARG00000008279/ENSDARG00000101413/ENSDARG00000003151/ENSDARG00000031888/ENSDARG00000002369	8	796	832	Hadeel	0.0100502512562814	0.00961538461538462
R-DRE-975871	Danio rerio: MyD88 cascade initiated on plasma membrane	8/796	71/25024	0.00183796369355973	0.0421825173940864	0.036212951602927	ENSDARG00000021509/ENSDARG00000017037/ENSDARG00000044083/ENSDARG00000008279/ENSDARG00000101413/ENSDARG00000003151/ENSDARG00000031888/ENSDARG00000002369	8	796	832	Hadeel	0.0100502512562814	0.00961538461538462
R-DRE-2980766	Danio rerio: Nuclear Envelope Breakdown	6/796	42/25024	0.00200736394779853	0.0421825173940864	0.036212951602927	ENSDARG00000042530/ENSDARG00000030022/ENSDARG00000001777/ENSDARG00000016010/ENSDARG00000102274/ENSDARG00000027140	6	796	832	Hadeel	0.00753768844221105	0.00721153846153846
R-DRE-166058	Danio rerio: MyD88:MAL(TIRAP) cascade initiated on plasma membrane	8/796	72/25024	0.00201121161979333	0.0421825173940864	0.036212951602927	ENSDARG00000021509/ENSDARG00000017037/ENSDARG00000044083/ENSDARG00000008279/ENSDARG00000101413/ENSDARG00000003151/ENSDARG00000031888/ENSDARG00000002369	8	796	832	Hadeel	0.0100502512562814	0.00961538461538462
R-DRE-168142	Danio rerio: Toll Like Receptor 10 (TLR10) Cascade	8/796	72/25024	0.00201121161979333	0.0421825173940864	0.036212951602927	ENSDARG00000021509/ENSDARG00000017037/ENSDARG00000044083/ENSDARG00000008279/ENSDARG00000101413/ENSDARG00000003151/ENSDARG00000031888/ENSDARG00000002369	8	796	832	Hadeel	0.0100502512562814	0.00961538461538462
R-DRE-168179	Danio rerio: Toll Like Receptor TLR1:TLR2 Cascade	8/796	72/25024	0.00201121161979333	0.0421825173940864	0.036212951602927	ENSDARG00000021509/ENSDARG00000017037/ENSDARG00000044083/ENSDARG00000008279/ENSDARG00000101413/ENSDARG00000003151/ENSDARG00000031888/ENSDARG00000002369	8	796	832	Hadeel	0.0100502512562814	0.00961538461538462
R-DRE-168188	Danio rerio: Toll Like Receptor TLR6:TLR2 Cascade	8/796	72/25024	0.00201121161979333	0.0421825173940864	0.036212951602927	ENSDARG00000021509/ENSDARG00000017037/ENSDARG00000044083/ENSDARG00000008279/ENSDARG00000101413/ENSDARG00000003151/ENSDARG00000031888/ENSDARG00000002369	8	796	832	Hadeel	0.0100502512562814	0.00961538461538462
R-DRE-181438	Danio rerio: Toll Like Receptor 2 (TLR2) Cascade	8/796	72/25024	0.00201121161979333	0.0421825173940864	0.036212951602927	ENSDARG00000021509/ENSDARG00000017037/ENSDARG00000044083/ENSDARG00000008279/ENSDARG00000101413/ENSDARG00000003151/ENSDARG00000031888/ENSDARG00000002369	8	796	832	Hadeel	0.0100502512562814	0.00961538461538462
R-DRE-450294	Danio rerio: MAP kinase activation	7/796	57/25024	0.00212905642693674	0.0427086352945748	0.0366646145961482	ENSDARG00000021509/ENSDARG00000017037/ENSDARG00000008279/ENSDARG00000101413/ENSDARG00000003151/ENSDARG00000031888/ENSDARG00000002369	7	796	832	Hadeel	0.00879396984924623	0.00841346153846154
R-DRE-159236	Danio rerio: Transport of Mature mRNA derived from an Intron-Containing Transcript	8/796	73/25024	0.00219705652079996	0.0427086352945748	0.0366646145961482	ENSDARG00000000489/ENSDARG00000042530/ENSDARG00000030022/ENSDARG00000001777/ENSDARG00000059360/ENSDARG00000016010/ENSDARG00000102274/ENSDARG00000027140	8	796	832	Hadeel	0.0100502512562814	0.00961538461538462
R-DRE-72202	Danio rerio: Transport of Mature Transcript to Cytoplasm	8/796	73/25024	0.00219705652079996	0.0427086352945748	0.0366646145961482	ENSDARG00000000489/ENSDARG00000042530/ENSDARG00000030022/ENSDARG00000001777/ENSDARG00000059360/ENSDARG00000016010/ENSDARG00000102274/ENSDARG00000027140	8	796	832	Hadeel	0.0100502512562814	0.00961538461538462
R-DRE-373076	Danio rerio: Class A/1 (Rhodopsin-like receptors)	26/366	351/25024	1.57655484372228e-11	5.78595627646077e-09	5.74197869397800e-09	ENSDARG00000045137/ENSDARG00000038968/ENSDARG00000069028/ENSDARG00000103345/ENSDARG00000069254/ENSDARG00000090071/ENSDARG00000069945/ENSDARG00000104425/ENSDARG00000099363/ENSDARG00000006079/ENSDARG00000009020/ENSDARG00000053929/ENSDARG00000037033/ENSDARG00000031348/ENSDARG00000079472/ENSDARG00000053580/ENSDARG00000039434/ENSDARG00000044061/ENSDARG00000056618/ENSDARG00000089943/ENSDARG00000036458/…	26	366	425	Ashley	0.0710382513661202	0.0611764705882353
R-DRE-500792	Danio rerio: GPCR ligand binding	28/366	443/25024	1.06587854908571e-10	1.95588713757228e-08	1.94102093675608e-08	ENSDARG00000045137/ENSDARG00000038968/ENSDARG00000069028/ENSDARG00000103345/ENSDARG00000069254/ENSDARG00000090071/ENSDARG00000069945/ENSDARG00000104425/ENSDARG00000099363/ENSDARG00000006079/ENSDARG00000112943/ENSDARG00000009020/ENSDARG00000053929/ENSDARG00000037033/ENSDARG00000031348/ENSDARG00000079472/ENSDARG00000053580/ENSDARG00000039434/ENSDARG00000044061/ENSDARG00000056618/ENSDARG00000089943/…	28	366	425	Ashley	0.0765027322404372	0.0658823529411765
R-DRE-418594	Danio rerio: G alpha (i) signalling events	18/366	353/25024	5.29033519896832e-06	0.000647184339340458	0.0006422652557344	ENSDARG00000045137/ENSDARG00000104093/ENSDARG00000007842/ENSDARG00000038968/ENSDARG00000069028/ENSDARG00000069254/ENSDARG00000069945/ENSDARG00000006079/ENSDARG00000068246/ENSDARG00000009020/ENSDARG00000053580/ENSDARG00000039434/ENSDARG00000044061/ENSDARG00000089943/ENSDARG00000013649/ENSDARG00000086616/ENSDARG00000074661/ENSDARG00000068242	18	366	425	Ashley	0.0491803278688525	0.0423529411764706
R-DRE-375276	Danio rerio: Peptide ligand-binding receptors	12/366	169/25024	7.78101853806683e-06	0.000713908450867632	0.000708482214255559	ENSDARG00000038968/ENSDARG00000069028/ENSDARG00000090071/ENSDARG00000006079/ENSDARG00000031348/ENSDARG00000079472/ENSDARG00000039434/ENSDARG00000056618/ENSDARG00000089943/ENSDARG00000036458/ENSDARG00000086616/ENSDARG00000074661	12	366	425	Ashley	0.0327868852459016	0.0282352941176471
R-DRE-416476	Danio rerio: G alpha (q) signalling events	12/366	240/25024	0.00023450103178642	0.0172123757331233	0.0170815488417056	ENSDARG00000104093/ENSDARG00000007842/ENSDARG00000060702/ENSDARG00000104425/ENSDARG00000068246/ENSDARG00000053929/ENSDARG00000079472/ENSDARG00000027523/ENSDARG00000013649/ENSDARG00000052988/ENSDARG00000009624/ENSDARG00000058246	12	366	425	Ashley	0.0327868852459016	0.0282352941176471
R-DRE-209822	Danio rerio: Glycoprotein hormones	3/366	11/25024	0.000469271677547986	0.0287037842766851	0.0284856141108076	ENSDARG00000103345/ENSDARG00000099363/ENSDARG00000012671	3	366	425	Ashley	0.00819672131147541	0.00705882352941176
R-DRE-500792	Danio rerio: GPCR ligand binding	10/106	443/25024	1.91451369371296e-05	0.00256544834957536	0.0024787914139652	ENSDARG00000087084/ENSDARG00000114771/ENSDARG00000061940/ENSDARG00000112016/ENSDARG00000104922/ENSDARG00000099915/ENSDARG00000062377/ENSDARG00000053711/ENSDARG00000095494/ENSDARG00000103139	10	106	134	Samantha	0.0943396226415094	0.0746268656716418
R-DRE-373076	Danio rerio: Class A/1 (Rhodopsin-like receptors)	8/106	351/25024	0.000126469603443071	0.00847346343068575	0.00818724274920932	ENSDARG00000087084/ENSDARG00000114771/ENSDARG00000061940/ENSDARG00000112016/ENSDARG00000104922/ENSDARG00000099915/ENSDARG00000053711/ENSDARG00000103139	8	106	134	Samantha	0.0754716981132075	0.0597014925373134
R-DRE-375280	Danio rerio: Amine ligand-binding receptors	4/106	74/25024	0.000278631125936855	0.0124455236251795	0.0120251328035906	ENSDARG00000114771/ENSDARG00000061940/ENSDARG00000112016/ENSDARG00000103139	4	106	134	Samantha	0.0377358490566038	0.0298507462686567
R-DRE-1483115	Danio rerio: Hydrolysis of LPC	2/106	11/25024	0.000953520570802973	0.0261866755370479	0.0253021295448303	ENSDARG00000101721/ENSDARG00000076015	2	106	134	Samantha	0.0188679245283019	0.0149253731343284
R-DRE-418555	Danio rerio: G alpha (s) signalling events	5/106	178/25024	0.000977114758845071	0.0261866755370479	0.0253021295448303	ENSDARG00000114771/ENSDARG00000061940/ENSDARG00000112016/ENSDARG00000062377/ENSDARG00000063357	5	106	134	Samantha	0.0471698113207547	0.0373134328358209
R-DRE-1482922	Danio rerio: Acyl chain remodelling of PI	2/106	15/25024	0.00180033200511848	0.0402074147809794	0.0388492695841357	ENSDARG00000101721/ENSDARG00000076015	2	106	134	Samantha	0.0188679245283019	0.0149253731343284
R-DRE-69620	Danio rerio: Cell Cycle Checkpoints	68/509	312/25024	7.6291792981464e-50	3.08981761574929e-47	1.91131018206194e-47	ENSDARG00000105484/ENSDARG00000105374/ENSDARG00000086591/ENSDARG00000086764/ENSDARG00000105014/ENSDARG00000075619/ENSDARG00000024471/ENSDARG00000075621/ENSDARG00000025820/ENSDARG00000070485/ENSDARG00000057100/ENSDARG00000043640/ENSDARG00000077822/ENSDARG00000094892/ENSDARG00000103137/ENSDARG00000103996/ENSDARG00000091271/ENSDARG00000071694/ENSDARG00000002479/ENSDARG00000074796/ENSDARG00000070239/…	68	509	526	Burhaan	0.133595284872299	0.129277566539924
R-DRE-73886	Danio rerio: Chromosome Maintenance	29/509	43/25024	2.38073388811965e-39	4.82098612344229e-37	2.98218244932882e-37	ENSDARG00000075619/ENSDARG00000092136/ENSDARG00000070485/ENSDARG00000043640/ENSDARG00000100910/ENSDARG00000094892/ENSDARG00000045308/ENSDARG00000091271/ENSDARG00000070239/ENSDARG00000035333/ENSDARG00000044135/ENSDARG00000089291/ENSDARG00000093597/ENSDARG00000052565/ENSDARG00000039616/ENSDARG00000011404/ENSDARG00000040163/ENSDARG00000100028/ENSDARG00000058533/ENSDARG00000088924/ENSDARG00000002613/…	29	509	526	Burhaan	0.0569744597249509	0.0551330798479087
R-DRE-68962	Danio rerio: Activation of the pre-replicative complex	26/509	33/25024	2.06308588892877e-38	2.78516595005384e-36	1.72285768970192e-36	ENSDARG00000045308/ENSDARG00000074796/ENSDARG00000035957/ENSDARG00000023584/ENSDARG00000045815/ENSDARG00000115400/ENSDARG00000101465/ENSDARG00000040163/ENSDARG00000024204/ENSDARG00000075682/ENSDARG00000100028/ENSDARG00000043720/ENSDARG00000058533/ENSDARG00000009942/ENSDARG00000074326/ENSDARG00000002613/ENSDARG00000026577/ENSDARG00000102798/ENSDARG00000015070/ENSDARG00000052721/ENSDARG00000008805/…	26	509	526	Burhaan	0.0510805500982318	0.0494296577946768
R-DRE-68886	Danio rerio: M Phase	60/509	378/25024	1.1500097167473e-35	1.16438483820664e-33	7.20269243646995e-34	ENSDARG00000105484/ENSDARG00000105374/ENSDARG00000086591/ENSDARG00000075619/ENSDARG00000024471/ENSDARG00000075621/ENSDARG00000101652/ENSDARG00000070485/ENSDARG00000057100/ENSDARG00000043640/ENSDARG00000077822/ENSDARG00000094892/ENSDARG00000103996/ENSDARG00000070109/ENSDARG00000061468/ENSDARG00000091271/ENSDARG00000071694/ENSDARG00000002479/ENSDARG00000109646/ENSDARG00000070239/ENSDARG00000044135/…	60	509	526	Burhaan	0.117878192534381	0.114068441064639
R-DRE-68877	Danio rerio: Mitotic Prometaphase	46/509	196/25024	2.01794920681718e-35	1.63453885752192e-33	1.0110987604684e-33	ENSDARG00000075619/ENSDARG00000024471/ENSDARG00000075621/ENSDARG00000101652/ENSDARG00000070485/ENSDARG00000057100/ENSDARG00000043640/ENSDARG00000077822/ENSDARG00000094892/ENSDARG00000103996/ENSDARG00000070109/ENSDARG00000061468/ENSDARG00000091271/ENSDARG00000071694/ENSDARG00000002479/ENSDARG00000109646/ENSDARG00000070239/ENSDARG00000044135/ENSDARG00000105258/ENSDARG00000061385/ENSDARG00000074927/…	46	509	526	Burhaan	0.0903732809430255	0.0874524714828897
R-DRE-69306	Danio rerio: DNA Replication	39/509	132/25024	2.07605461457829e-34	1.40133686484035e-32	8.66843856613393e-33	ENSDARG00000045308/ENSDARG00000074796/ENSDARG00000035957/ENSDARG00000070463/ENSDARG00000023584/ENSDARG00000045815/ENSDARG00000115400/ENSDARG00000016044/ENSDARG00000011404/ENSDARG00000101465/ENSDARG00000040163/ENSDARG00000024204/ENSDARG00000075682/ENSDARG00000100028/ENSDARG00000043720/ENSDARG00000058533/ENSDARG00000009942/ENSDARG00000114670/ENSDARG00000074326/ENSDARG00000002613/ENSDARG00000060041/…	39	509	526	Burhaan	0.0766208251473477	0.0741444866920152
R-DRE-141424	Danio rerio: Amplification of signal from the kinetochores	32/509	93/25024	7.69674693822196e-31	3.89647813747487e-29	2.41029706749582e-29	ENSDARG00000075619/ENSDARG00000024471/ENSDARG00000075621/ENSDARG00000070485/ENSDARG00000057100/ENSDARG00000043640/ENSDARG00000077822/ENSDARG00000094892/ENSDARG00000103996/ENSDARG00000091271/ENSDARG00000071694/ENSDARG00000002479/ENSDARG00000070239/ENSDARG00000044135/ENSDARG00000074927/ENSDARG00000103907/ENSDARG00000052565/ENSDARG00000008022/ENSDARG00000039616/ENSDARG00000039354/ENSDARG00000089922/…	32	509	526	Burhaan	0.0628683693516699	0.0608365019011407
R-DRE-141444	Danio rerio: Amplification of signal from unattached kinetochores via a MAD2 inhibitory signal	32/509	93/25024	7.69674693822196e-31	3.89647813747487e-29	2.41029706749582e-29	ENSDARG00000075619/ENSDARG00000024471/ENSDARG00000075621/ENSDARG00000070485/ENSDARG00000057100/ENSDARG00000043640/ENSDARG00000077822/ENSDARG00000094892/ENSDARG00000103996/ENSDARG00000091271/ENSDARG00000071694/ENSDARG00000002479/ENSDARG00000070239/ENSDARG00000044135/ENSDARG00000074927/ENSDARG00000103907/ENSDARG00000052565/ENSDARG00000008022/ENSDARG00000039616/ENSDARG00000039354/ENSDARG00000089922/…	32	509	526	Burhaan	0.0628683693516699	0.0608365019011407
R-DRE-176187	Danio rerio: Activation of ATR in response to replication stress	23/509	37/25024	3.54054181465238e-30	1.59324381659357e-28	9.8555432969271e-29	ENSDARG00000074796/ENSDARG00000023584/ENSDARG00000045815/ENSDARG00000115400/ENSDARG00000101465/ENSDARG00000024204/ENSDARG00000075682/ENSDARG00000043720/ENSDARG00000009942/ENSDARG00000074326/ENSDARG00000002613/ENSDARG00000026577/ENSDARG00000102798/ENSDARG00000056984/ENSDARG00000104765/ENSDARG00000008805/ENSDARG00000019507/ENSDARG00000040041/ENSDARG00000014274/ENSDARG00000037188/ENSDARG00000021579/…	23	509	526	Burhaan	0.0451866404715128	0.0437262357414449
R-DRE-69618	Danio rerio: Mitotic Spindle Checkpoint	33/509	109/25024	1.13156672928318e-29	4.58284525359689e-28	2.8348724375726e-28	ENSDARG00000075619/ENSDARG00000024471/ENSDARG00000075621/ENSDARG00000070485/ENSDARG00000057100/ENSDARG00000043640/ENSDARG00000077822/ENSDARG00000094892/ENSDARG00000103996/ENSDARG00000091271/ENSDARG00000071694/ENSDARG00000002479/ENSDARG00000070239/ENSDARG00000044135/ENSDARG00000074927/ENSDARG00000103907/ENSDARG00000052565/ENSDARG00000008022/ENSDARG00000039616/ENSDARG00000039354/ENSDARG00000089922/…	33	509	526	Burhaan	0.0648330058939096	0.0627376425855513
R-DRE-2500257	Danio rerio: Resolution of Sister Chromatid Cohesion	34/509	119/25024	1.38699606325895e-29	5.10666732381703e-28	3.15890012493425e-28	ENSDARG00000075619/ENSDARG00000024471/ENSDARG00000075621/ENSDARG00000070485/ENSDARG00000057100/ENSDARG00000043640/ENSDARG00000077822/ENSDARG00000094892/ENSDARG00000103996/ENSDARG00000091271/ENSDARG00000071694/ENSDARG00000002479/ENSDARG00000070239/ENSDARG00000044135/ENSDARG00000074927/ENSDARG00000103907/ENSDARG00000036180/ENSDARG00000052565/ENSDARG00000008022/ENSDARG00000039616/ENSDARG00000039354/…	34	509	526	Burhaan	0.0667976424361493	0.064638783269962
R-DRE-73894	Danio rerio: DNA Repair	48/509	295/25024	3.64762675294925e-29	1.23107402912037e-27	7.61522076492913e-28	ENSDARG00000105484/ENSDARG00000105374/ENSDARG00000086591/ENSDARG00000073866/ENSDARG00000017928/ENSDARG00000086764/ENSDARG00000105014/ENSDARG00000091768/ENSDARG00000014161/ENSDARG00000035954/ENSDARG00000086450/ENSDARG00000044622/ENSDARG00000025820/ENSDARG00000070485/ENSDARG00000103137/ENSDARG00000079457/ENSDARG00000068919/ENSDARG00000007885/ENSDARG00000089291/ENSDARG00000077089/ENSDARG00000013933/…	48	509	526	Burhaan	0.0943025540275049	0.091254752851711
R-DRE-69239	Danio rerio: Synthesis of DNA	33/509	124/25024	1.24362755569566e-27	3.87437815428263e-26	2.39662638263617e-26	ENSDARG00000045308/ENSDARG00000115400/ENSDARG00000016044/ENSDARG00000011404/ENSDARG00000101465/ENSDARG00000040163/ENSDARG00000024204/ENSDARG00000075682/ENSDARG00000100028/ENSDARG00000058533/ENSDARG00000009942/ENSDARG00000114670/ENSDARG00000074326/ENSDARG00000002613/ENSDARG00000060041/ENSDARG00000026577/ENSDARG00000102798/ENSDARG00000095046/ENSDARG00000002304/ENSDARG00000027689/ENSDARG00000015070/…	33	509	526	Burhaan	0.0648330058939096	0.0627376425855513
R-DRE-69242	Danio rerio: S Phase	35/509	159/25024	3.60402286927435e-26	1.04259233004008e-24	6.44930408185936e-25	ENSDARG00000007971/ENSDARG00000045308/ENSDARG00000115400/ENSDARG00000016044/ENSDARG00000011404/ENSDARG00000101465/ENSDARG00000040163/ENSDARG00000024204/ENSDARG00000075682/ENSDARG00000100028/ENSDARG00000058533/ENSDARG00000009942/ENSDARG00000114670/ENSDARG00000074326/ENSDARG00000002613/ENSDARG00000060041/ENSDARG00000026577/ENSDARG00000102798/ENSDARG00000095046/ENSDARG00000002304/ENSDARG00000027689/…	35	509	526	Burhaan	0.068762278978389	0.0665399239543726
R-DRE-5663220	Danio rerio: RHO GTPases Activate Formins	32/509	126/25024	3.9734753128327e-26	1.07283833446483e-24	6.63640087336268e-25	ENSDARG00000075619/ENSDARG00000024471/ENSDARG00000075621/ENSDARG00000070485/ENSDARG00000057100/ENSDARG00000043640/ENSDARG00000077822/ENSDARG00000094892/ENSDARG00000103996/ENSDARG00000091271/ENSDARG00000071694/ENSDARG00000002479/ENSDARG00000070239/ENSDARG00000044135/ENSDARG00000074927/ENSDARG00000103907/ENSDARG00000052565/ENSDARG00000008022/ENSDARG00000039616/ENSDARG00000039354/ENSDARG00000089922/…	32	509	526	Burhaan	0.0628683693516699	0.0608365019011407
R-DRE-68874	NA	27/509	89/25024	1.60048174980746e-24	3.81291240395307e-23	2.35860468392679e-23	ENSDARG00000045308/ENSDARG00000074796/ENSDARG00000035957/ENSDARG00000070463/ENSDARG00000023584/ENSDARG00000045815/ENSDARG00000115400/ENSDARG00000101465/ENSDARG00000040163/ENSDARG00000024204/ENSDARG00000075682/ENSDARG00000100028/ENSDARG00000043720/ENSDARG00000058533/ENSDARG00000009942/ENSDARG00000074326/ENSDARG00000002613/ENSDARG00000026577/ENSDARG00000102798/ENSDARG00000015070/ENSDARG00000052721/…	27	509	526	Burhaan	0.0530451866404715	0.0513307984790875
R-DRE-69002	Danio rerio: DNA Replication Pre-Initiation	27/509	89/25024	1.60048174980746e-24	3.81291240395307e-23	2.35860468392679e-23	ENSDARG00000045308/ENSDARG00000074796/ENSDARG00000035957/ENSDARG00000070463/ENSDARG00000023584/ENSDARG00000045815/ENSDARG00000115400/ENSDARG00000101465/ENSDARG00000040163/ENSDARG00000024204/ENSDARG00000075682/ENSDARG00000100028/ENSDARG00000043720/ENSDARG00000058533/ENSDARG00000009942/ENSDARG00000074326/ENSDARG00000002613/ENSDARG00000026577/ENSDARG00000102798/ENSDARG00000015070/ENSDARG00000052721/…	27	509	526	Burhaan	0.0530451866404715	0.0513307984790875
R-DRE-2555396	Danio rerio: Mitotic Metaphase and Anaphase	36/509	190/25024	1.74282026055969e-24	3.92134558625931e-23	2.42567966089595e-23	ENSDARG00000075619/ENSDARG00000024471/ENSDARG00000075621/ENSDARG00000070485/ENSDARG00000057100/ENSDARG00000043640/ENSDARG00000077822/ENSDARG00000094892/ENSDARG00000103996/ENSDARG00000091271/ENSDARG00000071694/ENSDARG00000002479/ENSDARG00000070239/ENSDARG00000044135/ENSDARG00000039020/ENSDARG00000075354/ENSDARG00000074927/ENSDARG00000103907/ENSDARG00000052565/ENSDARG00000008022/ENSDARG00000039616/…	36	509	526	Burhaan	0.0707269155206287	0.0684410646387833
R-DRE-69206	Danio rerio: G1/S Transition	29/509	109/25024	2.01021289332946e-24	4.28492748314965e-23	2.65058542167542e-23	ENSDARG00000007971/ENSDARG00000045308/ENSDARG00000074796/ENSDARG00000035957/ENSDARG00000023584/ENSDARG00000045815/ENSDARG00000115400/ENSDARG00000101465/ENSDARG00000040163/ENSDARG00000024204/ENSDARG00000075682/ENSDARG00000100028/ENSDARG00000043720/ENSDARG00000058533/ENSDARG00000009942/ENSDARG00000074326/ENSDARG00000002613/ENSDARG00000026577/ENSDARG00000102798/ENSDARG00000015070/ENSDARG00000011094/…	29	509	526	Burhaan	0.0569744597249509	0.0551330798479087
R-DRE-606279	Danio rerio: Deposition of new CENPA-containing nucleosomes at the centromere	15/509	17/25024	4.50909856958081e-24	8.69611866990584e-23	5.37927548651746e-23	ENSDARG00000075619/ENSDARG00000092136/ENSDARG00000070485/ENSDARG00000043640/ENSDARG00000100910/ENSDARG00000094892/ENSDARG00000091271/ENSDARG00000070239/ENSDARG00000035333/ENSDARG00000044135/ENSDARG00000089291/ENSDARG00000093597/ENSDARG00000052565/ENSDARG00000039616/ENSDARG00000088924	15	509	526	Burhaan	0.0294695481335953	0.0285171102661597
R-DRE-774815	Danio rerio: Nucleosome assembly	15/509	17/25024	4.50909856958081e-24	8.69611866990584e-23	5.37927548651746e-23	ENSDARG00000075619/ENSDARG00000092136/ENSDARG00000070485/ENSDARG00000043640/ENSDARG00000100910/ENSDARG00000094892/ENSDARG00000091271/ENSDARG00000070239/ENSDARG00000035333/ENSDARG00000044135/ENSDARG00000089291/ENSDARG00000093597/ENSDARG00000052565/ENSDARG00000039616/ENSDARG00000088924	15	509	526	Burhaan	0.0294695481335953	0.0285171102661597
R-DRE-453279	Danio rerio: Mitotic G1-G1/S phases	31/509	139/25024	1.6986676090806e-23	2.99364031377029e-22	1.85181649038942e-22	ENSDARG00000007971/ENSDARG00000045308/ENSDARG00000074796/ENSDARG00000035957/ENSDARG00000070463/ENSDARG00000023584/ENSDARG00000104903/ENSDARG00000045815/ENSDARG00000115400/ENSDARG00000101465/ENSDARG00000040163/ENSDARG00000024204/ENSDARG00000075682/ENSDARG00000100028/ENSDARG00000043720/ENSDARG00000058533/ENSDARG00000009942/ENSDARG00000074326/ENSDARG00000002613/ENSDARG00000026577/ENSDARG00000102798/…	31	509	526	Burhaan	0.0609037328094303	0.05893536121673
R-DRE-68882	Danio rerio: Mitotic Anaphase	35/509	189/25024	1.7346917661007e-23	2.99364031377029e-22	1.85181649038942e-22	ENSDARG00000075619/ENSDARG00000024471/ENSDARG00000075621/ENSDARG00000070485/ENSDARG00000057100/ENSDARG00000043640/ENSDARG00000077822/ENSDARG00000094892/ENSDARG00000103996/ENSDARG00000091271/ENSDARG00000071694/ENSDARG00000002479/ENSDARG00000070239/ENSDARG00000044135/ENSDARG00000075354/ENSDARG00000074927/ENSDARG00000103907/ENSDARG00000052565/ENSDARG00000008022/ENSDARG00000039616/ENSDARG00000039354/…	35	509	526	Burhaan	0.068762278978389	0.0665399239543726
R-DRE-5693532	Danio rerio: DNA Double-Strand Break Repair	34/509	176/25024	1.77400907482684e-23	2.99364031377029e-22	1.85181649038942e-22	ENSDARG00000105484/ENSDARG00000105374/ENSDARG00000086591/ENSDARG00000073866/ENSDARG00000017928/ENSDARG00000086764/ENSDARG00000105014/ENSDARG00000035954/ENSDARG00000044622/ENSDARG00000025820/ENSDARG00000103137/ENSDARG00000068919/ENSDARG00000077089/ENSDARG00000013933/ENSDARG00000041376/ENSDARG00000079015/ENSDARG00000011404/ENSDARG00000045853/ENSDARG00000100028/ENSDARG00000058533/ENSDARG00000076716/…	34	509	526	Burhaan	0.0667976424361493	0.064638783269962
R-DRE-2467813	Danio rerio: Separation of Sister Chromatids	34/509	186/25024	1.17185842826657e-22	1.89841065379184e-21	1.17432549864187e-21	ENSDARG00000075619/ENSDARG00000024471/ENSDARG00000075621/ENSDARG00000070485/ENSDARG00000057100/ENSDARG00000043640/ENSDARG00000077822/ENSDARG00000094892/ENSDARG00000103996/ENSDARG00000091271/ENSDARG00000071694/ENSDARG00000002479/ENSDARG00000070239/ENSDARG00000044135/ENSDARG00000075354/ENSDARG00000074927/ENSDARG00000103907/ENSDARG00000052565/ENSDARG00000008022/ENSDARG00000039616/ENSDARG00000039354/…	34	509	526	Burhaan	0.0667976424361493	0.064638783269962
R-DRE-69481	Danio rerio: G2/M Checkpoints	34/509	188/25024	1.68429864616214e-22	2.62361904498333e-21	1.62292744043153e-21	ENSDARG00000105484/ENSDARG00000105374/ENSDARG00000086591/ENSDARG00000086764/ENSDARG00000105014/ENSDARG00000025820/ENSDARG00000103137/ENSDARG00000074796/ENSDARG00000077089/ENSDARG00000023584/ENSDARG00000036180/ENSDARG00000041376/ENSDARG00000045815/ENSDARG00000115400/ENSDARG00000101465/ENSDARG00000024204/ENSDARG00000075682/ENSDARG00000043720/ENSDARG00000009942/ENSDARG00000074326/ENSDARG00000002613/…	34	509	526	Burhaan	0.0667976424361493	0.064638783269962
R-DRE-5693538	Danio rerio: Homology Directed Repair	30/509	146/25024	1.12596394098397e-21	1.68894591147596e-20	1.04475406609819e-20	ENSDARG00000105484/ENSDARG00000105374/ENSDARG00000086591/ENSDARG00000017928/ENSDARG00000086764/ENSDARG00000105014/ENSDARG00000044622/ENSDARG00000103137/ENSDARG00000068919/ENSDARG00000077089/ENSDARG00000013933/ENSDARG00000041376/ENSDARG00000079015/ENSDARG00000011404/ENSDARG00000045853/ENSDARG00000100028/ENSDARG00000058533/ENSDARG00000076716/ENSDARG00000002613/ENSDARG00000026577/ENSDARG00000095046/…	30	509	526	Burhaan	0.0589390962671906	0.0570342205323194
R-DRE-69190	Danio rerio: DNA strand elongation	15/509	24/25024	3.80346774922248e-20	5.50144442298251e-19	3.40310272298853e-19	ENSDARG00000045308/ENSDARG00000016044/ENSDARG00000011404/ENSDARG00000040163/ENSDARG00000002613/ENSDARG00000060041/ENSDARG00000095046/ENSDARG00000002304/ENSDARG00000027689/ENSDARG00000015070/ENSDARG00000052721/ENSDARG00000007624/ENSDARG00000014274/ENSDARG00000037188/ENSDARG00000054155	15	509	526	Burhaan	0.0294695481335953	0.0285171102661597
R-DRE-195258	Danio rerio: RHO GTPase Effectors	36/509	261/25024	1.17272515914982e-19	1.63777134295062e-18	1.01309832260493e-18	ENSDARG00000075619/ENSDARG00000024471/ENSDARG00000075621/ENSDARG00000070485/ENSDARG00000057100/ENSDARG00000043640/ENSDARG00000077822/ENSDARG00000094892/ENSDARG00000103996/ENSDARG00000091271/ENSDARG00000071694/ENSDARG00000002479/ENSDARG00000062187/ENSDARG00000070239/ENSDARG00000044135/ENSDARG00000074927/ENSDARG00000103907/ENSDARG00000005993/ENSDARG00000052565/ENSDARG00000008022/ENSDARG00000039616/…	36	509	526	Burhaan	0.0707269155206287	0.0684410646387833
R-DRE-5685942	Danio rerio: HDR through Homologous Recombination (HRR)	19/509	54/25024	4.92637228461147e-19	6.65060258422548e-18	4.11395299557028e-18	ENSDARG00000017928/ENSDARG00000105014/ENSDARG00000103137/ENSDARG00000068919/ENSDARG00000077089/ENSDARG00000013933/ENSDARG00000041376/ENSDARG00000079015/ENSDARG00000045853/ENSDARG00000100028/ENSDARG00000058533/ENSDARG00000076716/ENSDARG00000002613/ENSDARG00000095046/ENSDARG00000027689/ENSDARG00000104765/ENSDARG00000014274/ENSDARG00000037188/ENSDARG00000054155	19	509	526	Burhaan	0.037328094302554	0.0361216730038023
R-DRE-5693567	Danio rerio: HDR through Homologous Recombination (HRR) or Single Strand Annealing (SSA)	27/509	140/25024	7.06069571370736e-19	9.22445730339188e-18	5.70609704537301e-18	ENSDARG00000105484/ENSDARG00000105374/ENSDARG00000086591/ENSDARG00000017928/ENSDARG00000086764/ENSDARG00000105014/ENSDARG00000103137/ENSDARG00000068919/ENSDARG00000077089/ENSDARG00000013933/ENSDARG00000041376/ENSDARG00000079015/ENSDARG00000045853/ENSDARG00000100028/ENSDARG00000058533/ENSDARG00000076716/ENSDARG00000002613/ENSDARG00000026577/ENSDARG00000095046/ENSDARG00000027689/ENSDARG00000011094/…	27	509	526	Burhaan	0.0530451866404715	0.0513307984790875
R-DRE-174417	Danio rerio: Telomere C-strand (Lagging Strand) Synthesis	14/509	24/25024	2.83054761238144e-18	3.58241182192026e-17	2.21602082811442e-17	ENSDARG00000045308/ENSDARG00000011404/ENSDARG00000040163/ENSDARG00000100028/ENSDARG00000058533/ENSDARG00000002613/ENSDARG00000060041/ENSDARG00000095046/ENSDARG00000027689/ENSDARG00000015070/ENSDARG00000052721/ENSDARG00000014274/ENSDARG00000037188/ENSDARG00000054155	14	509	526	Burhaan	0.0275049115913556	0.026615969581749
R-DRE-157579	Danio rerio: Telomere Maintenance	14/509	26/25024	1.34283572263982e-17	1.5995543166739e-16	9.89457900892498e-17	ENSDARG00000045308/ENSDARG00000011404/ENSDARG00000040163/ENSDARG00000100028/ENSDARG00000058533/ENSDARG00000002613/ENSDARG00000060041/ENSDARG00000095046/ENSDARG00000027689/ENSDARG00000015070/ENSDARG00000052721/ENSDARG00000014274/ENSDARG00000037188/ENSDARG00000054155	14	509	526	Burhaan	0.0275049115913556	0.026615969581749
R-DRE-180786	Danio rerio: Extension of Telomeres	14/509	26/25024	1.34283572263982e-17	1.5995543166739e-16	9.89457900892498e-17	ENSDARG00000045308/ENSDARG00000011404/ENSDARG00000040163/ENSDARG00000100028/ENSDARG00000058533/ENSDARG00000002613/ENSDARG00000060041/ENSDARG00000095046/ENSDARG00000027689/ENSDARG00000015070/ENSDARG00000052721/ENSDARG00000014274/ENSDARG00000037188/ENSDARG00000054155	14	509	526	Burhaan	0.0275049115913556	0.026615969581749
R-DRE-69183	Danio rerio: Processive synthesis on the lagging strand	11/509	15/25024	2.81068642319772e-16	3.25236571827164e-15	2.01185975555205e-15	ENSDARG00000045308/ENSDARG00000011404/ENSDARG00000040163/ENSDARG00000002613/ENSDARG00000060041/ENSDARG00000095046/ENSDARG00000027689/ENSDARG00000015070/ENSDARG00000052721/ENSDARG00000037188/ENSDARG00000054155	11	509	526	Burhaan	0.0216110019646365	0.0209125475285171
R-DRE-69186	Danio rerio: Lagging Strand Synthesis	12/509	20/25024	4.79404327527973e-16	5.3932986846897e-15	3.33620555414204e-15	ENSDARG00000045308/ENSDARG00000011404/ENSDARG00000040163/ENSDARG00000002613/ENSDARG00000060041/ENSDARG00000095046/ENSDARG00000027689/ENSDARG00000015070/ENSDARG00000052721/ENSDARG00000014274/ENSDARG00000037188/ENSDARG00000054155	12	509	526	Burhaan	0.0235756385068762	0.0228136882129278
R-DRE-69166	Danio rerio: Removal of the Flap Intermediate	10/509	14/25024	1.0337164083295e-14	1.13150039290121e-13	6.99927468513291e-14	ENSDARG00000045308/ENSDARG00000011404/ENSDARG00000040163/ENSDARG00000002613/ENSDARG00000095046/ENSDARG00000027689/ENSDARG00000015070/ENSDARG00000052721/ENSDARG00000037188/ENSDARG00000054155	10	509	526	Burhaan	0.0196463654223969	0.0190114068441065
R-DRE-194315	Danio rerio: Signaling by Rho GTPases	38/509	419/25024	1.61002273238359e-14	1.71594528056672e-13	1.06145543021411e-13	ENSDARG00000075619/ENSDARG00000024471/ENSDARG00000075621/ENSDARG00000070485/ENSDARG00000057100/ENSDARG00000043640/ENSDARG00000077822/ENSDARG00000094892/ENSDARG00000103996/ENSDARG00000091271/ENSDARG00000071694/ENSDARG00000002479/ENSDARG00000062187/ENSDARG00000070239/ENSDARG00000044135/ENSDARG00000074927/ENSDARG00000103907/ENSDARG00000005993/ENSDARG00000052565/ENSDARG00000008022/ENSDARG00000039616/…	38	509	526	Burhaan	0.0746561886051081	0.0722433460076046
R-DRE-6804756	Danio rerio: Regulation of TP53 Activity through Phosphorylation	19/509	97/25024	8.35379235811373e-14	8.67509206419503e-13	5.36626877525254e-13	ENSDARG00000094646/ENSDARG00000105014/ENSDARG00000045836/ENSDARG00000025820/ENSDARG00000103137/ENSDARG00000077089/ENSDARG00000041376/ENSDARG00000037640/ENSDARG00000012485/ENSDARG00000078654/ENSDARG00000037397/ENSDARG00000002613/ENSDARG00000026577/ENSDARG00000011094/ENSDARG00000056984/ENSDARG00000104765/ENSDARG00000014274/ENSDARG00000037188/ENSDARG00000101611	19	509	526	Burhaan	0.037328094302554	0.0361216730038023
R-DRE-73884	Danio rerio: Base Excision Repair	13/509	37/25024	2.0003396202336e-13	1.975945234621e-12	1.22228711069473e-12	ENSDARG00000086450/ENSDARG00000011404/ENSDARG00000100028/ENSDARG00000058533/ENSDARG00000002613/ENSDARG00000060041/ENSDARG00000095046/ENSDARG00000027689/ENSDARG00000042527/ENSDARG00000019529/ENSDARG00000014274/ENSDARG00000037188/ENSDARG00000054155	13	509	526	Burhaan	0.0255402750491159	0.0247148288973384
R-DRE-73933	Danio rerio: Resolution of Abasic Sites (AP sites)	13/509	37/25024	2.0003396202336e-13	1.975945234621e-12	1.22228711069473e-12	ENSDARG00000086450/ENSDARG00000011404/ENSDARG00000100028/ENSDARG00000058533/ENSDARG00000002613/ENSDARG00000060041/ENSDARG00000095046/ENSDARG00000027689/ENSDARG00000042527/ENSDARG00000019529/ENSDARG00000014274/ENSDARG00000037188/ENSDARG00000054155	13	509	526	Burhaan	0.0255402750491159	0.0247148288973384
R-DRE-110373	Danio rerio: Resolution of AP sites via the multiple-nucleotide patch replacement pathway	11/509	25/25024	7.63542321427041e-13	7.36272952804646e-12	4.55446296991568e-12	ENSDARG00000011404/ENSDARG00000100028/ENSDARG00000058533/ENSDARG00000002613/ENSDARG00000060041/ENSDARG00000095046/ENSDARG00000027689/ENSDARG00000019529/ENSDARG00000014274/ENSDARG00000037188/ENSDARG00000054155	11	509	526	Burhaan	0.0216110019646365	0.0209125475285171
R-DRE-5693579	Danio rerio: Homologous DNA Pairing and Strand Exchange	11/509	26/25024	1.29935154618235e-12	1.22380785163686e-11	7.57027339024233e-12	ENSDARG00000017928/ENSDARG00000105014/ENSDARG00000103137/ENSDARG00000068919/ENSDARG00000077089/ENSDARG00000013933/ENSDARG00000041376/ENSDARG00000079015/ENSDARG00000045853/ENSDARG00000076716/ENSDARG00000104765	11	509	526	Burhaan	0.0216110019646365	0.0209125475285171
R-DRE-2559586	Danio rerio: DNA Damage/Telomere Stress Induced Senescence	13/509	43/25024	1.83741580555331e-12	1.69125773011157e-11	1.04618411895141e-11	ENSDARG00000110841/ENSDARG00000091905/ENSDARG00000032637/ENSDARG00000074012/ENSDARG00000105350/ENSDARG00000105431/ENSDARG00000105430/ENSDARG00000051735/ENSDARG00000105502/ENSDARG00000051718/ENSDARG00000105014/ENSDARG00000026577/ENSDARG00000011094	13	509	526	Burhaan	0.0255402750491159	0.0247148288973384
R-DRE-140342	Danio rerio: Apoptosis induced DNA fragmentation	11/509	27/25024	2.1526960041618e-12	1.8953084384468e-11	1.17240651942908e-11	ENSDARG00000110841/ENSDARG00000091905/ENSDARG00000032637/ENSDARG00000074012/ENSDARG00000105350/ENSDARG00000105431/ENSDARG00000105430/ENSDARG00000051735/ENSDARG00000105502/ENSDARG00000051718/ENSDARG00000099175	11	509	526	Burhaan	0.0216110019646365	0.0209125475285171
R-DRE-211227	Danio rerio: Activation of DNA fragmentation factor	11/509	27/25024	2.1526960041618e-12	1.8953084384468e-11	1.17240651942908e-11	ENSDARG00000110841/ENSDARG00000091905/ENSDARG00000032637/ENSDARG00000074012/ENSDARG00000105350/ENSDARG00000105431/ENSDARG00000105430/ENSDARG00000051735/ENSDARG00000105502/ENSDARG00000051718/ENSDARG00000099175	11	509	526	Burhaan	0.0216110019646365	0.0209125475285171
R-DRE-5651801	Danio rerio: PCNA-Dependent Long Patch Base Excision Repair	10/509	21/25024	3.20479822399583e-12	2.76158144833683e-11	1.70826870618367e-11	ENSDARG00000011404/ENSDARG00000100028/ENSDARG00000058533/ENSDARG00000002613/ENSDARG00000060041/ENSDARG00000095046/ENSDARG00000027689/ENSDARG00000014274/ENSDARG00000037188/ENSDARG00000054155	10	509	526	Burhaan	0.0196463654223969	0.0190114068441065
R-DRE-5633007	Danio rerio: Regulation of TP53 Activity	22/509	168/25024	4.75560271715059e-12	3.99664124254329e-11	2.47225631117687e-11	ENSDARG00000094646/ENSDARG00000105014/ENSDARG00000045836/ENSDARG00000025820/ENSDARG00000068175/ENSDARG00000103137/ENSDARG00000104114/ENSDARG00000077089/ENSDARG00000041376/ENSDARG00000037640/ENSDARG00000012485/ENSDARG00000078654/ENSDARG00000037397/ENSDARG00000002613/ENSDARG00000026577/ENSDARG00000087554/ENSDARG00000011094/ENSDARG00000056984/ENSDARG00000104765/ENSDARG00000014274/ENSDARG00000037188/…	22	509	526	Burhaan	0.0432220039292731	0.0418250950570342
R-DRE-5689901	Danio rerio: Metalloprotease DUBs	13/509	46/25024	4.8354424909783e-12	3.99664124254329e-11	2.47225631117687e-11	ENSDARG00000103015/ENSDARG00000113481/ENSDARG00000099123/ENSDARG00000100024/ENSDARG00000051736/ENSDARG00000105400/ENSDARG00000105314/ENSDARG00000113800/ENSDARG00000109458/ENSDARG00000114133/ENSDARG00000100279/ENSDARG00000086552/ENSDARG00000020504	13	509	526	Burhaan	0.0255402750491159	0.0247148288973384
R-DRE-68689	Danio rerio: CDC6 association with the ORC:origin complex	8/509	12/25024	1.27872230748226e-11	1.03576506906063e-10	6.40707177222691e-11	ENSDARG00000070463/ENSDARG00000115400/ENSDARG00000101465/ENSDARG00000075682/ENSDARG00000009942/ENSDARG00000074326/ENSDARG00000008805/ENSDARG00000021579	8	509	526	Burhaan	0.0157170923379175	0.0152091254752852
R-DRE-8854518	Danio rerio: AURKA Activation by TPX2	15/509	76/25024	3.1305103044389e-11	2.48599347705442e-10	1.53779453551384e-10	ENSDARG00000101652/ENSDARG00000021794/ENSDARG00000109646/ENSDARG00000105258/ENSDARG00000061385/ENSDARG00000004576/ENSDARG00000005619/ENSDARG00000104831/ENSDARG00000018121/ENSDARG00000012485/ENSDARG00000078654/ENSDARG00000058471/ENSDARG00000087554/ENSDARG00000019156/ENSDARG00000016594	15	509	526	Burhaan	0.0294695481335953	0.0285171102661597
R-DRE-68949	Danio rerio: Orc1 removal from chromatin	15/509	77/25024	3.81607637420886e-11	2.97213640683575e-10	1.838514528465e-10	ENSDARG00000115400/ENSDARG00000101465/ENSDARG00000024204/ENSDARG00000075682/ENSDARG00000009942/ENSDARG00000074326/ENSDARG00000026577/ENSDARG00000102798/ENSDARG00000011094/ENSDARG00000004937/ENSDARG00000008805/ENSDARG00000019507/ENSDARG00000040041/ENSDARG00000021579/ENSDARG00000057683	15	509	526	Burhaan	0.0294695481335953	0.0285171102661597
R-DRE-3700989	Danio rerio: Transcriptional Regulation by TP53	28/509	307/25024	4.36385993821265e-11	3.33464768863419e-10	2.06275802441829e-10	ENSDARG00000094646/ENSDARG00000105014/ENSDARG00000045836/ENSDARG00000069910/ENSDARG00000025820/ENSDARG00000068175/ENSDARG00000103137/ENSDARG00000104114/ENSDARG00000077089/ENSDARG00000057323/ENSDARG00000008986/ENSDARG00000041376/ENSDARG00000018121/ENSDARG00000037640/ENSDARG00000012485/ENSDARG00000078654/ENSDARG00000037397/ENSDARG00000038505/ENSDARG00000002613/ENSDARG00000026577/ENSDARG00000087554/…	28	509	526	Burhaan	0.0550098231827112	0.0532319391634981
R-DRE-453274	Danio rerio: Mitotic G2-G2/M phases	21/509	173/25024	6.27879101611312e-11	4.70909326208484e-10	2.9129673719979e-10	ENSDARG00000101652/ENSDARG00000021794/ENSDARG00000109646/ENSDARG00000003200/ENSDARG00000105258/ENSDARG00000061385/ENSDARG00000070463/ENSDARG00000004576/ENSDARG00000036180/ENSDARG00000005619/ENSDARG00000104831/ENSDARG00000042688/ENSDARG00000018121/ENSDARG00000012485/ENSDARG00000078654/ENSDARG00000058471/ENSDARG00000026577/ENSDARG00000087554/ENSDARG00000011094/ENSDARG00000019156/ENSDARG00000016594	21	509	526	Burhaan	0.0412573673870334	0.0399239543726236
R-DRE-174411	Danio rerio: Polymerase switching on the C-strand of the telomere	8/509	14/25024	7.48407469214615e-11	5.31763201810384e-10	3.28939940301161e-10	ENSDARG00000045308/ENSDARG00000040163/ENSDARG00000095046/ENSDARG00000027689/ENSDARG00000015070/ENSDARG00000052721/ENSDARG00000014274/ENSDARG00000054155	8	509	526	Burhaan	0.0157170923379175	0.0152091254752852
R-DRE-69091	Danio rerio: Polymerase switching	8/509	14/25024	7.48407469214615e-11	5.31763201810384e-10	3.28939940301161e-10	ENSDARG00000045308/ENSDARG00000040163/ENSDARG00000095046/ENSDARG00000027689/ENSDARG00000015070/ENSDARG00000052721/ENSDARG00000014274/ENSDARG00000054155	8	509	526	Burhaan	0.0157170923379175	0.0152091254752852
R-DRE-69109	Danio rerio: Leading Strand Synthesis	8/509	14/25024	7.48407469214615e-11	5.31763201810384e-10	3.28939940301161e-10	ENSDARG00000045308/ENSDARG00000040163/ENSDARG00000095046/ENSDARG00000027689/ENSDARG00000015070/ENSDARG00000052721/ENSDARG00000014274/ENSDARG00000054155	8	509	526	Burhaan	0.0157170923379175	0.0152091254752852
R-DRE-69052	Danio rerio: Switching of origins to a post-replicative state	16/509	96/25024	1.00825398507189e-10	7.04039420610545e-10	4.35507165965717e-10	ENSDARG00000115400/ENSDARG00000101465/ENSDARG00000024204/ENSDARG00000075682/ENSDARG00000009942/ENSDARG00000114670/ENSDARG00000074326/ENSDARG00000026577/ENSDARG00000102798/ENSDARG00000011094/ENSDARG00000004937/ENSDARG00000008805/ENSDARG00000019507/ENSDARG00000040041/ENSDARG00000021579/ENSDARG00000057683	16	509	526	Burhaan	0.031434184675835	0.0304182509505703
R-DRE-2559584	Danio rerio: Formation of Senescence-Associated Heterochromatin Foci (SAHF)	10/509	29/25024	1.57246799091424e-10	1.07940599376316e-09	6.67702732984102e-10	ENSDARG00000110841/ENSDARG00000091905/ENSDARG00000032637/ENSDARG00000074012/ENSDARG00000105350/ENSDARG00000105431/ENSDARG00000105430/ENSDARG00000051735/ENSDARG00000105502/ENSDARG00000051718	10	509	526	Burhaan	0.0196463654223969	0.0190114068441065
R-DRE-68867	Danio rerio: Assembly of the pre-replicative complex	14/509	73/25024	2.14352089425422e-10	1.4468766036216e-09	8.95013987425445e-10	ENSDARG00000035957/ENSDARG00000070463/ENSDARG00000115400/ENSDARG00000101465/ENSDARG00000024204/ENSDARG00000075682/ENSDARG00000009942/ENSDARG00000074326/ENSDARG00000102798/ENSDARG00000008805/ENSDARG00000019507/ENSDARG00000040041/ENSDARG00000021579/ENSDARG00000057683	14	509	526	Burhaan	0.0275049115913556	0.026615969581749
R-DRE-72203	Danio rerio: Processing of Capped Intron-Containing Pre-mRNA	24/509	245/25024	2.52705329992422e-10	1.67779768273658e-09	1.03785795579287e-09	ENSDARG00000043727/ENSDARG00000069910/ENSDARG00000040881/ENSDARG00000059246/ENSDARG00000089302/ENSDARG00000020363/ENSDARG00000038695/ENSDARG00000070278/ENSDARG00000053810/ENSDARG00000057484/ENSDARG00000024651/ENSDARG00000016516/ENSDARG00000076283/ENSDARG00000036995/ENSDARG00000011958/ENSDARG00000038505/ENSDARG00000006225/ENSDARG00000005551/ENSDARG00000015111/ENSDARG00000105037/ENSDARG00000011648/…	24	509	526	Burhaan	0.0471512770137525	0.0456273764258555
R-DRE-2565942	Danio rerio: Regulation of PLK1 Activity at G2/M Transition	15/509	88/25024	2.79601395118617e-10	1.82642846811355e-09	1.12979850659136e-09	ENSDARG00000101652/ENSDARG00000109646/ENSDARG00000105258/ENSDARG00000061385/ENSDARG00000004576/ENSDARG00000036180/ENSDARG00000005619/ENSDARG00000104831/ENSDARG00000042688/ENSDARG00000018121/ENSDARG00000012485/ENSDARG00000058471/ENSDARG00000087554/ENSDARG00000019156/ENSDARG00000016594	15	509	526	Burhaan	0.0294695481335953	0.0285171102661597
R-DRE-5693537	Danio rerio: Resolution of D-Loop Structures	10/509	31/25024	3.35704156041575e-10	2.12437786245059e-09	1.31410508450485e-09	ENSDARG00000017928/ENSDARG00000105014/ENSDARG00000103137/ENSDARG00000068919/ENSDARG00000077089/ENSDARG00000013933/ENSDARG00000041376/ENSDARG00000079015/ENSDARG00000045853/ENSDARG00000076716	10	509	526	Burhaan	0.0196463654223969	0.0190114068441065
R-DRE-5693568	Danio rerio: Resolution of D-loop Structures through Holliday Junction Intermediates	10/509	31/25024	3.35704156041575e-10	2.12437786245059e-09	1.31410508450485e-09	ENSDARG00000017928/ENSDARG00000105014/ENSDARG00000103137/ENSDARG00000068919/ENSDARG00000077089/ENSDARG00000013933/ENSDARG00000041376/ENSDARG00000079015/ENSDARG00000045853/ENSDARG00000076716	10	509	526	Burhaan	0.0196463654223969	0.0190114068441065
R-DRE-69275	Danio rerio: G2/M Transition	20/509	171/25024	3.51531562856162e-10	2.19031204548839e-09	1.35489088193954e-09	ENSDARG00000101652/ENSDARG00000021794/ENSDARG00000109646/ENSDARG00000003200/ENSDARG00000105258/ENSDARG00000061385/ENSDARG00000004576/ENSDARG00000036180/ENSDARG00000005619/ENSDARG00000104831/ENSDARG00000042688/ENSDARG00000018121/ENSDARG00000012485/ENSDARG00000078654/ENSDARG00000058471/ENSDARG00000026577/ENSDARG00000087554/ENSDARG00000011094/ENSDARG00000019156/ENSDARG00000016594	20	509	526	Burhaan	0.0392927308447937	0.0380228136882129
R-DRE-174414	Danio rerio: Processive synthesis on the C-strand of the telomere	7/509	11/25024	4.25255896134498e-10	2.60952481718896e-09	1.61420898373222e-09	ENSDARG00000011404/ENSDARG00000002613/ENSDARG00000060041/ENSDARG00000095046/ENSDARG00000027689/ENSDARG00000037188/ENSDARG00000054155	7	509	526	Burhaan	0.0137524557956778	0.0133079847908745
R-DRE-72172	Danio rerio: mRNA Splicing	21/509	194/25024	5.40940016261044e-10	3.26986129232422e-09	2.02268222891011e-09	ENSDARG00000043727/ENSDARG00000069910/ENSDARG00000040881/ENSDARG00000059246/ENSDARG00000089302/ENSDARG00000020363/ENSDARG00000038695/ENSDARG00000053810/ENSDARG00000057484/ENSDARG00000024651/ENSDARG00000016516/ENSDARG00000076283/ENSDARG00000036995/ENSDARG00000011958/ENSDARG00000038505/ENSDARG00000005551/ENSDARG00000105037/ENSDARG00000011648/ENSDARG00000015325/ENSDARG00000036162/ENSDARG00000036675	21	509	526	Burhaan	0.0412573673870334	0.0399239543726236
R-DRE-69473	Danio rerio: G2/M DNA damage checkpoint	16/509	111/25024	9.38490282059797e-10	5.58953770932673e-09	3.45759577600978e-09	ENSDARG00000105484/ENSDARG00000105374/ENSDARG00000086591/ENSDARG00000086764/ENSDARG00000105014/ENSDARG00000025820/ENSDARG00000103137/ENSDARG00000077089/ENSDARG00000041376/ENSDARG00000002613/ENSDARG00000087554/ENSDARG00000056984/ENSDARG00000104765/ENSDARG00000014274/ENSDARG00000037188/ENSDARG00000101611	16	509	526	Burhaan	0.031434184675835	0.0304182509505703
R-DRE-72163	Danio rerio: mRNA Splicing - Major Pathway	20/509	186/25024	1.57057523313633e-09	9.21859375971322e-09	5.70246995402663e-09	ENSDARG00000043727/ENSDARG00000069910/ENSDARG00000040881/ENSDARG00000059246/ENSDARG00000089302/ENSDARG00000038695/ENSDARG00000053810/ENSDARG00000057484/ENSDARG00000024651/ENSDARG00000016516/ENSDARG00000076283/ENSDARG00000036995/ENSDARG00000011958/ENSDARG00000038505/ENSDARG00000005551/ENSDARG00000105037/ENSDARG00000011648/ENSDARG00000015325/ENSDARG00000036162/ENSDARG00000036675	20	509	526	Burhaan	0.0392927308447937	0.0380228136882129
R-DRE-110314	Danio rerio: Recognition of DNA damage by PCNA-containing replication complex	9/509	28/25024	2.72072275169193e-09	1.57413244919319e-08	9.73732353237112e-09	ENSDARG00000100028/ENSDARG00000058533/ENSDARG00000002613/ENSDARG00000095046/ENSDARG00000023002/ENSDARG00000027689/ENSDARG00000014274/ENSDARG00000037188/ENSDARG00000054155	9	509	526	Burhaan	0.0176817288801572	0.0171102661596958
R-DRE-5358565	Danio rerio: Mismatch repair (MMR) directed by MSH2:MSH6 (MutSalpha)	7/509	14/25024	4.19404887403259e-09	2.39237999152563e-08	1.47988677838363e-08	ENSDARG00000018022/ENSDARG00000002613/ENSDARG00000060041/ENSDARG00000095046/ENSDARG00000027689/ENSDARG00000037188/ENSDARG00000054155	7	509	526	Burhaan	0.0137524557956778	0.0133079847908745
R-DRE-5696397	Danio rerio: Gap-filling DNA repair synthesis and ligation in GG-NER	8/509	21/25024	4.47316964118685e-09	2.5161579231676e-08	1.5564537640387e-08	ENSDARG00000100028/ENSDARG00000058533/ENSDARG00000002613/ENSDARG00000095046/ENSDARG00000027689/ENSDARG00000014274/ENSDARG00000037188/ENSDARG00000054155	8	509	526	Burhaan	0.0157170923379175	0.0152091254752852
R-DRE-2559583	Danio rerio: Cellular Senescence	15/509	107/25024	4.6642215219161e-09	2.55271583294057e-08	1.57906788366434e-08	ENSDARG00000110841/ENSDARG00000091905/ENSDARG00000032637/ENSDARG00000074012/ENSDARG00000105350/ENSDARG00000105431/ENSDARG00000105430/ENSDARG00000051735/ENSDARG00000105502/ENSDARG00000051718/ENSDARG00000105014/ENSDARG00000045836/ENSDARG00000114670/ENSDARG00000026577/ENSDARG00000011094	15	509	526	Burhaan	0.0294695481335953	0.0285171102661597
R-DRE-5693607	Danio rerio: Processing of DNA double-strand break ends	15/509	107/25024	4.6642215219161e-09	2.55271583294057e-08	1.57906788366434e-08	ENSDARG00000105484/ENSDARG00000105374/ENSDARG00000086591/ENSDARG00000086764/ENSDARG00000105014/ENSDARG00000103137/ENSDARG00000077089/ENSDARG00000041376/ENSDARG00000002613/ENSDARG00000026577/ENSDARG00000011094/ENSDARG00000056984/ENSDARG00000014274/ENSDARG00000037188/ENSDARG00000101611	15	509	526	Burhaan	0.0294695481335953	0.0285171102661597
R-DRE-5696400	Danio rerio: Dual Incision in GG-NER	10/509	41/25024	7.07055466743884e-09	3.81809952041697e-08	2.36181334856203e-08	ENSDARG00000014161/ENSDARG00000100028/ENSDARG00000058533/ENSDARG00000002613/ENSDARG00000095046/ENSDARG00000027689/ENSDARG00000019529/ENSDARG00000014274/ENSDARG00000037188/ENSDARG00000054155	10	509	526	Burhaan	0.0196463654223969	0.0190114068441065
R-DRE-176408	Danio rerio: Regulation of APC/C activators between G1/S and early anaphase	9/509	31/25024	7.52169192601596e-09	4.00827003952166e-08	2.47944969306343e-08	ENSDARG00000039020/ENSDARG00000074927/ENSDARG00000114670/ENSDARG00000058471/ENSDARG00000026577/ENSDARG00000087554/ENSDARG00000011094/ENSDARG00000004713/ENSDARG00000100741	9	509	526	Burhaan	0.0176817288801572	0.0171102661596958
R-DRE-5358508	Danio rerio: Mismatch Repair	7/509	15/25024	7.72601043668093e-09	4.06368081409841e-08	2.5137258837048e-08	ENSDARG00000018022/ENSDARG00000002613/ENSDARG00000060041/ENSDARG00000095046/ENSDARG00000027689/ENSDARG00000037188/ENSDARG00000054155	7	509	526	Burhaan	0.0137524557956778	0.0133079847908745
R-DRE-5693616	Danio rerio: Presynaptic phase of homologous DNA pairing and strand exchange	8/509	23/25024	1.03988709688599e-08	5.39941377229262e-08	3.33998824640843e-08	ENSDARG00000105014/ENSDARG00000103137/ENSDARG00000068919/ENSDARG00000077089/ENSDARG00000013933/ENSDARG00000041376/ENSDARG00000079015/ENSDARG00000104765	8	509	526	Burhaan	0.0157170923379175	0.0152091254752852
R-DRE-174437	Danio rerio: Removal of the Flap Intermediate from the C-strand	6/509	10/25024	1.34777685356956e-08	6.82312032119589e-08	4.22066962038888e-08	ENSDARG00000011404/ENSDARG00000002613/ENSDARG00000095046/ENSDARG00000027689/ENSDARG00000037188/ENSDARG00000054155	6	509	526	Burhaan	0.0117878192534381	0.0114068441064639
R-DRE-5358606	Danio rerio: Mismatch repair (MMR) directed by MSH2:MSH3 (MutSbeta)	6/509	10/25024	1.34777685356956e-08	6.82312032119589e-08	4.22066962038888e-08	ENSDARG00000018022/ENSDARG00000002613/ENSDARG00000060041/ENSDARG00000095046/ENSDARG00000027689/ENSDARG00000037188	6	509	526	Burhaan	0.0117878192534381	0.0114068441064639
R-DRE-5685938	Danio rerio: HDR through Single Strand Annealing (SSA)	9/509	34/25024	1.85358733122793e-08	9.26793665613966e-08	5.73299265538984e-08	ENSDARG00000105014/ENSDARG00000103137/ENSDARG00000077089/ENSDARG00000041376/ENSDARG00000002613/ENSDARG00000056984/ENSDARG00000014274/ENSDARG00000037188/ENSDARG00000101611	9	509	526	Burhaan	0.0176817288801572	0.0171102661596958
R-DRE-380259	Danio rerio: Loss of Nlp from mitotic centrosomes	12/509	73/25024	2.63009646154841e-08	1.28336032159893e-07	7.93865514075489e-08	ENSDARG00000101652/ENSDARG00000109646/ENSDARG00000105258/ENSDARG00000061385/ENSDARG00000004576/ENSDARG00000005619/ENSDARG00000104831/ENSDARG00000018121/ENSDARG00000058471/ENSDARG00000087554/ENSDARG00000019156/ENSDARG00000016594	12	509	526	Burhaan	0.0235756385068762	0.0228136882129278
R-DRE-380284	Danio rerio: Loss of proteins required for interphase microtubule organization from the centrosome	12/509	73/25024	2.63009646154841e-08	1.28336032159893e-07	7.93865514075489e-08	ENSDARG00000101652/ENSDARG00000109646/ENSDARG00000105258/ENSDARG00000061385/ENSDARG00000004576/ENSDARG00000005619/ENSDARG00000104831/ENSDARG00000018121/ENSDARG00000058471/ENSDARG00000087554/ENSDARG00000019156/ENSDARG00000016594	12	509	526	Burhaan	0.0235756385068762	0.0228136882129278
R-DRE-5696399	Danio rerio: Global Genome Nucleotide Excision Repair (GG-NER)	11/509	60/25024	3.08714317198588e-08	1.48844402935033e-07	9.20726910943157e-08	ENSDARG00000014161/ENSDARG00000100028/ENSDARG00000058533/ENSDARG00000035993/ENSDARG00000002613/ENSDARG00000095046/ENSDARG00000027689/ENSDARG00000019529/ENSDARG00000014274/ENSDARG00000037188/ENSDARG00000054155	11	509	526	Burhaan	0.0216110019646365	0.0209125475285171
R-DRE-174143	Danio rerio: APC/C-mediated degradation of cell cycle proteins	13/509	90/25024	3.45691128601204e-08	1.62796403585451e-07	1.00703168429726e-07	ENSDARG00000039020/ENSDARG00000074927/ENSDARG00000005619/ENSDARG00000037640/ENSDARG00000114670/ENSDARG00000012485/ENSDARG00000058471/ENSDARG00000026577/ENSDARG00000087554/ENSDARG00000011094/ENSDARG00000004713/ENSDARG00000100741/ENSDARG00000004937	13	509	526	Burhaan	0.0255402750491159	0.0247148288973384
R-DRE-453276	Danio rerio: Regulation of mitotic cell cycle	13/509	90/25024	3.45691128601204e-08	1.62796403585451e-07	1.00703168429726e-07	ENSDARG00000039020/ENSDARG00000074927/ENSDARG00000005619/ENSDARG00000037640/ENSDARG00000114670/ENSDARG00000012485/ENSDARG00000058471/ENSDARG00000026577/ENSDARG00000087554/ENSDARG00000011094/ENSDARG00000004713/ENSDARG00000100741/ENSDARG00000004937	13	509	526	Burhaan	0.0255402750491159	0.0247148288973384
R-DRE-6783310	Danio rerio: Fanconi Anemia Pathway	9/509	37/25024	4.16423804866229e-08	1.93852460886003e-07	1.19913932919737e-07	ENSDARG00000091768/ENSDARG00000014161/ENSDARG00000070485/ENSDARG00000079457/ENSDARG00000007885/ENSDARG00000089291/ENSDARG00000002613/ENSDARG00000063285/ENSDARG00000037188	9	509	526	Burhaan	0.0176817288801572	0.0171102661596958
R-DRE-5696398	Danio rerio: Nucleotide Excision Repair	13/509	94/25024	5.88462182516345e-08	2.70826345362636e-07	1.67528707462787e-07	ENSDARG00000014161/ENSDARG00000100028/ENSDARG00000058533/ENSDARG00000035993/ENSDARG00000038505/ENSDARG00000002613/ENSDARG00000060041/ENSDARG00000095046/ENSDARG00000027689/ENSDARG00000019529/ENSDARG00000014274/ENSDARG00000037188/ENSDARG00000054155	13	509	526	Burhaan	0.0255402750491159	0.0247148288973384
R-DRE-380270	Danio rerio: Recruitment of mitotic centrosome proteins and complexes	12/509	80/25024	7.57621087188599e-08	3.4092948923487e-07	2.10893355264195e-07	ENSDARG00000101652/ENSDARG00000109646/ENSDARG00000105258/ENSDARG00000061385/ENSDARG00000004576/ENSDARG00000005619/ENSDARG00000104831/ENSDARG00000018121/ENSDARG00000058471/ENSDARG00000087554/ENSDARG00000019156/ENSDARG00000016594	12	509	526	Burhaan	0.0235756385068762	0.0228136882129278
R-DRE-380287	Danio rerio: Centrosome maturation	12/509	80/25024	7.57621087188599e-08	3.4092948923487e-07	2.10893355264195e-07	ENSDARG00000101652/ENSDARG00000109646/ENSDARG00000105258/ENSDARG00000061385/ENSDARG00000004576/ENSDARG00000005619/ENSDARG00000104831/ENSDARG00000018121/ENSDARG00000058471/ENSDARG00000087554/ENSDARG00000019156/ENSDARG00000016594	12	509	526	Burhaan	0.0235756385068762	0.0228136882129278
R-DRE-5656169	Danio rerio: Termination of translesion DNA synthesis	8/509	29/25024	8.17604272344483e-08	3.63878824504962e-07	2.25089435301315e-07	ENSDARG00000100028/ENSDARG00000058533/ENSDARG00000002613/ENSDARG00000095046/ENSDARG00000027689/ENSDARG00000014274/ENSDARG00000037188/ENSDARG00000054155	8	509	526	Burhaan	0.0157170923379175	0.0152091254752852
R-DRE-380320	Danio rerio: Recruitment of NuMA to mitotic centrosomes	12/509	87/25024	1.96089028550807e-07	8.63218006120399e-07	5.33972411843158e-07	ENSDARG00000101652/ENSDARG00000109646/ENSDARG00000105258/ENSDARG00000061385/ENSDARG00000004576/ENSDARG00000005619/ENSDARG00000104831/ENSDARG00000018121/ENSDARG00000058471/ENSDARG00000087554/ENSDARG00000019156/ENSDARG00000016594	12	509	526	Burhaan	0.0235756385068762	0.0228136882129278
R-DRE-73893	Danio rerio: DNA Damage Bypass	9/509	44/25024	2.09117913355941e-07	9.10674783969422e-07	5.63328391383295e-07	ENSDARG00000100028/ENSDARG00000058533/ENSDARG00000002613/ENSDARG00000095046/ENSDARG00000023002/ENSDARG00000027689/ENSDARG00000014274/ENSDARG00000037188/ENSDARG00000054155	9	509	526	Burhaan	0.0176817288801572	0.0171102661596958
R-DRE-6781827	Danio rerio: Transcription-Coupled Nucleotide Excision Repair (TC-NER)	11/509	74/25024	2.91377264572568e-07	1.25540204416904e-06	7.76570985087024e-07	ENSDARG00000014161/ENSDARG00000100028/ENSDARG00000058533/ENSDARG00000038505/ENSDARG00000002613/ENSDARG00000060041/ENSDARG00000095046/ENSDARG00000027689/ENSDARG00000014274/ENSDARG00000037188/ENSDARG00000054155	11	509	526	Burhaan	0.0216110019646365	0.0209125475285171
R-DRE-69273	Danio rerio: Cyclin A/B1/B2 associated events during G2/M transition	6/509	16/25024	4.63153120173737e-07	1.97449488074067e-06	1.22138994572132e-06	ENSDARG00000003200/ENSDARG00000036180/ENSDARG00000058471/ENSDARG00000026577/ENSDARG00000087554/ENSDARG00000011094	6	509	526	Burhaan	0.0117878192534381	0.0114068441064639
R-DRE-110313	Danio rerio: Translesion synthesis by Y family DNA polymerases bypasses lesions on DNA template	8/509	36/25024	5.08626623859168e-07	2.14576856940586e-06	1.32733702279037e-06	ENSDARG00000100028/ENSDARG00000058533/ENSDARG00000002613/ENSDARG00000095046/ENSDARG00000027689/ENSDARG00000014274/ENSDARG00000037188/ENSDARG00000054155	8	509	526	Burhaan	0.0157170923379175	0.0152091254752852
R-DRE-6782210	Danio rerio: Gap-filling DNA repair synthesis and ligation in TC-NER	10/509	63/25024	5.40034499698601e-07	2.25478322039107e-06	1.39477168668765e-06	ENSDARG00000100028/ENSDARG00000058533/ENSDARG00000038505/ENSDARG00000002613/ENSDARG00000060041/ENSDARG00000095046/ENSDARG00000027689/ENSDARG00000014274/ENSDARG00000037188/ENSDARG00000054155	10	509	526	Burhaan	0.0196463654223969	0.0190114068441065
R-DRE-6782135	Danio rerio: Dual incision in TC-NER	10/509	64/25024	6.28512870078191e-07	2.59742563654762e-06	1.60672463027507e-06	ENSDARG00000014161/ENSDARG00000100028/ENSDARG00000058533/ENSDARG00000038505/ENSDARG00000002613/ENSDARG00000095046/ENSDARG00000027689/ENSDARG00000014274/ENSDARG00000037188/ENSDARG00000054155	10	509	526	Burhaan	0.0196463654223969	0.0190114068441065
R-DRE-75153	Danio rerio: Apoptotic execution phase	11/509	82/25024	8.43260566201095e-07	3.44970231627721e-06	2.13392891819097e-06	ENSDARG00000110841/ENSDARG00000091905/ENSDARG00000032637/ENSDARG00000074012/ENSDARG00000105350/ENSDARG00000105431/ENSDARG00000105430/ENSDARG00000051735/ENSDARG00000105502/ENSDARG00000051718/ENSDARG00000099175	11	509	526	Burhaan	0.0216110019646365	0.0209125475285171
R-DRE-5620912	Danio rerio: Anchoring of the basal body to the plasma membrane	12/509	101/25024	1.01886586232141e-06	4.12640674240171e-06	2.55252710771048e-06	ENSDARG00000101652/ENSDARG00000109646/ENSDARG00000105258/ENSDARG00000061385/ENSDARG00000004576/ENSDARG00000005619/ENSDARG00000104831/ENSDARG00000018121/ENSDARG00000058471/ENSDARG00000087554/ENSDARG00000019156/ENSDARG00000016594	12	509	526	Burhaan	0.0235756385068762	0.0228136882129278
R-DRE-2299718	Danio rerio: Condensation of Prophase Chromosomes	10/509	68/25024	1.12186046110499e-06	4.49854937373782e-06	2.78272839752983e-06	ENSDARG00000105484/ENSDARG00000105374/ENSDARG00000086591/ENSDARG00000058372/ENSDARG00000058471/ENSDARG00000003920/ENSDARG00000031495/ENSDARG00000020504/ENSDARG00000087554/ENSDARG00000033757	10	509	526	Burhaan	0.0196463654223969	0.0190114068441065
R-DRE-6791312	Danio rerio: TP53 Regulates Transcription of Cell Cycle Genes	8/509	41/25024	1.46886117244757e-06	5.83224289060064e-06	3.60772919548526e-06	ENSDARG00000057323/ENSDARG00000008986/ENSDARG00000018121/ENSDARG00000012485/ENSDARG00000026577/ENSDARG00000087554/ENSDARG00000011094/ENSDARG00000054155	8	509	526	Burhaan	0.0157170923379175	0.0152091254752852
R-DRE-68875	Danio rerio: Mitotic Prophase	12/509	119/25024	5.82870051799279e-06	2.29186767940493e-05	1.41771152098343e-05	ENSDARG00000105484/ENSDARG00000105374/ENSDARG00000086591/ENSDARG00000058372/ENSDARG00000036180/ENSDARG00000058471/ENSDARG00000055566/ENSDARG00000003920/ENSDARG00000031495/ENSDARG00000020504/ENSDARG00000087554/ENSDARG00000033757	12	509	526	Burhaan	0.0235756385068762	0.0228136882129278
R-DRE-2990846	Danio rerio: SUMOylation	12/509	131/25024	1.56425875972051e-05	6.09158459314237e-05	3.76815369244415e-05	ENSDARG00000086764/ENSDARG00000044938/ENSDARG00000086450/ENSDARG00000058212/ENSDARG00000076379/ENSDARG00000077089/ENSDARG00000024488/ENSDARG00000053810/ENSDARG00000035993/ENSDARG00000019529/ENSDARG00000010487/ENSDARG00000054155	12	509	526	Burhaan	0.0235756385068762	0.0228136882129278
R-DRE-5685939	Danio rerio: HDR through MMEJ (alt-NHEJ)	4/509	10/25024	3.22320156558717e-05	0.000123150625854982	7.61789446484357e-05	ENSDARG00000105014/ENSDARG00000044622/ENSDARG00000011404/ENSDARG00000019529	4	509	526	Burhaan	0.00785854616895874	0.00760456273764259
R-DRE-6804116	Danio rerio: TP53 Regulates Transcription of Genes Involved in G1 Cell Cycle Arrest	4/509	10/25024	3.22320156558717e-05	0.000123150625854982	7.61789446484357e-05	ENSDARG00000057323/ENSDARG00000008986/ENSDARG00000026577/ENSDARG00000011094	4	509	526	Burhaan	0.00785854616895874	0.00760456273764259
R-DRE-109581	Danio rerio: Apoptosis	11/509	121/25024	3.77574516806118e-05	0.000142913718978017	8.84040678798388e-05	ENSDARG00000110841/ENSDARG00000091905/ENSDARG00000032637/ENSDARG00000074012/ENSDARG00000105350/ENSDARG00000105431/ENSDARG00000105430/ENSDARG00000051735/ENSDARG00000105502/ENSDARG00000051718/ENSDARG00000099175	11	509	526	Burhaan	0.0216110019646365	0.0209125475285171
R-DRE-68827	Danio rerio: CDT1 association with the CDC6:ORC:origin complex	8/509	64/25024	4.5186711791424e-05	0.00016945016921784	0.000104819078034687	ENSDARG00000035957/ENSDARG00000115400/ENSDARG00000101465/ENSDARG00000075682/ENSDARG00000009942/ENSDARG00000074326/ENSDARG00000008805/ENSDARG00000021579	8	509	526	Burhaan	0.0157170923379175	0.0152091254752852
R-DRE-5688426	Danio rerio: Deubiquitination	17/509	272/25024	4.71547393011636e-05	0.000175207976302489	0.000108380762469116	ENSDARG00000103015/ENSDARG00000113481/ENSDARG00000099123/ENSDARG00000100024/ENSDARG00000051736/ENSDARG00000105400/ENSDARG00000105314/ENSDARG00000113800/ENSDARG00000109458/ENSDARG00000114133/ENSDARG00000100279/ENSDARG00000086552/ENSDARG00000020504/ENSDARG00000087554/ENSDARG00000011094/ENSDARG00000100741/ENSDARG00000004937	17	509	526	Burhaan	0.0333988212180747	0.032319391634981
R-DRE-5357801	Danio rerio: Programmed Cell Death	11/509	125/25024	5.0990425858449e-05	0.00018773747702429	0.000116131304825941	ENSDARG00000110841/ENSDARG00000091905/ENSDARG00000032637/ENSDARG00000074012/ENSDARG00000105350/ENSDARG00000105431/ENSDARG00000105430/ENSDARG00000051735/ENSDARG00000105502/ENSDARG00000051718/ENSDARG00000099175	11	509	526	Burhaan	0.0216110019646365	0.0209125475285171
R-DRE-3108232	Danio rerio: SUMO E3 ligases SUMOylate target proteins	11/509	126/25024	5.486148257871e-05	0.000200170274273672	0.000123822028010744	ENSDARG00000086764/ENSDARG00000044938/ENSDARG00000086450/ENSDARG00000058212/ENSDARG00000076379/ENSDARG00000077089/ENSDARG00000024488/ENSDARG00000053810/ENSDARG00000035993/ENSDARG00000019529/ENSDARG00000054155	11	509	526	Burhaan	0.0216110019646365	0.0209125475285171
R-DRE-212165	Danio rerio: Epigenetic regulation of gene expression	10/509	106/25024	6.17566496840045e-05	0.000223316456446623	0.000138139874293168	ENSDARG00000105484/ENSDARG00000105374/ENSDARG00000086591/ENSDARG00000086450/ENSDARG00000057830/ENSDARG00000052402/ENSDARG00000020504/ENSDARG00000038505/ENSDARG00000030756/ENSDARG00000070108	10	509	526	Burhaan	0.0196463654223969	0.0190114068441065
R-DRE-983189	Danio rerio: Kinesins	7/509	51/25024	7.37795618009708e-05	0.000264431172826488	0.000163572759279283	ENSDARG00000071009/ENSDARG00000008022/ENSDARG00000044491/ENSDARG00000001558/ENSDARG00000010948/ENSDARG00000102624/ENSDARG00000076228	7	509	526	Burhaan	0.0137524557956778	0.0133079847908745
R-DRE-179409	Danio rerio: APC-Cdc20 mediated degradation of Nek2A	5/509	24/25024	0.000105375966030168	0.000374361984580861	0.000231574145107849	ENSDARG00000074927/ENSDARG00000005619/ENSDARG00000114670/ENSDARG00000004713/ENSDARG00000100741	5	509	526	Burhaan	0.00982318271119843	0.00950570342205323
R-DRE-15869	Danio rerio: Metabolism of nucleotides	10/509	114/25024	0.000114214059940007	0.000402232124136545	0.000248814153461983	ENSDARG00000006074/ENSDARG00000051889/ENSDARG00000030573/ENSDARG00000075730/ENSDARG00000078069/ENSDARG00000052103/ENSDARG00000102245/ENSDARG00000044807/ENSDARG00000042894/ENSDARG00000036990	10	509	526	Burhaan	0.0196463654223969	0.0190114068441065
R-DRE-72165	Danio rerio: mRNA Splicing - Minor Pathway	7/509	56/25024	0.000135416200639528	0.000472789321198351	0.000292459671072664	ENSDARG00000069910/ENSDARG00000020363/ENSDARG00000057484/ENSDARG00000076283/ENSDARG00000038505/ENSDARG00000105037/ENSDARG00000011648	7	509	526	Burhaan	0.0137524557956778	0.0133079847908745
R-DRE-983231	Danio rerio: Factors involved in megakaryocyte development and platelet production	11/509	143/25024	0.000171260236523595	0.000592823895658599	0.000366711077756327	ENSDARG00000105484/ENSDARG00000105374/ENSDARG00000068919/ENSDARG00000071009/ENSDARG00000008022/ENSDARG00000044491/ENSDARG00000001558/ENSDARG00000010948/ENSDARG00000102624/ENSDARG00000020504/ENSDARG00000076228	11	509	526	Burhaan	0.0216110019646365	0.0209125475285171
R-DRE-5617833	Danio rerio: Cilium Assembly	13/509	193/25024	0.000173086827547617	0.000594069196243939	0.000367481400145699	ENSDARG00000079110/ENSDARG00000101652/ENSDARG00000109646/ENSDARG00000105258/ENSDARG00000061385/ENSDARG00000004576/ENSDARG00000005619/ENSDARG00000104831/ENSDARG00000018121/ENSDARG00000058471/ENSDARG00000087554/ENSDARG00000019156/ENSDARG00000016594	13	509	526	Burhaan	0.0255402750491159	0.0247148288973384
R-DRE-176814	Danio rerio: Activation of APC/C and APC/C:Cdc20 mediated degradation of mitotic proteins	8/509	79/25024	0.000204180081160982	0.000694898595547881	0.000429852802444174	ENSDARG00000074927/ENSDARG00000005619/ENSDARG00000114670/ENSDARG00000058471/ENSDARG00000087554/ENSDARG00000011094/ENSDARG00000004713/ENSDARG00000100741	8	509	526	Burhaan	0.0157170923379175	0.0152091254752852
R-DRE-2262752	Danio rerio: Cellular responses to stress	18/509	341/25024	0.000242066076589758	0.000816973008490435	0.00050536601954704	ENSDARG00000110841/ENSDARG00000091905/ENSDARG00000032637/ENSDARG00000074012/ENSDARG00000105350/ENSDARG00000105431/ENSDARG00000105430/ENSDARG00000051735/ENSDARG00000105502/ENSDARG00000051718/ENSDARG00000105014/ENSDARG00000021973/ENSDARG00000045836/ENSDARG00000114670/ENSDARG00000002613/ENSDARG00000026577/ENSDARG00000011094/ENSDARG00000037188	18	509	526	Burhaan	0.0353634577603143	0.0342205323193916
R-DRE-110312	Danio rerio: Translesion synthesis by REV1	4/509	16/25024	0.000253489940930989	0.000848458066752484	0.000524842156951504	ENSDARG00000002613/ENSDARG00000014274/ENSDARG00000037188/ENSDARG00000054155	4	509	526	Burhaan	0.00785854616895874	0.00760456273764259
R-DRE-5655862	Danio rerio: Translesion synthesis by POLK	4/509	17/25024	0.000326176984875279	0.00107399738922348	0.000664357059480671	ENSDARG00000002613/ENSDARG00000014274/ENSDARG00000037188/ENSDARG00000054155	4	509	526	Burhaan	0.00785854616895874	0.00760456273764259
R-DRE-5656121	Danio rerio: Translesion synthesis by POLI	4/509	17/25024	0.000326176984875279	0.00107399738922348	0.000664357059480671	ENSDARG00000002613/ENSDARG00000014274/ENSDARG00000037188/ENSDARG00000054155	4	509	526	Burhaan	0.00785854616895874	0.00760456273764259
R-DRE-110320	Danio rerio: Translesion Synthesis by POLH	4/509	18/25024	0.000412657413676047	0.00134779235918386	0.000833722109124781	ENSDARG00000002613/ENSDARG00000014274/ENSDARG00000037188/ENSDARG00000054155	4	509	526	Burhaan	0.00785854616895874	0.00760456273764259
R-DRE-3108214	Danio rerio: SUMOylation of DNA damage response and repair proteins	7/509	71/25024	0.000597793376855786	0.00193685054101275	0.00119810377845623	ENSDARG00000086764/ENSDARG00000086450/ENSDARG00000058212/ENSDARG00000076379/ENSDARG00000077089/ENSDARG00000035993/ENSDARG00000019529	7	509	526	Burhaan	0.0137524557956778	0.0133079847908745
R-DRE-141405	Danio rerio: Inhibition of the proteolytic activity of APC/C required for the onset of anaphase by mitotic spindle checkpoint components	4/509	20/25024	0.000632645435984773	0.00201749135097506	0.00124798685258497	ENSDARG00000074927/ENSDARG00000114670/ENSDARG00000004713/ENSDARG00000100741	4	509	526	Burhaan	0.00785854616895874	0.00760456273764259
R-DRE-141430	Danio rerio: Inactivation of APC/C via direct inhibition of the APC/C complex	4/509	20/25024	0.000632645435984773	0.00201749135097506	0.00124798685258497	ENSDARG00000074927/ENSDARG00000114670/ENSDARG00000004713/ENSDARG00000100741	4	509	526	Burhaan	0.00785854616895874	0.00760456273764259
R-DRE-212300	Danio rerio: PRC2 methylates histones and DNA	7/509	73/25024	0.000707363733301744	0.00223814306240005	0.0013844783595873	ENSDARG00000105484/ENSDARG00000105374/ENSDARG00000086591/ENSDARG00000057830/ENSDARG00000052402/ENSDARG00000020504/ENSDARG00000030756	7	509	526	Burhaan	0.0137524557956778	0.0133079847908745
R-DRE-1852241	Danio rerio: Organelle biogenesis and maintenance	13/509	224/25024	0.000722012711707693	0.00226678409489625	0.00140219522959144	ENSDARG00000079110/ENSDARG00000101652/ENSDARG00000109646/ENSDARG00000105258/ENSDARG00000061385/ENSDARG00000004576/ENSDARG00000005619/ENSDARG00000104831/ENSDARG00000018121/ENSDARG00000058471/ENSDARG00000087554/ENSDARG00000019156/ENSDARG00000016594	13	509	526	Burhaan	0.0255402750491159	0.0247148288973384
R-DRE-6804114	Danio rerio: TP53 Regulates Transcription of Genes Involved in G2 Cell Cycle Arrest	3/509	10/25024	0.000902465301855154	0.00281152651731798	0.00173916390155082	ENSDARG00000012485/ENSDARG00000087554/ENSDARG00000054155	3	509	526	Burhaan	0.00589390962671906	0.00570342205323194
R-DRE-179419	Danio rerio: APC:Cdc20 mediated degradation of cell cycle proteins prior to satisfation of the cell cycle checkpoint	7/509	77/25024	0.000973925794095424	0.00301099195884463	0.00186254993165698	ENSDARG00000074927/ENSDARG00000005619/ENSDARG00000114670/ENSDARG00000087554/ENSDARG00000011094/ENSDARG00000004713/ENSDARG00000100741	7	509	526	Burhaan	0.0137524557956778	0.0133079847908745
R-DRE-176409	Danio rerio: APC/C:Cdc20 mediated degradation of mitotic proteins	7/509	78/25024	0.00105153189099096	0.0032262910291768	0.00199573038322048	ENSDARG00000074927/ENSDARG00000005619/ENSDARG00000114670/ENSDARG00000087554/ENSDARG00000011094/ENSDARG00000004713/ENSDARG00000100741	7	509	526	Burhaan	0.0137524557956778	0.0133079847908745
[truncated: 257 more rows]
