# Supplementary material for: Map and model—moving from observation to prediction in toxicogenomics
Source: Gigascience. 2019 May 29;8(6):giz057. doi: 10.1093/gigascience/giz057 (PMC6539241; doi:10.1093/gigascience/giz057)
Supplement: giz057_Supplementary_Tables [file giz057_supplementary_tables.zip › TableS6_Enrichments_ZFIN.txt]

ID	Description	GeneRatio	BgRatio	pvalue	p.adjust	qvalue	geneID	Count	genenr_annot	genenr_total	clustername	ratio_annot	ratio_total
ZFA:0009242	primary neuron	1/2	81/11949	0.0135122311336404	0.0460178368545058	0.00968796565358018	ENSDARG00000114181	1	2	119	Lucas	0.5	0.00840336134453781
ZFA:0000023	forerunner cell group	1/2	137/11949	0.0228002825197582	0.0460178368545058	0.00968796565358018	ENSDARG00000114181	1	2	119	Lucas	0.5	0.00840336134453781
ZFA:0000242	male organism	1/2	197/11949	0.0327030152671786	0.0460178368545058	0.00968796565358018	ENSDARG00000060325	1	2	119	Lucas	0.5	0.00840336134453781
ZFA:0000133	neural rod	1/2	222/11949	0.0368142694836047	0.0460178368545058	0.00968796565358018	ENSDARG00000114181	1	2	119	Lucas	0.5	0.00840336134453781
ZFA:0001120	neuroectoderm	3/7	99/11949	1.88503268569871e-05	0.000150802614855897	0.000119054695938866	ENSDARG00000079036/ENSDARG00000075996/ENSDARG00000094197	3	7	164	Faadi	0.428571428571429	0.0182926829268293
ZFA:0000041	mesoderm	3/7	341/11949	0.000740343121892101	0.0029613724875684	0.00233792564808032	ENSDARG00000079036/ENSDARG00000075996/ENSDARG00000094197	3	7	164	Faadi	0.428571428571429	0.0182926829268293
ZFA:0001176	blastoderm	1/1	118/11949	0.00987530337266718	0.00987530337266718	NA	ENSDARG00000095549	1	1	80	Tu	1	0.0125
ZFA:0005566	anterior segment eye	1/2	12/11949	0.00200761169352059	0.00401522338704119	NA	ENSDARG00000113589	1	2	66	Tashina	0.5	0.0151515151515152
ZFA:0005277	skeletal muscle	1/2	186/11949	0.0308912896549538	0.0308912896549538	NA	ENSDARG00000113589	1	2	66	Tashina	0.5	0.0151515151515152
ZFA:0001357	alar plate midbrain region	90/767	404/11949	1.48683251929074e-26	4.14826272882115e-24	4.14826272882115e-24	ENSDARG00000071060/ENSDARG00000035427/ENSDARG00000112579/ENSDARG00000032516/ENSDARG00000005128/ENSDARG00000055969/ENSDARG00000059075/ENSDARG00000023299/ENSDARG00000040666/ENSDARG00000090337/ENSDARG00000087779/ENSDARG00000053912/ENSDARG00000055360/ENSDARG00000023532/ENSDARG00000057648/ENSDARG00000043986/ENSDARG00000022232/ENSDARG00000037158/ENSDARG00000045776/ENSDARG00000069242/ENSDARG00000032970/…	90	767	1067	Ummu Kulthoom	0.117340286831812	0.084348641049672
ZFA:0000279	segmental plate	55/767	402/11949	6.72352566509504e-08	9.37931830280758e-06	9.37931830280758e-06	ENSDARG00000101914/ENSDARG00000070486/ENSDARG00000035427/ENSDARG00000112579/ENSDARG00000032516/ENSDARG00000059075/ENSDARG00000023299/ENSDARG00000040666/ENSDARG00000003941/ENSDARG00000090337/ENSDARG00000087779/ENSDARG00000069422/ENSDARG00000039400/ENSDARG00000053912/ENSDARG00000023532/ENSDARG00000015352/ENSDARG00000057648/ENSDARG00000059908/ENSDARG00000022232/ENSDARG00000079605/ENSDARG00000042864/…	55	767	1067	Ummu Kulthoom	0.0717079530638853	0.0515463917525773
ZFA:0005830	hematopoietic cell	2/28	11/11949	0.000287465296669956	0.0160980566135175	0.0145245623580609	ENSDARG00000015495/ENSDARG00000068194	2	28	60	Daran	0.0714285714285714	0.0333333333333333
ZFA:0000037	anatomical structure	6/28	470/11949	0.000645683910429161	0.0180791494920165	0.016312014579263	ENSDARG00000001975/ENSDARG00000027529/ENSDARG00000059054/ENSDARG00000068194/ENSDARG00000028396/ENSDARG00000013522	6	28	60	Daran	0.214285714285714	0.1
ZFA:0009116	slow muscle cell	4/29	68/11949	2.04662911951479e-05	0.00139170780127005	0.00124952093612482	ENSDARG00000039486/ENSDARG00000030722/ENSDARG00000018566/ENSDARG00000114683	4	29	62	Aasiya	0.137931034482759	0.0645161290322581
ZFA:0001185	periderm	21/178	381/11949	2.30103833527755e-07	6.78806308906876e-05	5.64359928547019e-05	ENSDARG00000095434/ENSDARG00000019808/ENSDARG00000101043/ENSDARG00000103459/ENSDARG00000096359/ENSDARG00000100223/ENSDARG00000039677/ENSDARG00000012824/ENSDARG00000105176/ENSDARG00000055561/ENSDARG00000005254/ENSDARG00000102640/ENSDARG00000019516/ENSDARG00000006251/ENSDARG00000102808/ENSDARG00000099677/ENSDARG00000053232/ENSDARG00000068177/ENSDARG00000035556/ENSDARG00000019815/ENSDARG00000002731	21	178	296	Karina	0.117977528089888	0.0709459459459459
ZFA:0000105	epidermis	20/178	405/11949	2.5216096043242e-06	0.000268108709207438	0.000222905724336604	ENSDARG00000079922/ENSDARG00000095434/ENSDARG00000019808/ENSDARG00000101043/ENSDARG00000103459/ENSDARG00000096359/ENSDARG00000100223/ENSDARG00000012824/ENSDARG00000078888/ENSDARG00000105176/ENSDARG00000005254/ENSDARG00000102640/ENSDARG00000036279/ENSDARG00000099677/ENSDARG00000053232/ENSDARG00000068177/ENSDARG00000091127/ENSDARG00000035556/ENSDARG00000025535/ENSDARG00000002731	20	178	296	Karina	0.112359550561798	0.0675675675675676
ZFA:0000028	heart primordium	10/178	102/11949	2.72652924617734e-06	0.000268108709207438	0.000222905724336604	ENSDARG00000078696/ENSDARG00000029764/ENSDARG00000103854/ENSDARG00000020594/ENSDARG00000102995/ENSDARG00000054632/ENSDARG00000031228/ENSDARG00000098573/ENSDARG00000079782/ENSDARG00000019815	10	178	296	Karina	0.0561797752808989	0.0337837837837838
ZFA:0000040	median fin fold	10/178	119/11949	1.09521657483825e-05	0.000807722223943209	0.000671540689308717	ENSDARG00000079327/ENSDARG00000012824/ENSDARG00000102626/ENSDARG00000036279/ENSDARG00000102808/ENSDARG00000099677/ENSDARG00000041799/ENSDARG00000033950/ENSDARG00000091127/ENSDARG00000002731	10	178	296	Karina	0.0561797752808989	0.0337837837837838
ZFA:0000115	heart rudiment	12/178	187/11949	2.28528824620644e-05	0.0013483200652618	0.00112099402392863	ENSDARG00000078696/ENSDARG00000039677/ENSDARG00000029764/ENSDARG00000012824/ENSDARG00000020594/ENSDARG00000054632/ENSDARG00000036630/ENSDARG00000015156/ENSDARG00000031228/ENSDARG00000079782/ENSDARG00000003854/ENSDARG00000019815	12	178	296	Karina	0.0674157303370786	0.0405405405405405
ZFA:0001613	pharyngeal arch 3-7	13/178	225/11949	3.15478252717305e-05	0.00155110140919341	0.00128958654180933	ENSDARG00000004930/ENSDARG00000029764/ENSDARG00000103854/ENSDARG00000009484/ENSDARG00000078888/ENSDARG00000031336/ENSDARG00000113794/ENSDARG00000102571/ENSDARG00000036279/ENSDARG00000033950/ENSDARG00000021833/ENSDARG00000024560/ENSDARG00000068401	13	178	296	Karina	0.0730337078651685	0.0439189189189189
ZFA:0000360	heart tube	15/178	315/11949	7.31233046411845e-05	0.00308162498130706	0.00256206465885654	ENSDARG00000096359/ENSDARG00000058365/ENSDARG00000101175/ENSDARG00000078696/ENSDARG00000029764/ENSDARG00000103854/ENSDARG00000020594/ENSDARG00000102995/ENSDARG00000102571/ENSDARG00000036630/ENSDARG00000015156/ENSDARG00000031228/ENSDARG00000041799/ENSDARG00000079782/ENSDARG00000003854	15	178	296	Karina	0.0842696629213483	0.0506756756756757
ZFA:0000184	cleithrum	7/178	79/11949	0.000169992474721266	0.00626847250534669	0.00521161139605987	ENSDARG00000029764/ENSDARG00000008403/ENSDARG00000005254/ENSDARG00000019516/ENSDARG00000099677/ENSDARG00000005789/ENSDARG00000002731	7	178	296	Karina	0.0393258426966292	0.0236486486486486
ZFA:0000005	artery	9/178	140/11949	0.000242700553893955	0.00795518482207964	0.00661394491898147	ENSDARG00000096359/ENSDARG00000054632/ENSDARG00000013763/ENSDARG00000024431/ENSDARG00000041799/ENSDARG00000020625/ENSDARG00000099510/ENSDARG00000039150/ENSDARG00000002731	9	178	296	Karina	0.050561797752809	0.0304054054054054
ZFA:0000082	vein	9/178	163/11949	0.000740191966506886	0.021785395889865	0.0181123898031705	ENSDARG00000096359/ENSDARG00000054632/ENSDARG00000013763/ENSDARG00000024431/ENSDARG00000041799/ENSDARG00000020625/ENSDARG00000099510/ENSDARG00000039150/ENSDARG00000002731	9	178	296	Karina	0.050561797752809	0.0304054054054054
ZFA:0001307	pharyngeal musculature	3/178	13/11949	0.000832825628158349	0.021785395889865	0.0181123898031705	ENSDARG00000058365/ENSDARG00000029764/ENSDARG00000102995	3	178	296	Karina	0.0168539325842697	0.0101351351351351
ZFA:0000086	EVL	10/178	202/11949	0.00088618559551993	0.021785395889865	0.0181123898031705	ENSDARG00000095434/ENSDARG00000019808/ENSDARG00000103917/ENSDARG00000101043/ENSDARG00000096359/ENSDARG00000100223/ENSDARG00000016364/ENSDARG00000039677/ENSDARG00000105176/ENSDARG00000055561	10	178	296	Karina	0.0561797752808989	0.0337837837837838
ZFA:0001273	ventral mandibular arch	4/178	30/11949	0.0009638895822637	0.0218728789821378	0.0181851232929103	ENSDARG00000103459/ENSDARG00000029764/ENSDARG00000021833/ENSDARG00000060004	4	178	296	Karina	0.0224719101123595	0.0135135135135135
ZFA:0000056	pharynx	12/178	294/11949	0.00150365001865933	0.0310328629492814	0.0258007388659503	ENSDARG00000079922/ENSDARG00000095434/ENSDARG00000019808/ENSDARG00000101043/ENSDARG00000103459/ENSDARG00000096359/ENSDARG00000100223/ENSDARG00000094332/ENSDARG00000102808/ENSDARG00000038069/ENSDARG00000068177/ENSDARG00000021833	12	178	296	Karina	0.0674157303370786	0.0405405405405405
ZFA:0001607	pharyngeal arch 4	3/178	16/11949	0.00157794218386176	0.0310328629492814	0.0258007388659503	ENSDARG00000029124/ENSDARG00000089769/ENSDARG00000054632	3	178	296	Karina	0.0168539325842697	0.0101351351351351
ZFA:0000010	cardiovascular system	7/178	116/11949	0.0017260129573806	0.0318233639017049	0.0264579617809001	ENSDARG00000054632/ENSDARG00000013763/ENSDARG00000024431/ENSDARG00000054302/ENSDARG00000099510/ENSDARG00000039150/ENSDARG00000002731	7	178	296	Karina	0.0393258426966292	0.0236486486486486
ZFA:0000149	primitive heart tube	8/178	152/11949	0.00196720607353349	0.0341368112760224	0.0283813631661488	ENSDARG00000058365/ENSDARG00000004930/ENSDARG00000039677/ENSDARG00000029764/ENSDARG00000012824/ENSDARG00000026166/ENSDARG00000102995/ENSDARG00000098573	8	178	296	Karina	0.0449438202247191	0.027027027027027
ZFA:0005024	trunk vasculature	6/178	90/11949	0.00222383106879314	0.0364461202941097	0.0303013239198129	ENSDARG00000102995/ENSDARG00000070494/ENSDARG00000054632/ENSDARG00000024431/ENSDARG00000005221/ENSDARG00000021833	6	178	296	Karina	0.0337078651685393	0.0202702702702703
ZFA:0000113	head mesenchyme	8/178	164/11949	0.00315280540596787	0.0454431472173674	0.0377814569193456	ENSDARG00000103854/ENSDARG00000026166/ENSDARG00000070494/ENSDARG00000102464/ENSDARG00000068177/ENSDARG00000021833/ENSDARG00000099510/ENSDARG00000103046	8	178	296	Karina	0.0449438202247191	0.027027027027027
ZFA:0005041	anterior lateral plate mesoderm	5/178	67/11949	0.00317740905863741	0.0454431472173674	0.0377814569193456	ENSDARG00000029764/ENSDARG00000070494/ENSDARG00000054632/ENSDARG00000024431/ENSDARG00000019815	5	178	296	Karina	0.0280898876404494	0.0168918918918919
ZFA:0001073	axial vasculature	7/178	130/11949	0.00328835197603369	0.0454431472173674	0.0377814569193456	ENSDARG00000054632/ENSDARG00000024431/ENSDARG00000068177/ENSDARG00000041799/ENSDARG00000026712/ENSDARG00000020625/ENSDARG00000019815	7	178	296	Karina	0.0393258426966292	0.0236486486486486
ZFA:0001079	blood vasculature	5/178	68/11949	0.00338898047044774	0.0454431472173674	0.0377814569193456	ENSDARG00000054632/ENSDARG00000059362/ENSDARG00000024431/ENSDARG00000031228/ENSDARG00000041799	5	178	296	Karina	0.0280898876404494	0.0168918918918919
ZFA:0009301	dopaminergic neuron	2/26	12/11949	0.000296492076929485	0.020754445385064	0.0143564584618488	ENSDARG00000077577/ENSDARG00000038384	2	26	88	Destiny	0.0769230769230769	0.0227272727272727
ZFA:0000436	spleen	6/28	494/11949	0.000838904170354188	0.0427841126880636	0.0415036800069966	ENSDARG00000057173/ENSDARG00000102082/ENSDARG00000079165/ENSDARG00000095741/ENSDARG00000090699/ENSDARG00000037758	6	28	122	Hannah	0.214285714285714	0.0491803278688525
ZFA:0001376	presumptive ectoderm	10/588	43/11949	3.3872963962052e-05	0.00850602115430928	0.00805661064610574	ENSDARG00000016526/ENSDARG00000040764/ENSDARG00000071497/ENSDARG00000040266/ENSDARG00000059327/ENSDARG00000016858/ENSDARG00000070913/ENSDARG00000010770/ENSDARG00000015611/ENSDARG00000054823	10	588	1089	Nicholas	0.0170068027210884	0.00918273645546373
ZFA:0007032	midbrain neural rod	14/588	83/11949	4.76491497496862e-05	0.00850602115430928	0.00805661064610574	ENSDARG00000058232/ENSDARG00000003165/ENSDARG00000028148/ENSDARG00000052695/ENSDARG00000040266/ENSDARG00000098669/ENSDARG00000094992/ENSDARG00000070913/ENSDARG00000074335/ENSDARG00000010770/ENSDARG00000031372/ENSDARG00000053650/ENSDARG00000037362/ENSDARG00000058322	14	588	1089	Nicholas	0.0238095238095238	0.0128558310376492
ZFA:0000018	epiblast	13/588	73/11949	4.91677523370479e-05	0.00850602115430928	0.00805661064610574	ENSDARG00000028148/ENSDARG00000056986/ENSDARG00000040764/ENSDARG00000015567/ENSDARG00000040266/ENSDARG00000059327/ENSDARG00000094992/ENSDARG00000035650/ENSDARG00000091419/ENSDARG00000070913/ENSDARG00000030871/ENSDARG00000053650/ENSDARG00000019728	13	588	1089	Nicholas	0.022108843537415	0.0119375573921028
ZFA:0000042	midbrain hindbrain boundary	40/588	444/11949	0.000155108881324209	0.0201253773518161	0.019062065152212	ENSDARG00000031894/ENSDARG00000102394/ENSDARG00000003165/ENSDARG00000077121/ENSDARG00000028148/ENSDARG00000101813/ENSDARG00000027552/ENSDARG00000027199/ENSDARG00000060542/ENSDARG00000005026/ENSDARG00000005456/ENSDARG00000026599/ENSDARG00000071497/ENSDARG00000010721/ENSDARG00000015567/ENSDARG00000074319/ENSDARG00000098669/ENSDARG00000075625/ENSDARG00000075597/ENSDARG00000070913/ENSDARG00000074335/…	40	588	1089	Nicholas	0.0680272108843537	0.0367309458218549
ZFA:0007025	midbrain neural keel	18/588	143/11949	0.000224857963371472	0.021615961200719	0.0204738949005897	ENSDARG00000058232/ENSDARG00000003165/ENSDARG00000028148/ENSDARG00000076799/ENSDARG00000052695/ENSDARG00000026599/ENSDARG00000071497/ENSDARG00000059680/ENSDARG00000015567/ENSDARG00000094992/ENSDARG00000070913/ENSDARG00000105190/ENSDARG00000031548/ENSDARG00000089790/ENSDARG00000101441/ENSDARG00000044485/ENSDARG00000006514/ENSDARG00000025641	18	588	1089	Nicholas	0.0306122448979592	0.0165289256198347
ZFA:0007022	hindbrain neural plate	20/588	171/11949	0.000280309996413018	0.021615961200719	0.0204738949005897	ENSDARG00000017121/ENSDARG00000077121/ENSDARG00000028148/ENSDARG00000076010/ENSDARG00000076799/ENSDARG00000005026/ENSDARG00000026599/ENSDARG00000071497/ENSDARG00000059680/ENSDARG00000015567/ENSDARG00000099129/ENSDARG00000070913/ENSDARG00000074335/ENSDARG00000017710/ENSDARG00000076440/ENSDARG00000022995/ENSDARG00000101441/ENSDARG00000044485/ENSDARG00000006514/ENSDARG00000061923	20	588	1089	Nicholas	0.0340136054421769	0.0183654729109275
ZFA:0000063	presumptive neural plate	8/588	36/11949	0.000291544756079061	0.021615961200719	0.0204738949005897	ENSDARG00000052494/ENSDARG00000026599/ENSDARG00000015567/ENSDARG00000040266/ENSDARG00000094992/ENSDARG00000070913/ENSDARG00000010770/ENSDARG00000010481	8	588	1089	Nicholas	0.0136054421768707	0.00734618916437098
ZFA:0000761	basal plate midbrain region	27/588	270/11949	0.000364192321698734	0.0236269768702054	0.0223786597675406	ENSDARG00000016526/ENSDARG00000003165/ENSDARG00000101009/ENSDARG00000011824/ENSDARG00000025017/ENSDARG00000052695/ENSDARG00000035175/ENSDARG00000012684/ENSDARG00000074041/ENSDARG00000074319/ENSDARG00000040266/ENSDARG00000059327/ENSDARG00000016858/ENSDARG00000075597/ENSDARG00000099129/ENSDARG00000034187/ENSDARG00000094992/ENSDARG00000010878/ENSDARG00000039452/ENSDARG00000105190/ENSDARG00000031427/…	27	588	1089	Nicholas	0.0459183673469388	0.0247933884297521
ZFA:0000013	cranial ganglion	57/250	440/11949	1.07311603094626e-29	3.75590610831191e-27	2.83528551334222e-27	ENSDARG00000018817/ENSDARG00000053383/ENSDARG00000091683/ENSDARG00000033655/ENSDARG00000002546/ENSDARG00000009553/ENSDARG00000030656/ENSDARG00000011141/ENSDARG00000103490/ENSDARG00000036584/ENSDARG00000033140/ENSDARG00000041062/ENSDARG00000102308/ENSDARG00000027740/ENSDARG00000043864/ENSDARG00000071026/ENSDARG00000051875/ENSDARG00000007654/ENSDARG00000044053/ENSDARG00000031283/ENSDARG00000014273/…	57	250	402	Clerance	0.228	0.141791044776119
ZFA:0009248	neuron	57/250	475/11949	6.30642685151829e-28	1.1036246990157e-25	8.33112178805837e-26	ENSDARG00000018817/ENSDARG00000091683/ENSDARG00000099238/ENSDARG00000033655/ENSDARG00000002546/ENSDARG00000009553/ENSDARG00000020544/ENSDARG00000034808/ENSDARG00000009311/ENSDARG00000041062/ENSDARG00000102308/ENSDARG00000027740/ENSDARG00000069402/ENSDARG00000043864/ENSDARG00000071026/ENSDARG00000051875/ENSDARG00000007654/ENSDARG00000027419/ENSDARG00000039647/ENSDARG00000031283/ENSDARG00000014273/…	57	250	402	Clerance	0.228	0.141791044776119
ZFA:0000119	retinal inner nuclear layer	40/250	411/11949	2.38203373570363e-16	2.77903935832091e-14	2.09786129004074e-14	ENSDARG00000012499/ENSDARG00000011583/ENSDARG00000033160/ENSDARG00000011862/ENSDARG00000052138/ENSDARG00000102430/ENSDARG00000020764/ENSDARG00000018817/ENSDARG00000005739/ENSDARG00000052016/ENSDARG00000002546/ENSDARG00000030656/ENSDARG00000015566/ENSDARG00000011141/ENSDARG00000020544/ENSDARG00000041062/ENSDARG00000053130/ENSDARG00000043864/ENSDARG00000051875/ENSDARG00000004150/ENSDARG00000019990/…	40	250	402	Clerance	0.16	0.0995024875621891
ZFA:0000162	trigeminal placode	29/250	209/11949	4.07550305268384e-16	3.56606517109836e-14	2.69197701637801e-14	ENSDARG00000033655/ENSDARG00000009553/ENSDARG00000011141/ENSDARG00000103490/ENSDARG00000033140/ENSDARG00000102308/ENSDARG00000027740/ENSDARG00000071026/ENSDARG00000007654/ENSDARG00000002587/ENSDARG00000033599/ENSDARG00000033234/ENSDARG00000070537/ENSDARG00000059057/ENSDARG00000045447/ENSDARG00000099744/ENSDARG00000074671/ENSDARG00000003655/ENSDARG00000115043/ENSDARG00000023600/ENSDARG00000102061/…	29	250	402	Clerance	0.116	0.0721393034825871
ZFA:0000761	basal plate midbrain region	24/250	270/11949	2.18255476537406e-09	1.52778833576184e-07	1.15330788654503e-07	ENSDARG00000033567/ENSDARG00000008660/ENSDARG00000020475/ENSDARG00000027740/ENSDARG00000069402/ENSDARG00000043864/ENSDARG00000027419/ENSDARG00000039647/ENSDARG00000031283/ENSDARG00000014273/ENSDARG00000033599/ENSDARG00000070537/ENSDARG00000012281/ENSDARG00000010957/ENSDARG00000100971/ENSDARG00000012896/ENSDARG00000099744/ENSDARG00000021351/ENSDARG00000077847/ENSDARG00000003655/ENSDARG00000023600/…	24	250	402	Clerance	0.096	0.0597014925373134
ZFA:0000402	olfactory bulb	21/250	212/11949	3.35322761981669e-09	1.95604944489307e-07	1.47659672381402e-07	ENSDARG00000018817/ENSDARG00000030656/ENSDARG00000036584/ENSDARG00000034808/ENSDARG00000027740/ENSDARG00000007654/ENSDARG00000027419/ENSDARG00000033234/ENSDARG00000070537/ENSDARG00000004150/ENSDARG00000012896/ENSDARG00000099744/ENSDARG00000060368/ENSDARG00000059438/ENSDARG00000025671/ENSDARG00000070677/ENSDARG00000020794/ENSDARG00000019566/ENSDARG00000039987/ENSDARG00000045945/ENSDARG00000105113	21	250	402	Clerance	0.084	0.0522388059701493
ZFA:0000295	trigeminal ganglion	20/250	194/11949	4.02834539830208e-09	2.01417269915104e-07	1.52047322552455e-07	ENSDARG00000092970/ENSDARG00000011141/ENSDARG00000103490/ENSDARG00000036584/ENSDARG00000056768/ENSDARG00000053130/ENSDARG00000007654/ENSDARG00000002587/ENSDARG00000033234/ENSDARG00000070537/ENSDARG00000004150/ENSDARG00000099744/ENSDARG00000036577/ENSDARG00000060368/ENSDARG00000067626/ENSDARG00000018270/ENSDARG00000012306/ENSDARG00000014962/ENSDARG00000019566/ENSDARG00000045945	20	250	402	Clerance	0.08	0.0497512437810945
ZFA:0000048	olfactory placode	29/250	430/11949	2.49625530524708e-08	1.0921116960456e-06	8.2442116002239e-07	ENSDARG00000018817/ENSDARG00000053383/ENSDARG00000099927/ENSDARG00000091683/ENSDARG00000044541/ENSDARG00000011141/ENSDARG00000103490/ENSDARG00000036584/ENSDARG00000034808/ENSDARG00000032126/ENSDARG00000041062/ENSDARG00000020475/ENSDARG00000027740/ENSDARG00000043864/ENSDARG00000002587/ENSDARG00000053248/ENSDARG00000033599/ENSDARG00000102415/ENSDARG00000010957/ENSDARG00000005372/ENSDARG00000013005/…	29	250	402	Clerance	0.116	0.0721393034825871
ZFA:0000143	retinal photoreceptor layer	16/250	144/11949	5.28066002765226e-08	2.05359001075366e-06	1.55022885022306e-06	ENSDARG00000020602/ENSDARG00000027424/ENSDARG00000100397/ENSDARG00000099933/ENSDARG00000103413/ENSDARG00000018065/ENSDARG00000074396/ENSDARG00000052223/ENSDARG00000111106/ENSDARG00000000380/ENSDARG00000019902/ENSDARG00000027495/ENSDARG00000043483/ENSDARG00000070677/ENSDARG00000011989/ENSDARG00000042336	16	250	402	Clerance	0.064	0.0398009950248756
ZFA:0001391	anterior lateral line ganglion	9/250	45/11949	3.05497557410816e-07	1.06924145093786e-05	8.07156704316999e-06	ENSDARG00000058969/ENSDARG00000011141/ENSDARG00000103490/ENSDARG00000002587/ENSDARG00000033234/ENSDARG00000070537/ENSDARG00000060368/ENSDARG00000019566/ENSDARG00000045945	9	250	402	Clerance	0.036	0.0223880597014925
ZFA:0001314	posterior lateral line ganglion	11/250	78/11949	6.09314721890281e-07	1.93872866055998e-05	1.46352148511445e-05	ENSDARG00000058969/ENSDARG00000011141/ENSDARG00000103490/ENSDARG00000007654/ENSDARG00000002587/ENSDARG00000033234/ENSDARG00000070537/ENSDARG00000060368/ENSDARG00000041609/ENSDARG00000019566/ENSDARG00000058117	11	250	402	Clerance	0.044	0.027363184079602
ZFA:0000941	nucleus of the medial longitudinal fasciculus synencephalon	6/250	22/11949	4.44918456731684e-06	0.000129767883213408	9.79601163505726e-05	ENSDARG00000030656/ENSDARG00000011141/ENSDARG00000103490/ENSDARG00000053130/ENSDARG00000002587/ENSDARG00000036577	6	250	402	Clerance	0.024	0.0149253731343284
ZFA:0001340	nucleus of the tract of the postoptic commissure	5/250	15/11949	9.7443256740022e-06	0.000262347229684675	0.000198042570378506	ENSDARG00000011141/ENSDARG00000103490/ENSDARG00000027419/ENSDARG00000002587/ENSDARG00000036577	5	250	402	Clerance	0.02	0.0124378109452736
ZFA:0001464	retinal outer nuclear layer	11/250	108/11949	1.55523696591276e-05	0.00038880924147819	0.000293507126649701	ENSDARG00000011583/ENSDARG00000044629/ENSDARG00000011862/ENSDARG00000100397/ENSDARG00000052138/ENSDARG00000102430/ENSDARG00000019902/ENSDARG00000032705/ENSDARG00000043483/ENSDARG00000011989/ENSDARG00000019566	11	250	402	Clerance	0.044	0.027363184079602
ZFA:0009070	granule cell	6/250	32/11949	4.53372315840831e-05	0.00105786873696194	0.000798571587902095	ENSDARG00000005372/ENSDARG00000097648/ENSDARG00000018397/ENSDARG00000054683/ENSDARG00000020794/ENSDARG00000019566	6	250	402	Clerance	0.024	0.0149253731343284
ZFA:0007042	spinal cord neural tube	11/250	134/11949	0.000114947246181863	0.00251447101022824	0.00189814202576628	ENSDARG00000015566/ENSDARG00000011141/ENSDARG00000103490/ENSDARG00000002587/ENSDARG00000033234/ENSDARG00000070537/ENSDARG00000102453/ENSDARG00000036577/ENSDARG00000060368/ENSDARG00000023058/ENSDARG00000045945	11	250	402	Clerance	0.044	0.027363184079602
ZFA:0009262	retinal cone cell	7/250	54/11949	0.000123505826777141	0.00254276702188232	0.0019195023232856	ENSDARG00000020602/ENSDARG00000044629/ENSDARG00000011862/ENSDARG00000100397/ENSDARG00000052138/ENSDARG00000011989/ENSDARG00000019566	7	250	402	Clerance	0.028	0.0174129353233831
ZFA:0000778	spinal cord interneuron	7/250	58/11949	0.000195307552385121	0.00379764685193291	0.00286679506717341	ENSDARG00000103490/ENSDARG00000027419/ENSDARG00000002587/ENSDARG00000079455/ENSDARG00000012896/ENSDARG00000060368/ENSDARG00000056292	7	250	402	Clerance	0.028	0.0174129353233831
ZFA:0000302	ventral habenular nucleus	5/250	27/11949	0.000213302164635672	0.00392925040118344	0.00296614090435201	ENSDARG00000030656/ENSDARG00000093089/ENSDARG00000053130/ENSDARG00000012896/ENSDARG00000045131	5	250	402	Clerance	0.02	0.0124378109452736
ZFA:0000142	peripheral nervous system	5/250	29/11949	0.000303241152830086	0.00494538283312533	0.00373320628906604	ENSDARG00000040799/ENSDARG00000089413/ENSDARG00000067626/ENSDARG00000018270/ENSDARG00000058117	5	250	402	Clerance	0.02	0.0124378109452736
ZFA:0001707	brainstem	5/250	29/11949	0.000303241152830086	0.00494538283312533	0.00373320628906604	ENSDARG00000052982/ENSDARG00000053665/ENSDARG00000027419/ENSDARG00000039647/ENSDARG00000045944	5	250	402	Clerance	0.02	0.0124378109452736
ZFA:0000032	hypothalamus	21/250	434/11949	0.000310852635225021	0.00494538283312533	0.00373320628906604	ENSDARG00000102430/ENSDARG00000018817/ENSDARG00000033655/ENSDARG00000030656/ENSDARG00000093089/ENSDARG00000027740/ENSDARG00000027419/ENSDARG00000045926/ENSDARG00000069469/ENSDARG00000031649/ENSDARG00000040799/ENSDARG00000012896/ENSDARG00000056926/ENSDARG00000068691/ENSDARG00000041609/ENSDARG00000055543/ENSDARG00000067626/ENSDARG00000025671/ENSDARG00000070677/ENSDARG00000045945/ENSDARG00000105113	21	250	402	Clerance	0.084	0.0522388059701493
ZFA:0000653	dorsal thalamus	8/250	95/11949	0.00083162631133337	0.0126551829985513	0.00955323588762819	ENSDARG00000053383/ENSDARG00000053130/ENSDARG00000027419/ENSDARG00000004150/ENSDARG00000060368/ENSDARG00000019566/ENSDARG00000045945/ENSDARG00000105113	8	250	402	Clerance	0.032	0.0199004975124378
ZFA:0009150	Rohon-Beard neuron	8/250	104/11949	0.0015006229347686	0.0218441517401369	0.0164898709376673	ENSDARG00000103490/ENSDARG00000002587/ENSDARG00000033234/ENSDARG00000070537/ENSDARG00000003655/ENSDARG00000060637/ENSDARG00000019566/ENSDARG00000045945	8	250	402	Clerance	0.032	0.0199004975124378
ZFA:0000197	dorsal habenular nucleus	5/250	41/11949	0.00156029655286692	0.0218441517401369	0.0164898709376673	ENSDARG00000102430/ENSDARG00000030656/ENSDARG00000053130/ENSDARG00000040799/ENSDARG00000012896	5	250	402	Clerance	0.02	0.0124378109452736
ZFA:0000212	granular eminence	5/250	42/11949	0.00174137319434677	0.0234415622315911	0.0176957356996372	ENSDARG00000102430/ENSDARG00000030656/ENSDARG00000004150/ENSDARG00000012896/ENSDARG00000045131	5	250	402	Clerance	0.02	0.0124378109452736
ZFA:0000633	caudal tuberculum	8/250	108/11949	0.00190970731808778	0.0243271960082885	0.0183642893175351	ENSDARG00000018817/ENSDARG00000053130/ENSDARG00000027740/ENSDARG00000027419/ENSDARG00000004150/ENSDARG00000079455/ENSDARG00000060368/ENSDARG00000105113	8	250	402	Clerance	0.032	0.0199004975124378
ZFA:0000343	dorsal nucleus of ventral telencephalon	4/250	26/11949	0.00194617568066308	0.0243271960082885	0.0183642893175351	ENSDARG00000030656/ENSDARG00000079455/ENSDARG00000012896/ENSDARG00000045131	4	250	402	Clerance	0.016	0.00995024875621891
ZFA:0000408	periventricular nucleus of caudal tuberculum	5/250	44/11949	0.00214906894744279	0.0250154817948337	0.0188838674601602	ENSDARG00000102430/ENSDARG00000093089/ENSDARG00000027419/ENSDARG00000012896/ENSDARG00000045131	5	250	402	Clerance	0.02	0.0124378109452736
ZFA:0001330	retinal outer plexiform layer	5/250	44/11949	0.00214906894744279	0.0250154817948337	0.0188838674601602	ENSDARG00000011583/ENSDARG00000052138/ENSDARG00000002230/ENSDARG00000020771/ENSDARG00000025671	5	250	402	Clerance	0.02	0.0124378109452736
ZFA:0001507	trabecula cranii	3/250	13/11949	0.00221565695897099	0.0250154817948337	0.0188838674601602	ENSDARG00000012422/ENSDARG00000069093/ENSDARG00000009014	3	250	402	Clerance	0.012	0.00746268656716418
ZFA:0000458	ventral thalamus	7/250	88/11949	0.00242698600549468	0.026545159435098	0.0200386015585251	ENSDARG00000053097/ENSDARG00000018817/ENSDARG00000056768/ENSDARG00000027419/ENSDARG00000060368/ENSDARG00000070677/ENSDARG00000045945	7	250	402	Clerance	0.028	0.0174129353233831
ZFA:0000334	corpus mamillare	5/250	47/11949	0.00288524182006183	0.0305828424830974	0.0230865968819773	ENSDARG00000102430/ENSDARG00000030656/ENSDARG00000053130/ENSDARG00000012896/ENSDARG00000045131	5	250	402	Clerance	0.02	0.0124378109452736
ZFA:0000470	preoptic area	9/250	142/11949	0.00297090469835803	0.0305828424830974	0.0230865968819773	ENSDARG00000053097/ENSDARG00000018817/ENSDARG00000030656/ENSDARG00000053130/ENSDARG00000027419/ENSDARG00000004869/ENSDARG00000040799/ENSDARG00000070677/ENSDARG00000105113	9	250	402	Clerance	0.036	0.0223880597014925
ZFA:0001658	hindbrain nucleus	3/250	15/11949	0.00341756595284582	0.0341756595284582	0.0257987685462948	ENSDARG00000032131/ENSDARG00000027419/ENSDARG00000056926	3	250	402	Clerance	0.012	0.00746268656716418
ZFA:0000456	ventral nucleus of ventral telencephalon	4/250	31/11949	0.00377460151093598	0.0362407039626672	0.0273576441943743	ENSDARG00000030656/ENSDARG00000093089/ENSDARG00000012896/ENSDARG00000045131	4	250	402	Clerance	0.016	0.00995024875621891
ZFA:0001215	thalamus	8/250	121/11949	0.00387314440729623	0.0362407039626672	0.0273576441943743	ENSDARG00000030656/ENSDARG00000093089/ENSDARG00000027740/ENSDARG00000027419/ENSDARG00000012896/ENSDARG00000045131/ENSDARG00000041609/ENSDARG00000105113	8	250	402	Clerance	0.032	0.0199004975124378
ZFA:0000299	ventral entopeduncular nucleus of ventral telencephalon	3/250	16/11949	0.00414179473859054	0.0362407039626672	0.0273576441943743	ENSDARG00000030656/ENSDARG00000012896/ENSDARG00000045131	3	250	402	Clerance	0.012	0.00746268656716418
ZFA:0000340	dorsal entopeduncular nucleus of ventral telencephalon	3/250	16/11949	0.00414179473859054	0.0362407039626672	0.0273576441943743	ENSDARG00000030656/ENSDARG00000053130/ENSDARG00000012896	3	250	402	Clerance	0.012	0.00746268656716418
ZFA:0001423	parachordal cartilage	3/250	16/11949	0.00414179473859054	0.0362407039626672	0.0273576441943743	ENSDARG00000012422/ENSDARG00000069093/ENSDARG00000009014	3	250	402	Clerance	0.012	0.00746268656716418
ZFA:0000213	habenula	8/250	125/11949	0.00471600904118477	0.0402586137662114	0.030390712948328	ENSDARG00000103413/ENSDARG00000093089/ENSDARG00000102308/ENSDARG00000060368/ENSDARG00000045131/ENSDARG00000012306/ENSDARG00000025671/ENSDARG00000045945	8	250	402	Clerance	0.032	0.0199004975124378
ZFA:0000306	ventrolateral thalamic nucleus	3/250	17/11949	0.00495235250423085	0.0412696042019237	0.0311538967058131	ENSDARG00000030656/ENSDARG00000012896/ENSDARG00000045131	3	250	402	Clerance	0.012	0.00746268656716418
ZFA:0009255	amacrine cell	6/250	77/11949	0.00542602451854938	0.0441653158486578	0.033339832415077	ENSDARG00000011862/ENSDARG00000051875/ENSDARG00000019990/ENSDARG00000067626/ENSDARG00000045930/ENSDARG00000019566	6	250	402	Clerance	0.024	0.0149253731343284
ZFA:0001156	posterior lateral line placode	3/250	18/11949	0.00585196836832527	0.0455153095314188	0.0343589253906349	ENSDARG00000033234/ENSDARG00000070537/ENSDARG00000019566	3	250	402	Clerance	0.012	0.00746268656716418
ZFA:0001555	epibranchial ganglion	3/250	18/11949	0.00585196836832527	0.0455153095314188	0.0343589253906349	ENSDARG00000033234/ENSDARG00000070537/ENSDARG00000019566	3	250	402	Clerance	0.012	0.00746268656716418
ZFA:0009127	photoreceptor cell	4/250	36/11949	0.00651366831832827	0.0495605198133673	0.0374126029267825	ENSDARG00000052138/ENSDARG00000102453/ENSDARG00000011989/ENSDARG00000019566	4	250	402	Clerance	0.016	0.00995024875621891
ZFA:0000082	vein	13/261	163/11949	5.85048726587686e-05	0.0155814746935141	0.0135736984625894	ENSDARG00000002172/ENSDARG00000074246/ENSDARG00000020785/ENSDARG00000013853/ENSDARG00000110820/ENSDARG00000041430/ENSDARG00000034541/ENSDARG00000096728/ENSDARG00000036299/ENSDARG00000005185/ENSDARG00000004105/ENSDARG00000013144/ENSDARG00000056453	13	261	443	Patrick	0.0498084291187739	0.0293453724604966
ZFA:0000003	adaxial cell	21/261	388/11949	0.000121549120300419	0.0155814746935141	0.0135736984625894	ENSDARG00000002172/ENSDARG00000020785/ENSDARG00000104484/ENSDARG00000096728/ENSDARG00000032242/ENSDARG00000103515/ENSDARG00000111874/ENSDARG00000036764/ENSDARG00000056160/ENSDARG00000010478/ENSDARG00000005185/ENSDARG00000055837/ENSDARG00000013144/ENSDARG00000040944/ENSDARG00000058158/ENSDARG00000028027/ENSDARG00000042535/ENSDARG00000102414/ENSDARG00000009021/ENSDARG00000099959/ENSDARG00000058656	21	261	443	Patrick	0.0804597701149425	0.0474040632054176
ZFA:0000149	primitive heart tube	12/261	152/11949	0.0001239905148025	0.0155814746935141	0.0135736984625894	ENSDARG00000041430/ENSDARG00000019917/ENSDARG00000075549/ENSDARG00000103515/ENSDARG00000010478/ENSDARG00000013144/ENSDARG00000011459/ENSDARG00000058158/ENSDARG00000086685/ENSDARG00000028027/ENSDARG00000099959/ENSDARG00000058656	12	261	443	Patrick	0.0459770114942529	0.0270880361173815
ZFA:0000360	heart tube	18/261	315/11949	0.000192114956135707	0.0157954585581286	0.0137601090887509	ENSDARG00000020785/ENSDARG00000013853/ENSDARG00000041430/ENSDARG00000019917/ENSDARG00000034541/ENSDARG00000104484/ENSDARG00000075549/ENSDARG00000007494/ENSDARG00000037889/ENSDARG00000004105/ENSDARG00000055837/ENSDARG00000013144/ENSDARG00000011459/ENSDARG00000086685/ENSDARG00000028027/ENSDARG00000042535/ENSDARG00000099959/ENSDARG00000058656	18	261	443	Patrick	0.0689655172413793	0.0406320541760722
ZFA:0000050	optic vesicle	24/261	494/11949	0.000209488840293483	0.0157954585581286	0.0137601090887509	ENSDARG00000109247/ENSDARG00000052113/ENSDARG00000074995/ENSDARG00000101635/ENSDARG00000013853/ENSDARG00000110820/ENSDARG00000041430/ENSDARG00000052816/ENSDARG00000045219/ENSDARG00000006399/ENSDARG00000103515/ENSDARG00000111874/ENSDARG00000055064/ENSDARG00000000551/ENSDARG00000035913/ENSDARG00000024540/ENSDARG00000013250/ENSDARG00000016864/ENSDARG00000056160/ENSDARG00000113430/ENSDARG00000103799/…	24	261	443	Patrick	0.0919540229885057	0.054176072234763
ZFA:0000058	polster	19/261	364/11949	0.000403572928052998	0.0234785344855137	0.0204531697877433	ENSDARG00000052113/ENSDARG00000101602/ENSDARG00000045976/ENSDARG00000052170/ENSDARG00000016886/ENSDARG00000030108/ENSDARG00000024602/ENSDARG00000036299/ENSDARG00000027930/ENSDARG00000035622/ENSDARG00000018637/ENSDARG00000021082/ENSDARG00000036764/ENSDARG00000035913/ENSDARG00000058992/ENSDARG00000017658/ENSDARG00000113430/ENSDARG00000002967/ENSDARG00000013144	19	261	443	Patrick	0.0727969348659004	0.0428893905191874
ZFA:0005077	vascular cord	5/261	30/11949	0.000435940958616965	0.0234785344855137	0.0204531697877433	ENSDARG00000002172/ENSDARG00000034541/ENSDARG00000111479/ENSDARG00000004105/ENSDARG00000041502	5	261	443	Patrick	0.0191570881226054	0.0112866817155756
ZFA:0001357	alar plate midbrain region	20/261	404/11949	0.000561128723199943	0.0257810132467206	0.022458958908214	ENSDARG00000073872/ENSDARG00000004806/ENSDARG00000101482/ENSDARG00000015676/ENSDARG00000052816/ENSDARG00000006019/ENSDARG00000111874/ENSDARG00000055064/ENSDARG00000004517/ENSDARG00000027930/ENSDARG00000021082/ENSDARG00000000551/ENSDARG00000035913/ENSDARG00000013250/ENSDARG00000016864/ENSDARG00000056160/ENSDARG00000113430/ENSDARG00000103799/ENSDARG00000028071/ENSDARG00000013144	20	261	443	Patrick	0.0766283524904215	0.0451467268623025
ZFA:0000083	ventral mesoderm	18/261	347/11949	0.000615461854696248	0.0257810132467206	0.022458958908214	ENSDARG00000020785/ENSDARG00000013853/ENSDARG00000110820/ENSDARG00000101482/ENSDARG00000041430/ENSDARG00000015686/ENSDARG00000034541/ENSDARG00000104484/ENSDARG00000056160/ENSDARG00000100374/ENSDARG00000101322/ENSDARG00000015374/ENSDARG00000004105/ENSDARG00000055991/ENSDARG00000027491/ENSDARG00000103718/ENSDARG00000013144/ENSDARG00000056453	18	261	443	Patrick	0.0689655172413793	0.0406320541760722
ZFA:0000115	heart rudiment	12/261	187/11949	0.000828081795927456	0.0312186837064651	0.0271959495083544	ENSDARG00000020785/ENSDARG00000019917/ENSDARG00000103515/ENSDARG00000007494/ENSDARG00000004105/ENSDARG00000013144/ENSDARG00000011459/ENSDARG00000058158/ENSDARG00000086685/ENSDARG00000028027/ENSDARG00000099959/ENSDARG00000058656	12	261	443	Patrick	0.0459770114942529	0.0270880361173815
ZFA:0001639	vascular endothelium	5/261	36/11949	0.00103653698392642	0.0355249493582055	0.0309473243047888	ENSDARG00000034541/ENSDARG00000075549/ENSDARG00000004105/ENSDARG00000041502/ENSDARG00000093572	5	261	443	Patrick	0.0191570881226054	0.0112866817155756
ZFA:0000473	trunk musculature	9/261	122/11949	0.00140396066884688	0.0376095989741675	0.0327633530083491	ENSDARG00000116074/ENSDARG00000020785/ENSDARG00000020850/ENSDARG00000110076/ENSDARG00000056160/ENSDARG00000010478/ENSDARG00000093572/ENSDARG00000099959/ENSDARG00000058656	9	261	443	Patrick	0.0344827586206897	0.0203160270880361
ZFA:0000105	epidermis	19/261	405/11949	0.00144813673364832	0.0376095989741675	0.0327633530083491	ENSDARG00000109247/ENSDARG00000073872/ENSDARG00000020850/ENSDARG00000101482/ENSDARG00000041430/ENSDARG00000019917/ENSDARG00000025269/ENSDARG00000045219/ENSDARG00000015686/ENSDARG00000052170/ENSDARG00000074749/ENSDARG00000098313/ENSDARG00000035622/ENSDARG00000017658/ENSDARG00000041502/ENSDARG00000020136/ENSDARG00000040944/ENSDARG00000014465/ENSDARG00000102414	19	261	443	Patrick	0.0727969348659004	0.0428893905191874
ZFA:0000026	hatching gland	14/261	256/11949	0.00149640314220825	0.0376095989741675	0.0327633530083491	ENSDARG00000020850/ENSDARG00000101482/ENSDARG00000045976/ENSDARG00000052170/ENSDARG00000016886/ENSDARG00000030108/ENSDARG00000024602/ENSDARG00000036299/ENSDARG00000035622/ENSDARG00000018637/ENSDARG00000036764/ENSDARG00000017658/ENSDARG00000090820/ENSDARG00000013144	14	261	443	Patrick	0.053639846743295	0.0316027088036117
ZFA:0000548	musculature system	14/261	256/11949	0.00149640314220825	0.0376095989741675	0.0327633530083491	ENSDARG00000034541/ENSDARG00000095378/ENSDARG00000032242/ENSDARG00000019342/ENSDARG00000016864/ENSDARG00000056160/ENSDARG00000103799/ENSDARG00000013144/ENSDARG00000040944/ENSDARG00000028027/ENSDARG00000102414/ENSDARG00000009021/ENSDARG00000099959/ENSDARG00000058656	14	261	443	Patrick	0.053639846743295	0.0316027088036117
ZFA:0000092	axis	16/261	319/11949	0.00173492057571214	0.0408790660652172	0.0356115276067228	ENSDARG00000052113/ENSDARG00000074246/ENSDARG00000101602/ENSDARG00000041430/ENSDARG00000103021/ENSDARG00000104484/ENSDARG00000036299/ENSDARG00000035622/ENSDARG00000018637/ENSDARG00000021082/ENSDARG00000056557/ENSDARG00000042751/ENSDARG00000002967/ENSDARG00000012369/ENSDARG00000069185/ENSDARG00000040944	16	261	443	Patrick	0.0613026819923372	0.036117381489842
ZFA:0009258	angioblastic mesenchymal cell	4/261	25/11949	0.00195999683166676	0.0434658120904922	0.0378649542712092	ENSDARG00000002172/ENSDARG00000075549/ENSDARG00000111479/ENSDARG00000004105	4	261	443	Patrick	0.0153256704980843	0.0090293453724605
ZFA:0000096	cardinal system	3/261	13/11949	0.00250499563480658	0.0497043870695832	0.0432996475379309	ENSDARG00000002172/ENSDARG00000111479/ENSDARG00000004105	3	261	443	Patrick	0.0114942528735632	0.00677200902934537
ZFA:0005017	primordial midbrain channel	3/261	13/11949	0.00250499563480658	0.0497043870695832	0.0432996475379309	ENSDARG00000002172/ENSDARG00000075549/ENSDARG00000111479	3	261	443	Patrick	0.0114942528735632	0.00677200902934537
ZFA:0009139	endodermal cell	17/286	44/11949	6.63852701862941e-17	1.52022268726613e-14	1.52022268726613e-14	ENSDARG00000100588/ENSDARG00000034291/ENSDARG00000025073/ENSDARG00000006316/ENSDARG00000029500/ENSDARG00000013307/ENSDARG00000058451/ENSDARG00000009285/ENSDARG00000043509/ENSDARG00000010516/ENSDARG00000099104/ENSDARG00000088030/ENSDARG00000035871/ENSDARG00000037350/ENSDARG00000015128/ENSDARG00000053457/ENSDARG00000114004	17	286	995	Ghassaan	0.0594405594405594	0.0170854271356784
ZFA:0000140	pancreas	22/286	302/11949	3.48921052413887e-06	0.000399514605013901	0.000399514605013901	ENSDARG00000061848/ENSDARG00000058105/ENSDARG00000100588/ENSDARG00000034291/ENSDARG00000025073/ENSDARG00000006316/ENSDARG00000029500/ENSDARG00000013307/ENSDARG00000058451/ENSDARG00000003599/ENSDARG00000009285/ENSDARG00000043509/ENSDARG00000010516/ENSDARG00000020197/ENSDARG00000099104/ENSDARG00000088030/ENSDARG00000035871/ENSDARG00000037350/ENSDARG00000015128/ENSDARG00000053457/ENSDARG00000114004/…	22	286	995	Ghassaan	0.0769230769230769	0.0221105527638191
ZFA:0000119	retinal inner nuclear layer	24/174	411/11949	6.0535341801964e-09	1.77368551479755e-06	1.66950100548574e-06	ENSDARG00000045904/ENSDARG00000057737/ENSDARG00000055565/ENSDARG00000005343/ENSDARG00000013414/ENSDARG00000031712/ENSDARG00000039966/ENSDARG00000098834/ENSDARG00000054378/ENSDARG00000000966/ENSDARG00000015901/ENSDARG00000086453/ENSDARG00000056783/ENSDARG00000011235/ENSDARG00000024619/ENSDARG00000092987/ENSDARG00000012667/ENSDARG00000031161/ENSDARG00000062720/ENSDARG00000060610/ENSDARG00000113797/…	24	174	466	Karen	0.137931034482759	0.0515021459227468
ZFA:0001357	alar plate midbrain region	41/459	404/11949	1.15866435986561e-08	5.02860332181675e-06	4.30535283192169e-06	ENSDARG00000040492/ENSDARG00000042533/ENSDARG00000042853/ENSDARG00000058088/ENSDARG00000068978/ENSDARG00000036924/ENSDARG00000000068/ENSDARG00000005840/ENSDARG00000036109/ENSDARG00000025350/ENSDARG00000069013/ENSDARG00000012387/ENSDARG00000019404/ENSDARG00000087697/ENSDARG00000036865/ENSDARG00000018426/ENSDARG00000038207/ENSDARG00000007745/ENSDARG00000001788/ENSDARG00000070560/ENSDARG00000075132/…	41	459	666	Bradley	0.0893246187363834	0.0615615615615616
ZFA:0000041	mesoderm	36/459	341/11949	3.43903065943841e-08	7.46269653098134e-06	6.38935696200925e-06	ENSDARG00000099609/ENSDARG00000039576/ENSDARG00000019995/ENSDARG00000037116/ENSDARG00000059073/ENSDARG00000025131/ENSDARG00000100133/ENSDARG00000055100/ENSDARG00000070670/ENSDARG00000111196/ENSDARG00000035521/ENSDARG00000014091/ENSDARG00000000068/ENSDARG00000027087/ENSDARG00000055647/ENSDARG00000020395/ENSDARG00000053493/ENSDARG00000031891/ENSDARG00000105215/ENSDARG00000052556/ENSDARG00000061140/…	36	459	666	Bradley	0.0784313725490196	0.0540540540540541
ZFA:0001227	mandibular arch skeleton	19/459	127/11949	3.53507424454214e-07	5.11407407377096e-05	4.37853055552061e-05	ENSDARG00000019995/ENSDARG00000059073/ENSDARG00000017369/ENSDARG00000014091/ENSDARG00000041110/ENSDARG00000079964/ENSDARG00000036571/ENSDARG00000011876/ENSDARG00000109238/ENSDARG00000027087/ENSDARG00000116608/ENSDARG00000031891/ENSDARG00000037639/ENSDARG00000042296/ENSDARG00000021669/ENSDARG00000094752/ENSDARG00000068409/ENSDARG00000014626/ENSDARG00000002235	19	459	666	Bradley	0.0413943355119826	0.0285285285285285
ZFA:0000998	mesenchyme derived from head mesoderm	7/459	16/11949	9.98179260927639e-07	0.000108302449810649	9.27255997651202e-05	ENSDARG00000039576/ENSDARG00000100133/ENSDARG00000055647/ENSDARG00000033971/ENSDARG00000037960/ENSDARG00000054438/ENSDARG00000002235	7	459	666	Bradley	0.0152505446623094	0.0105105105105105
ZFA:0000058	polster	34/459	364/11949	1.49266521719848e-06	0.000129563340852828	0.000110928594036014	ENSDARG00000068148/ENSDARG00000039576/ENSDARG00000019995/ENSDARG00000030340/ENSDARG00000059073/ENSDARG00000004581/ENSDARG00000058088/ENSDARG00000041110/ENSDARG00000025859/ENSDARG00000103979/ENSDARG00000027087/ENSDARG00000020395/ENSDARG00000018145/ENSDARG00000069013/ENSDARG00000076092/ENSDARG00000007745/ENSDARG00000114435/ENSDARG00000029439/ENSDARG00000070560/ENSDARG00000017842/ENSDARG00000037846/…	34	459	666	Bradley	0.0740740740740741	0.0510510510510511
ZFA:0000026	hatching gland	25/459	256/11949	1.75424976943731e-05	0.00126890733322632	0.00108640380458135	ENSDARG00000086842/ENSDARG00000025403/ENSDARG00000089368/ENSDARG00000004581/ENSDARG00000058088/ENSDARG00000041110/ENSDARG00000025859/ENSDARG00000103979/ENSDARG00000020395/ENSDARG00000069013/ENSDARG00000076092/ENSDARG00000007745/ENSDARG00000114435/ENSDARG00000017842/ENSDARG00000037846/ENSDARG00000070682/ENSDARG00000026985/ENSDARG00000037654/ENSDARG00000030092/ENSDARG00000021669/ENSDARG00000019137/…	25	459	666	Bradley	0.0544662309368192	0.0375375375375375
ZFA:0001276	pharyngeal arch 2 skeleton	9/459	42/11949	2.42353162368208e-05	0.00150258960668289	0.00128647618520267	ENSDARG00000059073/ENSDARG00000058733/ENSDARG00000079964/ENSDARG00000011876/ENSDARG00000031891/ENSDARG00000056995/ENSDARG00000037639/ENSDARG00000042296/ENSDARG00000014626	9	459	666	Bradley	0.0196078431372549	0.0135135135135135
ZFA:0000692	symplectic	5/459	11/11949	3.12053692191637e-05	0.00169289128013963	0.00144940728083747	ENSDARG00000059073/ENSDARG00000079964/ENSDARG00000071560/ENSDARG00000042296/ENSDARG00000014626	5	459	666	Bradley	0.0108932461873638	0.00750750750750751
ZFA:0000003	adaxial cell	32/459	388/11949	3.88125710180276e-05	0.00172603938137015	0.0014777877798294	ENSDARG00000039576/ENSDARG00000025131/ENSDARG00000087402/ENSDARG00000055100/ENSDARG00000111196/ENSDARG00000005840/ENSDARG00000012387/ENSDARG00000007294/ENSDARG00000019404/ENSDARG00000004196/ENSDARG00000056995/ENSDARG00000008785/ENSDARG00000075132/ENSDARG00000009447/ENSDARG00000052712/ENSDARG00000015918/ENSDARG00000014230/ENSDARG00000062916/ENSDARG00000056090/ENSDARG00000038075/ENSDARG00000018174/…	32	459	666	Bradley	0.0697167755991285	0.048048048048048
ZFA:0000092	axis	28/459	319/11949	3.97704926582984e-05	0.00172603938137015	0.0014777877798294	ENSDARG00000042338/ENSDARG00000039576/ENSDARG00000032431/ENSDARG00000059073/ENSDARG00000023578/ENSDARG00000041110/ENSDARG00000103979/ENSDARG00000004392/ENSDARG00000007745/ENSDARG00000018303/ENSDARG00000037846/ENSDARG00000044304/ENSDARG00000015072/ENSDARG00000101576/ENSDARG00000037654/ENSDARG00000005115/ENSDARG00000067805/ENSDARG00000021669/ENSDARG00000101680/ENSDARG00000019137/ENSDARG00000076223/…	28	459	666	Bradley	0.0610021786492375	0.042042042042042
ZFA:0000040	median fin fold	15/459	119/11949	4.91179183807462e-05	0.0019379251433858	0.00165919858262234	ENSDARG00000045524/ENSDARG00000025348/ENSDARG00000111196/ENSDARG00000079964/ENSDARG00000015674/ENSDARG00000071560/ENSDARG00000079570/ENSDARG00000058005/ENSDARG00000042296/ENSDARG00000045129/ENSDARG00000037960/ENSDARG00000015559/ENSDARG00000014626/ENSDARG00000058179/ENSDARG00000040912	15	459	666	Bradley	0.0326797385620915	0.0225225225225225
ZFA:0000010	cardiovascular system	14/459	116/11949	0.000140003715735355	0.00506346771909533	0.00433520277671757	ENSDARG00000019995/ENSDARG00000030340/ENSDARG00000055100/ENSDARG00000111154/ENSDARG00000103979/ENSDARG00000097491/ENSDARG00000105215/ENSDARG00000061140/ENSDARG00000042357/ENSDARG00000087198/ENSDARG00000008867/ENSDARG00000054438/ENSDARG00000038123/ENSDARG00000009134	14	459	666	Bradley	0.0305010893246187	0.021021021021021
ZFA:0000017	endoderm	17/459	162/11949	0.000162460666992447	0.00542368688267093	0.00464361258690963	ENSDARG00000041421/ENSDARG00000055100/ENSDARG00000111196/ENSDARG00000035521/ENSDARG00000058733/ENSDARG00000035350/ENSDARG00000014091/ENSDARG00000036571/ENSDARG00000053493/ENSDARG00000031891/ENSDARG00000052556/ENSDARG00000061140/ENSDARG00000004196/ENSDARG00000040910/ENSDARG00000058179/ENSDARG00000101074/ENSDARG00000009134	17	459	666	Bradley	0.037037037037037	0.0255255255255255
ZFA:0000113	head mesenchyme	17/459	164/11949	0.000188585650002702	0.00584615515008378	0.00500531837977098	ENSDARG00000039576/ENSDARG00000100133/ENSDARG00000079964/ENSDARG00000055647/ENSDARG00000061140/ENSDARG00000087697/ENSDARG00000026348/ENSDARG00000056995/ENSDARG00000098431/ENSDARG00000070389/ENSDARG00000005115/ENSDARG00000014793/ENSDARG00000045129/ENSDARG00000033971/ENSDARG00000037961/ENSDARG00000054438/ENSDARG00000002235	17	459	666	Bradley	0.037037037037037	0.0255255255255255
ZFA:0000250	opercle	7/459	33/11949	0.000211307445676929	0.00611382876158582	0.00523449321571621	ENSDARG00000058733/ENSDARG00000035350/ENSDARG00000079964/ENSDARG00000109238/ENSDARG00000071560/ENSDARG00000042296/ENSDARG00000014626	7	459	666	Bradley	0.0152505446623094	0.0105105105105105
ZFA:0001607	pharyngeal arch 4	5/459	16/11949	0.000251465409473159	0.00682099923195945	0.00583995325947535	ENSDARG00000079964/ENSDARG00000056995/ENSDARG00000018303/ENSDARG00000042296/ENSDARG00000014626	5	459	666	Bradley	0.0108932461873638	0.00750750750750751
ZFA:0000115	heart rudiment	18/459	187/11949	0.000311608907825928	0.0079551921174384	0.0068110182329754	ENSDARG00000019995/ENSDARG00000070670/ENSDARG00000101251/ENSDARG00000035005/ENSDARG00000097491/ENSDARG00000005368/ENSDARG00000055647/ENSDARG00000020395/ENSDARG00000005840/ENSDARG00000105215/ENSDARG00000087697/ENSDARG00000043457/ENSDARG00000114435/ENSDARG00000029439/ENSDARG00000008867/ENSDARG00000014793/ENSDARG00000014796/ENSDARG00000045180	18	459	666	Bradley	0.0392156862745098	0.027027027027027
ZFA:0001185	periderm	29/459	381/11949	0.000352926369663513	0.00814227940847608	0.00697119726216847	ENSDARG00000099291/ENSDARG00000068148/ENSDARG00000025403/ENSDARG00000019995/ENSDARG00000039429/ENSDARG00000111196/ENSDARG00000041110/ENSDARG00000079964/ENSDARG00000103979/ENSDARG00000000068/ENSDARG00000055647/ENSDARG00000061140/ENSDARG00000087697/ENSDARG00000016357/ENSDARG00000076836/ENSDARG00000042296/ENSDARG00000012450/ENSDARG00000070682/ENSDARG00000002365/ENSDARG00000026985/ENSDARG00000037654/…	29	459	666	Bradley	0.0631808278867102	0.0435435435435435
ZFA:0000672	hyomandibula	4/459	10/11949	0.000375220249238529	0.00814227940847608	0.00697119726216847	ENSDARG00000079964/ENSDARG00000071560/ENSDARG00000042296/ENSDARG00000014626	4	459	666	Bradley	0.00871459694989107	0.00600600600600601
ZFA:0001402	ventral hyoid arch	4/459	10/11949	0.000375220249238529	0.00814227940847608	0.00697119726216847	ENSDARG00000019995/ENSDARG00000059073/ENSDARG00000079964/ENSDARG00000037639	4	459	666	Bradley	0.00871459694989107	0.00600600600600601
ZFA:0000082	vein	16/459	163/11949	0.000533932314541619	0.0110346011671935	0.00944752416206474	ENSDARG00000030340/ENSDARG00000055100/ENSDARG00000070670/ENSDARG00000014091/ENSDARG00000020442/ENSDARG00000097491/ENSDARG00000056378/ENSDARG00000055647/ENSDARG00000052556/ENSDARG00000018174/ENSDARG00000070404/ENSDARG00000005115/ENSDARG00000008867/ENSDARG00000045129/ENSDARG00000054438/ENSDARG00000038123	16	459	666	Bradley	0.0348583877995643	0.024024024024024
ZFA:0001216	splanchnocranium	8/459	50/11949	0.000578564176818498	0.0114134933063285	0.00977192126396793	ENSDARG00000079964/ENSDARG00000010318/ENSDARG00000030092/ENSDARG00000045676/ENSDARG00000045129/ENSDARG00000019444/ENSDARG00000037961/ENSDARG00000056600	8	459	666	Bradley	0.0174291938997821	0.012012012012012
ZFA:0001606	pharyngeal arch 3	6/459	30/11949	0.00084133522129056	0.0154885340080733	0.0132608598225803	ENSDARG00000079964/ENSDARG00000026473/ENSDARG00000056995/ENSDARG00000018303/ENSDARG00000042296/ENSDARG00000014626	6	459	666	Bradley	0.0130718954248366	0.00900900900900901
ZFA:0000548	musculature system	21/459	256/11949	0.000882380049564769	0.0154885340080733	0.0132608598225803	ENSDARG00000068369/ENSDARG00000087402/ENSDARG00000055100/ENSDARG00000111196/ENSDARG00000000442/ENSDARG00000020072/ENSDARG00000005840/ENSDARG00000061140/ENSDARG00000043457/ENSDARG00000098431/ENSDARG00000009447/ENSDARG00000052712/ENSDARG00000014230/ENSDARG00000005463/ENSDARG00000087198/ENSDARG00000014793/ENSDARG00000037960/ENSDARG00000002235/ENSDARG00000054942/ENSDARG00000005162/ENSDARG00000045180	21	459	666	Bradley	0.0457516339869281	0.0315315315315315
ZFA:0001076	intestinal bulb	23/459	292/11949	0.000892196659451225	0.0154885340080733	0.0132608598225803	ENSDARG00000040492/ENSDARG00000039041/ENSDARG00000100731/ENSDARG00000035350/ENSDARG00000008457/ENSDARG00000023645/ENSDARG00000057714/ENSDARG00000005840/ENSDARG00000013561/ENSDARG00000019404/ENSDARG00000021439/ENSDARG00000052712/ENSDARG00000012450/ENSDARG00000002365/ENSDARG00000100555/ENSDARG00000052928/ENSDARG00000021669/ENSDARG00000019332/ENSDARG00000001578/ENSDARG00000101074/ENSDARG00000038123/…	23	459	666	Bradley	0.0501089324618736	0.0345345345345345
ZFA:0001611	pharyngeal arch 2	9/459	67/11949	0.0009935503052838	0.0165846474035834	0.014199322176728	ENSDARG00000059073/ENSDARG00000111196/ENSDARG00000079964/ENSDARG00000026473/ENSDARG00000056995/ENSDARG00000037639/ENSDARG00000018303/ENSDARG00000042296/ENSDARG00000014626	9	459	666	Bradley	0.0196078431372549	0.0135135135135135
ZFA:0000270	maxilla	6/459	32/11949	0.00120322757975346	0.019340769244926	0.0165590384270164	ENSDARG00000019995/ENSDARG00000014091/ENSDARG00000079964/ENSDARG00000027087/ENSDARG00000042296/ENSDARG00000014626	6	459	666	Bradley	0.0130718954248366	0.00900900900900901
ZFA:0001143	tooth 4V	5/459	22/11949	0.00125279173211455	0.0194182718477755	0.0166253940389638	ENSDARG00000019995/ENSDARG00000079964/ENSDARG00000071560/ENSDARG00000042296/ENSDARG00000014626	5	459	666	Bradley	0.0108932461873638	0.00750750750750751
ZFA:0000105	epidermis	28/459	405/11949	0.00193279472566933	0.0289252727910513	0.0247650286083946	ENSDARG00000099291/ENSDARG00000069833/ENSDARG00000039576/ENSDARG00000039429/ENSDARG00000111196/ENSDARG00000041110/ENSDARG00000079964/ENSDARG00000015674/ENSDARG00000000068/ENSDARG00000055647/ENSDARG00000052783/ENSDARG00000061140/ENSDARG00000021443/ENSDARG00000016357/ENSDARG00000012378/ENSDARG00000014488/ENSDARG00000070682/ENSDARG00000037654/ENSDARG00000045129/ENSDARG00000014796/ENSDARG00000033971/…	28	459	666	Bradley	0.0610021786492375	0.042042042042042
ZFA:0001272	palatoquadrate arch	5/459	25/11949	0.00229863349833344	0.0332535646092237	0.028470793856551	ENSDARG00000059073/ENSDARG00000058733/ENSDARG00000079964/ENSDARG00000037639/ENSDARG00000094752	5	459	666	Bradley	0.0108932461873638	0.00750750750750751
ZFA:0001280	branchiostegal ray 3	4/459	16/11949	0.00270636568165916	0.0378891195432282	0.0324396293930622	ENSDARG00000079964/ENSDARG00000071560/ENSDARG00000042296/ENSDARG00000014626	4	459	666	Bradley	0.00871459694989107	0.00600600600600601
ZFA:0001399	palatoquadrate cartilage	6/459	39/11949	0.00345362237256562	0.0468397534279212	0.0401029176814363	ENSDARG00000100133/ENSDARG00000061259/ENSDARG00000079964/ENSDARG00000071560/ENSDARG00000042296/ENSDARG00000014626	6	459	666	Bradley	0.0130718954248366	0.00900900900900901
ZFA:0000255	paraxial mesoderm	12/185	183/11949	2.70508576726824e-05	0.0103604784886373	0.00916881702168813	ENSDARG00000091748/ENSDARG00000067544/ENSDARG00000007277/ENSDARG00000006939/ENSDARG00000003963/ENSDARG00000003399/ENSDARG00000094324/ENSDARG00000060397/ENSDARG00000059263/ENSDARG00000097478/ENSDARG00000077298/ENSDARG00000020053	12	185	376	Judy	0.0648648648648649	0.0319148936170213
ZFA:0000558	posterior macula	4/185	21/11949	0.000270862162677852	0.0442638560417978	0.0391726306045318	ENSDARG00000099144/ENSDARG00000116142/ENSDARG00000003399/ENSDARG00000060397	4	185	376	Judy	0.0216216216216216	0.0106382978723404
ZFA:0000003	adaxial cell	16/185	388/11949	0.0003467142770898	0.0442638560417978	0.0391726306045318	ENSDARG00000007277/ENSDARG00000006939/ENSDARG00000053186/ENSDARG00000030975/ENSDARG00000003963/ENSDARG00000030176/ENSDARG00000021032/ENSDARG00000094324/ENSDARG00000060397/ENSDARG00000097478/ENSDARG00000027249/ENSDARG00000020053/ENSDARG00000070600/ENSDARG00000002701/ENSDARG00000056664/ENSDARG00000053773	16	185	376	Judy	0.0864864864864865	0.0425531914893617
ZFA:0000168	anterior macula	5/185	45/11949	0.000623233242056558	0.04871732499946	0.0431138618931596	ENSDARG00000043962/ENSDARG00000099144/ENSDARG00000020621/ENSDARG00000003399/ENSDARG00000060397	5	185	376	Judy	0.027027027027027	0.0132978723404255
ZFA:0009165	neural crest cell	6/185	69/11949	0.00067818107157371	0.04871732499946	0.0431138618931596	ENSDARG00000021032/ENSDARG00000060397/ENSDARG00000023031/ENSDARG00000014522/ENSDARG00000077467/ENSDARG00000070917	6	185	376	Judy	0.0324324324324324	0.0159574468085106
ZFA:0000122	lens placode	5/185	47/11949	0.000763195691897545	0.04871732499946	0.0431138618931596	ENSDARG00000020000/ENSDARG00000062892/ENSDARG00000101959/ENSDARG00000027249/ENSDARG00000019457	5	185	376	Judy	0.027027027027027	0.0132978723404255
ZFA:0007025	midbrain neural keel	24/216	143/11949	6.98437260624365e-17	1.49529800941346e-14	8.93350162096232e-15	ENSDARG00000094887/ENSDARG00000031915/ENSDARG00000056130/ENSDARG00000053569/ENSDARG00000101076/ENSDARG00000076857/ENSDARG00000007430/ENSDARG00000086393/ENSDARG00000094426/ENSDARG00000025301/ENSDARG00000101831/ENSDARG00000015266/ENSDARG00000009922/ENSDARG00000102047/ENSDARG00000042525/ENSDARG00000053301/ENSDARG00000035648/ENSDARG00000076262/ENSDARG00000077840/ENSDARG00000077811/ENSDARG00000079248/…	24	216	352	Dominic	0.111111111111111	0.0681818181818182
ZFA:0001064	rhombomere	31/216	265/11949	7.34790176615949e-17	1.49529800941346e-14	8.93350162096232e-15	ENSDARG00000056130/ENSDARG00000053569/ENSDARG00000037879/ENSDARG00000007430/ENSDARG00000101628/ENSDARG00000086393/ENSDARG00000056732/ENSDARG00000025301/ENSDARG00000007697/ENSDARG00000013843/ENSDARG00000091756/ENSDARG00000038386/ENSDARG00000060115/ENSDARG00000003469/ENSDARG00000042525/ENSDARG00000053301/ENSDARG00000102975/ENSDARG00000058379/ENSDARG00000008861/ENSDARG00000070220/ENSDARG00000009823/…	31	216	352	Dominic	0.143518518518519	0.0880681818181818
ZFA:0000761	basal plate midbrain region	31/216	270/11949	1.25803036796339e-16	1.70672786587034e-14	1.01966671929664e-14	ENSDARG00000094887/ENSDARG00000056130/ENSDARG00000053569/ENSDARG00000045687/ENSDARG00000007430/ENSDARG00000062479/ENSDARG00000101628/ENSDARG00000086393/ENSDARG00000094426/ENSDARG00000025301/ENSDARG00000041323/ENSDARG00000038386/ENSDARG00000060115/ENSDARG00000003469/ENSDARG00000099427/ENSDARG00000044532/ENSDARG00000092810/ENSDARG00000016739/ENSDARG00000018423/ENSDARG00000100821/ENSDARG00000077811/…	31	216	352	Dominic	0.143518518518519	0.0880681818181818
ZFA:0007042	spinal cord neural tube	23/216	134/11949	1.90892133588431e-16	1.94232745926228e-14	1.16042323312967e-14	ENSDARG00000056130/ENSDARG00000101076/ENSDARG00000038205/ENSDARG00000101628/ENSDARG00000086393/ENSDARG00000019741/ENSDARG00000074253/ENSDARG00000001859/ENSDARG00000040946/ENSDARG00000038386/ENSDARG00000042525/ENSDARG00000039458/ENSDARG00000095896/ENSDARG00000018423/ENSDARG00000040214/ENSDARG00000056175/ENSDARG00000062174/ENSDARG00000007097/ENSDARG00000004023/ENSDARG00000102824/ENSDARG00000009738/…	23	216	352	Dominic	0.106481481481481	0.0653409090909091
ZFA:0000505	dorsal telencephalon	23/216	151/11949	2.89160866074784e-15	2.22636763079456e-13	1.33012006391709e-13	ENSDARG00000056130/ENSDARG00000038205/ENSDARG00000086393/ENSDARG00000056732/ENSDARG00000094426/ENSDARG00000054562/ENSDARG00000025301/ENSDARG00000007697/ENSDARG00000004712/ENSDARG00000013843/ENSDARG00000038386/ENSDARG00000044532/ENSDARG00000009930/ENSDARG00000014018/ENSDARG00000104361/ENSDARG00000095896/ENSDARG00000040214/ENSDARG00000056175/ENSDARG00000100821/ENSDARG00000095743/ENSDARG00000018788/…	23	216	352	Dominic	0.106481481481481	0.0653409090909091
ZFA:0000574	presumptive diencephalon	21/216	121/11949	3.28211444343178e-15	2.22636763079456e-13	1.33012006391709e-13	ENSDARG00000094887/ENSDARG00000056130/ENSDARG00000053569/ENSDARG00000086393/ENSDARG00000074253/ENSDARG00000001859/ENSDARG00000056732/ENSDARG00000040946/ENSDARG00000009922/ENSDARG00000038386/ENSDARG00000017107/ENSDARG00000076262/ENSDARG00000058379/ENSDARG00000104361/ENSDARG00000077840/ENSDARG00000009823/ENSDARG00000077811/ENSDARG00000079248/ENSDARG00000038990/ENSDARG00000018524/ENSDARG00000040321	21	216	352	Dominic	0.0972222222222222	0.0596590909090909
ZFA:0009248	neuron	38/216	475/11949	6.31786101417537e-15	3.67338490395625e-13	2.19462540492407e-13	ENSDARG00000056130/ENSDARG00000053569/ENSDARG00000045687/ENSDARG00000086393/ENSDARG00000019741/ENSDARG00000016725/ENSDARG00000056732/ENSDARG00000071418/ENSDARG00000098730/ENSDARG00000015266/ENSDARG00000058039/ENSDARG00000041323/ENSDARG00000102047/ENSDARG00000007697/ENSDARG00000003469/ENSDARG00000035648/ENSDARG00000004580/ENSDARG00000099427/ENSDARG00000023174/ENSDARG00000044532/ENSDARG00000009930/…	38	216	352	Dominic	0.175925925925926	0.107954545454545
ZFA:0000032	hypothalamus	36/216	434/11949	1.17912961581464e-14	5.99882192045698e-13	3.58393343754186e-13	ENSDARG00000056130/ENSDARG00000053569/ENSDARG00000038205/ENSDARG00000101628/ENSDARG00000086393/ENSDARG00000057936/ENSDARG00000013843/ENSDARG00000038386/ENSDARG00000017107/ENSDARG00000044532/ENSDARG00000009930/ENSDARG00000017007/ENSDARG00000031316/ENSDARG00000070142/ENSDARG00000014018/ENSDARG00000058379/ENSDARG00000006896/ENSDARG00000014201/ENSDARG00000104361/ENSDARG00000070220/ENSDARG00000104107/…	36	216	352	Dominic	0.166666666666667	0.102272727272727
ZFA:0000822	rhombomere 2	18/216	88/11949	1.65469335184635e-14	7.48289104668296e-13	4.47057502077787e-13	ENSDARG00000037879/ENSDARG00000101628/ENSDARG00000086393/ENSDARG00000071418/ENSDARG00000058008/ENSDARG00000091756/ENSDARG00000038386/ENSDARG00000053301/ENSDARG00000035648/ENSDARG00000058379/ENSDARG00000077840/ENSDARG00000018423/ENSDARG00000077329/ENSDARG00000055843/ENSDARG00000004023/ENSDARG00000004861/ENSDARG00000077761/ENSDARG00000040926	18	216	352	Dominic	0.0833333333333333	0.0511363636363636
ZFA:0000633	caudal tuberculum	19/216	108/11949	5.55378827005823e-14	2.2603918259137e-12	1.35044746356153e-12	ENSDARG00000056130/ENSDARG00000094426/ENSDARG00000054562/ENSDARG00000040946/ENSDARG00000057936/ENSDARG00000009922/ENSDARG00000007697/ENSDARG00000013843/ENSDARG00000042525/ENSDARG00000044532/ENSDARG00000009930/ENSDARG00000017007/ENSDARG00000058379/ENSDARG00000006896/ENSDARG00000014201/ENSDARG00000104361/ENSDARG00000104107/ENSDARG00000055158/ENSDARG00000075107	19	216	352	Dominic	0.087962962962963	0.0539772727272727
ZFA:0000418	pretectum	17/216	88/11949	2.47100298435847e-13	9.14271104212635e-12	5.46221712331873e-12	ENSDARG00000101628/ENSDARG00000086393/ENSDARG00000009922/ENSDARG00000013843/ENSDARG00000038386/ENSDARG00000056400/ENSDARG00000017107/ENSDARG00000044532/ENSDARG00000009930/ENSDARG00000017007/ENSDARG00000104361/ENSDARG00000010207/ENSDARG00000095743/ENSDARG00000102824/ENSDARG00000055158/ENSDARG00000100398/ENSDARG00000111233	17	216	352	Dominic	0.0787037037037037	0.0482954545454545
ZFA:0001215	thalamus	19/216	121/11949	4.74082585536101e-13	1.60793010260994e-11	9.60641028586311e-12	ENSDARG00000056130/ENSDARG00000038205/ENSDARG00000086393/ENSDARG00000074253/ENSDARG00000001859/ENSDARG00000056732/ENSDARG00000040946/ENSDARG00000013843/ENSDARG00000038386/ENSDARG00000044532/ENSDARG00000017007/ENSDARG00000104361/ENSDARG00000009823/ENSDARG00000077329/ENSDARG00000055843/ENSDARG00000018788/ENSDARG00000077761/ENSDARG00000077710/ENSDARG00000036175	19	216	352	Dominic	0.087962962962963	0.0539772727272727
ZFA:0000013	cranial ganglion	34/216	440/11949	5.46136017768259e-13	1.7098258402437e-11	1.0215175716961e-11	ENSDARG00000031875/ENSDARG00000056130/ENSDARG00000007430/ENSDARG00000056732/ENSDARG00000094426/ENSDARG00000071418/ENSDARG00000091029/ENSDARG00000041323/ENSDARG00000007697/ENSDARG00000091756/ENSDARG00000003469/ENSDARG00000053301/ENSDARG00000004580/ENSDARG00000023174/ENSDARG00000009930/ENSDARG00000036505/ENSDARG00000007406/ENSDARG00000092810/ENSDARG00000070498/ENSDARG00000007982/ENSDARG00000018423/…	34	216	352	Dominic	0.157407407407407	0.0965909090909091
ZFA:0000042	midbrain hindbrain boundary	34/216	444/11949	7.07114904444536e-13	2.05568404363519e-11	1.2281469392984e-11	ENSDARG00000031915/ENSDARG00000056130/ENSDARG00000076857/ENSDARG00000007430/ENSDARG00000062479/ENSDARG00000056732/ENSDARG00000098730/ENSDARG00000101831/ENSDARG00000058008/ENSDARG00000058039/ENSDARG00000102047/ENSDARG00000014479/ENSDARG00000038386/ENSDARG00000056400/ENSDARG00000042525/ENSDARG00000068934/ENSDARG00000044532/ENSDARG00000007406/ENSDARG00000077840/ENSDARG00000018423/ENSDARG00000056175/…	34	216	352	Dominic	0.157407407407407	0.0965909090909091
ZFA:0000304	ventral telencephalon	20/216	141/11949	8.09885014633792e-13	2.19748800637302e-11	1.31286623424846e-11	ENSDARG00000038205/ENSDARG00000094426/ENSDARG00000054562/ENSDARG00000071418/ENSDARG00000040946/ENSDARG00000004712/ENSDARG00000013843/ENSDARG00000038386/ENSDARG00000044532/ENSDARG00000009930/ENSDARG00000017007/ENSDARG00000058379/ENSDARG00000006896/ENSDARG00000004988/ENSDARG00000077840/ENSDARG00000077811/ENSDARG00000095743/ENSDARG00000004023/ENSDARG00000018788/ENSDARG00000028228	20	216	352	Dominic	0.0925925925925926	0.0568181818181818
ZFA:0000470	preoptic area	20/216	142/11949	9.27830148973677e-13	2.36016794145179e-11	1.41005766061131e-11	ENSDARG00000094426/ENSDARG00000054562/ENSDARG00000040946/ENSDARG00000057936/ENSDARG00000058008/ENSDARG00000013843/ENSDARG00000044532/ENSDARG00000017007/ENSDARG00000076262/ENSDARG00000058379/ENSDARG00000006896/ENSDARG00000014201/ENSDARG00000070220/ENSDARG00000077329/ENSDARG00000004023/ENSDARG00000055158/ENSDARG00000018788/ENSDARG00000077761/ENSDARG00000077710/ENSDARG00000026395	20	216	352	Dominic	0.0925925925925926	0.0568181818181818
ZFA:0001032	rhombomere 4	17/216	112/11949	1.47825913226045e-11	3.5391262754706e-10	2.11441399103507e-10	ENSDARG00000037879/ENSDARG00000101628/ENSDARG00000098730/ENSDARG00000007697/ENSDARG00000091756/ENSDARG00000053301/ENSDARG00000058379/ENSDARG00000077840/ENSDARG00000018423/ENSDARG00000067964/ENSDARG00000077329/ENSDARG00000055843/ENSDARG00000004023/ENSDARG00000004861/ENSDARG00000077761/ENSDARG00000077710/ENSDARG00000040926	17	216	352	Dominic	0.0787037037037037	0.0482954545454545
ZFA:0007029	hindbrain neural keel	16/216	100/11949	2.62731199631867e-11	5.94064434723166e-10	3.5491758546761e-10	ENSDARG00000056130/ENSDARG00000053569/ENSDARG00000076857/ENSDARG00000007430/ENSDARG00000086393/ENSDARG00000074253/ENSDARG00000056732/ENSDARG00000071418/ENSDARG00000038386/ENSDARG00000060115/ENSDARG00000003469/ENSDARG00000077811/ENSDARG00000079248/ENSDARG00000021389/ENSDARG00000040926/ENSDARG00000103361	16	216	352	Dominic	0.0740740740740741	0.0454545454545455
ZFA:0000458	ventral thalamus	15/216	88/11949	4.3782821672775e-11	9.37874127411548e-10	5.60323091767923e-10	ENSDARG00000086393/ENSDARG00000001859/ENSDARG00000094426/ENSDARG00000040946/ENSDARG00000057936/ENSDARG00000038386/ENSDARG00000017107/ENSDARG00000044532/ENSDARG00000009930/ENSDARG00000017007/ENSDARG00000014018/ENSDARG00000014201/ENSDARG00000077840/ENSDARG00000009823/ENSDARG00000004023	15	216	352	Dominic	0.0694444444444444	0.0426136363636364
ZFA:0000948	rhombomere 3	15/216	97/11949	1.85000184285115e-10	3.7647537502021e-09	2.24921276683482e-09	ENSDARG00000101628/ENSDARG00000086393/ENSDARG00000074253/ENSDARG00000071418/ENSDARG00000038386/ENSDARG00000035648/ENSDARG00000058379/ENSDARG00000077840/ENSDARG00000018423/ENSDARG00000070220/ENSDARG00000009823/ENSDARG00000077329/ENSDARG00000004861/ENSDARG00000077761/ENSDARG00000040926	15	216	352	Dominic	0.0694444444444444	0.0426136363636364
ZFA:0007022	hindbrain neural plate	19/216	171/11949	2.40858682544233e-10	4.66807065692871e-09	2.78889000840691e-09	ENSDARG00000094887/ENSDARG00000056130/ENSDARG00000053569/ENSDARG00000101076/ENSDARG00000037879/ENSDARG00000052610/ENSDARG00000101628/ENSDARG00000086393/ENSDARG00000001859/ENSDARG00000094426/ENSDARG00000071418/ENSDARG00000101831/ENSDARG00000035648/ENSDARG00000058379/ENSDARG00000077840/ENSDARG00000018423/ENSDARG00000077811/ENSDARG00000034093/ENSDARG00000037030	19	216	352	Dominic	0.087962962962963	0.0539772727272727
ZFA:0000133	neural rod	21/216	222/11949	5.406144134124e-10	1.00013666481294e-08	5.975211937716e-09	ENSDARG00000056130/ENSDARG00000053569/ENSDARG00000101076/ENSDARG00000076857/ENSDARG00000037879/ENSDARG00000101628/ENSDARG00000094426/ENSDARG00000032963/ENSDARG00000003469/ENSDARG00000035648/ENSDARG00000076262/ENSDARG00000014018/ENSDARG00000095896/ENSDARG00000077840/ENSDARG00000077811/ENSDARG00000007097/ENSDARG00000004023/ENSDARG00000102824/ENSDARG00000018788/ENSDARG00000100940/ENSDARG00000026395	21	216	352	Dominic	0.0972222222222222	0.0596590909090909
ZFA:0000119	retinal inner nuclear layer	28/216	411/11949	1.35394464608329e-09	2.39589335198217e-08	1.43140143361666e-08	ENSDARG00000056130/ENSDARG00000015266/ENSDARG00000009922/ENSDARG00000058008/ENSDARG00000058039/ENSDARG00000014479/ENSDARG00000038386/ENSDARG00000003469/ENSDARG00000037932/ENSDARG00000044532/ENSDARG00000009930/ENSDARG00000017007/ENSDARG00000014910/ENSDARG00000104361/ENSDARG00000095896/ENSDARG00000077840/ENSDARG00000001676/ENSDARG00000055843/ENSDARG00000062174/ENSDARG00000077811/ENSDARG00000086327/…	28	216	352	Dominic	0.12962962962963	0.0795454545454545
ZFA:0009011	neuroblast	7/216	15/11949	3.25784681902981e-09	5.52476523060471e-08	3.30071322454336e-08	ENSDARG00000056130/ENSDARG00000053569/ENSDARG00000038205/ENSDARG00000101628/ENSDARG00000040946/ENSDARG00000038386/ENSDARG00000044532	7	216	352	Dominic	0.0324074074074074	0.0198863636363636
ZFA:0000069	rhombomere 6	13/216	88/11949	5.57901951971008e-09	9.08264377808801e-08	5.4263305644338e-08	ENSDARG00000101628/ENSDARG00000086393/ENSDARG00000071418/ENSDARG00000040946/ENSDARG00000035648/ENSDARG00000077840/ENSDARG00000018423/ENSDARG00000067964/ENSDARG00000077329/ENSDARG00000004023/ENSDARG00000004861/ENSDARG00000077761/ENSDARG00000040926	13	216	352	Dominic	0.0601851851851852	0.0369318181818182
ZFA:0001213	presumptive rhombomere 3	9/216	35/11949	8.19466585477921e-09	1.2827803857289e-07	7.66383729738461e-08	ENSDARG00000053569/ENSDARG00000101076/ENSDARG00000071418/ENSDARG00000042525/ENSDARG00000077840/ENSDARG00000009823/ENSDARG00000077811/ENSDARG00000095743/ENSDARG00000040926	9	216	352	Dominic	0.0416666666666667	0.0255681818181818
ZFA:0000823	rhombomere 5	15/216	127/11949	8.64946287310202e-09	1.30382644050093e-07	7.78957475121468e-08	ENSDARG00000101628/ENSDARG00000086393/ENSDARG00000074253/ENSDARG00000071418/ENSDARG00000040946/ENSDARG00000035648/ENSDARG00000058379/ENSDARG00000077840/ENSDARG00000070220/ENSDARG00000009823/ENSDARG00000067964/ENSDARG00000077329/ENSDARG00000004861/ENSDARG00000077761/ENSDARG00000040926	15	216	352	Dominic	0.0694444444444444	0.0426136363636364
ZFA:0000396	nervous system	14/216	110/11949	1.03833429389732e-08	1.50929306291503e-07	9.01711360489779e-08	ENSDARG00000056130/ENSDARG00000053569/ENSDARG00000038205/ENSDARG00000101628/ENSDARG00000056732/ENSDARG00000058039/ENSDARG00000007697/ENSDARG00000042690/ENSDARG00000009823/ENSDARG00000095743/ENSDARG00000004023/ENSDARG00000102824/ENSDARG00000100398/ENSDARG00000111233	14	216	352	Dominic	0.0648148148148148	0.0397727272727273
ZFA:0000131	neural keel	15/216	130/11949	1.19479823101314e-08	1.67683751731845e-07	1.00180904306365e-07	ENSDARG00000056130/ENSDARG00000053569/ENSDARG00000038205/ENSDARG00000056732/ENSDARG00000071418/ENSDARG00000040946/ENSDARG00000057936/ENSDARG00000058379/ENSDARG00000070220/ENSDARG00000104107/ENSDARG00000077811/ENSDARG00000007097/ENSDARG00000004023/ENSDARG00000018788/ENSDARG00000100940	15	216	352	Dominic	0.0694444444444444	0.0426136363636364
ZFA:0000653	dorsal thalamus	13/216	95/11949	1.4507393679951e-08	1.96816974258001e-07	1.17586243511182e-07	ENSDARG00000056130/ENSDARG00000086393/ENSDARG00000094426/ENSDARG00000040946/ENSDARG00000101831/ENSDARG00000056400/ENSDARG00000042525/ENSDARG00000017107/ENSDARG00000044532/ENSDARG00000009930/ENSDARG00000017007/ENSDARG00000009823/ENSDARG00000102824	13	216	352	Dominic	0.0601851851851852	0.0369318181818182
ZFA:0009242	primary neuron	12/216	81/11949	2.11931340855712e-08	2.78245341058951e-07	1.66234769907197e-07	ENSDARG00000056130/ENSDARG00000007430/ENSDARG00000016725/ENSDARG00000071418/ENSDARG00000091756/ENSDARG00000003469/ENSDARG00000053301/ENSDARG00000092810/ENSDARG00000058379/ENSDARG00000004023/ENSDARG00000100940/ENSDARG00000076919	12	216	352	Dominic	0.0555555555555556	0.0340909090909091
ZFA:0001208	presumptive rhombomere 2	8/216	28/11949	2.28114115945263e-08	2.90132641217881e-07	1.73336713103144e-07	ENSDARG00000056130/ENSDARG00000101076/ENSDARG00000101628/ENSDARG00000071418/ENSDARG00000042525/ENSDARG00000077840/ENSDARG00000077811/ENSDARG00000040926	8	216	352	Dominic	0.037037037037037	0.0227272727272727
ZFA:0000545	medulla oblongata	15/216	142/11949	3.99377041598792e-08	4.92565017971844e-07	2.94277820125426e-07	ENSDARG00000054562/ENSDARG00000091029/ENSDARG00000009922/ENSDARG00000013843/ENSDARG00000044532/ENSDARG00000009930/ENSDARG00000017007/ENSDARG00000070142/ENSDARG00000077840/ENSDARG00000077329/ENSDARG00000102824/ENSDARG00000077761/ENSDARG00000077710/ENSDARG00000036175/ENSDARG00000103361	15	216	352	Dominic	0.0694444444444444	0.0426136363636364
ZFA:0000162	trigeminal placode	18/216	209/11949	4.24898772598183e-08	5.08628824845472e-07	3.0387497359189e-07	ENSDARG00000056130/ENSDARG00000056732/ENSDARG00000101831/ENSDARG00000041323/ENSDARG00000091756/ENSDARG00000042525/ENSDARG00000053301/ENSDARG00000004580/ENSDARG00000092810/ENSDARG00000070498/ENSDARG00000007982/ENSDARG00000017615/ENSDARG00000071860/ENSDARG00000056175/ENSDARG00000034093/ENSDARG00000007097/ENSDARG00000004023/ENSDARG00000098349	18	216	352	Dominic	0.0833333333333333	0.0511363636363636
ZFA:0001289	ciliary marginal zone	15/216	147/11949	6.36704865888448e-08	7.40396801190281e-07	4.42342327880395e-07	ENSDARG00000038205/ENSDARG00000056732/ENSDARG00000015266/ENSDARG00000102047/ENSDARG00000014479/ENSDARG00000038386/ENSDARG00000003469/ENSDARG00000017107/ENSDARG00000009930/ENSDARG00000077840/ENSDARG00000001676/ENSDARG00000077811/ENSDARG00000095743/ENSDARG00000100506/ENSDARG00000040321	15	216	352	Dominic	0.0694444444444444	0.0426136363636364
ZFA:0001031	rhombomere 1	10/216	62/11949	1.43229459898762e-07	1.61928861607767e-06	9.67427053702165e-07	ENSDARG00000074253/ENSDARG00000101831/ENSDARG00000014479/ENSDARG00000058379/ENSDARG00000018423/ENSDARG00000070220/ENSDARG00000009823/ENSDARG00000055843/ENSDARG00000004861/ENSDARG00000040926	10	216	352	Dominic	0.0462962962962963	0.0284090909090909
ZFA:0007018	forebrain neural plate	7/216	24/11949	1.52545446831116e-07	1.67799991514228e-06	1.00250350549041e-06	ENSDARG00000086393/ENSDARG00000040946/ENSDARG00000058008/ENSDARG00000104361/ENSDARG00000104107/ENSDARG00000009823/ENSDARG00000098221	7	216	352	Dominic	0.0324074074074074	0.0198863636363636
ZFA:0007032	midbrain neural rod	11/216	83/11949	2.69452669624965e-07	2.88597990887792e-06	1.72419852308496e-06	ENSDARG00000086393/ENSDARG00000056732/ENSDARG00000015266/ENSDARG00000009922/ENSDARG00000058039/ENSDARG00000042525/ENSDARG00000077811/ENSDARG00000100398/ENSDARG00000021389/ENSDARG00000111233/ENSDARG00000040926	11	216	352	Dominic	0.0509259259259259	0.03125
ZFA:0000571	presumptive telencephalon	11/216	84/11949	3.05190293788038e-07	3.12590046246203e-06	1.86753654940833e-06	ENSDARG00000056130/ENSDARG00000053569/ENSDARG00000101628/ENSDARG00000056732/ENSDARG00000094426/ENSDARG00000032963/ENSDARG00000054562/ENSDARG00000058008/ENSDARG00000091756/ENSDARG00000017107/ENSDARG00000077811	11	216	352	Dominic	0.0509259259259259	0.03125
ZFA:0009244	primary motor neuron	8/216	38/11949	3.07213804664573e-07	3.12590046246203e-06	1.86753654940833e-06	ENSDARG00000056130/ENSDARG00000101076/ENSDARG00000040946/ENSDARG00000091756/ENSDARG00000053301/ENSDARG00000039458/ENSDARG00000004023/ENSDARG00000004861	8	216	352	Dominic	0.037037037037037	0.0227272727272727
ZFA:0009019	neuronal stem cell	5/216	10/11949	4.31465341217025e-07	4.28308277744706e-06	2.55888302493281e-06	ENSDARG00000056130/ENSDARG00000053569/ENSDARG00000025301/ENSDARG00000038386/ENSDARG00000004023	5	216	352	Dominic	0.0231481481481481	0.0142045454545455
ZFA:0000295	trigeminal ganglion	16/216	194/11949	4.44825425216259e-07	4.3105701919766e-06	2.57530509335729e-06	ENSDARG00000031875/ENSDARG00000056732/ENSDARG00000009922/ENSDARG00000007697/ENSDARG00000039458/ENSDARG00000009930/ENSDARG00000095896/ENSDARG00000062174/ENSDARG00000086327/ENSDARG00000004023/ENSDARG00000055158/ENSDARG00000098221/ENSDARG00000004861/ENSDARG00000100940/ENSDARG00000019945/ENSDARG00000116343	16	216	352	Dominic	0.0740740740740741	0.0454545454545455
ZFA:0001207	presumptive rhombomere 1	6/216	22/11949	1.90699127788209e-06	1.80498941883259e-05	1.07837205677053e-05	ENSDARG00000071418/ENSDARG00000101831/ENSDARG00000042525/ENSDARG00000035648/ENSDARG00000009823/ENSDARG00000040926	6	216	352	Dominic	0.0277777777777778	0.0170454545454545
ZFA:0000509	epithalamus	7/216	36/11949	3.05959343877025e-06	2.83012393086248e-05	1.69082795300461e-05	ENSDARG00000056130/ENSDARG00000001859/ENSDARG00000003469/ENSDARG00000009930/ENSDARG00000104361/ENSDARG00000010207/ENSDARG00000038990	7	216	352	Dominic	0.0324074074074074	0.0198863636363636
ZFA:0007028	spinal cord neural keel	6/216	24/11949	3.3375772400971e-06	3.01865319271005e-05	1.8034627893858e-05	ENSDARG00000101628/ENSDARG00000086393/ENSDARG00000040946/ENSDARG00000042525/ENSDARG00000039458/ENSDARG00000056175	6	216	352	Dominic	0.0277777777777778	0.0170454545454545
ZFA:0007026	forebrain neural keel	11/216	108/11949	3.87924447128234e-06	3.43228804306938e-05	2.05058460610119e-05	ENSDARG00000056130/ENSDARG00000053569/ENSDARG00000086393/ENSDARG00000056732/ENSDARG00000058008/ENSDARG00000010591/ENSDARG00000058379/ENSDARG00000077840/ENSDARG00000104107/ENSDARG00000011582/ENSDARG00000021389	11	216	352	Dominic	0.0509259259259259	0.03125
ZFA:0000949	rhombomere 7	7/216	38/11949	4.48575034035341e-06	3.80354247609133e-05	2.27238668557377e-05	ENSDARG00000074253/ENSDARG00000071418/ENSDARG00000040946/ENSDARG00000077840/ENSDARG00000009823/ENSDARG00000004023/ENSDARG00000004861	7	216	352	Dominic	0.0324074074074074	0.0198863636363636
ZFA:0007035	spinal cord neural rod	7/216	38/11949	4.48575034035341e-06	3.80354247609133e-05	2.27238668557377e-05	ENSDARG00000101076/ENSDARG00000086393/ENSDARG00000001859/ENSDARG00000077840/ENSDARG00000100821/ENSDARG00000004023/ENSDARG00000040926	7	216	352	Dominic	0.0324074074074074	0.0198863636363636
ZFA:0000048	olfactory placode	22/216	430/11949	1.06963354924148e-05	8.88450723553634e-05	5.30795595864191e-05	ENSDARG00000094887/ENSDARG00000053569/ENSDARG00000078701/ENSDARG00000086393/ENSDARG00000001859/ENSDARG00000091756/ENSDARG00000003469/ENSDARG00000017107/ENSDARG00000053301/ENSDARG00000010591/ENSDARG00000008861/ENSDARG00000035290/ENSDARG00000077840/ENSDARG00000086327/ENSDARG00000056001/ENSDARG00000032614/ENSDARG00000034409/ENSDARG00000110175/ENSDARG00000019945/ENSDARG00000037030/ENSDARG00000021389/…	22	216	352	Dominic	0.101851851851852	0.0625
ZFA:0009150	Rohon-Beard neuron	10/216	104/11949	1.7959213534449e-05	0.000146187998170415	8.73384910833207e-05	ENSDARG00000031875/ENSDARG00000056130/ENSDARG00000091756/ENSDARG00000053301/ENSDARG00000035648/ENSDARG00000009930/ENSDARG00000017615/ENSDARG00000056175/ENSDARG00000004023/ENSDARG00000019945	10	216	352	Dominic	0.0462962962962963	0.0284090909090909
ZFA:0000068	proneural cluster	4/216	10/11949	2.00255227339892e-05	0.000156738226014107	9.36416144038765e-05	ENSDARG00000056130/ENSDARG00000032963/ENSDARG00000003469/ENSDARG00000004023	4	216	352	Dominic	0.0185185185185185	0.0113636363636364
ZFA:0009245	primary interneuron	4/216	10/11949	2.00255227339892e-05	0.000156738226014107	9.36416144038765e-05	ENSDARG00000056130/ENSDARG00000053301/ENSDARG00000014018/ENSDARG00000004023	4	216	352	Dominic	0.0185185185185185	0.0113636363636364
ZFA:0001301	glossopharyngeal ganglion	5/216	20/11949	2.28982598912005e-05	0.000175841354258842	0.000105054578646819	ENSDARG00000031875/ENSDARG00000056130/ENSDARG00000091029/ENSDARG00000007406/ENSDARG00000004023	5	216	352	Dominic	0.0231481481481481	0.0142045454545455
ZFA:0000038	margin	15/216	237/11949	2.61489651995802e-05	0.000197085719189429	0.000117746802360683	ENSDARG00000033616/ENSDARG00000032553/ENSDARG00000053569/ENSDARG00000037879/ENSDARG00000052610/ENSDARG00000007944/ENSDARG00000056732/ENSDARG00000094426/ENSDARG00000032963/ENSDARG00000054562/ENSDARG00000071418/ENSDARG00000035648/ENSDARG00000014018/ENSDARG00000010207/ENSDARG00000076571	15	216	352	Dominic	0.0694444444444444	0.0426136363636364
ZFA:0001302	vagal ganglion 1	5/216	21/11949	2.96139524519557e-05	0.000219143248144472	0.000130924842419173	ENSDARG00000031875/ENSDARG00000056130/ENSDARG00000091029/ENSDARG00000009930/ENSDARG00000007406	5	216	352	Dominic	0.0231481481481481	0.0142045454545455
ZFA:0000050	optic vesicle	23/216	494/11949	3.02558886497314e-05	0.000219895476436441	0.000131374253347518	ENSDARG00000094887/ENSDARG00000031915/ENSDARG00000016725/ENSDARG00000094426/ENSDARG00000025301/ENSDARG00000095651/ENSDARG00000015266/ENSDARG00000058008/ENSDARG00000058039/ENSDARG00000102047/ENSDARG00000007697/ENSDARG00000038386/ENSDARG00000017107/ENSDARG00000010591/ENSDARG00000058379/ENSDARG00000077840/ENSDARG00000034093/ENSDARG00000004023/ENSDARG00000098349/ENSDARG00000078675/ENSDARG00000040321/…	23	216	352	Dominic	0.106481481481481	0.0653409090909091
ZFA:0000161	third ventricle	5/216	22/11949	3.77630586796245e-05	0.000269641489168547	0.000161094488550199	ENSDARG00000056130/ENSDARG00000101628/ENSDARG00000056732/ENSDARG00000038386/ENSDARG00000058379	5	216	352	Dominic	0.0231481481481481	0.0142045454545455
ZFA:0009301	dopaminergic neuron	4/216	12/11949	4.58767245692018e-05	0.000321928049994227	0.000192332547649467	ENSDARG00000044532/ENSDARG00000017007/ENSDARG00000058379/ENSDARG00000014201	4	216	352	Dominic	0.0185185185185185	0.0113636363636364
ZFA:0000778	spinal cord interneuron	7/216	58/11949	7.86776849899489e-05	0.00054274267442219	0.000324255936354651	ENSDARG00000101076/ENSDARG00000086393/ENSDARG00000040946/ENSDARG00000098730/ENSDARG00000014018/ENSDARG00000067964/ENSDARG00000063614	7	216	352	Dominic	0.0324074074074074	0.0198863636363636
ZFA:0001304	vagal ganglion 3	4/216	14/11949	9.01690628275219e-05	0.000601619812636089	0.000359431467008759	ENSDARG00000031875/ENSDARG00000056130/ENSDARG00000091029/ENSDARG00000007406	4	216	352	Dominic	0.0185185185185185	0.0113636363636364
ZFA:0007021	spinal cord neural plate	4/216	14/11949	9.01690628275219e-05	0.000601619812636089	0.000359431467008759	ENSDARG00000040946/ENSDARG00000042525/ENSDARG00000035648/ENSDARG00000077840	4	216	352	Dominic	0.0185185185185185	0.0113636363636364
ZFA:0000588	statoacoustic (VIII) ganglion	7/216	60/11949	9.80178887239427e-05	0.000643440011462011	0.000384416507559096	ENSDARG00000056130/ENSDARG00000091029/ENSDARG00000101831/ENSDARG00000035648/ENSDARG00000007406/ENSDARG00000055843/ENSDARG00000004023	7	216	352	Dominic	0.0324074074074074	0.0198863636363636
ZFA:0001303	vagal ganglion 2	4/216	15/11949	0.000121221432789779	0.000770892549147502	0.000460561693658536	ENSDARG00000031875/ENSDARG00000056130/ENSDARG00000091029/ENSDARG00000007406	4	216	352	Dominic	0.0185185185185185	0.0113636363636364
ZFA:0006000	intermediate hypothalamus	4/216	15/11949	0.000121221432789779	0.000770892549147502	0.000460561693658536	ENSDARG00000094426/ENSDARG00000054562/ENSDARG00000104107/ENSDARG00000075107	4	216	352	Dominic	0.0185185185185185	0.0113636363636364
ZFA:0001212	presumptive rhombomere 4	6/216	44/11949	0.000129476157456891	0.000810719939768533	0.000484356151782054	ENSDARG00000056130/ENSDARG00000101076/ENSDARG00000101628/ENSDARG00000042525/ENSDARG00000077840/ENSDARG00000095743	6	216	352	Dominic	0.0277777777777778	0.0170454545454545
ZFA:0001294	epibranchial placode	4/216	16/11949	0.000159347362978482	0.000967975772123015	0.000578307004682314	ENSDARG00000056130/ENSDARG00000053569/ENSDARG00000091029/ENSDARG00000007406	4	216	352	Dominic	0.0185185185185185	0.0113636363636364
ZFA:0001305	vagal ganglion 4	4/216	16/11949	0.000159347362978482	0.000967975772123015	0.000578307004682314	ENSDARG00000031875/ENSDARG00000056130/ENSDARG00000091029/ENSDARG00000007406	4	216	352	Dominic	0.0185185185185185	0.0113636363636364
ZFA:0007036	hindbrain neural rod	6/216	46/11949	0.0001667173186904	0.000997852186867542	0.000596156356307778	ENSDARG00000038205/ENSDARG00000086393/ENSDARG00000056732/ENSDARG00000042525/ENSDARG00000007406/ENSDARG00000055502	6	216	352	Dominic	0.0277777777777778	0.0170454545454545
ZFA:0000334	corpus mamillare	6/216	47/11949	0.000188265250045819	0.00111049212708186	0.000663451910916616	ENSDARG00000013843/ENSDARG00000009930/ENSDARG00000077329/ENSDARG00000028228/ENSDARG00000077761/ENSDARG00000077710	6	216	352	Dominic	0.0277777777777778	0.0170454545454545
ZFA:0001071	presumptive neural retina	10/216	139/11949	0.000211765356000801	0.00123126428417608	0.000735605973476465	ENSDARG00000056732/ENSDARG00000015266/ENSDARG00000091756/ENSDARG00000038386/ENSDARG00000017107/ENSDARG00000010591/ENSDARG00000035648/ENSDARG00000007982/ENSDARG00000004023/ENSDARG00000009738	10	216	352	Dominic	0.0462962962962963	0.0284090909090909
ZFA:0001555	epibranchial ganglion	4/216	18/11949	0.000260410672165328	0.00149277667001815	0.000891843814235595	ENSDARG00000031875/ENSDARG00000091029/ENSDARG00000007406/ENSDARG00000004023	4	216	352	Dominic	0.0185185185185185	0.0113636363636364
ZFA:0001291	facial ganglion	5/216	34/11949	0.000334467245905284	0.00189066901504792	0.00112956043573276	ENSDARG00000031875/ENSDARG00000056130/ENSDARG00000091029/ENSDARG00000007406/ENSDARG00000004023	5	216	352	Dominic	0.0231481481481481	0.0142045454545455
ZFA:0000063	presumptive neural plate	5/216	36/11949	0.00044005120747022	0.00245343618411479	0.00146577979705293	ENSDARG00000053569/ENSDARG00000076857/ENSDARG00000052610/ENSDARG00000071418/ENSDARG00000035648	5	216	352	Dominic	0.0231481481481481	0.0142045454545455
ZFA:0009255	amacrine cell	7/216	77/11949	0.000470985176936913	0.00259041847315302	0.00154761843346269	ENSDARG00000102047/ENSDARG00000014479/ENSDARG00000003469/ENSDARG00000009930/ENSDARG00000077840/ENSDARG00000004023/ENSDARG00000055158	7	216	352	Dominic	0.0324074074074074	0.0198863636363636
ZFA:0007001	dorso-rostral cluster	4/216	21/11949	0.000488116495299279	0.00261399228403693	0.00156170236030656	ENSDARG00000057936/ENSDARG00000038386/ENSDARG00000100821/ENSDARG00000004023	4	216	352	Dominic	0.0185185185185185	0.0113636363636364
ZFA:0007010	thalamic eminence	4/216	21/11949	0.000488116495299279	0.00261399228403693	0.00156170236030656	ENSDARG00000086393/ENSDARG00000094426/ENSDARG00000054562/ENSDARG00000044532	4	216	352	Dominic	0.0185185185185185	0.0113636363636364
ZFA:0009315	horizontal cell	4/216	22/11949	0.000588195036770314	0.00310903090864309	0.00185745801085362	ENSDARG00000014479/ENSDARG00000003469/ENSDARG00000004023/ENSDARG00000055158	4	216	352	Dominic	0.0185185185185185	0.0113636363636364
ZFA:0000664	cranial nerve VII	3/216	10/11949	0.000636469549682451	0.00332106547077894	0.00198413584313963	ENSDARG00000025301/ENSDARG00000004023/ENSDARG00000018788	3	216	352	Dominic	0.0138888888888889	0.00852272727272727
ZFA:0007043	hindbrain neural tube	4/216	23/11949	0.000702015702369064	0.00361671380840771	0.00216076785139579	ENSDARG00000056130/ENSDARG00000007406/ENSDARG00000100398/ENSDARG00000111233	4	216	352	Dominic	0.0185185185185185	0.0113636363636364
ZFA:0000539	locus coeruleus	4/216	24/11949	0.000830582662653091	0.0042255892962476	0.00252453414569558	ENSDARG00000091029/ENSDARG00000044532/ENSDARG00000017007/ENSDARG00000007406	4	216	352	Dominic	0.0185185185185185	0.0113636363636364
ZFA:0000570	optic primordium	8/216	110/11949	0.000845731067807723	0.00424953758762646	0.00253884180199589	ENSDARG00000094887/ENSDARG00000025301/ENSDARG00000015266/ENSDARG00000009922/ENSDARG00000102047/ENSDARG00000077840/ENSDARG00000034093/ENSDARG00000040321	8	216	352	Dominic	0.037037037037037	0.0227272727272727
ZFA:0001572	superior cervical ganglion	3/216	11/11949	0.000863511889702478	0.00428596755010864	0.00256060650219862	ENSDARG00000091029/ENSDARG00000038386/ENSDARG00000007406	3	216	352	Dominic	0.0138888888888889	0.00852272727272727
ZFA:0007034	forebrain neural rod	6/216	63/11949	0.000937342329567379	0.00459636539920389	0.00274605045187146	ENSDARG00000086393/ENSDARG00000009922/ENSDARG00000058379/ENSDARG00000077840/ENSDARG00000009823/ENSDARG00000021389	6	216	352	Dominic	0.0277777777777778	0.0170454545454545
ZFA:0000254	pancreas primordium	7/216	87/11949	0.000983073065451377	0.00476322306712751	0.00284573782104346	ENSDARG00000101076/ENSDARG00000101628/ENSDARG00000091756/ENSDARG00000053301/ENSDARG00000009930/ENSDARG00000004023/ENSDARG00000055158	7	216	352	Dominic	0.0324074074074074	0.0198863636363636
ZFA:0000553	oculomotor nucleus	3/216	12/11949	0.0011360569447469	0.00537645554083708	0.00321210715099797	ENSDARG00000091029/ENSDARG00000007406/ENSDARG00000004023	3	216	352	Dominic	0.0138888888888889	0.00852272727272727
ZFA:0005775	enteric neuron	3/216	12/11949	0.0011360569447469	0.00537645554083708	0.00321210715099797	ENSDARG00000091029/ENSDARG00000038386/ENSDARG00000007406	3	216	352	Dominic	0.0138888888888889	0.00852272727272727
ZFA:0000146	presumptive brain	4/216	28/11949	0.00151248792942507	0.00691665828400002	0.00413228517678522	ENSDARG00000056130/ENSDARG00000053569/ENSDARG00000071418/ENSDARG00000018788	4	216	352	Dominic	0.0185185185185185	0.0113636363636364
ZFA:0000159	tectal ventricle	4/216	28/11949	0.00151248792942507	0.00691665828400002	0.00413228517678522	ENSDARG00000076857/ENSDARG00000056732/ENSDARG00000054562/ENSDARG00000056400	4	216	352	Dominic	0.0185185185185185	0.0113636363636364
ZFA:0007031	anterior neural rod	4/216	28/11949	0.00151248792942507	0.00691665828400002	0.00413228517678522	ENSDARG00000101831/ENSDARG00000058008/ENSDARG00000038386/ENSDARG00000040926	4	216	352	Dominic	0.0185185185185185	0.0113636363636364
ZFA:0000402	olfactory bulb	11/216	212/11949	0.00163907294563747	0.00741225209860502	0.00442837251979247	ENSDARG00000001859/ENSDARG00000004712/ENSDARG00000013843/ENSDARG00000010591/ENSDARG00000009930/ENSDARG00000014910/ENSDARG00000070142/ENSDARG00000035290/ENSDARG00000077840/ENSDARG00000077329/ENSDARG00000092659	11	216	352	Dominic	0.0509259259259259	0.03125
ZFA:0007045	midbrain hindbrain boundary neural keel	5/216	48/11949	0.00167704529963433	0.00750063117528762	0.00448117367513627	ENSDARG00000094887/ENSDARG00000038205/ENSDARG00000038386/ENSDARG00000007406/ENSDARG00000040926	5	216	352	Dominic	0.0231481481481481	0.0142045454545455
ZFA:0000358	granular layer corpus cerebelli	4/216	29/11949	0.0017299066283068	0.00765295649696594	0.0045721788459825	ENSDARG00000040946/ENSDARG00000077329/ENSDARG00000018788/ENSDARG00000077710	4	216	352	Dominic	0.0185185185185185	0.0113636363636364
ZFA:0001083	ventricular zone	16/216	387/11949	0.00178631321887289	0.0078175212911964	0.00467049636173896	ENSDARG00000037879/ENSDARG00000062479/ENSDARG00000101628/ENSDARG00000056732/ENSDARG00000032963/ENSDARG00000054562/ENSDARG00000007697/ENSDARG00000014479/ENSDARG00000038386/ENSDARG00000017107/ENSDARG00000018423/ENSDARG00000001676/ENSDARG00000103732/ENSDARG00000011582/ENSDARG00000098221/ENSDARG00000040926	16	216	352	Dominic	0.0740740740740741	0.0454545454545455
ZFA:0005177	VeLD	3/216	14/11949	0.00183012228113522	0.00792404008959612	0.00473413490416838	ENSDARG00000101076/ENSDARG00000039458/ENSDARG00000067964	3	216	352	Dominic	0.0138888888888889	0.00852272727272727
ZFA:0000394	molecular layer corpus cerebelli	3/216	15/11949	0.00225734749322159	0.00947155082207408	0.00565867901176545	ENSDARG00000040946/ENSDARG00000007697/ENSDARG00000018788	3	216	352	Dominic	0.0138888888888889	0.00852272727272727
ZFA:0000821	primary neuron hindbrain	3/216	15/11949	0.00225734749322159	0.00947155082207408	0.00565867901176545	ENSDARG00000056130/ENSDARG00000101628/ENSDARG00000003469	3	216	352	Dominic	0.0138888888888889	0.00852272727272727
ZFA:0009292	radial glial cell	3/216	15/11949	0.00225734749322159	0.00947155082207408	0.00565867901176545	ENSDARG00000025301/ENSDARG00000077811/ENSDARG00000095743	3	216	352	Dominic	0.0138888888888889	0.00852272727272727
ZFA:0001211	presumptive rhombomere 5	4/216	32/11949	0.00251073322204303	0.0104272287895052	0.00622963882161051	ENSDARG00000058379/ENSDARG00000077840/ENSDARG00000009823/ENSDARG00000040926	4	216	352	Dominic	0.0185185185185185	0.0113636363636364
ZFA:0000118	hypophysis	10/216	192/11949	0.00257136117096625	0.010571151480639	0.00631562392868904	ENSDARG00000038386/ENSDARG00000116976/ENSDARG00000010591/ENSDARG00000039458/ENSDARG00000009930/ENSDARG00000058379/ENSDARG00000014201/ENSDARG00000034093/ENSDARG00000055158/ENSDARG00000100940	10	216	352	Dominic	0.0462962962962963	0.0284090909090909
ZFA:0000165	inferior lobe	3/216	16/11949	0.00274150136943153	0.0110474362114716	0.00660017526147664	ENSDARG00000009930/ENSDARG00000095896/ENSDARG00000028228	3	216	352	Dominic	0.0138888888888889	0.00852272727272727
ZFA:0009243	CaP motoneuron	3/216	16/11949	0.00274150136943153	0.0110474362114716	0.00660017526147664	ENSDARG00000101076/ENSDARG00000040946/ENSDARG00000004023	3	216	352	Dominic	0.0138888888888889	0.00852272727272727
ZFA:0001309	neurogenic placode	3/216	17/11949	0.00328494353381894	0.0128555001756184	0.00768038417320016	ENSDARG00000056130/ENSDARG00000053569/ENSDARG00000007430	3	216	352	Dominic	0.0138888888888889	0.00852272727272727
ZFA:0001442	upper rhombic lip	3/216	17/11949	0.00328494353381894	0.0128555001756184	0.00768038417320016	ENSDARG00000095896/ENSDARG00000009823/ENSDARG00000038990	3	216	352	Dominic	0.0138888888888889	0.00852272727272727
ZFA:0007003	ventro-caudal cluster	3/216	17/11949	0.00328494353381894	0.0128555001756184	0.00768038417320016	ENSDARG00000040214/ENSDARG00000077329/ENSDARG00000077761	3	216	352	Dominic	0.0138888888888889	0.00852272727272727
ZFA:0000630	caudal parvocellular preoptic nucleus	4/216	35/11949	0.00350472310856987	0.0135849743351232	0.00811620088300391	ENSDARG00000013843/ENSDARG00000009930/ENSDARG00000014201/ENSDARG00000028228	4	216	352	Dominic	0.0185185185185185	0.0113636363636364
ZFA:0001202	optic cup	10/216	201/11949	0.00357367120956159	0.0137215488895431	0.00819779592262887	ENSDARG00000095651/ENSDARG00000101831/ENSDARG00000015266/ENSDARG00000102047/ENSDARG00000091756/ENSDARG00000038386/ENSDARG00000077811/ENSDARG00000095743/ENSDARG00000007097/ENSDARG00000028228	10	216	352	Dominic	0.0462962962962963	0.0284090909090909
ZFA:0000516	periventricular grey zone	7/216	110/11949	0.00377975769828301	0.0143772091887961	0.00858951331336326	ENSDARG00000056732/ENSDARG00000007697/ENSDARG00000013843/ENSDARG00000009930/ENSDARG00000001676/ENSDARG00000018788/ENSDARG00000031768	7	216	352	Dominic	0.0324074074074074	0.0198863636363636
ZFA:0009003	cranial neural crest cell	4/216	36/11949	0.00388780709620733	0.0143924453927538	0.00859861602412031	ENSDARG00000098349/ENSDARG00000100398/ENSDARG00000111233/ENSDARG00000040926	4	216	352	Dominic	0.0185185185185185	0.0113636363636364
ZFA:0000634	caudal hypothalamic zone	3/216	18/11949	0.00388985010614966	0.0143924453927538	0.00859861602412031	ENSDARG00000094426/ENSDARG00000054562/ENSDARG00000058379	3	216	352	Dominic	0.0138888888888889	0.00852272727272727
ZFA:0001024	trunk neural crest	3/216	18/11949	0.00388985010614966	0.0143924453927538	0.00859861602412031	ENSDARG00000076857/ENSDARG00000100398/ENSDARG00000111233	3	216	352	Dominic	0.0138888888888889	0.00852272727272727
ZFA:0000601	pretectal periventricular nucleus	3/216	19/11949	0.00455822091466469	0.0164176629404295	0.00980856107394079	ENSDARG00000025301/ENSDARG00000009930/ENSDARG00000028228	3	216	352	Dominic	0.0138888888888889	0.00852272727272727
ZFA:0009051	interneuron	3/216	19/11949	0.00455822091466469	0.0164176629404295	0.00980856107394079	ENSDARG00000098730/ENSDARG00000014018/ENSDARG00000004023	3	216	352	Dominic	0.0138888888888889	0.00852272727272727
ZFA:0009073	glial cell	3/216	19/11949	0.00455822091466469	0.0164176629404295	0.00980856107394079	ENSDARG00000025301/ENSDARG00000040946/ENSDARG00000103732	3	216	352	Dominic	0.0138888888888889	0.00852272727272727
ZFA:0000181	caudal zone of dorsal telencephalon	3/216	20/11949	0.00529188648590892	0.0188929631558327	0.0112874033078944	ENSDARG00000025301/ENSDARG00000013843/ENSDARG00000028228	3	216	352	Dominic	0.0138888888888889	0.00852272727272727
ZFA:0009071	Purkinje cell	5/216	63/11949	0.00553529863342401	0.0195901438591615	0.01170392662994	ENSDARG00000112341/ENSDARG00000062448/ENSDARG00000013843/ENSDARG00000018788/ENSDARG00000031768	5	216	352	Dominic	0.0231481481481481	0.0142045454545455
ZFA:0000599	torus semicircularis	4/216	40/11949	0.0057027263965293	0.0200087038223054	0.0119539909037955	ENSDARG00000056732/ENSDARG00000054562/ENSDARG00000009922/ENSDARG00000009930	4	216	352	Dominic	0.0185185185185185	0.0113636363636364
ZFA:0007067	vagal ganglion	3/216	21/11949	0.00609251481767719	0.0211936199213215	0.0126619066386274	ENSDARG00000056130/ENSDARG00000091029/ENSDARG00000007406	3	216	352	Dominic	0.0138888888888889	0.00852272727272727
ZFA:0000482	caudal tuberal nucleus	4/216	41/11949	0.00623134674209171	0.0214928654578926	0.0128406877557822	ENSDARG00000056130/ENSDARG00000101628/ENSDARG00000038386/ENSDARG00000028228	4	216	352	Dominic	0.0185185185185185	0.0113636363636364
ZFA:0000324	caudal periventricular hypothalamus	5/216	65/11949	0.00631904693082071	0.0216122025281011	0.0129119844406863	ENSDARG00000013843/ENSDARG00000014201/ENSDARG00000018788/ENSDARG00000028228/ENSDARG00000031768	5	216	352	Dominic	0.0231481481481481	0.0142045454545455
ZFA:0001357	alar plate midbrain region	15/216	404/11949	0.00665704160356894	0.022578466105438	0.013489268512495	ENSDARG00000031915/ENSDARG00000056130/ENSDARG00000053569/ENSDARG00000001859/ENSDARG00000025301/ENSDARG00000101831/ENSDARG00000015266/ENSDARG00000102047/ENSDARG00000007697/ENSDARG00000017107/ENSDARG00000104361/ENSDARG00000077840/ENSDARG00000100398/ENSDARG00000111233/ENSDARG00000040926	15	216	352	Dominic	0.0694444444444444	0.0426136363636364
ZFA:0000297	vagal lobe	3/216	23/11949	0.00790055827676966	0.0263567804806988	0.0157465829329922	ENSDARG00000009930/ENSDARG00000004023/ENSDARG00000018788	3	216	352	Dominic	0.0138888888888889	0.00852272727272727
ZFA:0007002	ventro-rostral cluster	3/216	23/11949	0.00790055827676966	0.0263567804806988	0.0157465829329922	ENSDARG00000077329/ENSDARG00000004023/ENSDARG00000077761	3	216	352	Dominic	0.0138888888888889	0.00852272727272727
ZFA:0009165	neural crest cell	5/216	69/11949	0.00811450429788005	0.0268504329206275	0.0160415104219965	ENSDARG00000042525/ENSDARG00000008861/ENSDARG00000100398/ENSDARG00000111233/ENSDARG00000040926	5	216	352	Dominic	0.0231481481481481	0.0142045454545455
ZFA:0001391	anterior lateral line ganglion	4/216	45/11949	0.00866921755026718	0.0284546092174092	0.0169999087785375	ENSDARG00000056130/ENSDARG00000017615/ENSDARG00000004023/ENSDARG00000098221	4	216	352	Dominic	0.0185185185185185	0.0113636363636364
ZFA:0009318	retinal bipolar neuron	3/216	24/11949	0.00891055479307203	0.0290127664062425	0.0173333739553654	ENSDARG00000003469/ENSDARG00000004023/ENSDARG00000055158	3	216	352	Dominic	0.0138888888888889	0.00852272727272727
ZFA:0000188	corpus cerebelli	5/216	71/11949	0.00913306454994696	0.0295012481891144	0.0176252122893713	ENSDARG00000040946/ENSDARG00000009930/ENSDARG00000014018/ENSDARG00000028228/ENSDARG00000031768	5	216	352	Dominic	0.0231481481481481	0.0142045454545455
ZFA:0000766	granular layer valvula cerebelli	3/216	25/11949	0.00999268896793157	0.0320238142515602	0.019132293009467	ENSDARG00000077329/ENSDARG00000018788/ENSDARG00000077710	3	216	352	Dominic	0.0138888888888889	0.00852272727272727
ZFA:0000294	torus lateralis	3/216	27/11949	0.0123770432168544	0.0390500510795328	0.0233300447416839	ENSDARG00000013843/ENSDARG00000009930/ENSDARG00000028228	3	216	352	Dominic	0.0138888888888889	0.00852272727272727
ZFA:0007044	midbrain hindbrain boundary neural plate	3/216	27/11949	0.0123770432168544	0.0390500510795328	0.0233300447416839	ENSDARG00000076857/ENSDARG00000007406/ENSDARG00000040926	3	216	352	Dominic	0.0138888888888889	0.00852272727272727
ZFA:0000073	somite 5	2/216	10/11949	0.013303098042669	0.0404056783833305	0.024139950100994	ENSDARG00000077811/ENSDARG00000021389	2	216	352	Dominic	0.00925925925925926	0.00568181818181818
ZFA:0000857	somite 4	2/216	10/11949	0.013303098042669	0.0404056783833305	0.024139950100994	ENSDARG00000077811/ENSDARG00000021389	2	216	352	Dominic	0.00925925925925926	0.00568181818181818
ZFA:0005338	posterior recess	2/216	10/11949	0.013303098042669	0.0404056783833305	0.024139950100994	ENSDARG00000053569/ENSDARG00000101628	2	216	352	Dominic	0.00925925925925926	0.00568181818181818
ZFA:0007019	midbrain neural plate	2/216	10/11949	0.013303098042669	0.0404056783833305	0.024139950100994	ENSDARG00000086393/ENSDARG00000042525	2	216	352	Dominic	0.00925925925925926	0.00568181818181818
ZFA:0009102	pancreatic B cell	2/216	10/11949	0.013303098042669	0.0404056783833305	0.024139950100994	ENSDARG00000101076/ENSDARG00000004023	2	216	352	Dominic	0.00925925925925926	0.00568181818181818
ZFA:0009310	retinal ganglion cell	5/216	80/11949	0.01481291311426	0.0446581899074358	0.0266805686502461	ENSDARG00000101831/ENSDARG00000102047/ENSDARG00000009930/ENSDARG00000004023/ENSDARG00000004243	5	216	352	Dominic	0.0231481481481481	0.0142045454545455
ZFA:0001108	anterior commissure	3/216	29/11949	0.0150597379155427	0.0450684803796021	0.0269256924031762	ENSDARG00000094426/ENSDARG00000025301/ENSDARG00000004023	3	216	352	Dominic	0.0138888888888889	0.00852272727272727
ZFA:0000573	internal cellular layer	2/216	11/11949	0.016067450521106	0.0470464198711521	0.0281073916726656	ENSDARG00000009930/ENSDARG00000018788	2	216	352	Dominic	0.00925925925925926	0.00568181818181818
ZFA:0000580	rostral preglomerular nucleus	2/216	11/11949	0.016067450521106	0.0470464198711521	0.0281073916726656	ENSDARG00000009930/ENSDARG00000028228	2	216	352	Dominic	0.00925925925925926	0.00568181818181818
ZFA:0000609	ventrolateral nucleus	2/216	11/11949	0.016067450521106	0.0470464198711521	0.0281073916726656	ENSDARG00000013843/ENSDARG00000009930	2	216	352	Dominic	0.00925925925925926	0.00568181818181818
ZFA:0000459	ventromedial thalamic nucleus	3/216	30/11949	0.0165143644524524	0.0480096166582009	0.0286828435226805	ENSDARG00000013843/ENSDARG00000009930/ENSDARG00000028228	3	216	352	Dominic	0.0138888888888889	0.00852272727272727
ZFA:0000436	spleen	5/19	494/11949	0.000849803458167019	0.0331423348685137	0.0277304286349238	ENSDARG00000075757/ENSDARG00000018327/ENSDARG00000011571/ENSDARG00000068431/ENSDARG00000104045	5	19	324	Suhail	0.263157894736842	0.0154320987654321
ZFA:0001106	pharyngeal pouch	9/276	69/11949	2.76799694541786e-05	0.00835935077516195	0.00777952825712179	ENSDARG00000105230/ENSDARG00000069463/ENSDARG00000071208/ENSDARG00000039095/ENSDARG00000101701/ENSDARG00000110069/ENSDARG00000008305/ENSDARG00000013409/ENSDARG00000109371	9	276	441	Mubeena	0.0326086956521739	0.0204081632653061
ZFA:0000105	epidermis	22/276	405/11949	0.000178756412695605	0.0157708778608274	0.0146769759109129	ENSDARG00000058543/ENSDARG00000102612/ENSDARG00000031678/ENSDARG00000022309/ENSDARG00000058358/ENSDARG00000031952/ENSDARG00000109491/ENSDARG00000027600/ENSDARG00000045958/ENSDARG00000021383/ENSDARG00000069463/ENSDARG00000028087/ENSDARG00000104651/ENSDARG00000040076/ENSDARG00000009133/ENSDARG00000053479/ENSDARG00000088711/ENSDARG00000101701/ENSDARG00000022807/ENSDARG00000070006/ENSDARG00000058354/…	22	276	441	Mubeena	0.0797101449275362	0.0498866213151927
ZFA:0001185	periderm	21/276	381/11949	0.000205735276079822	0.0157708778608274	0.0146769759109129	ENSDARG00000058543/ENSDARG00000102612/ENSDARG00000022309/ENSDARG00000058358/ENSDARG00000109491/ENSDARG00000027600/ENSDARG00000045958/ENSDARG00000021383/ENSDARG00000069463/ENSDARG00000099306/ENSDARG00000040076/ENSDARG00000009133/ENSDARG00000059256/ENSDARG00000053479/ENSDARG00000031763/ENSDARG00000004311/ENSDARG00000101701/ENSDARG00000022807/ENSDARG00000030743/ENSDARG00000026629/ENSDARG00000058354	21	276	441	Mubeena	0.0760869565217391	0.0476190476190476
ZFA:0000149	primitive heart tube	12/276	152/11949	0.000208885799481157	0.0157708778608274	0.0146769759109129	ENSDARG00000058543/ENSDARG00000013422/ENSDARG00000079564/ENSDARG00000032976/ENSDARG00000011615/ENSDARG00000040988/ENSDARG00000012987/ENSDARG00000004311/ENSDARG00000073711/ENSDARG00000008305/ENSDARG00000052708/ENSDARG00000000002	12	276	441	Mubeena	0.0434782608695652	0.0272108843537415
ZFA:0000360	heart tube	18/276	315/11949	0.000380189503680678	0.022963446022313	0.0213706521016297	ENSDARG00000014480/ENSDARG00000006757/ENSDARG00000013422/ENSDARG00000057911/ENSDARG00000059774/ENSDARG00000045808/ENSDARG00000079564/ENSDARG00000032976/ENSDARG00000011615/ENSDARG00000099730/ENSDARG00000012987/ENSDARG00000063358/ENSDARG00000031763/ENSDARG00000004311/ENSDARG00000008305/ENSDARG00000052708/ENSDARG00000000002/ENSDARG00000011400	18	276	441	Mubeena	0.0652173913043478	0.0408163265306122
ZFA:0000028	heart primordium	9/276	102/11949	0.000576687322038173	0.0290265952092547	0.0270132482428407	ENSDARG00000013422/ENSDARG00000059774/ENSDARG00000079564/ENSDARG00000032976/ENSDARG00000004311/ENSDARG00000008305/ENSDARG00000052708/ENSDARG00000000002/ENSDARG00000011400	9	276	441	Mubeena	0.0326086956521739	0.0204081632653061
ZFA:0001082	chordo neural hinge	6/276	48/11949	0.00078143203511422	0.0337132106577849	0.0313747899812777	ENSDARG00000105230/ENSDARG00000075129/ENSDARG00000014358/ENSDARG00000110069/ENSDARG00000109371/ENSDARG00000070006	6	276	441	Mubeena	0.0217391304347826	0.0136054421768707
ZFA:0000105	epidermis	29/138	405/11949	1.61029036304005e-15	3.94521138944812e-13	3.2205807260801e-13	ENSDARG00000020929/ENSDARG00000028896/ENSDARG00000068629/ENSDARG00000043211/ENSDARG00000056627/ENSDARG00000053483/ENSDARG00000111153/ENSDARG00000025254/ENSDARG00000026726/ENSDARG00000035329/ENSDARG00000033466/ENSDARG00000012341/ENSDARG00000032849/ENSDARG00000113415/ENSDARG00000068503/ENSDARG00000041339/ENSDARG00000013804/ENSDARG00000097804/ENSDARG00000019353/ENSDARG00000012972/ENSDARG00000052039/…	29	138	216	Ryan	0.210144927536232	0.134259259259259
ZFA:0001185	periderm	25/138	381/11949	1.31786890717896e-12	1.31642099704456e-10	1.0746293853425e-10	ENSDARG00000099197/ENSDARG00000020929/ENSDARG00000028896/ENSDARG00000043211/ENSDARG00000018404/ENSDARG00000056627/ENSDARG00000111153/ENSDARG00000025254/ENSDARG00000026726/ENSDARG00000035329/ENSDARG00000033466/ENSDARG00000060682/ENSDARG00000012341/ENSDARG00000113415/ENSDARG00000068503/ENSDARG00000013804/ENSDARG00000019353/ENSDARG00000012972/ENSDARG00000036830/ENSDARG00000112017/ENSDARG00000012405/…	25	138	216	Ryan	0.181159420289855	0.115740740740741
ZFA:0000086	EVL	19/138	202/11949	1.61194407801374e-12	1.31642099704456e-10	1.0746293853425e-10	ENSDARG00000099197/ENSDARG00000028896/ENSDARG00000003091/ENSDARG00000043211/ENSDARG00000018404/ENSDARG00000099960/ENSDARG00000035329/ENSDARG00000033466/ENSDARG00000060682/ENSDARG00000012341/ENSDARG00000113415/ENSDARG00000068503/ENSDARG00000012972/ENSDARG00000036830/ENSDARG00000112017/ENSDARG00000017624/ENSDARG00000088091/ENSDARG00000092947/ENSDARG00000000212	19	138	216	Ryan	0.13768115942029	0.087962962962963
ZFA:0000056	pharynx	20/138	294/11949	1.54231128103429e-10	9.44665659633506e-09	7.71155640517148e-09	ENSDARG00000070047/ENSDARG00000068629/ENSDARG00000003091/ENSDARG00000043211/ENSDARG00000099960/ENSDARG00000015575/ENSDARG00000111153/ENSDARG00000017821/ENSDARG00000025254/ENSDARG00000035329/ENSDARG00000060682/ENSDARG00000012341/ENSDARG00000113415/ENSDARG00000068503/ENSDARG00000041339/ENSDARG00000013804/ENSDARG00000012972/ENSDARG00000042428/ENSDARG00000017624/ENSDARG00000088091	20	138	216	Ryan	0.144927536231884	0.0925925925925926
ZFA:0001179	epidermal superficial stratum	5/138	14/11949	3.51832925929931e-07	1.72398133705666e-05	1.40733170371972e-05	ENSDARG00000026726/ENSDARG00000035329/ENSDARG00000013804/ENSDARG00000100095/ENSDARG00000017624	5	138	216	Ryan	0.036231884057971	0.0231481481481481
ZFA:0000360	heart tube	14/138	315/11949	1.62982411052818e-05	0.000665511511799006	0.000543274703509392	ENSDARG00000099197/ENSDARG00000055618/ENSDARG00000013335/ENSDARG00000033683/ENSDARG00000056653/ENSDARG00000036371/ENSDARG00000018404/ENSDARG00000017821/ENSDARG00000042018/ENSDARG00000019096/ENSDARG00000020610/ENSDARG00000103589/ENSDARG00000023963/ENSDARG00000076126	14	138	216	Ryan	0.101449275362319	0.0648148148148148
ZFA:0005280	cardiac muscle	4/138	17/11949	3.60694460118377e-05	0.00126243061041432	0.00103055560033822	ENSDARG00000019096/ENSDARG00000020610/ENSDARG00000023963/ENSDARG00000076126	4	138	216	Ryan	0.0289855072463768	0.0185185185185185
ZFA:0000115	heart rudiment	10/138	187/11949	6.06028557985783e-05	0.00185596245883146	0.00151507139496446	ENSDARG00000099197/ENSDARG00000055618/ENSDARG00000013335/ENSDARG00000056653/ENSDARG00000017821/ENSDARG00000042018/ENSDARG00000019096/ENSDARG00000020610/ENSDARG00000103589/ENSDARG00000023963	10	138	216	Ryan	0.072463768115942	0.0462962962962963
ZFA:0000640	cornea	4/138	24/11949	0.000151239303560885	0.00411706993026854	0.00336087341246412	ENSDARG00000010728/ENSDARG00000060682/ENSDARG00000041339/ENSDARG00000100095	4	138	216	Ryan	0.0289855072463768	0.0185185185185185
ZFA:0001119	dermis	4/138	26/11949	0.000209005018080048	0.00512062294296118	0.00418010036160096	ENSDARG00000013335/ENSDARG00000026726/ENSDARG00000100095/ENSDARG00000012405	4	138	216	Ryan	0.0289855072463768	0.0185185185185185
ZFA:0000208	gall bladder	4/138	30/11949	0.00036965966395222	0.0082333288789358	0.00672108479913127	ENSDARG00000018404/ENSDARG00000039064/ENSDARG00000036456/ENSDARG00000042707	4	138	216	Ryan	0.0289855072463768	0.0185185185185185
ZFA:0000082	vein	8/138	163/11949	0.000597393979419568	0.0121967937464829	0.00995656632365947	ENSDARG00000056653/ENSDARG00000014914/ENSDARG00000024717/ENSDARG00000018404/ENSDARG00000033466/ENSDARG00000070542/ENSDARG00000039436/ENSDARG00000088091	8	138	216	Ryan	0.0579710144927536	0.037037037037037
ZFA:0000548	musculature system	10/138	256/11949	0.000764480553249576	0.0144075181189343	0.0117612392807627	ENSDARG00000099197/ENSDARG00000003081/ENSDARG00000059259/ENSDARG00000046013/ENSDARG00000018643/ENSDARG00000036371/ENSDARG00000104953/ENSDARG00000070542/ENSDARG00000079071/ENSDARG00000038153	10	138	216	Ryan	0.072463768115942	0.0462962962962963
ZFA:0000151	pronephros	10/138	261/11949	0.000886618353637365	0.0155158211886539	0.0126659764805338	ENSDARG00000020929/ENSDARG00000040252/ENSDARG00000005525/ENSDARG00000069752/ENSDARG00000035329/ENSDARG00000032849/ENSDARG00000039064/ENSDARG00000113415/ENSDARG00000013804/ENSDARG00000019353	10	138	216	Ryan	0.072463768115942	0.0462962962962963
ZFA:0000028	heart primordium	6/138	102/11949	0.00115610943536387	0.0188831207776099	0.0154147924715183	ENSDARG00000017821/ENSDARG00000042018/ENSDARG00000019096/ENSDARG00000020610/ENSDARG00000103589/ENSDARG00000023963	6	138	216	Ryan	0.0434782608695652	0.0277777777777778
ZFA:0000149	primitive heart tube	7/138	152/11949	0.001896130910928	0.0290345045735851	0.0237016363866001	ENSDARG00000013335/ENSDARG00000056653/ENSDARG00000017821/ENSDARG00000042018/ENSDARG00000019096/ENSDARG00000103589/ENSDARG00000023963	7	138	216	Ryan	0.0507246376811594	0.0324074074074074
ZFA:0009159	mucus secreting cell	5/138	78/11949	0.00205342844293734	0.0295935275599792	0.0241579816816157	ENSDARG00000070047/ENSDARG00000040252/ENSDARG00000015575/ENSDARG00000032849/ENSDARG00000070542	5	138	216	Ryan	0.036231884057971	0.0231481481481481
ZFA:0000010	cardiovascular system	6/138	116/11949	0.00223427866379575	0.0304110151461088	0.0248253184866194	ENSDARG00000027966/ENSDARG00000014914/ENSDARG00000018404/ENSDARG00000033466/ENSDARG00000070542/ENSDARG00000039436	6	138	216	Ryan	0.0434782608695652	0.0277777777777778
ZFA:0005781	cloaca	5/138	81/11949	0.00242452129231594	0.031263564032495	0.0255212767612204	ENSDARG00000035329/ENSDARG00000033466/ENSDARG00000041339/ENSDARG00000013804/ENSDARG00000111896	5	138	216	Ryan	0.036231884057971	0.0231481481481481
ZFA:0000511	extraocular musculature	3/138	26/11949	0.00322615338405004	0.039520378954613	0.0322615338405004	ENSDARG00000099197/ENSDARG00000036371/ENSDARG00000079071	3	138	216	Ryan	0.0217391304347826	0.0138888888888889
ZFA:0000014	dorsal aorta	11/186	187/11949	0.000163208105713803	0.0266327633189427	0.0233272043209907	ENSDARG00000019367/ENSDARG00000077304/ENSDARG00000045141/ENSDARG00000104138/ENSDARG00000011257/ENSDARG00000078266/ENSDARG00000057633/ENSDARG00000077039/ENSDARG00000004301/ENSDARG00000076566/ENSDARG00000061737	11	186	389	Ali	0.0591397849462366	0.0282776349614396
ZFA:0000056	pharynx	14/186	294/11949	0.000203169924880773	0.0266327633189427	0.0233272043209907	ENSDARG00000103399/ENSDARG00000074677/ENSDARG00000054898/ENSDARG00000045580/ENSDARG00000012788/ENSDARG00000045486/ENSDARG00000038151/ENSDARG00000078552/ENSDARG00000032469/ENSDARG00000097635/ENSDARG00000058348/ENSDARG00000075707/ENSDARG00000029305/ENSDARG00000090190	14	186	389	Ali	0.0752688172043011	0.0359897172236504
ZFA:0001267	cranial vasculature	6/186	59/11949	0.000298127947600105	0.0266327633189427	0.0233272043209907	ENSDARG00000077304/ENSDARG00000104138/ENSDARG00000011257/ENSDARG00000057633/ENSDARG00000077039/ENSDARG00000076566	6	186	389	Ali	0.032258064516129	0.0154241645244216
ZFA:0000040	median fin fold	8/186	119/11949	0.000533947727693099	0.0310769877208942	0.0272198282080102	ENSDARG00000074677/ENSDARG00000015273/ENSDARG00000004363/ENSDARG00000027582/ENSDARG00000057633/ENSDARG00000076856/ENSDARG00000075707/ENSDARG00000090190	8	186	389	Ali	0.043010752688172	0.0205655526992288
ZFA:0000022	floor plate	12/186	252/11949	0.000579794547031608	0.0310769877208942	0.0272198282080102	ENSDARG00000019367/ENSDARG00000104138/ENSDARG00000015273/ENSDARG00000038428/ENSDARG00000114286/ENSDARG00000011257/ENSDARG00000021938/ENSDARG00000028058/ENSDARG00000079009/ENSDARG00000058348/ENSDARG00000029305/ENSDARG00000076321	12	186	389	Ali	0.0645161290322581	0.0308483290488432
ZFA:0001185	periderm	15/186	381/11949	0.000904499017153226	0.0404009560995108	0.0353865404956438	ENSDARG00000074677/ENSDARG00000015273/ENSDARG00000006353/ENSDARG00000038151/ENSDARG00000040046/ENSDARG00000078552/ENSDARG00000032469/ENSDARG00000034823/ENSDARG00000103929/ENSDARG00000021938/ENSDARG00000097635/ENSDARG00000057633/ENSDARG00000005210/ENSDARG00000075707/ENSDARG00000029305	15	186	389	Ali	0.0806451612903226	0.038560411311054
ZFA:0000031	hypochord	8/186	138/11949	0.0014071259570344	0.0459994561907865	0.0402901756894948	ENSDARG00000074677/ENSDARG00000104138/ENSDARG00000038428/ENSDARG00000114286/ENSDARG00000078266/ENSDARG00000057633/ENSDARG00000079009/ENSDARG00000090190	8	186	389	Ali	0.043010752688172	0.0205655526992288
ZFA:0001285	intersegmental vessel	7/186	108/11949	0.00146965168009581	0.0459994561907865	0.0402901756894948	ENSDARG00000077304/ENSDARG00000045141/ENSDARG00000104138/ENSDARG00000006353/ENSDARG00000077039/ENSDARG00000076566/ENSDARG00000061737	7	186	389	Ali	0.0376344086021505	0.0179948586118252
ZFA:0000279	segmental plate	15/186	402/11949	0.00154475785715328	0.0459994561907865	0.0402901756894948	ENSDARG00000007891/ENSDARG00000095947/ENSDARG00000015273/ENSDARG00000006353/ENSDARG00000014587/ENSDARG00000015557/ENSDARG00000004363/ENSDARG00000040046/ENSDARG00000101557/ENSDARG00000079848/ENSDARG00000036930/ENSDARG00000057633/ENSDARG00000079009/ENSDARG00000075707/ENSDARG00000016350	15	186	389	Ali	0.0806451612903226	0.038560411311054
ZFA:0001083	ventricular zone	25/317	387/11949	3.71793408062739e-05	0.0133102040086461	0.0128757927634359	ENSDARG00000110844/ENSDARG00000002642/ENSDARG00000001129/ENSDARG00000062248/ENSDARG00000052094/ENSDARG00000078214/ENSDARG00000038882/ENSDARG00000077226/ENSDARG00000039701/ENSDARG00000073848/ENSDARG00000019000/ENSDARG00000029865/ENSDARG00000103697/ENSDARG00000042282/ENSDARG00000004232/ENSDARG00000010791/ENSDARG00000075347/ENSDARG00000017014/ENSDARG00000017591/ENSDARG00000017744/ENSDARG00000042990/…	25	317	648	Saajida	0.0788643533123028	0.0385802469135802
ZFA:0001259	forebrain ventricle	4/317	13/11949	0.00028751217707897	0.0394702832215013	0.0381820734486149	ENSDARG00000038882/ENSDARG00000019000/ENSDARG00000035285/ENSDARG00000017744	4	317	648	Saajida	0.0126182965299685	0.00617283950617284
ZFA:0000110	fourth ventricle	6/317	36/11949	0.00033075656330867	0.0394702832215013	0.0381820734486149	ENSDARG00000003811/ENSDARG00000038882/ENSDARG00000019000/ENSDARG00000035285/ENSDARG00000017591/ENSDARG00000017744	6	317	648	Saajida	0.0189274447949527	0.00925925925925926
ZFA:0009117	fast muscle cell	14/86	62/11949	7.30631951509617e-18	8.62145702781348e-16	6.38341599739981e-16	ENSDARG00000035438/ENSDARG00000012944/ENSDARG00000067997/ENSDARG00000067990/ENSDARG00000002084/ENSDARG00000053254/ENSDARG00000035327/ENSDARG00000070835/ENSDARG00000071331/ENSDARG00000068457/ENSDARG00000101759/ENSDARG00000030270/ENSDARG00000091253/ENSDARG00000037539	14	86	149	Abyad	0.162790697674419	0.0939597315436242
ZFA:0001085	hypaxial myotome region	16/86	103/11949	1.63891620632854e-17	9.66960561733841e-16	7.15947605922469e-16	ENSDARG00000098883/ENSDARG00000027355/ENSDARG00000035256/ENSDARG00000038107/ENSDARG00000029596/ENSDARG00000040565/ENSDARG00000014196/ENSDARG00000001950/ENSDARG00000039051/ENSDARG00000008732/ENSDARG00000038658/ENSDARG00000022817/ENSDARG00000101759/ENSDARG00000030270/ENSDARG00000018881/ENSDARG00000034470	16	86	149	Abyad	0.186046511627907	0.10738255033557
ZFA:0005277	skeletal muscle	19/86	186/11949	3.90464654392569e-17	1.53582764061077e-15	1.13714267770467e-15	ENSDARG00000076312/ENSDARG00000016088/ENSDARG00000012944/ENSDARG00000029596/ENSDARG00000010472/ENSDARG00000053254/ENSDARG00000013755/ENSDARG00000035327/ENSDARG00000070835/ENSDARG00000070157/ENSDARG00000057027/ENSDARG00000018264/ENSDARG00000018105/ENSDARG00000038658/ENSDARG00000034588/ENSDARG00000091253/ENSDARG00000018881/ENSDARG00000037539/ENSDARG00000111435	19	86	149	Abyad	0.22093023255814	0.12751677852349
ZFA:0000548	musculature system	21/86	256/11949	6.5097740970263e-17	1.92038335862276e-15	1.42187171066627e-15	ENSDARG00000027355/ENSDARG00000104267/ENSDARG00000074156/ENSDARG00000059349/ENSDARG00000012944/ENSDARG00000067990/ENSDARG00000040838/ENSDARG00000057671/ENSDARG00000053254/ENSDARG00000040565/ENSDARG00000017441/ENSDARG00000014196/ENSDARG00000035327/ENSDARG00000002589/ENSDARG00000068457/ENSDARG00000039929/ENSDARG00000030270/ENSDARG00000034588/ENSDARG00000103849/ENSDARG00000037539/ENSDARG00000034470	21	86	149	Abyad	0.244186046511628	0.140939597315436
ZFA:0000328	cephalic musculature	14/86	94/11949	3.65279210078148e-15	8.62058935784429e-14	6.38277356557605e-14	ENSDARG00000027355/ENSDARG00000038107/ENSDARG00000012944/ENSDARG00000067990/ENSDARG00000024141/ENSDARG00000014196/ENSDARG00000001950/ENSDARG00000039051/ENSDARG00000018264/ENSDARG00000038658/ENSDARG00000068457/ENSDARG00000091253/ENSDARG00000100718/ENSDARG00000037539	14	86	149	Abyad	0.162790697674419	0.0939597315436242
ZFA:0001651	sternohyoid	9/86	26/11949	9.53928320881818e-14	1.87605903106758e-12	1.38905351988054e-12	ENSDARG00000035438/ENSDARG00000095930/ENSDARG00000012944/ENSDARG00000067995/ENSDARG00000067990/ENSDARG00000013755/ENSDARG00000068457/ENSDARG00000030270/ENSDARG00000111435	9	86	149	Abyad	0.104651162790698	0.0604026845637584
ZFA:0000003	adaxial cell	21/86	388/11949	2.67665549389196e-13	4.51207640398931e-12	3.34078806004561e-12	ENSDARG00000098883/ENSDARG00000074156/ENSDARG00000035438/ENSDARG00000067997/ENSDARG00000067990/ENSDARG00000011422/ENSDARG00000040838/ENSDARG00000029596/ENSDARG00000002084/ENSDARG00000024141/ENSDARG00000053254/ENSDARG00000040565/ENSDARG00000014196/ENSDARG00000013755/ENSDARG00000091253/ENSDARG00000018881/ENSDARG00000103849/ENSDARG00000037539/ENSDARG00000034470/ENSDARG00000111435/ENSDARG00000012790	21	86	149	Abyad	0.244186046511628	0.140939597315436
ZFA:0000473	trunk musculature	12/86	122/11949	5.99327224963481e-11	8.84007656821135e-10	6.54528416736433e-10	ENSDARG00000035438/ENSDARG00000011422/ENSDARG00000002084/ENSDARG00000053254/ENSDARG00000040565/ENSDARG00000014196/ENSDARG00000013755/ENSDARG00000035327/ENSDARG00000071331/ENSDARG00000101759/ENSDARG00000039929/ENSDARG00000037539	12	86	149	Abyad	0.13953488372093	0.0805369127516778
ZFA:0009116	slow muscle cell	9/86	68/11949	1.17804138085927e-09	1.54454314379327e-08	1.14359572644818e-08	ENSDARG00000067990/ENSDARG00000011422/ENSDARG00000002084/ENSDARG00000010472/ENSDARG00000035327/ENSDARG00000071331/ENSDARG00000091253/ENSDARG00000037539/ENSDARG00000111435	9	86	149	Abyad	0.104651162790698	0.0604026845637584
ZFA:0000511	extraocular musculature	5/86	26/11949	1.00287824078813e-06	1.18339632412999e-05	8.76198884056998e-06	ENSDARG00000035438/ENSDARG00000095930/ENSDARG00000012944/ENSDARG00000067995/ENSDARG00000067990	5	86	149	Abyad	0.0581395348837209	0.0335570469798658
ZFA:0007048	ventral intermandibularis posterior	4/86	15/11949	3.21375248169881e-06	3.44747993491327e-05	2.55254981800001e-05	ENSDARG00000095930/ENSDARG00000012944/ENSDARG00000013755/ENSDARG00000037539	4	86	149	Abyad	0.0465116279069767	0.0268456375838926
ZFA:0007052	hyohyoideus	4/86	18/11949	7.08663836048008e-06	6.96852772113874e-05	5.15957003438462e-05	ENSDARG00000095930/ENSDARG00000012944/ENSDARG00000053254/ENSDARG00000037539	4	86	149	Abyad	0.0465116279069767	0.0268456375838926
ZFA:0000384	levator arcus palatini	4/86	19/11949	8.92722387698061e-06	8.1031724421824e-05	5.9996727270396e-05	ENSDARG00000013755/ENSDARG00000101759/ENSDARG00000037539/ENSDARG00000111435	4	86	149	Abyad	0.0465116279069767	0.0268456375838926
ZFA:0009115	skeletal muscle cell	5/86	53/11949	3.75619223672114e-05	0.000304316411745788	0.000225319020293492	ENSDARG00000098883/ENSDARG00000002084/ENSDARG00000070835/ENSDARG00000034588/ENSDARG00000091253	5	86	149	Abyad	0.0581395348837209	0.0335570469798658
ZFA:0001652	head muscle	4/86	27/11949	3.86842896287019e-05	0.000304316411745788	0.000225319020293492	ENSDARG00000012944/ENSDARG00000053254/ENSDARG00000020890/ENSDARG00000037539	4	86	149	Abyad	0.0465116279069767	0.0268456375838926
ZFA:0000115	heart rudiment	8/86	187/11949	5.79946903952456e-05	0.000427710841664936	0.000316681533079302	ENSDARG00000074156/ENSDARG00000035327/ENSDARG00000101759/ENSDARG00000091253/ENSDARG00000100718/ENSDARG00000018881/ENSDARG00000103849/ENSDARG00000034470	8	86	149	Abyad	0.0930232558139535	0.0536912751677852
ZFA:0007051	interhyoideus	3/86	12/11949	7.55676464515199e-05	0.00052452836948702	0.000388366232537223	ENSDARG00000095930/ENSDARG00000012944/ENSDARG00000053254	3	86	149	Abyad	0.0348837209302326	0.0201342281879195
ZFA:0007008	ventral intermandibularis anterior	3/86	13/11949	9.77273378250185e-05	0.000640656992408455	0.000474349066636055	ENSDARG00000095930/ENSDARG00000012944/ENSDARG00000037539	3	86	149	Abyad	0.0348837209302326	0.0201342281879195
ZFA:0000360	heart tube	9/86	315/11949	0.000424548777448023	0.0026366713546772	0.00195221875502415	ENSDARG00000074156/ENSDARG00000035327/ENSDARG00000070835/ENSDARG00000101759/ENSDARG00000100718/ENSDARG00000018881/ENSDARG00000103849/ENSDARG00000034470/ENSDARG00000111435	9	86	149	Abyad	0.104651162790698	0.0604026845637584
ZFA:0001086	muscle pioneer	4/86	52/11949	0.000520408388319131	0.00307040949108287	0.00227336295949936	ENSDARG00000013755/ENSDARG00000071331/ENSDARG00000037539/ENSDARG00000111435	4	86	149	Abyad	0.0465116279069767	0.0268456375838926
ZFA:0000073	somite 5	2/86	10/11949	0.00221926644557854	0.0119033382081031	0.00881335478387648	ENSDARG00000067995/ENSDARG00000067990	2	86	149	Abyad	0.0232558139534884	0.0134228187919463
ZFA:0000857	somite 4	2/86	10/11949	0.00221926644557854	0.0119033382081031	0.00881335478387648	ENSDARG00000067995/ENSDARG00000067990	2	86	149	Abyad	0.0232558139534884	0.0134228187919463
ZFA:0001115	trunk	8/86	332/11949	0.00263647125368858	0.0132739003195918	0.00982813315366745	ENSDARG00000035438/ENSDARG00000095930/ENSDARG00000012944/ENSDARG00000067997/ENSDARG00000067995/ENSDARG00000067990/ENSDARG00000011422/ENSDARG00000031796	8	86	149	Abyad	0.0930232558139535	0.0536912751677852
ZFA:0000498	dilator operculi	2/86	11/11949	0.00269977633618817	0.0132739003195918	0.00982813315366745	ENSDARG00000101759/ENSDARG00000037539	2	86	149	Abyad	0.0232558139534884	0.0134228187919463
ZFA:0000521	hyoid muscle	2/86	13/11949	0.00379314366255558	0.0179036380872623	0.0132560389049311	ENSDARG00000053254/ENSDARG00000018881	2	86	149	Abyad	0.0232558139534884	0.0134228187919463
ZFA:0000465	adductor operculi	2/86	14/11949	0.00440471194730629	0.0199906157608516	0.0148012587703005	ENSDARG00000013755/ENSDARG00000101759	2	86	149	Abyad	0.0232558139534884	0.0134228187919463
ZFA:0000072	somite 1	2/86	16/11949	0.00575444582497551	0.0251490595313745	0.0186206239170748	ENSDARG00000067995/ENSDARG00000067990	2	86	149	Abyad	0.0232558139534884	0.0134228187919463
ZFA:0000728	somite 2	2/86	17/11949	0.00649136275829477	0.0264131312234063	0.0195565556783472	ENSDARG00000067995/ENSDARG00000067990	2	86	149	Abyad	0.0232558139534884	0.0134228187919463
ZFA:0005280	cardiac muscle	2/86	17/11949	0.00649136275829477	0.0264131312234063	0.0195565556783472	ENSDARG00000018881/ENSDARG00000037539	2	86	149	Abyad	0.0232558139534884	0.0134228187919463
ZFA:0000732	somite 3	2/86	19/11949	0.00808622451005796	0.031805816406228	0.0235493555906951	ENSDARG00000067995/ENSDARG00000067990	2	86	149	Abyad	0.0232558139534884	0.0134228187919463
ZFA:0000667	gill filament	2/7	16/11949	3.51646906967487e-05	0.00214504613250167	0.000777324741717603	ENSDARG00000111618/ENSDARG00000007080	2	7	19	Roman	0.285714285714286	0.105263157894737
ZFA:0001613	pharyngeal arch 3-7	3/7	225/11949	0.000218055738669333	0.00611555559892926	0.00221616337493554	ENSDARG00000111618/ENSDARG00000007080/ENSDARG00000098315	3	7	19	Roman	0.428571428571429	0.157894736842105
ZFA:0000006	ball	2/7	46/11949	0.000300765029455537	0.00611555559892926	0.00221616337493554	ENSDARG00000111618/ENSDARG00000007080	2	7	19	Roman	0.285714285714286	0.105263157894737
ZFA:0009090	pigment cell	2/7	64/11949	0.000582898482277661	0.00888920185473433	0.00322128108627128	ENSDARG00000111618/ENSDARG00000007080	2	7	19	Roman	0.285714285714286	0.105263157894737
ZFA:0001053	primitive internal carotid artery	1/7	11/11949	0.0064278939480078	0.0485948764367369	0.017609877569827	ENSDARG00000098315	1	7	19	Roman	0.142857142857143	0.0526315789473684
ZFA:0005005	aortic arch 1	1/7	11/11949	0.0064278939480078	0.0485948764367369	0.017609877569827	ENSDARG00000098315	1	7	19	Roman	0.142857142857143	0.0526315789473684
ZFA:0005017	primordial midbrain channel	1/7	13/11949	0.00759278870668689	0.0485948764367369	0.017609877569827	ENSDARG00000098315	1	7	19	Roman	0.142857142857143	0.0526315789473684
ZFA:0000054	pericardium	1/7	14/11949	0.00817479695727774	0.0485948764367369	0.017609877569827	ENSDARG00000098315	1	7	19	Roman	0.142857142857143	0.0526315789473684
ZFA:0000298	vent	1/7	16/11949	0.00933793581409925	0.0485948764367369	0.017609877569827	ENSDARG00000098315	1	7	19	Roman	0.142857142857143	0.0526315789473684
ZFA:0000386	macula	1/7	17/11949	0.00991906666546094	0.0485948764367369	0.017609877569827	ENSDARG00000098315	1	7	19	Roman	0.142857142857143	0.0526315789473684
ZFA:0009073	glial cell	1/7	19/11949	0.0110804518266078	0.0485948764367369	0.017609877569827	ENSDARG00000098315	1	7	19	Roman	0.142857142857143	0.0526315789473684
ZFA:0009158	keratinocyte	1/7	19/11949	0.0110804518266078	0.0485948764367369	0.017609877569827	ENSDARG00000098315	1	7	19	Roman	0.142857142857143	0.0526315789473684
ZFA:0000011	caudal artery	1/7	20/11949	0.0116607063812779	0.0485948764367369	0.017609877569827	ENSDARG00000098315	1	7	19	Roman	0.142857142857143	0.0526315789473684
ZFA:0005025	dorsal longitudinal anastomotic vessel	1/7	20/11949	0.0116607063812779	0.0485948764367369	0.017609877569827	ENSDARG00000098315	1	7	19	Roman	0.142857142857143	0.0526315789473684
ZFA:0001174	pharyngeal epithelium	1/7	24/11949	0.0139788072823457	0.0485948764367369	0.017609877569827	ENSDARG00000098315	1	7	19	Roman	0.142857142857143	0.0526315789473684
ZFA:0005004	aortic arch	1/7	25/11949	0.0145576037896012	0.0485948764367369	0.017609877569827	ENSDARG00000098315	1	7	19	Roman	0.142857142857143	0.0526315789473684
ZFA:0005037	post-vent vasculature	1/7	25/11949	0.0145576037896012	0.0485948764367369	0.017609877569827	ENSDARG00000098315	1	7	19	Roman	0.142857142857143	0.0526315789473684
ZFA:0001054	lateral dorsal aorta	1/7	26/11949	0.0151361090540656	0.0485948764367369	0.017609877569827	ENSDARG00000098315	1	7	19	Roman	0.142857142857143	0.0526315789473684
ZFA:0009111	hepatocyte	1/7	26/11949	0.0151361090540656	0.0485948764367369	0.017609877569827	ENSDARG00000098315	1	7	19	Roman	0.142857142857143	0.0526315789473684
ZFA:0009183	epidermal cell	1/7	28/11949	0.0162922463431188	0.0496913513465122	0.0180072196423944	ENSDARG00000098315	1	7	19	Roman	0.142857142857143	0.0526315789473684
ZFA:0000086	EVL	6/41	202/11949	5.94986026137441e-05	0.00684233930058057	0.00588723015335994	ENSDARG00000039499/ENSDARG00000043281/ENSDARG00000058605/ENSDARG00000002909/ENSDARG00000005108/ENSDARG00000040628	6	41	113	Jachaela	0.146341463414634	0.0530973451327434
ZFA:0001185	periderm	7/41	381/11949	0.000279337612541515	0.0160619127211371	0.0138198608310013	ENSDARG00000039499/ENSDARG00000043281/ENSDARG00000113627/ENSDARG00000058605/ENSDARG00000002909/ENSDARG00000005108/ENSDARG00000040628	7	41	113	Jachaela	0.170731707317073	0.0619469026548673
ZFA:0000056	pharynx	6/41	294/11949	0.000459034424109999	0.0175963195908833	0.0151400827601193	ENSDARG00000039499/ENSDARG00000113627/ENSDARG00000058605/ENSDARG00000002909/ENSDARG00000005108/ENSDARG00000040628	6	41	113	Jachaela	0.146341463414634	0.0530973451327434
ZFA:0009141	macrophage	3/41	65/11949	0.00141311184397338	0.0406269655142348	0.0349559245614469	ENSDARG00000013771/ENSDARG00000010169/ENSDARG00000071491	3	41	113	Jachaela	0.0731707317073171	0.0265486725663717
ZFA:0001469	lateral line	3/41	72/11949	0.0018976485265725	0.0436459161111676	0.0375534655784874	ENSDARG00000040251/ENSDARG00000009727/ENSDARG00000113274	3	41	113	Jachaela	0.0731707317073171	0.0265486725663717
ZFA:0001624	pronephric distal late tubule	2/41	21/11949	0.00231469197431289	0.0443649295076637	0.0381721132605985	ENSDARG00000039499/ENSDARG00000005108	2	41	113	Jachaela	0.0487804878048781	0.0176991150442478
ZFA:0000119	retinal inner nuclear layer	32/248	411/11949	9.74797593218345e-11	3.48977538372168e-08	2.63708401533805e-08	ENSDARG00000099446/ENSDARG00000071374/ENSDARG00000098801/ENSDARG00000062646/ENSDARG00000077228/ENSDARG00000060372/ENSDARG00000103394/ENSDARG00000057013/ENSDARG00000061099/ENSDARG00000109715/ENSDARG00000043646/ENSDARG00000098511/ENSDARG00000102067/ENSDARG00000033411/ENSDARG00000062633/ENSDARG00000099841/ENSDARG00000079374/ENSDARG00000024865/ENSDARG00000005775/ENSDARG00000036375/ENSDARG00000016676/…	32	248	566	Munjid	0.129032258064516	0.0565371024734982
ZFA:0000778	spinal cord interneuron	12/248	58/11949	1.87525107068642e-09	3.35669941652868e-07	2.53652381666531e-07	ENSDARG00000041150/ENSDARG00000024017/ENSDARG00000074376/ENSDARG00000062633/ENSDARG00000034344/ENSDARG00000005775/ENSDARG00000001127/ENSDARG00000032083/ENSDARG00000027041/ENSDARG00000005141/ENSDARG00000015537/ENSDARG00000052765	12	248	566	Munjid	0.0483870967741935	0.0212014134275618
ZFA:0000545	medulla oblongata	17/248	142/11949	5.67968405921611e-09	6.77775631066456e-07	5.12168001129313e-07	ENSDARG00000007172/ENSDARG00000060372/ENSDARG00000075112/ENSDARG00000057013/ENSDARG00000109715/ENSDARG00000102067/ENSDARG00000041660/ENSDARG00000062633/ENSDARG00000104786/ENSDARG00000099841/ENSDARG00000019328/ENSDARG00000027041/ENSDARG00000079201/ENSDARG00000105452/ENSDARG00000045936/ENSDARG00000027828/ENSDARG00000052765	17	248	566	Munjid	0.0685483870967742	0.0300353356890459
ZFA:0007003	ventro-caudal cluster	7/248	17/11949	2.48358906779738e-08	2.22281221567866e-06	1.6796905011156e-06	ENSDARG00000078366/ENSDARG00000014891/ENSDARG00000026784/ENSDARG00000104786/ENSDARG00000019328/ENSDARG00000032083/ENSDARG00000052765	7	248	566	Munjid	0.0282258064516129	0.0123674911660777
ZFA:0000013	cranial ganglion	29/248	440/11949	3.45611203501848e-08	2.47457621707323e-06	1.86993851157842e-06	ENSDARG00000041150/ENSDARG00000086819/ENSDARG00000000472/ENSDARG00000077228/ENSDARG00000035056/ENSDARG00000061479/ENSDARG00000057013/ENSDARG00000009796/ENSDARG00000061099/ENSDARG00000109715/ENSDARG00000026784/ENSDARG00000056877/ENSDARG00000104786/ENSDARG00000099203/ENSDARG00000045639/ENSDARG00000019328/ENSDARG00000002131/ENSDARG00000016676/ENSDARG00000032083/ENSDARG00000005559/ENSDARG00000039435/…	29	248	566	Munjid	0.116935483870968	0.0512367491166078
ZFA:0009248	neuron	30/248	475/11949	5.1205535221877e-08	3.055263601572e-06	2.30874079860042e-06	ENSDARG00000041150/ENSDARG00000071374/ENSDARG00000100847/ENSDARG00000086819/ENSDARG00000068965/ENSDARG00000000472/ENSDARG00000035056/ENSDARG00000057013/ENSDARG00000009796/ENSDARG00000061099/ENSDARG00000004597/ENSDARG00000109715/ENSDARG00000070780/ENSDARG00000098511/ENSDARG00000026784/ENSDARG00000041660/ENSDARG00000056877/ENSDARG00000056101/ENSDARG00000099203/ENSDARG00000009499/ENSDARG00000001127/…	30	248	566	Munjid	0.120967741935484	0.0530035335689046
ZFA:0000653	dorsal thalamus	13/248	95/11949	7.46110100192113e-08	3.81582022669681e-06	2.88346309397554e-06	ENSDARG00000007172/ENSDARG00000031222/ENSDARG00000060372/ENSDARG00000057013/ENSDARG00000102067/ENSDARG00000026784/ENSDARG00000039181/ENSDARG00000099849/ENSDARG00000062633/ENSDARG00000099841/ENSDARG00000034344/ENSDARG00000019328/ENSDARG00000027041	13	248	566	Munjid	0.0524193548387097	0.0229681978798587
ZFA:0007002	ventro-rostral cluster	7/248	23/11949	2.81417865746362e-07	1.25934494921497e-05	9.51636730221252e-06	ENSDARG00000078366/ENSDARG00000014891/ENSDARG00000026784/ENSDARG00000104786/ENSDARG00000019328/ENSDARG00000032083/ENSDARG00000052765	7	248	566	Munjid	0.0282258064516129	0.0123674911660777
ZFA:0000162	trigeminal placode	18/248	209/11949	3.43867522308808e-07	1.36782858873948e-05	1.03361348810952e-05	ENSDARG00000041150/ENSDARG00000000472/ENSDARG00000078366/ENSDARG00000035056/ENSDARG00000103394/ENSDARG00000057013/ENSDARG00000014891/ENSDARG00000061099/ENSDARG00000109715/ENSDARG00000005775/ENSDARG00000045639/ENSDARG00000019328/ENSDARG00000061635/ENSDARG00000016676/ENSDARG00000032083/ENSDARG00000077256/ENSDARG00000006773/ENSDARG00000000503	18	248	566	Munjid	0.0725806451612903	0.0318021201413428
ZFA:0000551	nucleus lateralis valvulae	6/248	16/11949	5.06217528967468e-07	1.81225875370354e-05	1.3694516309962e-05	ENSDARG00000057013/ENSDARG00000102067/ENSDARG00000062633/ENSDARG00000034344/ENSDARG00000027041/ENSDARG00000015854	6	248	566	Munjid	0.0241935483870968	0.0106007067137809
ZFA:0000941	nucleus of the medial longitudinal fasciculus synencephalon	6/248	22/11949	4.24763285492255e-06	0.000138241142005661	0.000104463315188047	ENSDARG00000000472/ENSDARG00000010132/ENSDARG00000034344/ENSDARG00000032083/ENSDARG00000027041/ENSDARG00000015854	6	248	566	Munjid	0.0241935483870968	0.0106007067137809
ZFA:0000402	olfactory bulb	16/248	212/11949	8.70331759556814e-06	0.000248471713097409	0.000187760159559054	ENSDARG00000099323/ENSDARG00000057013/ENSDARG00000102067/ENSDARG00000099849/ENSDARG00000098291/ENSDARG00000062633/ENSDARG00000056101/ENSDARG00000104786/ENSDARG00000034344/ENSDARG00000036375/ENSDARG00000016676/ENSDARG00000027041/ENSDARG00000079201/ENSDARG00000015537/ENSDARG00000027828/ENSDARG00000052765	16	248	566	Munjid	0.0645161290322581	0.0282685512367491
ZFA:0000427	rostral thalamic nucleus	5/248	15/11949	9.37091982790037e-06	0.000248471713097409	0.000187760159559054	ENSDARG00000057013/ENSDARG00000061121/ENSDARG00000062633/ENSDARG00000034344/ENSDARG00000027041	5	248	566	Munjid	0.0201612903225806	0.0088339222614841
ZFA:0009150	Rohon-Beard neuron	11/248	104/11949	1.00330200881262e-05	0.000248471713097409	0.000187760159559054	ENSDARG00000086819/ENSDARG00000000472/ENSDARG00000077228/ENSDARG00000035056/ENSDARG00000057013/ENSDARG00000018032/ENSDARG00000061454/ENSDARG00000005775/ENSDARG00000019328/ENSDARG00000032083/ENSDARG00000005141	11	248	566	Munjid	0.0443548387096774	0.019434628975265
ZFA:0000213	habenula	12/248	125/11949	1.08326803107044e-05	0.000248471713097409	0.000187760159559054	ENSDARG00000041150/ENSDARG00000000472/ENSDARG00000057013/ENSDARG00000109715/ENSDARG00000039181/ENSDARG00000062633/ENSDARG00000099841/ENSDARG00000034344/ENSDARG00000016676/ENSDARG00000005559/ENSDARG00000027041/ENSDARG00000015854	12	248	566	Munjid	0.0483870967741935	0.0212014134275618
ZFA:0009244	primary motor neuron	7/248	38/11949	1.11048810322865e-05	0.000248471713097409	0.000187760159559054	ENSDARG00000100847/ENSDARG00000007172/ENSDARG00000061479/ENSDARG00000061099/ENSDARG00000005775/ENSDARG00000019328/ENSDARG00000015854	7	248	566	Munjid	0.0282258064516129	0.0123674911660777
ZFA:0000032	hypothalamus	24/248	434/11949	1.19587132779157e-05	0.000248677690682814	0.000187915808601832	ENSDARG00000041150/ENSDARG00000016404/ENSDARG00000031222/ENSDARG00000060372/ENSDARG00000010132/ENSDARG00000075112/ENSDARG00000113145/ENSDARG00000057013/ENSDARG00000005780/ENSDARG00000098511/ENSDARG00000102067/ENSDARG00000026784/ENSDARG00000041660/ENSDARG00000074376/ENSDARG00000062633/ENSDARG00000061640/ENSDARG00000001127/ENSDARG00000070074/ENSDARG00000027041/ENSDARG00000075542/ENSDARG00000005141/…	24	248	566	Munjid	0.0967741935483871	0.0424028268551237
ZFA:0000295	trigeminal ganglion	15/248	194/11949	1.25033475762308e-05	0.000248677690682814	0.000187915808601832	ENSDARG00000100847/ENSDARG00000086819/ENSDARG00000000472/ENSDARG00000077228/ENSDARG00000078366/ENSDARG00000035056/ENSDARG00000057013/ENSDARG00000014891/ENSDARG00000018032/ENSDARG00000005775/ENSDARG00000045639/ENSDARG00000019328/ENSDARG00000032083/ENSDARG00000005141/ENSDARG00000017168	15	248	566	Munjid	0.0604838709677419	0.0265017667844523
ZFA:0000633	caudal tuberculum	11/248	108/11949	1.44261703710332e-05	0.000260704762200736	0.000197004186667419	ENSDARG00000007172/ENSDARG00000060372/ENSDARG00000113145/ENSDARG00000057013/ENSDARG00000061121/ENSDARG00000102067/ENSDARG00000099849/ENSDARG00000062633/ENSDARG00000019328/ENSDARG00000027041/ENSDARG00000015854	11	248	566	Munjid	0.0443548387096774	0.019434628975265
ZFA:0000188	corpus cerebelli	9/248	71/11949	1.49949450450755e-05	0.000260704762200736	0.000197004186667419	ENSDARG00000041150/ENSDARG00000057013/ENSDARG00000061121/ENSDARG00000102067/ENSDARG00000062633/ENSDARG00000034344/ENSDARG00000027041/ENSDARG00000055302/ENSDARG00000015537	9	248	566	Munjid	0.0362903225806452	0.0159010600706714
ZFA:0000505	dorsal telencephalon	13/248	151/11949	1.52927374475292e-05	0.000260704762200736	0.000197004186667419	ENSDARG00000078366/ENSDARG00000057013/ENSDARG00000014891/ENSDARG00000102067/ENSDARG00000041660/ENSDARG00000098291/ENSDARG00000062633/ENSDARG00000099841/ENSDARG00000001127/ENSDARG00000016676/ENSDARG00000070074/ENSDARG00000045936/ENSDARG00000052765	13	248	566	Munjid	0.0524193548387097	0.0229681978798587
ZFA:0000291	medial octavolateralis nucleus	5/248	17/11949	1.86634718938239e-05	0.000303705588090408	0.000229498195058026	ENSDARG00000057013/ENSDARG00000062633/ENSDARG00000034344/ENSDARG00000027041/ENSDARG00000055302	5	248	566	Munjid	0.0201612903225806	0.0088339222614841
ZFA:0000358	granular layer corpus cerebelli	6/248	29/11949	2.39383402353836e-05	0.000372605469750754	0.000281563086521446	ENSDARG00000041150/ENSDARG00000113145/ENSDARG00000104786/ENSDARG00000034344/ENSDARG00000027041/ENSDARG00000015537	6	248	566	Munjid	0.0241935483870968	0.0106007067137809
ZFA:0000215	inferior olive	4/248	10/11949	3.44742379092334e-05	0.000514240715479398	0.000388591190468113	ENSDARG00000041150/ENSDARG00000034344/ENSDARG00000005559/ENSDARG00000027041	4	248	566	Munjid	0.0161290322580645	0.00706713780918728
ZFA:0000580	rostral preglomerular nucleus	4/248	11/11949	5.32918612758289e-05	0.00073378793602872	0.000554494265096681	ENSDARG00000057013/ENSDARG00000062633/ENSDARG00000034344/ENSDARG00000027041	4	248	566	Munjid	0.0161290322580645	0.00706713780918728
ZFA:0000609	ventrolateral nucleus	4/248	11/11949	5.32918612758289e-05	0.00073378793602872	0.000554494265096681	ENSDARG00000057013/ENSDARG00000062633/ENSDARG00000034344/ENSDARG00000027041	4	248	566	Munjid	0.0161290322580645	0.00706713780918728
ZFA:0007001	dorso-rostral cluster	5/248	21/11949	5.73397161050961e-05	0.000760282161689793	0.00057451489430837	ENSDARG00000078366/ENSDARG00000014891/ENSDARG00000019328/ENSDARG00000032083/ENSDARG00000052765	5	248	566	Munjid	0.0201612903225806	0.0088339222614841
ZFA:0000480	caudal octavolateralis nucleus	4/248	12/11949	7.86372516693062e-05	0.00099451364852432	0.000751514283066011	ENSDARG00000057013/ENSDARG00000062633/ENSDARG00000034344/ENSDARG00000027041	4	248	566	Munjid	0.0161290322580645	0.00706713780918728
ZFA:0001464	retinal outer nuclear layer	10/248	108/11949	8.05611614726404e-05	0.00099451364852432	0.000751514283066011	ENSDARG00000062646/ENSDARG00000103394/ENSDARG00000057013/ENSDARG00000043646/ENSDARG00000062633/ENSDARG00000024865/ENSDARG00000027041/ENSDARG00000062854/ENSDARG00000045936/ENSDARG00000017168	10	248	566	Munjid	0.0403225806451613	0.0176678445229682
ZFA:0000543	medial longitudinal fasciculus	7/248	52/11949	9.19328430450391e-05	0.00109706526033747	0.000829008444300879	ENSDARG00000099323/ENSDARG00000015025/ENSDARG00000057013/ENSDARG00000041660/ENSDARG00000024017/ENSDARG00000062633/ENSDARG00000032083	7	248	566	Munjid	0.0282258064516129	0.0123674911660777
ZFA:0000304	ventral telencephalon	11/248	141/11949	0.000168607402103343	0.00194714354687086	0.00147137868728554	ENSDARG00000057013/ENSDARG00000061121/ENSDARG00000102067/ENSDARG00000062633/ENSDARG00000034344/ENSDARG00000001127/ENSDARG00000027041/ENSDARG00000055302/ENSDARG00000045936/ENSDARG00000015537/ENSDARG00000052765	11	248	566	Munjid	0.0443548387096774	0.019434628975265
ZFA:0001365	trigeminal motor nucleus	4/248	15/11949	0.000206448709014684	0.00225718101339843	0.00170566163023639	ENSDARG00000057013/ENSDARG00000024017/ENSDARG00000034344/ENSDARG00000027041	4	248	566	Munjid	0.0161290322580645	0.00706713780918728
ZFA:0001215	thalamus	10/248	121/11949	0.000208064171626113	0.00225718101339843	0.00170566163023639	ENSDARG00000007172/ENSDARG00000075112/ENSDARG00000113145/ENSDARG00000105201/ENSDARG00000104786/ENSDARG00000034344/ENSDARG00000001127/ENSDARG00000019328/ENSDARG00000075542/ENSDARG00000052765	10	248	566	Munjid	0.0403225806451613	0.0176678445229682
ZFA:0000588	statoacoustic (VIII) ganglion	7/248	60/11949	0.00023051522714242	0.00242718974461725	0.00183413044506508	ENSDARG00000000472/ENSDARG00000078366/ENSDARG00000014891/ENSDARG00000109715/ENSDARG00000074376/ENSDARG00000019328/ENSDARG00000027041	7	248	566	Munjid	0.0282258064516129	0.0123674911660777
ZFA:0009310	retinal ganglion cell	8/248	80/11949	0.000245699505319386	0.00251315494012401	0.00189909091329571	ENSDARG00000041150/ENSDARG00000000472/ENSDARG00000078366/ENSDARG00000057013/ENSDARG00000014891/ENSDARG00000039181/ENSDARG00000045936/ENSDARG00000005141	8	248	566	Munjid	0.032258064516129	0.0141342756183746
ZFA:0000823	rhombomere 5	10/248	127/11949	0.000308565088960838	0.0029512524050116	0.00223014368740953	ENSDARG00000100847/ENSDARG00000010132/ENSDARG00000105088/ENSDARG00000098291/ENSDARG00000104786/ENSDARG00000058646/ENSDARG00000070074/ENSDARG00000079201/ENSDARG00000114075/ENSDARG00000017168	10	248	566	Munjid	0.0403225806451613	0.0176678445229682
ZFA:0001391	anterior lateral line ganglion	6/248	45/11949	0.00031096620226968	0.0029512524050116	0.00223014368740953	ENSDARG00000000472/ENSDARG00000057013/ENSDARG00000074376/ENSDARG00000062633/ENSDARG00000005775/ENSDARG00000032083	6	248	566	Munjid	0.0241935483870968	0.0106007067137809
ZFA:0009071	Purkinje cell	7/248	63/11949	0.000313261428464919	0.0029512524050116	0.00223014368740953	ENSDARG00000109715/ENSDARG00000099849/ENSDARG00000005775/ENSDARG00000033498/ENSDARG00000055302/ENSDARG00000018716/ENSDARG00000015537	7	248	566	Munjid	0.0282258064516129	0.0123674911660777
ZFA:0000449	torus longitudinalis	7/248	67/11949	0.000458981758673082	0.00402827211470555	0.00304400450890717	ENSDARG00000041150/ENSDARG00000113145/ENSDARG00000057013/ENSDARG00000104786/ENSDARG00000034344/ENSDARG00000098880/ENSDARG00000027041	7	248	566	Munjid	0.0282258064516129	0.0123674911660777
ZFA:0000069	rhombomere 6	8/248	88/11949	0.000472590583289478	0.00402827211470555	0.00304400450890717	ENSDARG00000100847/ENSDARG00000000472/ENSDARG00000105088/ENSDARG00000098291/ENSDARG00000104786/ENSDARG00000070074/ENSDARG00000079201/ENSDARG00000017168	8	248	566	Munjid	0.032258064516129	0.0141342756183746
ZFA:0000418	pretectum	8/248	88/11949	0.000472590583289478	0.00402827211470555	0.00304400450890717	ENSDARG00000113145/ENSDARG00000057013/ENSDARG00000058256/ENSDARG00000041660/ENSDARG00000098291/ENSDARG00000062633/ENSDARG00000015537/ENSDARG00000017168	8	248	566	Munjid	0.032258064516129	0.0141342756183746
ZFA:0000458	ventral thalamus	8/248	88/11949	0.000472590583289478	0.00402827211470555	0.00304400450890717	ENSDARG00000057013/ENSDARG00000102067/ENSDARG00000041660/ENSDARG00000074376/ENSDARG00000062633/ENSDARG00000027041/ENSDARG00000015537/ENSDARG00000017168	8	248	566	Munjid	0.032258064516129	0.0141342756183746
ZFA:0001329	retinal inner plexiform layer	6/248	53/11949	0.00076333628237859	0.00635521835096594	0.00480238493442589	ENSDARG00000077228/ENSDARG00000103394/ENSDARG00000043646/ENSDARG00000019328/ENSDARG00000036375/ENSDARG00000105452	6	248	566	Munjid	0.0241935483870968	0.0106007067137809
ZFA:0000815	nucleus of the medial longitudinal fasciculus medulla oblongata	3/248	10/11949	0.000951468545557328	0.00774149407521644	0.00584993818679984	ENSDARG00000015025/ENSDARG00000061121/ENSDARG00000061635	3	248	566	Munjid	0.0120967741935484	0.00530035335689046
ZFA:0000200	dorsal root ganglion	4/248	22/11949	0.000986863599430749	0.00785104819102684	0.00593272386090532	ENSDARG00000015025/ENSDARG00000035056/ENSDARG00000057013/ENSDARG00000005775	4	248	566	Munjid	0.0161290322580645	0.00706713780918728
ZFA:0000297	vagal lobe	4/248	23/11949	0.00117532928783618	0.00895250819245428	0.00676505323569759	ENSDARG00000057013/ENSDARG00000062633/ENSDARG00000034344/ENSDARG00000027041	4	248	566	Munjid	0.0161290322580645	0.00706713780918728
ZFA:0000441	suprachiasmatic nucleus	4/248	23/11949	0.00117532928783618	0.00895250819245428	0.00676505323569759	ENSDARG00000057013/ENSDARG00000062633/ENSDARG00000034344/ENSDARG00000027041	4	248	566	Munjid	0.0161290322580645	0.00706713780918728
ZFA:0000518	griseum centrale	4/248	24/11949	0.00138763052863318	0.0103494110260558	0.00782063697058613	ENSDARG00000070780/ENSDARG00000034344/ENSDARG00000003989/ENSDARG00000027041	4	248	566	Munjid	0.0161290322580645	0.00706713780918728
ZFA:0000761	basal plate midbrain region	14/248	270/11949	0.00152668657061054	0.0111541590260933	0.00842875292474562	ENSDARG00000057649/ENSDARG00000071374/ENSDARG00000100847/ENSDARG00000070080/ENSDARG00000035056/ENSDARG00000004597/ENSDARG00000109715/ENSDARG00000026784/ENSDARG00000041660/ENSDARG00000098612/ENSDARG00000099203/ENSDARG00000009499/ENSDARG00000019328/ENSDARG00000017168	14	248	566	Munjid	0.0564516129032258	0.0247349823321555
ZFA:0000212	granular eminence	5/248	42/11949	0.00168092517394002	0.0120354242454105	0.00909468988847546	ENSDARG00000057013/ENSDARG00000062633/ENSDARG00000099841/ENSDARG00000034344/ENSDARG00000027041	5	248	566	Munjid	0.0201612903225806	0.0088339222614841
ZFA:0001462	somite border	5/248	43/11949	0.00187039536426645	0.0131294419687724	0.00992139543068068	ENSDARG00000044968/ENSDARG00000028213/ENSDARG00000008487/ENSDARG00000091090/ENSDARG00000075752	5	248	566	Munjid	0.0201612903225806	0.0088339222614841
ZFA:0007008	ventral intermandibularis anterior	3/248	13/11949	0.00216542874683595	0.0149081440647552	0.011265489634349	ENSDARG00000001431/ENSDARG00000028213/ENSDARG00000024017	3	248	566	Munjid	0.0120967741935484	0.00530035335689046
ZFA:0000042	midbrain hindbrain boundary	19/248	444/11949	0.00229428006149828	0.0154972124908752	0.0117106251401203	ENSDARG00000044574/ENSDARG00000037383/ENSDARG00000019579/ENSDARG00000031222/ENSDARG00000017673/ENSDARG00000061479/ENSDARG00000098897/ENSDARG00000041660/ENSDARG00000099849/ENSDARG00000009499/ENSDARG00000058646/ENSDARG00000061640/ENSDARG00000005775/ENSDARG00000032083/ENSDARG00000103057/ENSDARG00000032578/ENSDARG00000075542/ENSDARG00000045936/ENSDARG00000114075	19	248	566	Munjid	0.0766129032258065	0.0335689045936396
ZFA:0000182	central caudal thalamic nucleus	4/248	28/11949	0.00250558418961938	0.0166110951830322	0.0125523418466312	ENSDARG00000057013/ENSDARG00000062633/ENSDARG00000034344/ENSDARG00000027041	4	248	566	Munjid	0.0161290322580645	0.00706713780918728
ZFA:0000334	corpus mamillare	5/248	47/11949	0.00278698372395469	0.0181407304213778	0.013708226163758	ENSDARG00000057013/ENSDARG00000104786/ENSDARG00000034344/ENSDARG00000027041/ENSDARG00000055302	5	248	566	Munjid	0.0201612903225806	0.0088339222614841
ZFA:0000459	ventromedial thalamic nucleus	4/248	30/11949	0.00324664677186304	0.0206215655197162	0.015582894262179	ENSDARG00000057013/ENSDARG00000062633/ENSDARG00000034344/ENSDARG00000027041	4	248	566	Munjid	0.0161290322580645	0.00706713780918728
ZFA:0000209	lateral preglomerular nucleus	3/248	15/11949	0.00334092402274732	0.0206215655197162	0.015582894262179	ENSDARG00000057013/ENSDARG00000034344/ENSDARG00000027041	3	248	566	Munjid	0.0120967741935484	0.00530035335689046
ZFA:0007048	ventral intermandibularis posterior	3/248	15/11949	0.00334092402274732	0.0206215655197162	0.015582894262179	ENSDARG00000001431/ENSDARG00000028213/ENSDARG00000024017	3	248	566	Munjid	0.0120967741935484	0.00530035335689046
ZFA:0000948	rhombomere 3	7/248	97/11949	0.00401314708405861	0.0243509602727624	0.0184010490740957	ENSDARG00000100847/ENSDARG00000010132/ENSDARG00000104786/ENSDARG00000058646/ENSDARG00000070074/ENSDARG00000114075/ENSDARG00000017168	7	248	566	Munjid	0.0282258064516129	0.0123674911660777
ZFA:0000260	periventricular nucleus	5/248	52/11949	0.00434268275117225	0.0259113404153277	0.0195801660886187	ENSDARG00000057013/ENSDARG00000061121/ENSDARG00000062633/ENSDARG00000034344/ENSDARG00000027041	5	248	566	Munjid	0.0201612903225806	0.0088339222614841
ZFA:0009255	amacrine cell	6/248	77/11949	0.00522060149649897	0.0306389399302726	0.0231526244107029	ENSDARG00000031222/ENSDARG00000070080/ENSDARG00000057013/ENSDARG00000062744/ENSDARG00000045936/ENSDARG00000015854	6	248	566	Munjid	0.0241935483870968	0.0106007067137809
ZFA:0001314	posterior lateral line ganglion	6/248	78/11949	0.00555983444663421	0.0321035601918556	0.0242593795039897	ENSDARG00000000472/ENSDARG00000057013/ENSDARG00000109715/ENSDARG00000074376/ENSDARG00000005775/ENSDARG00000032083	6	248	566	Munjid	0.0241935483870968	0.0106007067137809
ZFA:0007052	hyohyoideus	3/248	18/11949	0.00572286146346399	0.0325203873638112	0.0245743591664201	ENSDARG00000001431/ENSDARG00000028213/ENSDARG00000024017	3	248	566	Munjid	0.0120967741935484	0.00530035335689046
ZFA:0000509	epithalamus	4/248	36/11949	0.00633341956642112	0.0354275656996681	0.0267711978383261	ENSDARG00000057013/ENSDARG00000005780/ENSDARG00000026784/ENSDARG00000005559	4	248	566	Munjid	0.0161290322580645	0.00706713780918728
ZFA:0009052	motor neuron	5/248	57/11949	0.00643577299292196	0.0354462574071702	0.0267853224158857	ENSDARG00000007172/ENSDARG00000098291/ENSDARG00000061454/ENSDARG00000005775/ENSDARG00000070074	5	248	566	Munjid	0.0201612903225806	0.0088339222614841
ZFA:0007042	spinal cord neural tube	8/248	134/11949	0.00679826495615227	0.0368754371864017	0.0278652965507358	ENSDARG00000105088/ENSDARG00000103394/ENSDARG00000058256/ENSDARG00000061454/ENSDARG00000034344/ENSDARG00000032083/ENSDARG00000027041/ENSDARG00000032578	8	248	566	Munjid	0.032258064516129	0.0141342756183746
ZFA:0000532	lateral valvula cerebelli	3/248	20/11949	0.00775487366797801	0.0414364891512855	0.0313119015344909	ENSDARG00000099841/ENSDARG00000034344/ENSDARG00000001127	3	248	566	Munjid	0.0120967741935484	0.00530035335689046
ZFA:0000516	periventricular grey zone	7/248	110/11949	0.00793253894816941	0.0417624844624213	0.0315582431838938	ENSDARG00000057013/ENSDARG00000061121/ENSDARG00000102067/ENSDARG00000001127/ENSDARG00000055455/ENSDARG00000055302/ENSDARG00000015854	7	248	566	Munjid	0.0282258064516129	0.0123674911660777
ZFA:0001058	caudal fin	5/25	211/11949	6.52240060451673e-05	0.00203506366703663	0.00137482698637196	ENSDARG00000006526/ENSDARG00000012395/ENSDARG00000114451/ENSDARG00000042816/ENSDARG00000062788	5	25	69	Farajallah	0.2	0.072463768115942
ZFA:0000737	cranium	3/25	41/11949	8.18373121591305e-05	0.00203506366703663	0.00137482698637196	ENSDARG00000012395/ENSDARG00000114451/ENSDARG00000042816	3	25	69	Farajallah	0.12	0.0434782608695652
ZFA:0000010	cardiovascular system	4/25	116/11949	9.11222537479089e-05	0.00203506366703663	0.00137482698637196	ENSDARG00000012395/ENSDARG00000114451/ENSDARG00000042816/ENSDARG00000099351	4	25	69	Farajallah	0.16	0.0579710144927536
ZFA:0005150	basal regeneration epithelium	2/25	13/11949	0.000323211513006439	0.00541379284285785	0.00365739343665181	ENSDARG00000006526/ENSDARG00000042816	2	25	69	Farajallah	0.08	0.0289855072463768
ZFA:0001115	trunk	5/25	332/11949	0.000539907733853648	0.00723476363363889	0.00488758580120145	ENSDARG00000006526/ENSDARG00000012395/ENSDARG00000114451/ENSDARG00000042816/ENSDARG00000062788	5	25	69	Farajallah	0.2	0.072463768115942
ZFA:0001389	regeneration epithelium	2/25	25/11949	0.00122414072154692	0.0136695713906073	0.0092347457941259	ENSDARG00000006526/ENSDARG00000042816	2	25	69	Farajallah	0.08	0.0289855072463768
ZFA:0001269	regenerating fin	3/25	129/11949	0.00237651813835211	0.0200747223556036	0.0135618705623088	ENSDARG00000012395/ENSDARG00000114451/ENSDARG00000042816	3	25	69	Farajallah	0.12	0.0434782608695652
ZFA:0000106	extension	2/25	35/11949	0.00239698177380342	0.0200747223556036	0.0135618705623088	ENSDARG00000012395/ENSDARG00000114451	2	25	69	Farajallah	0.08	0.0289855072463768
ZFA:0000082	vein	3/25	163/11949	0.0045977057698342	0.0342273651754324	0.0231229646903942	ENSDARG00000099351/ENSDARG00000097527/ENSDARG00000092204	3	25	69	Farajallah	0.12	0.0434782608695652
ZFA:0000184	cleithrum	4/41	79/11949	0.000148830276449262	0.0238128442318819	0.0216195559473665	ENSDARG00000040432/ENSDARG00000011821/ENSDARG00000017884/ENSDARG00000004627	4	41	267	Mumtaaza	0.0975609756097561	0.0149812734082397
ZFA:0000094	blood island	8/53	88/11949	4.23450945511673e-09	5.12375644069125e-07	3.61047648278374e-07	ENSDARG00000011166/ENSDARG00000027063/ENSDARG00000088330/ENSDARG00000012881/ENSDARG00000113599/ENSDARG00000079305/ENSDARG00000019521/ENSDARG00000057789	8	53	76	Aracely	0.150943396226415	0.105263157894737
ZFA:0000007	blood	10/53	247/11949	1.06085997233214e-07	5.19220073711137e-06	3.65870604354955e-06	ENSDARG00000011166/ENSDARG00000027063/ENSDARG00000038643/ENSDARG00000088330/ENSDARG00000012881/ENSDARG00000057206/ENSDARG00000113599/ENSDARG00000079305/ENSDARG00000039099/ENSDARG00000019521	10	53	76	Aracely	0.188679245283019	0.131578947368421
ZFA:0009256	nucleate erythrocyte	5/53	28/11949	1.28732249680447e-07	5.19220073711137e-06	3.65870604354955e-06	ENSDARG00000088330/ENSDARG00000012881/ENSDARG00000113599/ENSDARG00000079305/ENSDARG00000023713	5	53	76	Aracely	0.0943396226415094	0.0657894736842105
ZFA:0009324	myeloid cell	5/53	38/11949	6.35795160591044e-07	1.92328036078791e-05	1.35524757915459e-05	ENSDARG00000113599/ENSDARG00000054610/ENSDARG00000010423/ENSDARG00000019521/ENSDARG00000057789	5	53	76	Aracely	0.0943396226415094	0.0657894736842105
ZFA:0009044	blood cell	5/53	42/11949	1.06316695535007e-06	2.19977870202446e-05	1.5500832959024e-05	ENSDARG00000011166/ENSDARG00000088330/ENSDARG00000113599/ENSDARG00000019521/ENSDARG00000023713	5	53	76	Aracely	0.0943396226415094	0.0657894736842105
ZFA:0009325	erythroid lineage cell	4/53	19/11949	1.27259924910506e-06	2.19977870202446e-05	1.5500832959024e-05	ENSDARG00000088330/ENSDARG00000012881/ENSDARG00000113599/ENSDARG00000079305	4	53	76	Aracely	0.0754716981132075	0.0526315789473684
ZFA:0009327	neutrophil	4/53	19/11949	1.27259924910506e-06	2.19977870202446e-05	1.5500832959024e-05	ENSDARG00000054610/ENSDARG00000010423/ENSDARG00000019521/ENSDARG00000057789	4	53	76	Aracely	0.0754716981132075	0.0526315789473684
ZFA:0000548	musculature system	9/53	256/11949	1.60742402201458e-06	2.43122883329706e-05	1.71317560241028e-05	ENSDARG00000014179/ENSDARG00000056209/ENSDARG00000024433/ENSDARG00000029069/ENSDARG00000009280/ENSDARG00000034307/ENSDARG00000028625/ENSDARG00000057571/ENSDARG00000024047	9	53	76	Aracely	0.169811320754717	0.118421052631579
ZFA:0009015	erythroid progenitor cell	3/53	10/11949	9.67366332549247e-06	0.000130057029153843	9.16452315046655e-05	ENSDARG00000038643/ENSDARG00000088330/ENSDARG00000019521	3	53	76	Aracely	0.0566037735849057	0.0394736842105263
ZFA:0005028	ventral wall of dorsal aorta	5/53	70/11949	1.37720086400854e-05	0.000166641304545034	0.000117424494720729	ENSDARG00000027063/ENSDARG00000113599/ENSDARG00000054610/ENSDARG00000019521/ENSDARG00000057789	5	53	76	Aracely	0.0943396226415094	0.0657894736842105
ZFA:0000033	intermediate cell mass of mesoderm	8/53	266/11949	2.02024523732266e-05	0.000222226976105492	0.000156593171505392	ENSDARG00000011166/ENSDARG00000038643/ENSDARG00000088330/ENSDARG00000012881/ENSDARG00000113599/ENSDARG00000079305/ENSDARG00000019521/ENSDARG00000057789	8	53	76	Aracely	0.150943396226415	0.105263157894737
ZFA:0005898	caudal hematopoietic tissue	3/53	14/11949	2.89771718296129e-05	0.000292186482615264	0.000205890431420934	ENSDARG00000088330/ENSDARG00000019521/ENSDARG00000057789	3	53	76	Aracely	0.0566037735849057	0.0394736842105263
ZFA:0005023	hematopoietic system	4/53	46/11949	4.90364259304704e-05	0.000423814824113351	0.000298642894764519	ENSDARG00000088330/ENSDARG00000054610/ENSDARG00000019521/ENSDARG00000057789	4	53	76	Aracely	0.0754716981132075	0.0526315789473684
ZFA:0005040	posterior lateral mesoderm	4/53	46/11949	4.90364259304704e-05	0.000423814824113351	0.000298642894764519	ENSDARG00000088330/ENSDARG00000012881/ENSDARG00000113599/ENSDARG00000057789	4	53	76	Aracely	0.0754716981132075	0.0526315789473684
ZFA:0009309	leukocyte	3/53	20/11949	8.90600138147188e-05	0.000718417444772065	0.000506235867999454	ENSDARG00000054610/ENSDARG00000019521/ENSDARG00000057789	3	53	76	Aracely	0.0566037735849057	0.0394736842105263
ZFA:0005249	vasculature	4/53	57/11949	0.000114497397085709	0.000865886565460675	0.00061015060289095	ENSDARG00000088330/ENSDARG00000113599/ENSDARG00000079305/ENSDARG00000023713	4	53	76	Aracely	0.0754716981132075	0.0526315789473684
ZFA:0000568	presumptive blood	3/53	23/11949	0.000137060027193469	0.000975544899435867	0.000687421808214922	ENSDARG00000011166/ENSDARG00000088330/ENSDARG00000079305	3	53	76	Aracely	0.0566037735849057	0.0394736842105263
ZFA:0009090	pigment cell	4/53	64/11949	0.000179997006895518	0.00120997987968654	0.000852617401084034	ENSDARG00000056028/ENSDARG00000093957/ENSDARG00000099101/ENSDARG00000071475	4	53	76	Aracely	0.0754716981132075	0.0526315789473684
ZFA:0001117	post-vent region	6/53	216/11949	0.000367859097327301	0.00234268161982123	0.00165078043675963	ENSDARG00000088330/ENSDARG00000012881/ENSDARG00000113599/ENSDARG00000071475/ENSDARG00000019521/ENSDARG00000057789	6	53	76	Aracely	0.113207547169811	0.0789473684210526
ZFA:0000006	ball	3/53	46/11949	0.00109320435966855	0.00661388637599475	0.00466050279648173	ENSDARG00000113599/ENSDARG00000054610/ENSDARG00000007739	3	53	76	Aracely	0.0566037735849057	0.0394736842105263
ZFA:0009004	trunk neural crest cell	2/53	14/11949	0.00169771703245678	0.00978208385367956	0.0068929864475689	ENSDARG00000099101/ENSDARG00000071475	2	53	76	Aracely	0.0377358490566038	0.0263157894736842
ZFA:0000045	neural crest	5/53	215/11949	0.00256114754276421	0.0136309234678176	0.00960508743708765	ENSDARG00000056028/ENSDARG00000093957/ENSDARG00000099101/ENSDARG00000071475/ENSDARG00000110407	5	53	76	Aracely	0.0943396226415094	0.0657894736842105
ZFA:0005042	posterior lateral plate mesoderm	3/53	62/11949	0.00259100198148599	0.0136309234678176	0.00960508743708765	ENSDARG00000038643/ENSDARG00000088330/ENSDARG00000113599	3	53	76	Aracely	0.0566037735849057	0.0394736842105263
ZFA:0009198	xanthophore	2/53	18/11949	0.00282217711458038	0.0142284762860094	0.0100261555386408	ENSDARG00000099101/ENSDARG00000071475	2	53	76	Aracely	0.0377358490566038	0.0263157894736842
ZFA:0009141	macrophage	3/53	65/11949	0.00296462136999568	0.0143487674307791	0.0101109191987221	ENSDARG00000054610/ENSDARG00000019521/ENSDARG00000057789	3	53	76	Aracely	0.0566037735849057	0.0394736842105263
ZFA:0005029	rostral blood island	2/53	21/11949	0.00384076473509944	0.0178743281902705	0.0125952203863585	ENSDARG00000019521/ENSDARG00000057789	2	53	76	Aracely	0.0377358490566038	0.0263157894736842
ZFA:0000083	ventral mesoderm	6/53	347/11949	0.00417448861655886	0.0184876822246297	0.0130274228812093	ENSDARG00000011166/ENSDARG00000038643/ENSDARG00000088330/ENSDARG00000012881/ENSDARG00000079305/ENSDARG00000023713	6	53	76	Aracely	0.113207547169811	0.0789473684210526
ZFA:0000669	head kidney	3/53	74/11949	0.00427814134123663	0.0184876822246297	0.0130274228812093	ENSDARG00000088330/ENSDARG00000019521/ENSDARG00000057789	3	53	76	Aracely	0.0566037735849057	0.0394736842105263
ZFA:0009014	hematopoietic stem cell	2/53	32/11949	0.00879351529051955	0.0366901844880299	0.0258538925057018	ENSDARG00000038643/ENSDARG00000113599	2	53	76	Aracely	0.0377358490566038	0.0263157894736842
ZFA:0009003	cranial neural crest cell	2/53	36/11949	0.0110437648423994	0.0445431848643442	0.0313875421836614	ENSDARG00000099101/ENSDARG00000071475	2	53	76	Aracely	0.0377358490566038	0.0263157894736842
ZFA:0000105	epidermis	11/59	405/11949	3.82658915067679e-06	0.000362113181883897	0.000305974618419619	ENSDARG00000068114/ENSDARG00000003570/ENSDARG00000044895/ENSDARG00000015947/ENSDARG00000035809/ENSDARG00000022689/ENSDARG00000061436/ENSDARG00000070480/ENSDARG00000012066/ENSDARG00000037790/ENSDARG00000019253	11	59	96	Auna	0.186440677966102	0.114583333333333
ZFA:0001321	neurocranial trabecula	4/59	25/11949	6.27620883107479e-06	0.000362113181883897	0.000305974618419619	ENSDARG00000056950/ENSDARG00000012593/ENSDARG00000012066/ENSDARG00000005485	4	59	96	Auna	0.0677966101694915	0.0416666666666667
ZFA:0001119	dermis	4/59	26/11949	7.39006493640605e-06	0.000362113181883897	0.000305974618419619	ENSDARG00000012593/ENSDARG00000074908/ENSDARG00000035809/ENSDARG00000061436	4	59	96	Auna	0.0677966101694915	0.0416666666666667
ZFA:0000737	cranium	4/59	41/11949	4.73705018928706e-05	0.001740865944563	0.00147097874298914	ENSDARG00000016856/ENSDARG00000006456/ENSDARG00000005485/ENSDARG00000070873	4	59	96	Auna	0.0677966101694915	0.0416666666666667
ZFA:0001423	parachordal cartilage	3/59	16/11949	6.11776483799627e-05	0.0017986228623709	0.00151978158080749	ENSDARG00000012593/ENSDARG00000012066/ENSDARG00000005485	3	59	96	Auna	0.0508474576271186	0.03125
ZFA:0001216	splanchnocranium	4/59	50/11949	0.000104219457871474	0.00255337671785111	0.00215752561909367	ENSDARG00000056950/ENSDARG00000015947/ENSDARG00000069048/ENSDARG00000006456	4	59	96	Auna	0.0677966101694915	0.0416666666666667
ZFA:0001458	cranial cartilage	3/59	23/11949	0.000188775394641832	0.00396428328747847	0.0033496987319904	ENSDARG00000012593/ENSDARG00000012066/ENSDARG00000005485	3	59	96	Auna	0.0508474576271186	0.03125
ZFA:0000554	olfactory epithelium	5/59	137/11949	0.000561016196479143	0.0103086726103042	0.00871051462954458	ENSDARG00000068114/ENSDARG00000093628/ENSDARG00000055514/ENSDARG00000009978/ENSDARG00000070480	5	59	96	Auna	0.0847457627118644	0.0520833333333333
ZFA:0001399	palatoquadrate cartilage	3/59	39/11949	0.00092101743634996	0.015043284793716	0.0127111178350053	ENSDARG00000012066/ENSDARG00000005485/ENSDARG00000011956	3	59	96	Auna	0.0508474576271186	0.03125
ZFA:0001115	trunk	7/59	332/11949	0.00118372796359835	0.0168604473146875	0.0142465648631086	ENSDARG00000021265/ENSDARG00000012593/ENSDARG00000035809/ENSDARG00000089334/ENSDARG00000061436/ENSDARG00000012066/ENSDARG00000037790	7	59	96	Auna	0.11864406779661	0.0729166666666667
ZFA:0000113	head mesenchyme	5/59	164/11949	0.00126166612558886	0.0168604473146875	0.0142465648631086	ENSDARG00000015947/ENSDARG00000069048/ENSDARG00000006456/ENSDARG00000012066/ENSDARG00000058004	5	59	96	Auna	0.0847457627118644	0.0520833333333333
ZFA:0001205	Meckel's cartilage	3/59	48/11949	0.00168905630863004	0.020690939780718	0.0174832144226619	ENSDARG00000012593/ENSDARG00000012066/ENSDARG00000005485	3	59	96	Auna	0.0508474576271186	0.03125
ZFA:0000163	renal system	2/59	15/11949	0.00241486368988389	0.0273065355702255	0.0230731915308744	ENSDARG00000055514/ENSDARG00000009978	2	59	96	Auna	0.0338983050847458	0.0208333333333333
ZFA:0009031	osteoblast	2/59	19/11949	0.00388322341831867	0.040773845892346	0.0344526588993687	ENSDARG00000012593/ENSDARG00000035809	2	59	96	Auna	0.0338983050847458	0.0208333333333333
ZFA:0001076	intestinal bulb	16/135	292/11949	1.8090532020469e-07	4.07036970460551e-05	3.69427706523261e-05	ENSDARG00000022631/ENSDARG00000025375/ENSDARG00000104256/ENSDARG00000071017/ENSDARG00000043587/ENSDARG00000008637/ENSDARG00000014572/ENSDARG00000012194/ENSDARG00000055416/ENSDARG00000071592/ENSDARG00000071087/ENSDARG00000054172/ENSDARG00000098589/ENSDARG00000027009/ENSDARG00000079296/ENSDARG00000003808	16	135	181	Steve	0.118518518518519	0.0883977900552486
ZFA:0000105	epidermis	17/135	405/11949	3.03329117632247e-06	0.000341245257336278	0.000309714993792926	ENSDARG00000055876/ENSDARG00000042641/ENSDARG00000025375/ENSDARG00000020143/ENSDARG00000099439/ENSDARG00000004261/ENSDARG00000026829/ENSDARG00000071196/ENSDARG00000070787/ENSDARG00000069432/ENSDARG00000043806/ENSDARG00000013628/ENSDARG00000058593/ENSDARG00000037361/ENSDARG00000101627/ENSDARG00000068275/ENSDARG00000003808	17	135	181	Steve	0.125925925925926	0.0939226519337017
ZFA:0000140	pancreas	14/45	302/11949	2.65296515742344e-12	1.03465641139514e-10	8.93630368816317e-11	ENSDARG00000021339/ENSDARG00000090428/ENSDARG00000030915/ENSDARG00000017490/ENSDARG00000056765/ENSDARG00000079274/ENSDARG00000043722/ENSDARG00000043168/ENSDARG00000042993/ENSDARG00000017314/ENSDARG00000013856/ENSDARG00000007276/ENSDARG00000068680/ENSDARG00000058327	14	45	87	John	0.311111111111111	0.160919540229885
ZFA:0001249	exocrine pancreas	7/45	63/11949	3.1175002993642e-09	6.0791255837602e-08	5.25052681998182e-08	ENSDARG00000021339/ENSDARG00000090428/ENSDARG00000056765/ENSDARG00000079274/ENSDARG00000042993/ENSDARG00000007276/ENSDARG00000068680	7	45	87	John	0.155555555555556	0.0804597701149425
ZFA:0001076	intestinal bulb	6/45	292/11949	0.00073897494207464	0.00960667424697032	0.00829726250750473	ENSDARG00000100635/ENSDARG00000013871/ENSDARG00000006029/ENSDARG00000032639/ENSDARG00000044528/ENSDARG00000058327	6	45	87	John	0.133333333333333	0.0689655172413793
ZFA:0001158	endocrine system	2/45	19/11949	0.0022768361481518	0.02219915244448	0.0191733570370678	ENSDARG00000079274/ENSDARG00000079166	2	45	87	John	0.0444444444444444	0.0229885057471264
ZFA:0005345	adipose tissue	2/45	27/11949	0.00458497785121851	0.033238696448928	0.0287081858668204	ENSDARG00000056744/ENSDARG00000111667	2	45	87	John	0.0444444444444444	0.0229885057471264
ZFA:0000339	digestive system	3/45	93/11949	0.00511364560752738	0.033238696448928	0.0287081858668204	ENSDARG00000007276/ENSDARG00000044528/ENSDARG00000079166	3	45	87	John	0.0666666666666667	0.0344827586206897
ZFA:0000242	male organism	4/45	197/11949	0.00629923390541082	0.0350957317587174	0.0303121030034806	ENSDARG00000045442/ENSDARG00000018846/ENSDARG00000032639/ENSDARG00000044528	4	45	87	John	0.0888888888888889	0.0459770114942529
ZFA:0001429	raphe nucleus	1/8	11/11949	0.00734309183500892	0.0433969954927548	0.0261034559354916	ENSDARG00000020354	1	8	74	Asialene	0.125	0.0135135135135135
ZFA:0000622	barbel	1/8	26/11949	0.0172803446230319	0.0433969954927548	0.0261034559354916	ENSDARG00000071416	1	8	74	Asialene	0.125	0.0135135135135135
ZFA:0007006	lip	1/8	28/11949	0.0185987123540378	0.0433969954927548	0.0261034559354916	ENSDARG00000071416	1	8	74	Asialene	0.125	0.0135135135135135
ZFA:0009091	melanocyte	7/71	27/11949	1.56059465583329e-10	2.10680278537494e-08	1.62630390449995e-08	ENSDARG00000070991/ENSDARG00000056151/ENSDARG00000024771/ENSDARG00000091298/ENSDARG00000029204/ENSDARG00000039077/ENSDARG00000006008	7	71	141	Anna	0.0985915492957746	0.049645390070922
ZFA:0000064	presumptive retinal pigmented epithelium	6/71	24/11949	4.38910349466015e-09	2.9626448588956e-07	2.28695392616503e-07	ENSDARG00000002593/ENSDARG00000056151/ENSDARG00000024771/ENSDARG00000091298/ENSDARG00000033760/ENSDARG00000006008	6	71	141	Anna	0.0845070422535211	0.0425531914893617
ZFA:0009090	pigment cell	7/71	64/11949	9.17447904736524e-08	4.12851557131436e-06	3.18692430066372e-06	ENSDARG00000102986/ENSDARG00000002593/ENSDARG00000056151/ENSDARG00000091298/ENSDARG00000006008/ENSDARG00000011076/ENSDARG00000034572	7	71	141	Anna	0.0985915492957746	0.049645390070922
ZFA:0009141	macrophage	6/71	65/11949	2.22404047474364e-06	7.50613660225977e-05	5.79421071051631e-05	ENSDARG00000069844/ENSDARG00000102986/ENSDARG00000023188/ENSDARG00000033735/ENSDARG00000090783/ENSDARG00000056407	6	71	141	Anna	0.0845070422535211	0.0425531914893617
ZFA:0005023	hematopoietic system	5/71	46/11949	7.28407424552014e-06	0.000196670004629044	0.000151815442169788	ENSDARG00000109344/ENSDARG00000013477/ENSDARG00000023188/ENSDARG00000026350/ENSDARG00000038147	5	71	141	Anna	0.0704225352112676	0.0354609929078014
ZFA:0000144	retinal pigmented epithelium	6/71	91/11949	1.5897151907991e-05	0.000357685917929797	0.000276108427875632	ENSDARG00000002593/ENSDARG00000056151/ENSDARG00000091298/ENSDARG00000033760/ENSDARG00000006008/ENSDARG00000034572	6	71	141	Anna	0.0845070422535211	0.0425531914893617
ZFA:0009256	nucleate erythrocyte	4/71	28/11949	2.10387017648229e-05	0.000405746391178728	0.000313207740559018	ENSDARG00000109344/ENSDARG00000013477/ENSDARG00000029019/ENSDARG00000038147	4	71	141	Anna	0.0563380281690141	0.0283687943262411
ZFA:0009165	neural crest cell	5/71	69/11949	5.37250113455841e-05	0.000906609566456732	0.000699838963580635	ENSDARG00000017174/ENSDARG00000102986/ENSDARG00000037555/ENSDARG00000045601/ENSDARG00000006008	5	71	141	Anna	0.0704225352112676	0.0354609929078014
ZFA:0005898	caudal hematopoietic tissue	3/71	14/11949	6.98240529530044e-05	0.000979060489671988	0.000755765992027499	ENSDARG00000013477/ENSDARG00000023188/ENSDARG00000090783	3	71	141	Anna	0.0422535211267606	0.0212765957446809
ZFA:0009324	myeloid cell	4/71	38/11949	7.25229992349621e-05	0.000979060489671988	0.000755765992027499	ENSDARG00000102986/ENSDARG00000023188/ENSDARG00000104077/ENSDARG00000056407	4	71	141	Anna	0.0563380281690141	0.0283687943262411
ZFA:0000007	blood	8/71	247/11949	0.000102923688653786	0.00126315436075101	0.000975066524088499	ENSDARG00000069844/ENSDARG00000109344/ENSDARG00000013477/ENSDARG00000029019/ENSDARG00000097339/ENSDARG00000034852/ENSDARG00000023188/ENSDARG00000038147	8	71	141	Anna	0.112676056338028	0.0567375886524823
ZFA:0001115	trunk	9/71	332/11949	0.000144694630499663	0.00162781459312121	0.00125655863328655	ENSDARG00000069844/ENSDARG00000013477/ENSDARG00000102986/ENSDARG00000023188/ENSDARG00000037555/ENSDARG00000056151/ENSDARG00000091298/ENSDARG00000039077/ENSDARG00000006008	9	71	141	Anna	0.126760563380282	0.0638297872340425
ZFA:0000242	male organism	7/71	197/11949	0.000162204541585839	0.00163759461444977	0.00126410812343491	ENSDARG00000034852/ENSDARG00000056151/ENSDARG00000024771/ENSDARG00000029204/ENSDARG00000039077/ENSDARG00000006008/ENSDARG00000016448	7	71	141	Anna	0.0985915492957746	0.049645390070922
ZFA:0000094	blood island	5/71	88/11949	0.000171626916367283	0.00163759461444977	0.00126410812343491	ENSDARG00000109344/ENSDARG00000013477/ENSDARG00000023188/ENSDARG00000090783/ENSDARG00000038147	5	71	141	Anna	0.0704225352112676	0.0354609929078014
ZFA:0009325	erythroid lineage cell	3/71	19/11949	0.000181954957161085	0.00163759461444977	0.00126410812343491	ENSDARG00000109344/ENSDARG00000013477/ENSDARG00000038147	3	71	141	Anna	0.0422535211267606	0.0212765957446809
ZFA:0009309	leukocyte	3/71	20/11949	0.000213154009218587	0.00169269360261819	0.00130664067570527	ENSDARG00000023188/ENSDARG00000104077/ENSDARG00000026350	3	71	141	Anna	0.0422535211267606	0.0212765957446809
ZFA:0009354	hematopoietic multipotent progenitor cell	3/71	20/11949	0.000213154009218587	0.00169269360261819	0.00130664067570527	ENSDARG00000013477/ENSDARG00000102986/ENSDARG00000023188	3	71	141	Anna	0.0422535211267606	0.0212765957446809
ZFA:0005029	rostral blood island	3/71	21/11949	0.000247622014961271	0.00185716511220953	0.00143360113924946	ENSDARG00000102986/ENSDARG00000023188/ENSDARG00000056407	3	71	141	Anna	0.0422535211267606	0.0212765957446809
ZFA:0000568	presumptive blood	3/71	23/11949	0.000326930431129855	0.0023229267475016	0.0017931364366679	ENSDARG00000109344/ENSDARG00000013477/ENSDARG00000038147	3	71	141	Anna	0.0422535211267606	0.0212765957446809
ZFA:0000303	female organism	5/71	117/11949	0.000642643116167112	0.00433784103412801	0.00334850886844969	ENSDARG00000056151/ENSDARG00000024771/ENSDARG00000029204/ENSDARG00000039077/ENSDARG00000006008	5	71	141	Anna	0.0704225352112676	0.0354609929078014
ZFA:0000045	neural crest	6/71	215/11949	0.0017125739092629	0.0110094037024043	0.00849848706852265	ENSDARG00000042214/ENSDARG00000002593/ENSDARG00000091298/ENSDARG00000006008/ENSDARG00000011076/ENSDARG00000034572	6	71	141	Anna	0.0845070422535211	0.0425531914893617
ZFA:0005830	hematopoietic cell	2/71	11/11949	0.00184943515675097	0.0113488066436992	0.00876048232145198	ENSDARG00000013477/ENSDARG00000023188	2	71	141	Anna	0.028169014084507	0.0141843971631206
ZFA:0009021	common myeloid progenitor	2/71	15/11949	0.0034769136307241	0.0204079713107719	0.0157535217135783	ENSDARG00000013477/ENSDARG00000023188	2	71	141	Anna	0.028169014084507	0.0141843971631206
ZFA:0001622	pronephric distal early tubule	2/71	17/11949	0.00446901586922794	0.0251382142644072	0.0194049373269108	ENSDARG00000022560/ENSDARG00000091232	2	71	141	Anna	0.028169014084507	0.0141843971631206
ZFA:0005249	vasculature	3/71	57/11949	0.00467583073404251	0.0252494859638296	0.0194908312703246	ENSDARG00000069844/ENSDARG00000109344/ENSDARG00000038147	3	71	141	Anna	0.0422535211267606	0.0212765957446809
ZFA:0001624	pronephric distal late tubule	2/71	21/11949	0.00679575436452105	0.0352856476619362	0.0272380438092139	ENSDARG00000022560/ENSDARG00000091232	2	71	141	Anna	0.028169014084507	0.0141843971631206
ZFA:0005028	ventral wall of dorsal aorta	3/71	70/11949	0.00828071786972859	0.0414035893486429	0.0319606654621103	ENSDARG00000013477/ENSDARG00000023188/ENSDARG00000010317	3	71	141	Anna	0.0422535211267606	0.0212765957446809
ZFA:0009250	lymphocyte	2/71	25/11949	0.00956085122226159	0.0460969612501898	0.0355836192106728	ENSDARG00000023188/ENSDARG00000104077	2	71	141	Anna	0.028169014084507	0.0141843971631206
ZFA:0001076	intestinal bulb	6/18	292/11949	2.93231227275113e-06	3.22554350002624e-05	1.54332224881638e-05	ENSDARG00000042980/ENSDARG00000053774/ENSDARG00000010936/ENSDARG00000057035/ENSDARG00000042953/ENSDARG00000009612	6	18	106	Henry	0.333333333333333	0.0566037735849057
ZFA:0005124	intestinal epithelium	2/18	55/11949	0.00303590133931199	0.016697457366216	0.00798921405082103	ENSDARG00000068515/ENSDARG00000040466	2	18	106	Henry	0.111111111111111	0.0188679245283019
ZFA:0000143	retinal photoreceptor layer	16/68	144/11949	7.29459453992574e-17	1.06501080282916e-14	8.5231578308606e-15	ENSDARG00000026820/ENSDARG00000075058/ENSDARG00000059163/ENSDARG00000097008/ENSDARG00000017274/ENSDARG00000115464/ENSDARG00000045677/ENSDARG00000099217/ENSDARG00000098475/ENSDARG00000009637/ENSDARG00000015404/ENSDARG00000045139/ENSDARG00000055377/ENSDARG00000002193/ENSDARG00000044862/ENSDARG00000038363	16	68	149	Terri	0.235294117647059	0.10738255033557
ZFA:0009262	retinal cone cell	9/68	54/11949	1.57157955854312e-11	9.33911641161738e-10	7.47398645774715e-10	ENSDARG00000026820/ENSDARG00000097008/ENSDARG00000017274/ENSDARG00000115464/ENSDARG00000103543/ENSDARG00000045677/ENSDARG00000098475/ENSDARG00000002193/ENSDARG00000044862	9	68	149	Terri	0.132352941176471	0.0604026845637584
ZFA:0009127	photoreceptor cell	8/68	36/11949	1.91899652293508e-11	9.33911641161738e-10	7.47398645774715e-10	ENSDARG00000097008/ENSDARG00000017274/ENSDARG00000115464/ENSDARG00000045677/ENSDARG00000098475/ENSDARG00000038378/ENSDARG00000002193/ENSDARG00000044862	8	68	149	Terri	0.117647058823529	0.0536912751677852
ZFA:0000118	hypophysis	10/68	192/11949	1.17567354198219e-07	4.29120842823498e-06	3.43420429368481e-06	ENSDARG00000104231/ENSDARG00000097008/ENSDARG00000017274/ENSDARG00000115464/ENSDARG00000045677/ENSDARG00000052775/ENSDARG00000002193/ENSDARG00000103540/ENSDARG00000079251/ENSDARG00000044862	10	68	149	Terri	0.147058823529412	0.0671140939597315
ZFA:0001464	retinal outer nuclear layer	8/68	108/11949	1.61676130499985e-07	4.72094301059957e-06	3.77811589168387e-06	ENSDARG00000026820/ENSDARG00000017274/ENSDARG00000115464/ENSDARG00000045677/ENSDARG00000038378/ENSDARG00000009637/ENSDARG00000002193/ENSDARG00000044862	8	68	149	Terri	0.117647058823529	0.0536912751677852
ZFA:0000108	fin	10/68	306/11949	8.17387864134167e-06	0.000198897713605981	0.000159175531436654	ENSDARG00000104231/ENSDARG00000097008/ENSDARG00000017274/ENSDARG00000115464/ENSDARG00000045677/ENSDARG00000052775/ENSDARG00000052644/ENSDARG00000017446/ENSDARG00000002193/ENSDARG00000044862	10	68	149	Terri	0.147058823529412	0.0671140939597315
ZFA:0000449	torus longitudinalis	4/68	67/11949	0.000561465048371008	0.0117105567231667	0.00937182261190705	ENSDARG00000104231/ENSDARG00000016480/ENSDARG00000014233/ENSDARG00000079251	4	68	149	Terri	0.0588235294117647	0.0268456375838926
ZFA:0000197	dorsal habenular nucleus	3/68	41/11949	0.00160981959042564	0.0293792075252679	0.0235118387549008	ENSDARG00000104231/ENSDARG00000042970/ENSDARG00000014233	3	68	149	Terri	0.0441176470588235	0.0201342281879195
ZFA:0000408	periventricular nucleus of caudal tuberculum	3/68	44/11949	0.00197585774837302	0.0320528034736067	0.0256514865578251	ENSDARG00000104231/ENSDARG00000024831/ENSDARG00000086493	3	68	149	Terri	0.0441176470588235	0.0201342281879195
ZFA:0000603	valvula cerebelli	3/68	47/11949	0.00238986556638356	0.0348920372692	0.0279236924072184	ENSDARG00000016480/ENSDARG00000014233/ENSDARG00000037159	3	68	149	Terri	0.0441176470588235	0.0201342281879195
ZFA:0000032	hypothalamus	8/68	434/11949	0.00311012255688202	0.0388630146957319	0.0311016195474134	ENSDARG00000104231/ENSDARG00000087798/ENSDARG00000024831/ENSDARG00000016480/ENSDARG00000017446/ENSDARG00000070037/ENSDARG00000037159/ENSDARG00000079251	8	68	149	Terri	0.117647058823529	0.0536912751677852
ZFA:0000394	molecular layer corpus cerebelli	2/68	15/11949	0.00319422038595056	0.0388630146957319	0.0311016195474134	ENSDARG00000016480/ENSDARG00000057661	2	68	149	Terri	0.0294117647058824	0.0134228187919463
ZFA:0000516	periventricular grey zone	4/68	110/11949	0.00352229008668986	0.03955802712744	0.0316578299289534	ENSDARG00000104231/ENSDARG00000024831/ENSDARG00000014233/ENSDARG00000086493	4	68	149	Terri	0.0588235294117647	0.0268456375838926
ZFA:0000636	cerebellar crest	2/68	17/11949	0.00410702234563601	0.0428303758902041	0.0342766526590675	ENSDARG00000016480/ENSDARG00000014233	2	68	149	Terri	0.0294117647058824	0.0134228187919463
ZFA:0001185	periderm	5/14	381/11949	5.06690207393963e-05	0.000625392852261242	0.000402299495606647	ENSDARG00000021242/ENSDARG00000102435/ENSDARG00000101423/ENSDARG00000021787/ENSDARG00000068493	5	14	23	Taamira	0.357142857142857	0.217391304347826
ZFA:0000086	EVL	4/14	202/11949	6.94880946956935e-05	0.000625392852261242	0.000402299495606647	ENSDARG00000102435/ENSDARG00000101423/ENSDARG00000021787/ENSDARG00000068493	4	14	23	Taamira	0.285714285714286	0.173913043478261
ZFA:0000343	dorsal nucleus of ventral telencephalon	3/50	26/11949	0.000167501857824494	0.0273028028253925	0.0232739423503508	ENSDARG00000014927/ENSDARG00000091616/ENSDARG00000073959	3	50	189	Sabrina	0.06	0.0158730158730159
ZFA:0001567	oocyte stage I	4/54	75/11949	0.000357033801067162	0.0404739074241724	0.0335983655981577	ENSDARG00000068255/ENSDARG00000054374/ENSDARG00000029406/ENSDARG00000062601	4	54	174	Christopher	0.0740740740740741	0.0229885057471264
ZFA:0009324	myeloid cell	3/54	38/11949	0.000658112315840202	0.0404739074241724	0.0335983655981577	ENSDARG00000111016/ENSDARG00000098752/ENSDARG00000045959	3	54	174	Christopher	0.0555555555555556	0.0172413793103448
ZFA:0000098	proliferative region	59/304	114/11949	1.09852601224841e-64	2.4167572269465e-62	2.39363036353074e-62	ENSDARG00000101362/ENSDARG00000100558/ENSDARG00000025820/ENSDARG00000021794/ENSDARG00000002403/ENSDARG00000113019/ENSDARG00000071694/ENSDARG00000018165/ENSDARG00000104114/ENSDARG00000078069/ENSDARG00000053558/ENSDARG00000020289/ENSDARG00000057323/ENSDARG00000068759/ENSDARG00000074927/ENSDARG00000030759/ENSDARG00000102349/ENSDARG00000036180/ENSDARG00000102245/ENSDARG00000039069/ENSDARG00000001313/…	59	304	526	Burhaan	0.194078947368421	0.112167300380228
ZFA:0001289	ciliary marginal zone	17/304	147/11949	1.90374626967432e-07	2.09412089664175e-05	2.07408146222413e-05	ENSDARG00000100558/ENSDARG00000024904/ENSDARG00000057863/ENSDARG00000092136/ENSDARG00000070109/ENSDARG00000061468/ENSDARG00000057830/ENSDARG00000024204/ENSDARG00000052402/ENSDARG00000056473/ENSDARG00000030756/ENSDARG00000114076/ENSDARG00000027689/ENSDARG00000011094/ENSDARG00000111746/ENSDARG00000019507/ENSDARG00000054155	17	304	526	Burhaan	0.0559210526315789	0.032319391634981
ZFA:0001083	ventricular zone	26/304	387/11949	6.20748422735687e-06	0.000455215510006171	0.000450859380723815	ENSDARG00000070673/ENSDARG00000024904/ENSDARG00000096620/ENSDARG00000045308/ENSDARG00000070109/ENSDARG00000020289/ENSDARG00000057323/ENSDARG00000030759/ENSDARG00000102245/ENSDARG00000039069/ENSDARG00000001313/ENSDARG00000040163/ENSDARG00000100028/ENSDARG00000010948/ENSDARG00000016753/ENSDARG00000018022/ENSDARG00000026577/ENSDARG00000030756/ENSDARG00000114076/ENSDARG00000057738/ENSDARG00000004937/…	26	304	526	Burhaan	0.0855263157894737	0.0494296577946768
ZFA:0000396	nervous system	10/304	110/11949	0.00048616230071106	0.0267389265391083	0.0264830516439972	ENSDARG00000068432/ENSDARG00000070475/ENSDARG00000099175/ENSDARG00000021113/ENSDARG00000055659/ENSDARG00000004576/ENSDARG00000037640/ENSDARG00000012485/ENSDARG00000058471/ENSDARG00000029058	10	304	526	Burhaan	0.0328947368421053	0.0190114068441065
ZFA:0001357	alar plate midbrain region	22/304	404/11949	0.000658008265081214	0.0289523636635734	0.0286753075519603	ENSDARG00000105014/ENSDARG00000100558/ENSDARG00000019907/ENSDARG00000045308/ENSDARG00000035957/ENSDARG00000039020/ENSDARG00000004251/ENSDARG00000102245/ENSDARG00000042688/ENSDARG00000024204/ENSDARG00000058471/ENSDARG00000052402/ENSDARG00000018022/ENSDARG00000002613/ENSDARG00000077620/ENSDARG00000030756/ENSDARG00000057738/ENSDARG00000011094/ENSDARG00000004937/ENSDARG00000042894/ENSDARG00000014274/…	22	304	526	Burhaan	0.0723684210526316	0.0418250950570342
ZFA:0000033	intermediate cell mass of mesoderm	16/304	266/11949	0.0012851178225403	0.0471209868264778	0.0466700682922531	ENSDARG00000076532/ENSDARG00000068432/ENSDARG00000099175/ENSDARG00000056725/ENSDARG00000010244/ENSDARG00000104825/ENSDARG00000007885/ENSDARG00000004251/ENSDARG00000040224/ENSDARG00000078004/ENSDARG00000079015/ENSDARG00000040163/ENSDARG00000075682/ENSDARG00000055753/ENSDARG00000004937/ENSDARG00000054155	16	304	526	Burhaan	0.0526315789473684	0.0304182509505703
ZFA:0001428	olfactory rosette	4/51	41/11949	2.65306075503323e-05	0.00249387710973123	0.00226208338060728	ENSDARG00000105730/ENSDARG00000013014/ENSDARG00000091791/ENSDARG00000098492	4	51	290	Alely	0.0784313725490196	0.0137931034482759
ZFA:0005249	vasculature	6/15	57/11949	4.35237062590504e-11	1.61037713158487e-09	8.70474125181009e-10	ENSDARG00000089087/ENSDARG00000097011/ENSDARG00000109554/ENSDARG00000089475/ENSDARG00000116612/ENSDARG00000045142	6	15	42	Vincent	0.4	0.142857142857143
ZFA:0000033	intermediate cell mass of mesoderm	6/15	266/11949	4.86475922724566e-07	8.99980457040448e-06	4.86475922724566e-06	ENSDARG00000089087/ENSDARG00000097011/ENSDARG00000109554/ENSDARG00000089475/ENSDARG00000116612/ENSDARG00000045142	6	15	42	Vincent	0.4	0.142857142857143
ZFA:0009256	nucleate erythrocyte	3/15	28/11949	5.1456039959482e-06	6.34624492833611e-05	3.43040266396547e-05	ENSDARG00000097011/ENSDARG00000109554/ENSDARG00000089475	3	15	42	Vincent	0.2	0.0714285714285714
ZFA:0009325	erythroid lineage cell	2/15	19/11949	0.000248446033348187	0.00229812580847073	0.00124223016674093	ENSDARG00000109554/ENSDARG00000089475	2	15	42	Vincent	0.133333333333333	0.0476190476190476
ZFA:0000568	presumptive blood	2/15	23/11949	0.000366518993984206	0.00271224055548312	0.00146607597593682	ENSDARG00000097011/ENSDARG00000089475	2	15	42	Vincent	0.133333333333333	0.0476190476190476
ZFA:0005042	posterior lateral plate mesoderm	2/15	62/11949	0.00266311694315865	0.0164225544828117	0.00887705647719552	ENSDARG00000109554/ENSDARG00000089475	2	15	42	Vincent	0.133333333333333	0.0476190476190476
ZFA:0000007	blood	3/15	247/11949	0.00330300698266185	0.0174405536965065	0.00942732632243596	ENSDARG00000097011/ENSDARG00000109554/ENSDARG00000089475	3	15	42	Vincent	0.2	0.0714285714285714
ZFA:0000669	head kidney	2/15	74/11949	0.00377093052897438	0.0174405536965065	0.00942732632243596	ENSDARG00000109711/ENSDARG00000089475	2	15	42	Vincent	0.133333333333333	0.0476190476190476
ZFA:0000060	prechordal plate	2/15	81/11949	0.00450057130901164	0.0185023487148256	0.0100012695755814	ENSDARG00000074306/ENSDARG00000039173	2	15	42	Vincent	0.133333333333333	0.0476190476190476
ZFA:0001204	axial mesoderm	2/15	93/11949	0.0058910246654492	0.0213180582581014	0.0115232747341089	ENSDARG00000074306/ENSDARG00000039173	2	15	42	Vincent	0.133333333333333	0.0476190476190476
ZFA:0000117	hypoblast	2/15	100/11949	0.00678196020738985	0.0213180582581014	0.0115232747341089	ENSDARG00000074306/ENSDARG00000039173	2	15	42	Vincent	0.133333333333333	0.0476190476190476
ZFA:0000091	axial chorda mesoderm	2/15	101/11949	0.00691396484046531	0.0213180582581014	0.0115232747341089	ENSDARG00000074306/ENSDARG00000039173	2	15	42	Vincent	0.133333333333333	0.0476190476190476
ZFA:0000004	anterior axial hypoblast	2/15	110/11949	0.00815449689634165	0.0232089527049724	0.0125453798405256	ENSDARG00000074306/ENSDARG00000039173	2	15	42	Vincent	0.133333333333333	0.0476190476190476
ZFA:0009015	erythroid progenitor cell	1/15	10/11949	0.0124873515487302	0.0330022862359297	0.0178390736410431	ENSDARG00000089475	1	15	42	Vincent	0.0666666666666667	0.0238095238095238
ZFA:0005898	caudal hematopoietic tissue	1/15	14/11949	0.0174414186585927	0.0427895914355595	0.0231295088840862	ENSDARG00000089475	1	15	42	Vincent	0.0666666666666667	0.0238095238095238
ZFA:0000016	ectoderm	2/15	169/11949	0.018503607107269	0.0427895914355595	0.0231295088840862	ENSDARG00000074306/ENSDARG00000039173	2	15	42	Vincent	0.133333333333333	0.0476190476190476
ZFA:0009248	neuron	26/95	475/11949	2.29049479396575e-15	4.00836588944007e-13	3.27902412609834e-13	ENSDARG00000059601/ENSDARG00000060711/ENSDARG00000104945/ENSDARG00000070266/ENSDARG00000006497/ENSDARG00000014287/ENSDARG00000001994/ENSDARG00000045893/ENSDARG00000052713/ENSDARG00000098936/ENSDARG00000057913/ENSDARG00000037905/ENSDARG00000070781/ENSDARG00000004592/ENSDARG00000086288/ENSDARG00000032865/ENSDARG00000007663/ENSDARG00000034165/ENSDARG00000058248/ENSDARG00000056745/ENSDARG00000045087/…	26	95	242	Elisabeth	0.273684210526316	0.107438016528926
ZFA:0000013	cranial ganglion	21/95	440/11949	2.37478067954596e-11	2.07793309460272e-09	1.69984301272764e-09	ENSDARG00000101606/ENSDARG00000006747/ENSDARG00000062376/ENSDARG00000059601/ENSDARG00000031720/ENSDARG00000104945/ENSDARG00000006497/ENSDARG00000014287/ENSDARG00000001994/ENSDARG00000098936/ENSDARG00000057913/ENSDARG00000040156/ENSDARG00000074521/ENSDARG00000037905/ENSDARG00000004592/ENSDARG00000032865/ENSDARG00000007663/ENSDARG00000034165/ENSDARG00000058248/ENSDARG00000056745/ENSDARG00000020609	21	95	242	Elisabeth	0.221052631578947	0.0867768595041322
ZFA:0000119	retinal inner nuclear layer	15/95	411/11949	7.70434531159881e-07	4.49420143176597e-05	3.67645951711382e-05	ENSDARG00000060711/ENSDARG00000021352/ENSDARG00000103359/ENSDARG00000045893/ENSDARG00000036031/ENSDARG00000052713/ENSDARG00000098936/ENSDARG00000040156/ENSDARG00000034165/ENSDARG00000111102/ENSDARG00000063264/ENSDARG00000045087/ENSDARG00000020609/ENSDARG00000059423/ENSDARG00000090086	15	95	242	Elisabeth	0.157894736842105	0.0619834710743802
ZFA:0000545	medulla oblongata	9/95	142/11949	1.81040035065993e-06	7.92050153413717e-05	6.47932757078289e-05	ENSDARG00000062376/ENSDARG00000056036/ENSDARG00000021352/ENSDARG00000103359/ENSDARG00000001994/ENSDARG00000036031/ENSDARG00000040156/ENSDARG00000079781/ENSDARG00000063264	9	95	242	Elisabeth	0.0947368421052632	0.0371900826446281
ZFA:0000402	olfactory bulb	10/95	212/11949	6.79104328435987e-06	0.000237686514952595	0.000194438291931146	ENSDARG00000030614/ENSDARG00000100244/ENSDARG00000062376/ENSDARG00000056036/ENSDARG00000021352/ENSDARG00000104945/ENSDARG00000014287/ENSDARG00000035907/ENSDARG00000036031/ENSDARG00000040156	10	95	242	Elisabeth	0.105263157894737	0.0413223140495868
ZFA:0000162	trigeminal placode	9/95	209/11949	4.12756512860513e-05	0.00120387316250983	0.000984822557000523	ENSDARG00000059601/ENSDARG00000104945/ENSDARG00000006497/ENSDARG00000014287/ENSDARG00000014053/ENSDARG00000098936/ENSDARG00000057913/ENSDARG00000074521/ENSDARG00000087616	9	95	242	Elisabeth	0.0947368421052632	0.0371900826446281
ZFA:0001707	brainstem	4/95	29/11949	7.6466863183918e-05	0.00191167157959795	0.00156383359293426	ENSDARG00000061042/ENSDARG00000099096/ENSDARG00000078187/ENSDARG00000070730	4	95	242	Elisabeth	0.0421052631578947	0.0165289256198347
ZFA:0001215	thalamus	6/95	121/11949	0.000397087566074705	0.00868629050788418	0.00710577749817894	ENSDARG00000062376/ENSDARG00000021352/ENSDARG00000103359/ENSDARG00000036031/ENSDARG00000035508/ENSDARG00000063264	6	95	242	Elisabeth	0.0631578947368421	0.0247933884297521
ZFA:0000761	basal plate midbrain region	8/95	270/11949	0.00136415250275724	0.026525187553613	0.0216988000438578	ENSDARG00000104945/ENSDARG00000014287/ENSDARG00000045893/ENSDARG00000052713/ENSDARG00000057913/ENSDARG00000034165/ENSDARG00000045087/ENSDARG00000061970	8	95	242	Elisabeth	0.0842105263157895	0.0330578512396694
ZFA:0000142	peripheral nervous system	3/95	29/11949	0.0015313503197293	0.0267986305952627	0.0219224887877037	ENSDARG00000020609/ENSDARG00000055216/ENSDARG00000075133	3	95	242	Elisabeth	0.0315789473684211	0.012396694214876
ZFA:0000048	olfactory placode	10/95	430/11949	0.00215898638891317	0.0343475107327096	0.0280978132911188	ENSDARG00000059601/ENSDARG00000031720/ENSDARG00000104945/ENSDARG00000070266/ENSDARG00000006497/ENSDARG00000098936/ENSDARG00000057913/ENSDARG00000074521/ENSDARG00000004592/ENSDARG00000086288	10	95	242	Elisabeth	0.105263157894737	0.0413223140495868
ZFA:0000188	corpus cerebelli	4/95	71/11949	0.00242540337270702	0.0353704658519774	0.0289346367270312	ENSDARG00000076280/ENSDARG00000040156/ENSDARG00000059423/ENSDARG00000040198	4	95	242	Elisabeth	0.0421052631578947	0.0165289256198347
ZFA:0000143	retinal photoreceptor layer	7/16	144/11949	3.33178201882793e-10	3.66496022071072e-09	2.10428338031238e-09	ENSDARG00000020814/ENSDARG00000035798/ENSDARG00000044199/ENSDARG00000005776/ENSDARG00000056511/ENSDARG00000042529/ENSDARG00000104685	7	16	38	Nikkii	0.4375	0.184210526315789
ZFA:0001464	retinal outer nuclear layer	6/16	108/11949	3.52659440660254e-09	1.9396269236314e-08	1.1136613915587e-08	ENSDARG00000044199/ENSDARG00000025504/ENSDARG00000005776/ENSDARG00000056511/ENSDARG00000012610/ENSDARG00000042529	6	16	38	Nikkii	0.375	0.157894736842105
ZFA:0009262	retinal cone cell	5/16	54/11949	6.55908978652961e-09	2.40499958839419e-08	1.38086100769044e-08	ENSDARG00000102558/ENSDARG00000044861/ENSDARG00000056511/ENSDARG00000042529/ENSDARG00000104685	5	16	38	Nikkii	0.3125	0.131578947368421
ZFA:0009275	retinal rod cell	3/16	24/11949	3.91937248288417e-06	1.07782743279315e-05	6.18848286771184e-06	ENSDARG00000035798/ENSDARG00000044199/ENSDARG00000056511	3	16	38	Nikkii	0.1875	0.0789473684210526
ZFA:0001359	pineal complex	3/16	43/11949	2.35297024892559e-05	5.17653454763629e-05	2.97217294601127e-05	ENSDARG00000035798/ENSDARG00000044199/ENSDARG00000042529	3	16	38	Nikkii	0.1875	0.0789473684210526
ZFA:0000143	retinal photoreceptor layer	6/35	144/11949	3.35854710063494e-06	0.000342571804264764	0.000279289706263327	ENSDARG00000006467/ENSDARG00000010680/ENSDARG00000010602/ENSDARG00000070107/ENSDARG00000038894/ENSDARG00000026926	6	35	76	Robert	0.171428571428571	0.0789473684210526
ZFA:0000161	third ventricle	3/35	22/11949	3.41280643526215e-05	0.00174053128198369	0.00141900899150373	ENSDARG00000052893/ENSDARG00000094857/ENSDARG00000076978	3	35	76	Robert	0.0857142857142857	0.0394736842105263
ZFA:0009070	granule cell	3/35	32/11949	0.00010773398666645	0.00366295554665931	0.00298631050759634	ENSDARG00000016854/ENSDARG00000026796/ENSDARG00000040008	3	35	76	Robert	0.0857142857142857	0.0394736842105263
ZFA:0001464	retinal outer nuclear layer	4/35	108/11949	0.000266326637080245	0.00679132924554625	0.00553679061298404	ENSDARG00000034007/ENSDARG00000094857/ENSDARG00000070107/ENSDARG00000027236	4	35	76	Robert	0.114285714285714	0.0526315789473684
ZFA:0000324	caudal periventricular hypothalamus	3/35	65/11949	0.000888018352892204	0.018115574399001	0.0147691473428388	ENSDARG00000026796/ENSDARG00000112890/ENSDARG00000076978	3	35	76	Robert	0.0857142857142857	0.0394736842105263
ZFA:0000119	retinal inner nuclear layer	6/35	411/11949	0.00111077937463962	0.0188832493688736	0.0153950123853562	ENSDARG00000034007/ENSDARG00000052893/ENSDARG00000094857/ENSDARG00000037588/ENSDARG00000026796/ENSDARG00000027236	6	35	76	Robert	0.171428571428571	0.0789473684210526
ZFA:0000032	hypothalamus	6/35	434/11949	0.00147007679887234	0.0214211190692827	0.0174640702422429	ENSDARG00000056084/ENSDARG00000034007/ENSDARG00000052893/ENSDARG00000026796/ENSDARG00000112890/ENSDARG00000076978	6	35	76	Robert	0.171428571428571	0.0789473684210526
ZFA:0000227	lateral hypothalamic nucleus	2/35	29/11949	0.00322018574864418	0.0410573682952132	0.0334729834398539	ENSDARG00000026796/ENSDARG00000076978	2	35	76	Robert	0.0571428571428571	0.0263157894736842
ZFA:0001282	adenohypophysis	2/35	31/11949	0.00367463641336058	0.0416458793514199	0.0339527808953784	ENSDARG00000094857/ENSDARG00000115109	2	35	76	Robert	0.0571428571428571	0.0263157894736842
ZFA:0007070	otic sensory epithelium	2/32	15/11949	0.000713876667705179	0.0421187233946056	0.0330637614516083	ENSDARG00000026406/ENSDARG00000060933	2	32	63	Joshua	0.0625	0.0317460317460317
ZFA:0001076	intestinal bulb	10/62	292/11949	2.27634619096699e-06	0.000182107695277359	0.000182107695277359	ENSDARG00000020387/ENSDARG00000102793/ENSDARG00000102744/ENSDARG00000019496/ENSDARG00000010862/ENSDARG00000057064/ENSDARG00000070038/ENSDARG00000003113/ENSDARG00000054786/ENSDARG00000022261	10	62	105	Talon	0.161290322580645	0.0952380952380952
ZFA:0000082	vein	11/130	163/11949	1.55821723906272e-06	0.000342807792593799	0.000314923905157939	ENSDARG00000102100/ENSDARG00000100376/ENSDARG00000044073/ENSDARG00000009390/ENSDARG00000036616/ENSDARG00000008816/ENSDARG00000070792/ENSDARG00000028086/ENSDARG00000099776/ENSDARG00000101127/ENSDARG00000102249	11	130	220	Erika	0.0846153846153846	0.05
ZFA:0000056	pharynx	14/130	294/11949	3.69387333664212e-06	0.000406326067030634	0.000373275621386994	ENSDARG00000044167/ENSDARG00000044356/ENSDARG00000032617/ENSDARG00000087196/ENSDARG00000068710/ENSDARG00000036820/ENSDARG00000014577/ENSDARG00000062129/ENSDARG00000035890/ENSDARG00000088595/ENSDARG00000008816/ENSDARG00000101894/ENSDARG00000067958/ENSDARG00000103735	14	130	220	Erika	0.107692307692308	0.0636363636363636
ZFA:0000005	artery	9/130	140/11949	2.1318773845092e-05	0.00156337674864008	0.00143621213272199	ENSDARG00000111915/ENSDARG00000100376/ENSDARG00000036616/ENSDARG00000008816/ENSDARG00000070792/ENSDARG00000028086/ENSDARG00000099776/ENSDARG00000101127/ENSDARG00000102249	9	130	220	Erika	0.0692307692307692	0.0409090909090909
ZFA:0000105	epidermis	14/130	405/11949	0.00012866045451786	0.00707632499848231	0.00650073875458662	ENSDARG00000044167/ENSDARG00000044356/ENSDARG00000078322/ENSDARG00000087196/ENSDARG00000019845/ENSDARG00000040362/ENSDARG00000035890/ENSDARG00000008200/ENSDARG00000101894/ENSDARG00000067958/ENSDARG00000038288/ENSDARG00000103735/ENSDARG00000101170/ENSDARG00000009550	14	130	220	Erika	0.107692307692308	0.0636363636363636
ZFA:0001185	periderm	13/130	381/11949	0.000256964471857745	0.0113064367617408	0.0103867744414078	ENSDARG00000044167/ENSDARG00000044356/ENSDARG00000087196/ENSDARG00000036820/ENSDARG00000014577/ENSDARG00000044073/ENSDARG00000035890/ENSDARG00000008816/ENSDARG00000004702/ENSDARG00000101894/ENSDARG00000067958/ENSDARG00000103735/ENSDARG00000038792	13	130	220	Erika	0.1	0.0590909090909091
ZFA:0005024	trunk vasculature	6/130	90/11949	0.000435697258270226	0.015975566136575	0.0146761181733129	ENSDARG00000077004/ENSDARG00000102100/ENSDARG00000114342/ENSDARG00000078322/ENSDARG00000036616/ENSDARG00000061196	6	130	220	Erika	0.0461538461538462	0.0272727272727273
ZFA:0001185	periderm	22/94	381/11949	1.26909113566539e-13	2.30974586691101e-11	1.88359842240864e-11	ENSDARG00000102981/ENSDARG00000014340/ENSDARG00000104042/ENSDARG00000045066/ENSDARG00000035858/ENSDARG00000008568/ENSDARG00000058693/ENSDARG00000063295/ENSDARG00000077383/ENSDARG00000003216/ENSDARG00000016867/ENSDARG00000090063/ENSDARG00000040534/ENSDARG00000069279/ENSDARG00000043133/ENSDARG00000043128/ENSDARG00000039490/ENSDARG00000014047/ENSDARG00000009544/ENSDARG00000024116/ENSDARG00000102750/…	22	94	145	Raul	0.234042553191489	0.151724137931034
ZFA:0000086	EVL	17/94	202/11949	2.5708859323135e-13	2.33950619840528e-11	1.90786798134844e-11	ENSDARG00000014340/ENSDARG00000104042/ENSDARG00000058693/ENSDARG00000077383/ENSDARG00000003216/ENSDARG00000016867/ENSDARG00000090063/ENSDARG00000040534/ENSDARG00000069279/ENSDARG00000043133/ENSDARG00000043128/ENSDARG00000058548/ENSDARG00000055644/ENSDARG00000014047/ENSDARG00000009544/ENSDARG00000063572/ENSDARG00000102750	17	94	145	Raul	0.180851063829787	0.117241379310345
ZFA:0000105	epidermis	22/94	405/11949	4.37953701508291e-13	2.65691912248363e-11	2.16671831272523e-11	ENSDARG00000090228/ENSDARG00000102981/ENSDARG00000014340/ENSDARG00000045066/ENSDARG00000035858/ENSDARG00000008568/ENSDARG00000058693/ENSDARG00000063295/ENSDARG00000077383/ENSDARG00000003216/ENSDARG00000016867/ENSDARG00000061120/ENSDARG00000040534/ENSDARG00000058548/ENSDARG00000017676/ENSDARG00000037153/ENSDARG00000041065/ENSDARG00000039490/ENSDARG00000014047/ENSDARG00000009544/ENSDARG00000063572/…	22	94	145	Raul	0.234042553191489	0.151724137931034
ZFA:0000056	pharynx	14/94	294/11949	6.51517052757772e-08	2.96440259004786e-06	2.41747116944331e-06	ENSDARG00000014340/ENSDARG00000058693/ENSDARG00000003216/ENSDARG00000016867/ENSDARG00000090063/ENSDARG00000040534/ENSDARG00000069279/ENSDARG00000043133/ENSDARG00000043128/ENSDARG00000025147/ENSDARG00000039490/ENSDARG00000014047/ENSDARG00000009544/ENSDARG00000024116	14	94	145	Raul	0.148936170212766	0.096551724137931
ZFA:0001055	pronephric duct opening	5/94	17/11949	1.55416008648744e-07	5.65714271481428e-06	4.61340151988903e-06	ENSDARG00000063295/ENSDARG00000069503/ENSDARG00000043128/ENSDARG00000025147/ENSDARG00000070702	5	94	145	Raul	0.0531914893617021	0.0344827586206897
ZFA:0000048	olfactory placode	13/94	430/11949	3.0009654984801e-05	0.000747531621783544	0.000609612253739039	ENSDARG00000045066/ENSDARG00000077383/ENSDARG00000069503/ENSDARG00000016867/ENSDARG00000090063/ENSDARG00000040534/ENSDARG00000043128/ENSDARG00000055644/ENSDARG00000014047/ENSDARG00000009544/ENSDARG00000024116/ENSDARG00000104538/ENSDARG00000102750	13	94	145	Raul	0.138297872340426	0.0896551724137931
ZFA:0000138	otic placode	12/94	371/11949	3.23465646047973e-05	0.000747531621783544	0.000609612253739039	ENSDARG00000019838/ENSDARG00000045066/ENSDARG00000016867/ENSDARG00000012968/ENSDARG00000040534/ENSDARG00000043133/ENSDARG00000017676/ENSDARG00000014047/ENSDARG00000009544/ENSDARG00000103118/ENSDARG00000024116/ENSDARG00000112161	12	94	145	Raul	0.127659574468085	0.0827586206896552
ZFA:0009159	mucus secreting cell	6/94	78/11949	3.28585328256503e-05	0.000747531621783544	0.000609612253739039	ENSDARG00000014340/ENSDARG00000077383/ENSDARG00000069503/ENSDARG00000016867/ENSDARG00000037153/ENSDARG00000100265	6	94	145	Raul	0.0638297872340425	0.0413793103448276
ZFA:0000034	lateral line system	9/94	240/11949	0.000110393843729324	0.00223240883985965	0.00182053005448358	ENSDARG00000069503/ENSDARG00000016867/ENSDARG00000012968/ENSDARG00000040534/ENSDARG00000039490/ENSDARG00000014047/ENSDARG00000009544/ENSDARG00000024116/ENSDARG00000104538	9	94	145	Raul	0.0957446808510638	0.0620689655172414
ZFA:0000066	proctodeum	4/94	45/11949	0.000418077935967331	0.00760901843460543	0.00620515673383092	ENSDARG00000058693/ENSDARG00000043133/ENSDARG00000043128/ENSDARG00000070702	4	94	145	Raul	0.0425531914893617	0.0275862068965517
ZFA:0000058	polster	10/94	364/11949	0.000565274238281477	0.00935271921520262	0.00762714522465916	ENSDARG00000019838/ENSDARG00000014340/ENSDARG00000008568/ENSDARG00000077383/ENSDARG00000069503/ENSDARG00000057465/ENSDARG00000029928/ENSDARG00000025147/ENSDARG00000014047/ENSDARG00000025436	10	94	145	Raul	0.106382978723404	0.0689655172413793
ZFA:0000026	hatching gland	8/94	256/11949	0.000904476480311342	0.013717893284722	0.0111869459406929	ENSDARG00000014340/ENSDARG00000008568/ENSDARG00000069503/ENSDARG00000040534/ENSDARG00000043133/ENSDARG00000025147/ENSDARG00000014047/ENSDARG00000025436	8	94	145	Raul	0.0851063829787234	0.0551724137931034
ZFA:0001157	posterior lateral line primordium	5/94	103/11949	0.00129119363132295	0.0180767108385213	0.0147415629163187	ENSDARG00000040534/ENSDARG00000014047/ENSDARG00000059906/ENSDARG00000009544/ENSDARG00000102750	5	94	145	Raul	0.0531914893617021	0.0344827586206897
ZFA:0001076	intestinal bulb	8/94	292/11949	0.00208766318641281	0.0271396214233666	0.0221323691191133	ENSDARG00000090228/ENSDARG00000043081/ENSDARG00000016867/ENSDARG00000037153/ENSDARG00000039490/ENSDARG00000037873/ENSDARG00000037874/ENSDARG00000015955	8	94	145	Raul	0.0851063829787234	0.0551724137931034
ZFA:0000003	adaxial cell	9/94	388/11949	0.00341311184501	0.0414124237194546	0.0337718435190463	ENSDARG00000019838/ENSDARG00000012796/ENSDARG00000035858/ENSDARG00000077383/ENSDARG00000012968/ENSDARG00000041065/ENSDARG00000071498/ENSDARG00000037873/ENSDARG00000037874	9	94	145	Raul	0.0957446808510638	0.0620689655172414
ZFA:0000060	prechordal plate	4/94	81/11949	0.00376469801598714	0.0428234399318537	0.0349225276483018	ENSDARG00000077383/ENSDARG00000069503/ENSDARG00000059906/ENSDARG00000102750	4	94	145	Raul	0.0425531914893617	0.0275862068965517
ZFA:0001105	embryonic structure	2/94	13/11949	0.00451400710764749	0.0479440321975488	0.039098372121772	ENSDARG00000058693/ENSDARG00000091699	2	94	145	Raul	0.0212765957446809	0.0137931034482759
ZFA:0000243	neuromast	7/94	264/11949	0.00474171747008724	0.0479440321975488	0.039098372121772	ENSDARG00000069503/ENSDARG00000016867/ENSDARG00000040534/ENSDARG00000055644/ENSDARG00000014047/ENSDARG00000009544/ENSDARG00000024116	7	94	145	Raul	0.074468085106383	0.0482758620689655
ZFA:0000413	gonad	6/38	90/11949	3.50880885607256e-07	2.38599002212934e-05	1.92061116332393e-05	ENSDARG00000110578/ENSDARG00000104068/ENSDARG00000039832/ENSDARG00000033285/ENSDARG00000103019/ENSDARG00000022183	6	38	56	Pauline	0.157894736842105	0.107142857142857
ZFA:0001076	intestinal bulb	8/38	292/11949	2.98676865429415e-06	0.000101550134246001	8.1743142117524e-05	ENSDARG00000052279/ENSDARG00000015343/ENSDARG00000033364/ENSDARG00000021149/ENSDARG00000098746/ENSDARG00000006220/ENSDARG00000019236/ENSDARG00000033285	8	38	56	Pauline	0.210526315789474	0.142857142857143
ZFA:0009362	neuromast mantle cell	2/38	11/11949	0.000531945714672815	0.0103556254507187	0.00833579757642994	ENSDARG00000076221/ENSDARG00000042630	2	38	56	Pauline	0.0526315789473684	0.0357142857142857
ZFA:0000037	anatomical structure	7/38	470/11949	0.000609154438277573	0.0103556254507187	0.00833579757642994	ENSDARG00000015343/ENSDARG00000043581/ENSDARG00000075014/ENSDARG00000019236/ENSDARG00000104068/ENSDARG00000033285/ENSDARG00000075121	7	38	56	Pauline	0.184210526315789	0.125
ZFA:0009363	neuromast support cell	2/38	21/11949	0.00199073359494343	0.0270739768912306	0.0217932940920123	ENSDARG00000076221/ENSDARG00000042630	2	38	56	Pauline	0.0526315789473684	0.0357142857142857
ZFA:0001570	unfertilized egg	3/6	52/11949	1.54054413328481e-06	6.16217653313924e-06	1.62162540345769e-06	ENSDARG00000092233/ENSDARG00000016825/ENSDARG00000092419	3	6	10	Dakota	0.5	0.3
ZFA:0000242	male organism	3/6	197/11949	8.51034387980965e-05	0.000226942503461591	5.97217114372607e-05	ENSDARG00000092233/ENSDARG00000016825/ENSDARG00000055809	3	6	10	Dakota	0.5	0.3
ZFA:0000471	atrium	2/6	86/11949	0.000753748366544119	0.00150749673308824	0.000396709666602168	ENSDARG00000092233/ENSDARG00000055809	2	6	10	Dakota	0.333333333333333	0.2
ZFA:0009082	fat cell	1/6	14/11949	0.00701078045609627	0.011217248729754	0.00295190756046159	ENSDARG00000092233	1	6	10	Dakota	0.166666666666667	0.1
ZFA:0005345	adipose tissue	1/6	27/11949	0.0134840686431861	0.0179787581909148	0.00473125215550389	ENSDARG00000092233	1	6	10	Dakota	0.166666666666667	0.1
ZFA:0001185	periderm	13/73	381/11949	4.37067842531667e-07	6.723476539874e-05	5.83651073522897e-05	ENSDARG00000006588/ENSDARG00000042866/ENSDARG00000040513/ENSDARG00000110073/ENSDARG00000016691/ENSDARG00000067524/ENSDARG00000056532/ENSDARG00000017320/ENSDARG00000045262/ENSDARG00000054616/ENSDARG00000102332/ENSDARG00000109310/ENSDARG00000039579	13	73	118	Kaylee	0.178082191780822	0.110169491525424
ZFA:0000105	epidermis	13/73	405/11949	8.73178771412208e-07	6.723476539874e-05	5.83651073522897e-05	ENSDARG00000006588/ENSDARG00000110073/ENSDARG00000016691/ENSDARG00000061173/ENSDARG00000017320/ENSDARG00000045262/ENSDARG00000054616/ENSDARG00000102332/ENSDARG00000101762/ENSDARG00000044935/ENSDARG00000109310/ENSDARG00000076833/ENSDARG00000039579	13	73	118	Kaylee	0.178082191780822	0.110169491525424
ZFA:0000056	pharynx	10/73	294/11949	1.10158402037286e-05	0.000565479797124733	0.000490881300306501	ENSDARG00000002760/ENSDARG00000006588/ENSDARG00000042866/ENSDARG00000040513/ENSDARG00000110073/ENSDARG00000016691/ENSDARG00000017320/ENSDARG00000054616/ENSDARG00000102332/ENSDARG00000044132	10	73	118	Kaylee	0.136986301369863	0.0847457627118644
ZFA:0001431	primitive olfactory epithelium	4/73	27/11949	2.02291595663556e-05	0.000778822643304691	0.00067607980655978	ENSDARG00000110073/ENSDARG00000061173/ENSDARG00000017320/ENSDARG00000102332	4	73	118	Kaylee	0.0547945205479452	0.0338983050847458
ZFA:0000086	EVL	8/73	202/11949	3.04521111798417e-05	0.000793024935276734	0.000688408522078914	ENSDARG00000042866/ENSDARG00000040513/ENSDARG00000110073/ENSDARG00000016691/ENSDARG00000067524/ENSDARG00000056532/ENSDARG00000017320/ENSDARG00000109310	8	73	118	Kaylee	0.10958904109589	0.0677966101694915
ZFA:0000243	neuromast	9/73	264/11949	3.08970754003922e-05	0.000793024935276734	0.000688408522078914	ENSDARG00000006588/ENSDARG00000040513/ENSDARG00000110073/ENSDARG00000016691/ENSDARG00000067524/ENSDARG00000045262/ENSDARG00000102332/ENSDARG00000089429/ENSDARG00000089123	9	73	118	Kaylee	0.123287671232877	0.076271186440678
ZFA:0000040	median fin fold	6/73	119/11949	8.49460487226798e-05	0.00186881307189896	0.00162227792297449	ENSDARG00000044935/ENSDARG00000109310/ENSDARG00000088514/ENSDARG00000056873/ENSDARG00000079302/ENSDARG00000010294	6	73	118	Kaylee	0.0821917808219178	0.0508474576271186
ZFA:0000034	lateral line system	8/73	240/11949	0.000102819949771724	0.00197928403310569	0.00171817547644855	ENSDARG00000006588/ENSDARG00000042866/ENSDARG00000040513/ENSDARG00000110073/ENSDARG00000016691/ENSDARG00000017320/ENSDARG00000045262/ENSDARG00000102332	8	73	118	Kaylee	0.10958904109589	0.0677966101694915
ZFA:0000085	apical ectodermal ridge pectoral fin bud	4/73	58/11949	0.000423925046977785	0.00725382858161987	0.00629689835861739	ENSDARG00000110073/ENSDARG00000102332/ENSDARG00000109310/ENSDARG00000044132	4	73	118	Kaylee	0.0547945205479452	0.0338983050847458
ZFA:0009111	hepatocyte	3/73	26/11949	0.000514183127557062	0.00791842016437876	0.00687381654734178	ENSDARG00000079727/ENSDARG00000013430/ENSDARG00000021494	3	73	118	Kaylee	0.0410958904109589	0.0254237288135593
ZFA:0005316	fin fold pectoral fin bud	4/73	64/11949	0.000617585916511206	0.00864620283115688	0.00750558960736106	ENSDARG00000110073/ENSDARG00000102332/ENSDARG00000109310/ENSDARG00000044132	4	73	118	Kaylee	0.0547945205479452	0.0338983050847458
ZFA:0000084	yolk	4/73	68/11949	0.00077716844568425	0.00997366171961455	0.00865792917560525	ENSDARG00000094929/ENSDARG00000001870/ENSDARG00000013430/ENSDARG00000015654	4	73	118	Kaylee	0.0547945205479452	0.0338983050847458
ZFA:0000138	otic placode	8/73	371/11949	0.00185055215992458	0.0219219255867989	0.0190299695797913	ENSDARG00000040513/ENSDARG00000110073/ENSDARG00000016691/ENSDARG00000001870/ENSDARG00000017320/ENSDARG00000102332/ENSDARG00000040306/ENSDARG00000044935	8	73	118	Kaylee	0.10958904109589	0.0677966101694915
ZFA:0005317	pectoral fin fold	2/73	12/11949	0.00233542396788424	0.0256896636467267	0.0223006649564886	ENSDARG00000088514/ENSDARG00000079302	2	73	118	Kaylee	0.0273972602739726	0.0169491525423729
ZFA:0001157	posterior lateral line primordium	4/73	103/11949	0.00359413333583451	0.0368997689145677	0.03203192516849	ENSDARG00000110073/ENSDARG00000016691/ENSDARG00000017320/ENSDARG00000089123	4	73	118	Kaylee	0.0547945205479452	0.0338983050847458
ZFA:0000048	olfactory placode	8/73	430/11949	0.00457420475784973	0.0440267207943037	0.0382186844899287	ENSDARG00000042866/ENSDARG00000040513/ENSDARG00000110073/ENSDARG00000067524/ENSDARG00000056532/ENSDARG00000017320/ENSDARG00000045262/ENSDARG00000102332	8	73	118	Kaylee	0.10958904109589	0.0677966101694915
ZFA:0000228	lateral line primordium	3/73	57/11949	0.00505418656583886	0.0457849841846579	0.0397449965239341	ENSDARG00000061173/ENSDARG00000017320/ENSDARG00000102332	3	73	118	Kaylee	0.0410958904109589	0.0254237288135593
ZFA:0001076	intestinal bulb	18/58	292/11949	1.06950378114143e-15	7.37957608987588e-14	7.20507810453175e-14	ENSDARG00000019228/ENSDARG00000040747/ENSDARG00000037425/ENSDARG00000033170/ENSDARG00000088366/ENSDARG00000010267/ENSDARG00000020956/ENSDARG00000013056/ENSDARG00000029230/ENSDARG00000053068/ENSDARG00000098162/ENSDARG00000006427/ENSDARG00000056196/ENSDARG00000035544/ENSDARG00000099728/ENSDARG00000076487/ENSDARG00000071377/ENSDARG00000062132	18	58	92	Raashid	0.310344827586207	0.195652173913043
ZFA:0001424	chondrocranium	3/58	26/11949	0.000260669615938514	0.00899310174987875	0.0087804502210868	ENSDARG00000002192/ENSDARG00000103498/ENSDARG00000052470	3	58	92	Raashid	0.0517241379310345	0.0326086956521739
ZFA:0000084	yolk	8/84	68/11949	2.22965096139323e-08	2.56409860560221e-06	2.34700101199287e-06	ENSDARG00000020364/ENSDARG00000056314/ENSDARG00000042684/ENSDARG00000070844/ENSDARG00000053684/ENSDARG00000101199/ENSDARG00000041569/ENSDARG00000020866	8	84	124	Dinorah	0.0952380952380952	0.0645161290322581
ZFA:0000242	male organism	11/84	197/11949	1.20325963119812e-07	6.91874287938918e-06	6.33294542735852e-06	ENSDARG00000010312/ENSDARG00000087359/ENSDARG00000040295/ENSDARG00000042684/ENSDARG00000016319/ENSDARG00000036041/ENSDARG00000102004/ENSDARG00000004904/ENSDARG00000023151/ENSDARG00000013721/ENSDARG00000022767	11	84	124	Dinorah	0.130952380952381	0.0887096774193548
ZFA:0000339	digestive system	8/84	93/11949	2.66559667985479e-07	1.021812060611e-05	9.35297080650805e-06	ENSDARG00000036239/ENSDARG00000070844/ENSDARG00000102004/ENSDARG00000012076/ENSDARG00000040298/ENSDARG00000022767/ENSDARG00000020866/ENSDARG00000042780	8	84	124	Dinorah	0.0952380952380952	0.0645161290322581
ZFA:0000106	extension	5/84	35/11949	4.18721072148408e-06	0.000120382308242667	0.000110189755828528	ENSDARG00000020364/ENSDARG00000045516/ENSDARG00000101199/ENSDARG00000035603/ENSDARG00000020866	5	84	124	Dinorah	0.0595238095238095	0.0403225806451613
ZFA:0000006	ball	5/84	46/11949	1.66407449706808e-05	0.000382737134325659	0.000350331473066965	ENSDARG00000020364/ENSDARG00000040295/ENSDARG00000016771/ENSDARG00000045516/ENSDARG00000020866	5	84	124	Dinorah	0.0595238095238095	0.0403225806451613
ZFA:0001076	intestinal bulb	9/84	292/11949	0.000203098714402187	0.00389272535937526	0.00356313534038925	ENSDARG00000103308/ENSDARG00000043279/ENSDARG00000059227/ENSDARG00000053684/ENSDARG00000095863/ENSDARG00000017882/ENSDARG00000075159/ENSDARG00000023151/ENSDARG00000040298	9	84	124	Dinorah	0.107142857142857	0.0725806451612903
ZFA:0001180	epidermal basal stratum	2/84	10/11949	0.0021185440157635	0.0304540702266003	0.0278755791547829	ENSDARG00000040295/ENSDARG00000101199	2	84	124	Dinorah	0.0238095238095238	0.0161290322580645
ZFA:0001702	apical ectodermal ridge	2/84	10/11949	0.0021185440157635	0.0304540702266003	0.0278755791547829	ENSDARG00000040295/ENSDARG00000101199	2	84	124	Dinorah	0.0238095238095238	0.0161290322580645
ZFA:0001117	post-vent region	6/84	216/11949	0.00410120188195375	0.0483766859452936	0.0442807194007264	ENSDARG00000052207/ENSDARG00000043719/ENSDARG00000087359/ENSDARG00000012694/ENSDARG00000040295/ENSDARG00000093198	6	84	124	Dinorah	0.0714285714285714	0.0483870967741935
ZFA:0001550	caudal fin lepidotrichium	2/84	14/11949	0.00420666834306901	0.0483766859452936	0.0442807194007264	ENSDARG00000040295/ENSDARG00000054753	2	84	124	Dinorah	0.0238095238095238	0.0161290322580645
ZFA:0001679	solid lens vesicle	15/45	419/11949	1.5301478123242e-11	4.59044343697261e-11	3.22136381541937e-11	ENSDARG00000041925/ENSDARG00000088823/ENSDARG00000069801/ENSDARG00000020122/ENSDARG00000015445/ENSDARG00000024548/ENSDARG00000054150/ENSDARG00000030411/ENSDARG00000053875/ENSDARG00000068507/ENSDARG00000037402/ENSDARG00000037285/ENSDARG00000013963/ENSDARG00000030349/ENSDARG00000014803	15	45	52	Trae	0.333333333333333	0.288461538461538
