# Supplementary material for: Map and model—moving from observation to prediction in toxicogenomics
Source: Gigascience. 2019 May 29;8(6):giz057. doi: 10.1093/gigascience/giz057 (PMC6539241; doi:10.1093/gigascience/giz057)
Supplement: giz057_Supplementary_Tables [file giz057_supplementary_tables.zip › TableS7_significant_toxnodes_diuron.txt]

toxnode	CIsum	probe_ids	genenames	clustername	maxlogFC	tmax	Sdur	Smax	slope	sigma	ratio_lethal	ratio_morphological
818	8.5023480590614	DRER52829, DRER04595, DRER02509, DRER02005	cyp1c2, cyp1c1, cyp1a, FP017215.1	Roman	4.3	18.4	0.82	0.162	0.9	0.9	5.2	5.2
1059	2.15909994008986	DRER55261, DRER50291, DRER52561	bmb, BX005392.3, CU683879.1	Farajallah	3.5	50.5	0.58	0.056	2.2	0.6	1.8	1.8
2881	1.60823819382903	DRER42824	or133-10	Asialene	2.4	12.1	0.2	1.51	0.3	0.6	48.2	48.2
3119	-1.5433320781177	DRER07839, DRER43525	zgc:92590, CR318588.2	Hugo	-5.3	71.7	0.14	0.021	0.7	0.5	0.7	0.7
2402	1.44194334994173	DRER55251, DRER14232, DRER02685	aglb, PLEKHB1, hyal4	Shakeela	3.3	1.5	0.63	0.275	0.7	0.8	8.8	8.8
2283	1.39487241834121	DRER03323, DRER11308	saga, arr3a	Nikkii	3.3	3.3	0.16	0.325	0.4	0.7	10.4	10.4
1119	1.31679297730858	DRER24244	nfe2l2b	Taamira	1.8	8.8	0.8	0.041	0.6	0.3	1.3	1.3
2223	1.29366038970943	DRER38066, DRER09365	opn1lw2, gngt1	Nikkii	3.4	3.8	0.14	0.656	0.5	0.7	20.9	20.9
3371	1.21338160289495	DRER09418, DRER10076, DRER41815, DRER52204, DRER04897	crygm6, chad, hspb2, srgn, kcnn4	Tiana	3	2.2	0.13	5.376	0.3	0.6	171.5	171.5
3431	1.0753754721465	DRER06514, DRER05579, DRER54905, DRER48077, DRER11221	prf1.5, lctla, gnrh3, kcnc2, si:ch211-256m1.8	Robert	3.1	3.6	0.17	0.332	0.5	0.7	10.6	10.6
2867	-0.901045554672622	DRER52986	mych	Steve	-0.9	75	0.23	0.275	0.8	0.2	8.8	8.8
1486	-0.878096738021448	DRER56275, DRER08371	ela2l, sycn.1	Meranda	-3	74.9	0.14	0.051	3.9	0.7	1.6	1.6
3550	0.869310935828253	DRER08153, DRER21089, DRER13871	crygm5, si:dkey-57a22.15, pmchl	Robert	3.6	3.9	0.15	0.635	0.4	0.8	20.3	20.3
3108	-0.77328723342077	DRER19639	si:dkey-65b12.6	Auna	-1.6	5.9	0.57	0.068	19	0.5	2.2	2.2
1151	-0.737697792877813	DRER11289, DRER03164, DRER00206, DRER37592, DRER10900, DRER45322	amy2a, zgc:92137, prss1, ela3l, CELA1 (1 of many), si:ch73-44m9.5	John	-2.4	73.3	0.13	0.049	3.4	0.5	1.6	1.6
3582	-0.619476168709432	DRER42345	c3a.4	Dinorah	-3.2	39.9	0.13	2.259	0.3	0.8	72.1	72.1
2641	0.578933245222549	DRER10575	ftr50	Araseli	4.2	21.8	0.22	0.075	0.5	1	2.4	2.4
3590	0.562488318341982	DRER13873	col10a1a	Dinorah	3.6	1.5	0.74	0.092	0.5	0.7	2.9	2.9
3235	-0.542397934898277	DRER17180	cox4i1l	Talon	-3.4	75	0.13	0.006	0.3	0.4	0.2	0.2
1328	-0.532595754320992	DRER03881, DRER42904, DRER15473, DRER30782, DRER17742, DRER35991	c6ast3, ahsg2, sycn.2, sycn.3, ela2, c6ast4	John	-2.5	65.7	0.21	0.055	3.9	0.7	1.8	1.8
2403	0.520889819706896	DRER06530, DRER10123, DRER10805, DRER01429	cyp8b3, mbpa, tnmd, si:dkey-33m11.8	Shakeela	3.3	1.5	0.63	0.257	0.4	0.8	8.2	8.2
1063	-0.493659631589806	DRER21740	si:ch211-207c6.2	Anna	-1.9	6.5	0.64	0.054	3.4	0.5	1.7	1.7
2870	-0.451327447898883	DRER15945, DRER19380, DRER13845, DRER21077, DRER21109, DRER56134, DRER56127, DRER56135, DRER56131	jac6, jac7, jac9, jac8, jac10, CR382283.1, zgc:172143, si:dkeyp-32g11.8, loc564481	Leandria	-1.2	6	0.56	0.065	19	0.4	2.1	2.1
1325	0.442076253389491	DRER34527, DRER17834	si:dkey-266f7.9, vil1	Henry	3	2.6	0.13	0.446	0.6	0.9	14.2	14.2
2986	0.407911328480926	DRER25977	ugt1a1	Pauline	1.5	15.7	0.14	0.268	0.6	0.3	8.5	8.5
3491	0.392856758637252	DRER34800, DRER14811, DRER24766	lamc2, CABZ01088982.1, si:dkey-72l14.3	Trae	2	2.1	0.32	0.417	10.8	0.7	13.3	13.3
1149	-0.39176720346086	DRER46953	prss59.1	John	-2.1	74.3	0.13	0.037	3	0.4	1.2	1.2
3106	0.380836187285259	DRER45941	si:ch211-117m20.5	Pauline	2.1	1.5	0.13	5.375	0	0.4	171.5	171.5
1211	-0.376249257133118	DRER56049, DRER47091	agxta, si:dkey-14d8.6	John	-1.4	72.2	0.25	0.076	2.5	0.4	2.4	2.4
3112	-0.37427213985973	DRER45040, DRER28861	pfkmb, st6galnac1.1	Auna	-1.6	6.3	0.41	0.08	2.1	0.4	2.6	2.6
3310	0.371573041322019	DRER35710, DRER44995	oacyl, si:dkeyp-3f10.12	Tiana	2.4	1.5	0.4	2.198	0.4	0.6	70.1	70.1
3551	-0.311997634728283	DRER15883, DRER30032	crygm1, crygm3	Trae	-3	7.8	0.25	0.067	2	0.6	2.1	2.1
3564	-0.280624040970057	DRER11453, DRER21035, DRER29032	and3, and2, and1	Kaylee	-2	6.8	0.44	0.058	2.2	0.4	1.9	1.9
1092	-0.272484583643765	DRER07535, DRER19987, DRER31726	si:ch211-240l19.5, si:ch211-240l19.6, CELA1 (1 of many)	John	-3	73.9	0.13	0.037	1.8	0.6	1.2	1.2
999	0.260780841473927	DRER19802	RNF14 (1 of many)	Farajallah	1.6	59.8	0.93	0.035	4.8	0.3	1.1	1.1
3107	-0.243671953054744	DRER19746	aep1	Aracely	-1.7	7.6	0.29	0.069	2.7	0.4	2.2	2.2
3403	0.232382197793058	DRER27991	si:ch211-173a9.7	Kaylee	3.2	1.5	0.76	0.068	0.5	0.7	2.2	2.2
2181	-0.229129016272115	DRER07159, DRER50175, DRER26957	CABZ01033000.1, ecm1a, abcg4b	Samantha	-3.2	19.8	0.13	0.474	0.2	0.8	15.1	15.1
1208	-0.21798383545497	DRER30778, DRER08941	zgc:154142, mep1a.1	Henry	-2.6	74.7	0.13	0.045	2.6	0.7	1.4	1.4
3099	-0.199455608065101	DRER06900	egr1	Karan	-1.7	4.1	0.13	0.999	0.3	0.4	31.9	31.9
1100	0.190506290458245	DRER01096, DRER38957	crygs4, CU633785.1	Carina	3	14.5	0.76	0.036	18.1	0.7	1.1	1.1
2572	0.177361529650873	DRER06579, DRER53029, DRER42075, DRER50876	cldn7a, CR361551.1, si:ch211-196c10.13, si:ch211-286c4.6	Joshua	2.2	2.9	0.22	0.507	0.5	0.7	16.2	16.2
802	-0.162291686359798	DRER38453	si:dkey-111i23.1	Katherine	-2.3	31.7	0.13	0.689	0.3	0.5	22	22
1621	0.161099747885131	DRER58775	CU928063.1	Madeline	3.2	8.9	0.19	0.13	1	0.6	4.1	4.1
3552	-0.145789437508918	DRER02940, DRER35311, DRER28944, DRER15876, DRER15890, DRER15892, DRER17623, DRER15863, DRER20062, DRER44517, DRER15861, DRER21045, DRER18827, DRER17609, DRER44637, DRER34209, DRER38083, DRER15902	zgc:153846, crygm2f, crygm2d6, crygm2d12, crygm2d15, crygm2d8, crygm2c, crygm2d10, crygm2d9, crygm2d14, crygm2d7, crygm2d4, crygm2a, crygm2d20, crygm2e, crygm2b, crygm2d16, crygm2d3	Trae	-3	7.9	0.26	0.06	1.9	0.5	1.9	1.9
1625	-0.139641985265747	DRER55746	pimr202	Madeline	-2.1	40.9	0.13	0.181	0.5	0.5	5.8	5.8
36	0.139358232809578	DRER24585, DRER59023, DRER17796, DRER19914, DRER53504, DRER57250	ccng1, isg20, mdm2, si:dkeyp-19h3.8, rps27l, tp53	Aasiya	1.7	45.8	0.59	0.035	2	0.3	1.1	1.1
2347	0.129731113841855	DRER03663, DRER09206, DRER06803, DRER12362, DRER48843, DRER45818, DRER52906, DRER19032, DRER07470	prf1.1, mtnr1ab, CABZ01118767.1, cldn2, zgc:111976, C14orf28, si:ch211-247l8.8, CR381686.1, ftr91	Weiheng	1	75	0.13	1.83	16.9	0.4	58.4	58.4
3553	-0.10566265627512	DRER38626, DRER15894, DRER33322, DRER15864, DRER15887	crygm2d2, crygm2d8, crygm2d13, crygmxl2, endou2	Trae	-2.7	7.9	0.26	0.06	1.8	0.5	1.9	1.9
3370	0.100144446573367	DRER15898, DRER08010, DRER15700, DRER48767, DRER52808, DRER54613	crygm7, atoh7, crygmxl1, BX548032.3, BX547934.1, CR450824.1	Tiana	3	3.8	0.14	1.838	0.4	0.8	58.6	58.6
3236	-0.0906183930632507	DRER17164, DRER44281, DRER48741	crp7, si:dkey-79p17.3, tdo2a	Michael	-1.6	74.8	0.41	0.047	3.8	0.5	1.5	1.5
2013	-0.089382251226239	DRER33077, DRER27129	CABZ01117752.1, si:dkey-205h13.1	Jasmine	-1.4	6.3	0.49	0.047	2.6	0.4	1.5	1.5
2462	0.0892499467101239	DRER00427, DRER27753, DRER33244	impg2a, ompb, cacng7b	Shakeela	2.3	3.7	0.65	0.168	1.2	0.9	5.4	5.4
3549	0.0733692733840771	DRER05399, DRER17082, DRER34723, DRER29704, DRER52397, DRER36239, DRER38860	zgc:109965, rom1b, tmem136b, rs1a, tmx3a, impg2b, zgc:103625	Robert	2.9	1.5	0.52	0.821	0.5	0.8	26.2	26.2
120	0.0709737741292038	DRER02409	gdf9	Hannah	1.8	74.9	0.36	0.038	3.9	0.5	1.2	1.2
1387	-0.0539930663289729	DRER01695, DRER40426	gda, ccl19b	John	-1.8	62.7	0.14	0.147	0.7	0.5	4.7	4.7
1351	0.0534117422002196	DRER31831, DRER06550, DRER07541, DRER50648, DRER31857, DRER11996, DRER39076, DRER14625, DRER13957, DRER41158, DRER36887, DRER39867, DRER58925, DRER10693, DRER58634	sb:cb649, dmrta2, smg1, fbxo30a, adgrl2a, ece2a, hira, cdc27, si:dkey-40m6.11, topbp1, gpsm1a, zbtb46, tube1, BX649417.1, si:ch1073-398f15.1	Kevin	0.8	75	0.13	0.861	1.7	0.3	27.5	27.5
76	-0.0516050156694896	DRER23107	RF00026	Tu	-1.2	2.3	0.13	5.377	0.2	0.4	171.5	171.5
998	0.0336656937054715	DRER19491	ctss2.1	Farajallah	2.8	75	1.27	0.004	0.5	0.3	0.1	0.1
3525	0.00818133103370558	DRER44519, DRER08245, DRER15186	afp4, zgc:136410, BX548075.1	Dinorah	0.6	13.7	0.27	0.063	19	0.3	2	2
