# Supplementary material for: Map and model—moving from observation to prediction in toxicogenomics
Source: Gigascience. 2019 May 29;8(6):giz057. doi: 10.1093/gigascience/giz057 (PMC6539241; doi:10.1093/gigascience/giz057)
Supplement: giz057_Supplementary_Tables [file giz057_supplementary_tables.zip › TableS8_significant_toxnodes_diclofenac.txt]

toxnode	CIsum	probe_ids	genenames	clustername	maxlogFC	tmax	Sdur	Smax	slope	sigma	ratio_lethal	ratio_morphological
1179	12.0157199189509	DRER07209	cyp2k18	Taamira	4.8	48.9	0.31	0.283	3.4	0.9	2.3	2
1062	5.37678374672478	DRER27407, DRER45115	lepa, pth1a	Deisy	3.6	46.1	0.42	0.229	3.7	0.7	1.9	1.6
3552	-4.12658272907289	DRER02940, DRER35311, DRER28944, DRER15876, DRER15890, DRER15892, DRER17623, DRER15863, DRER20062, DRER44517, DRER15861, DRER21045, DRER18827, DRER17609, DRER44637, DRER34209, DRER38083, DRER15902	zgc:153846, crygm2f, crygm2d6, crygm2d12, crygm2d15, crygm2d8, crygm2c, crygm2d10, crygm2d9, crygm2d14, crygm2d7, crygm2d4, crygm2a, crygm2d20, crygm2e, crygm2b, crygm2d16, crygm2d3	Trae	-3	6.1	0.13	0.283	0.6	0.4	2.3	2
2986	3.67539964260853	DRER25977	ugt1a1	Pauline	1.5	48.6	0.29	0.283	2.4	0.2	2.3	2
1118	2.83792205723665	DRER02021, DRER40357, DRER14923	abcc2, CYP2C9, abcb5	Taamira	2.2	44.1	0.31	0.283	1.2	0.4	2.3	2
3100	2.58954014571964	DRER04147, DRER08211	socs3a, fosab	Karan	3.3	53.8	0.39	0.18	6.8	0.7	1.5	1.3
3553	-2.52994853563911	DRER38626, DRER15894, DRER33322, DRER15864, DRER15887	crygm2d2, crygm2d8, crygm2d13, crygmxl2, endou2	Trae	-2.7	6.6	0.13	0.283	0.6	0.4	2.3	2
1241	2.34941020074568	DRER05555, DRER03962, DRER11220	hsp70l, hsp70.1, hsp70.2	Deisy	3.3	61.6	0.54	0.149	8.6	0.4	1.2	1.1
1119	2.04895017033776	DRER24244	nfe2l2b	Taamira	1.8	41.3	0.42	0.283	3.2	0.5	2.3	2
3551	-1.63856303252359	DRER15883, DRER30032	crygm1, crygm3	Trae	-3	7.3	0.18	0.282	1.4	0.5	2.3	2
3493	-1.43971630697071	DRER42115, DRER55958, DRER50718, DRER41098	pvalb3, pvalb2, si:ch211-255p10.3, pvalb1	Trae	-1.6	6.2	0.32	0.283	1.6	0.3	2.3	2
121	1.38904306733599	DRER48363, DRER49807, DRER57316, DRER45183, DRER38852, DRER37236, DRER41085, DRER48288, DRER42092, DRER55362, DRER48761, DRER58597	BX950868.1, CR749167.1, BX649328.2, BX000981.6, CU467862.1, BX950868.3, BX469910.1, CR293532.1, AL845295.2, zgc:174461, pimr26, AL807749.2	Lucas	4	48.4	0.19	0.175	9.5	1.1	1.4	1.3
3159	1.27755419341404	DRER03403, DRER00799, DRER20535	tcap, hspb11, hspb9	Karan	2.2	43.9	0.53	0.178	6.4	0.4	1.4	1.3
3167	-1.2546908341875	DRER38078, DRER01228, DRER51690	cldn11a, si:ch211-251b21.1, BX000438.2	Aracely	-2.1	6.6	0.14	0.283	0.3	0.3	2.3	2
61	1.23425577428375	DRER51347, DRER55707, DRER46331, DRER55186, DRER27345	CABZ01118004.1, si:ch211-249c2.1, CR385078.4, taar19s, CR954226.1	Lucas	4.6	38.9	0.25	0.232	12.2	1.3	1.9	1.7
3492	-1.13848836280575	DRER31821, DRER45103	cryba1a, cryba2b	Trae	-1	7	0.39	0.283	5.3	0.3	2.3	2
2	1.0104941802785	DRER55140	CU137681.2	Lucas	4.1	50	0.45	0.159	17	1.5	1.3	1.1
1	0.930622699183728	DRER21965, DRER29923, DRER29764, DRER30306, DRER25077, DRER30042, DRER29212, DRER29288, DRER29089, DRER27911, DRER21565	dre-mir-430a-4, dre-mir-430a-1, dre-mir-430b-18, dre-mir-430c-1, dre-mir-430b-4, dre-mir-430a-2, dre-mir-430b-6, dre-mir-430b-9, dre-mir-430b-10	Lucas	6.1	45.5	0.23	0.172	11.2	1.8	1.4	1.2
63	0.917838906325757	DRER31080, DRER55526, DRER41508, DRER11585, DRER50634, DRER45881, DRER55759, DRER32478, DRER58429	pimr50, pimr110, si:ch211-139n6.10, si:rp71-23d18.4, si:ch211-202n12.2, si:ch211-152f2.4, pimr57, RF00026	Lucas	3.6	45.2	0.21	0.177	10.3	1.1	1.4	1.3
1621	0.756436880803476	DRER58775	CU928063.1	Madeline	3.2	6.1	0.26	0.283	0.6	0.8	2.3	2
62	0.742096003638398	DRER20317, DRER35007, DRER39574, DRER41431, DRER15746, DRER56480	si:ch211-57m13.9, pimr213, BX323543.1, si:ch211-122l14.4, pimr113, CR854827.1	Lucas	4	49.8	0.2	0.174	9.9	1.2	1.4	1.2
17	0.723694266369302	DRER22117, DRER21425, DRER21467, DRER21436, DRER22222, DRER22016	RF00020	Tashina	2.5	75	0.76	0.14	8	0.4	1.1	1
916	0.553043325159761	DRER42130, DRER52845	AL732515.1, CR589947.2	Kristian	2.2	47.6	0.14	0.166	11.1	0.7	1.3	1.2
730	0.542627402696312	DRER18264, DRER26739, DRER37996, DRER35656, DRER41374, DRER19574, DRER56470	CABZ01059627.2, CABZ01059626.1, si:ch1073-263o8.2, si:ch211-263m18.4, si:dkey-229d11.3, si:dkey-229d11.5, CABZ01059627.3	Haden	2.3	47.2	0.19	0.176	7.2	0.7	1.4	1.3
2062	-0.54203121647699	DRER05768, DRER11049, DRER51517, DRER31128, DRER22499, DRER32121, DRER25170	abcb11a, trim35-29, RF00003, si:ch73-338o16.4, ptprh, BX470183.1, laynb	Samantha	-1.3	42.1	0.58	0.178	87.7	0.5	1.4	1.3
3101	0.526552555579557	DRER23756, DRER11423, DRER24552	serpine1, atf3, junba	Karan	3.2	54	0.39	0.137	4.9	0.5	1.1	1
1363	0.515383231128805	DRER16856	si:dkey-266f7.5	Paris	2.1	6.9	0.62	0.157	2.5	0.5	1.3	1.1
7	0.417195441158439	DRER31911, DRER18491, DRER57315, DRER56657, DRER32726, DRER43032	si:dkey-285e18.2, zgc:165539, si:dkey-28d5.7, BX324132.4, si:dkey-28d5.10, pimr23	Haden	2.2	43.4	0.48	0.178	11.4	0.8	1.4	1.3
3106	-0.392891296373047	DRER45941	si:ch211-117m20.5	Pauline	-2.5	6.2	0.95	0.142	13.4	0.4	1.2	1
122	0.385986375658206	DRER44797, DRER41878, DRER34502, DRER56016, DRER48645, DRER30342	CABZ01087025.3, si:ch73-138i16.1, si:dkey-83f18.4, si:dkey-83f18.5, BX957286.1, si:ch211-57m13.3	Lucas	3.1	42.6	0.27	0.19	9	1.1	1.5	1.4
998	0.319200076354954	DRER19491	ctss2.1	Farajallah	2.8	69	0.14	0.135	8.6	0.3	1.1	1
1449	0.231509801336956	DRER29681, DRER15203	ms4a17a.17, ush1c	Joseph	1.8	2.9	0.19	0.163	4.6	0.5	1.3	1.2
3164	-0.224340249252627	DRER29047, DRER16362, DRER45262, DRER01450, DRER17833, DRER56082	gch2, slc22a7a, tmem130, bscl2l, si:dkey-251i10.2, CABZ01021592.1	Aracely	-0.9	6.8	0.33	0.283	2.8	0.3	2.3	2
8	0.209903731885011	DRER18113, DRER53853, DRER31747, DRER40865, DRER53956, DRER35829	si:ch211-57m13.5, si:dkey-58b18.3, pimr160, pimr11, si:ch211-246n15.2, pimr15	Faadi	2.7	37.7	0.39	0.208	7.3	1	1.7	1.5
976	0.178775442751276	DRER37508, DRER45712, DRER08422, DRER48593, DRER52523, DRER29286	inpp4ab, CABZ01048956.1, pgpep1l, casp6l2, si:dkey-256i11.6, BX005183.1	Kristian	1.9	37.8	0.34	0.283	3.7	0.6	2.3	2
242	0.178092518181403	DRER30531, DRER37160, DRER51583	hif1al2, BX649502.8, CU469514.1	Haden	2.2	44.6	0.22	0.174	11.3	0.7	1.4	1.2
503	0.173060753617137	DRER25011, DRER52391, DRER16482, DRER24845, DRER08083, DRER23727	ablim3, hdac9b, shisa6, si:ch73-160p18.3, slain2, wdr95	Hsing	2.3	1.5	0.71	0.263	2	0.6	2.1	1.9
65	0.172928201951814	DRER10606, DRER20669, DRER27054, DRER33951, DRER37389, DRER32512, DRER36930, DRER35917	taar16a, tradv30.0.1, taar18c, taar20q, taar18j, taar16f, taar20o, taar19n	Haden	2.8	47.3	0.14	0.16	11.5	1	1.3	1.1
3107	-0.123767489923994	DRER19746	aep1	Aracely	-1.7	6.7	0.28	0.283	1	0.3	2.3	2
324	0.109583272531538	DRER43902, DRER38568, DRER47478, DRER17038, DRER53864, DRER32314, DRER58432, DRER31813	si:ch211-226h8.6, pimr85, tomm40, dpp3, zw10, ecsit, ptp4a2a, si:ch211-286b4.4	Hsing	2.3	2.7	0.47	0.166	2.3	0.6	1.3	1.2
333	-0.107200094025995	DRER00264, DRER08283, DRER39010, DRER42743, DRER32316, DRER39107, DRER44905, DRER53216, DRER47259, DRER15939, DRER16613	nfyal, bbs2, CABZ01090890.1, cd4-1, si:dkey-117n7.4, asphd2, BX537274.1, gaa, adgre17, abhd5b, BX294100.2	Fikra	-0.9	44.8	0.35	0.151	47.1	0.3	1.2	1.1
84	-0.107195008606793	DRER03224, DRER54862, DRER39081, DRER47548	gsk3ab, adora2ab, mkxa, tfdp2	Stormy	-1.1	50.4	0.28	0.146	21	0.3	1.2	1
203	0.0946242110118742	DRER04076, DRER05044, DRER11064, DRER15770, DRER49580, DRER48119, DRER12266, DRER04873	clpxa, gjd1a, fitm2, tmem115, rtn4b, tmem230b, trappc2, AL929243.1	Ernesto	3	3	0.27	0.096	1.8	0.5	0.8	0.7
3040	0.0902985460708801	DRER51170, DRER02386, DRER36206, DRER19697, DRER28102, DRER17996	btg2, zgc:162730, tcima, ier2b, egr2a, jdp2b	Karan	2.1	55.6	0.36	0.148	4.8	0.4	1.2	1.1
1154	0.0810923277099877	DRER22105	dre-let-7a-5	Tyler	2.6	3.4	0.13	0.261	2.8	0.7	2.1	1.9
974	0.0809035711105766	DRER41679, DRER20769, DRER44205, DRER48579, DRER28286, DRER31027	klhl23, wu:fj30f06, BX548073.8, si:dkey-88n24.7, si:dkey-61l1.4, si:dkey-220o21.3	Haden	1.9	36.4	0.39	0.216	6.8	0.7	1.8	1.5
1000	0.0804125457395557	DRER30471	isg15	Farajallah	5.1	72.4	0.14	0.113	4.6	0.7	0.9	0.8
3157	0.0791454691708499	DRER07310	igfbp1b	Daniel	2.7	73.6	0.14	0.136	29.4	0.3	1.1	1
2870	-0.0738774331238763	DRER15945, DRER19380, DRER13845, DRER21077, DRER21109, DRER56134, DRER56127, DRER56135, DRER56131	jac6, jac7, jac9, jac8, jac10, CR382283.1, zgc:172143, si:dkeyp-32g11.8, loc564481	Leandria	-1.2	6.7	0.31	0.283	1.6	0.3	2.3	2
14	0.0712103816459578	DRER22118, DRER22720, DRER22836, DRER29371, DRER57801, DRER21809, DRER23349, DRER25729, DRER29964, DRER23346, DRER57527, DRER26650, DRER24468, DRER21479, DRER57334	RF00026	Tu	2.2	36.6	0.37	0.226	8.4	0.7	1.8	1.6
332	-0.0692634441233318	DRER48565, DRER35218, DRER02105, DRER07787, DRER42916, DRER53953, DRER19897, DRER14958	kcnk1b, fosaa, igsf11, il1rapl1b, mef2cb, tmem91, itsn1, phlpp1	Karen	-0.8	46.7	0.84	0.148	54.4	0.3	1.2	1.1
3039	0.0662289587463185	DRER44916, DRER04446, DRER04479, DRER12436, DRER01760	dusp1, cyr61, gadd45ba, sik1, nfkbiaa	Karan	1.7	55.2	0.43	0.146	7.2	0.4	1.2	1
3161	0.0604213320495253	DRER39968, DRER04574, DRER15937, DRER24730	socs3b, timp2b, CR855311.1, clu	Farajallah	2.6	63.9	0.45	0.141	5.6	0.4	1.1	1
3173	-0.0540331219677321	DRER07944	pdzd3a	Talon	-2	49.3	1.35	0.131	16	0.3	1.1	0.9
127	0.0518282963197239	DRER26582, DRER41101, DRER39547, DRER51160, DRER34964, DRER53661, DRER52401	taar12i, CR848791.2, CU657977.1, si:ch211-14a11.1, BX119915.2, FP074902.3, pimr58	Faadi	1.6	49.2	0.2	0.167	11.6	0.6	1.4	1.2
2166	-0.0490039530207812	DRER02348, DRER40640, DRER07422, DRER40900, DRER11004	ifit10, ftr70, dnah1, tmc2b, AL929092.1	Angel	-1.5	52.3	0.19	0.186	14.5	0.6	1.5	1.3
184	0.0466460982827046	DRER57305, DRER04744, DRER16047, DRER18219, DRER46241, DRER48291, DRER50560, DRER56368, DRER45528, DRER17781	crabp2b, cyp3c4, BX901889.5, BX901889.3, FP016018.4, FP016018.1, zgc:173624, BX547930.3, CU467646.6, myh9b	Haden	1.7	48.9	0.21	0.169	12.3	0.7	1.4	1.2
123	0.046621716549019	DRER09605, DRER07764, DRER32185, DRER51155, DRER55065, DRER24206	aak1b, parp6b, BX511224.1, si:dkey-83f18.6, CU660013.3, FP236594.1	Lucas	2.4	37.6	0.39	0.206	9	0.9	1.7	1.5
125	0.0448040846649965	DRER52524, DRER56035, DRER54694, DRER07143	guca1e, zgc:171470, CR848025.1, BX511100.1	Haden	1.9	37.9	0.44	0.191	11.6	0.7	1.5	1.4
806	-0.0402871140205748	DRER13038, DRER53496	rnf217, CR545465.2	Fikra	-1.7	46.9	0.17	0.183	5.6	0.6	1.5	1.3
266	0.0383146033103121	DRER04030, DRER40853, DRER16626, DRER43285, DRER20058, DRER20000	tmtops2b, dtnbp1b, CABZ01085700.1, CU855878.1, trak1a, mcf2la	Katherine	2.2	1.6	0.64	0.235	2	0.5	1.9	1.7
24	-0.033208240676849	DRER00122, DRER04425, DRER19985, DRER45442, DRER07089, DRER07347, DRER34850, DRER12050, DRER12071, DRER05078, DRER38136, DRER27503, DRER21382, DRER08503	tmed5, lias, slc12a10.2, osr2, tmub1, hrasls, ddr2b, ubap1, wasf2, BX465862.1, slc22a23, josd2, lnx2b, edem1	Masood	-1	48.2	0.14	0.144	23.5	0.3	1.2	1
377	0.03320383382011	DRER27993, DRER24168, DRER59024, DRER36823, DRER23901	BX571681.5, CR318595.1, BX571681.2, CU104716.1, CR762480.2	Dillion	1.4	48.2	0.16	0.165	7	0.4	1.3	1.2
243	0.0309693088627764	DRER02191, DRER20266, DRER50745, DRER15899, DRER49931, DRER54667, DRER59165	igl4v8, nitr1f, matk, si:dkeyp-82h4.1, si:ch73-244f7.3, CR792439.1, si:dkey-22a18.2	Haden	2.2	37.5	0.42	0.198	11.4	0.8	1.6	1.4
3	0.0268189103520308	DRER38524, DRER38918, DRER51172, DRER41196, DRER33377, DRER33869, DRER43233	taar20a1, taar19c, CR396590.3, CR396590.5, CR318599.2, taar19i, BX901952.1	Lucas	3.6	49	0.18	0.164	10.4	1.3	1.3	1.2
2041	0.0228274165701023	DRER07198, DRER15534, DRER05907	si:ch211-125e6.5, si:ch211-125e6.14, zgc:172053	Vincent	1.5	75	0.59	0.164	6.1	0.5	1.3	1.2
2181	-0.0203646949945903	DRER07159, DRER50175, DRER26957	CABZ01033000.1, ecm1a, abcg4b	Samantha	-3.2	38	0.13	0.094	0.5	0.4	0.8	0.7
912	0.018762768392291	DRER50663, DRER51499, DRER42277, DRER25555, DRER38238, DRER50127, DRER19294, DRER59287	CABZ01080434.1, umod, si:dkey-28d5.1, si:dkey-28d5.14, adgre19, si:ch211-152f2.2, fgfbp2a	Haden	2	53.3	0.31	0.175	11.4	0.8	1.4	1.3
2985	0.012635282277014	DRER05248, DRER01188, DRER05499, DRER30164, DRER02782	cbr1l, dhrs13l1, ethe1, mgst3b, sult6b1	Pauline	2.1	52.6	0.59	0.094	2.2	0.3	0.8	0.7
1008	-0.010122138943798	DRER13984, DRER00338, DRER00423, DRER04032, DRER20913, DRER14996, DRER54736, DRER19266, DRER47765	wdr55, clptm1l, plekhf2, noc2l, cebpz, hdx, arhgef1a, smdt1a, slc45a4	Mareno	-1.4	55.7	0.77	0.156	152.7	0.5	1.3	1.1
849	0.0100980659857467	DRER09453, DRER40582, DRER39698, DRER11875	ch25h, il17ra1b, CELA1 (1 of many), si:ch1073-396h14.1	Nickolas	1.4	36.6	0.31	0.283	3.8	0.5	2.3	2
181	0.00821068611658604	DRER16642, DRER41583, DRER59669, DRER58350	si:dkey-80c24.1, pimr140, CABZ01056275.1, pimr58	Lucas	3.6	36.4	0.32	0.267	5.5	1.2	2.2	1.9
322	0.00780605587062017	DRER27693, DRER10194, DRER10681, DRER34690, DRER25385	runx3, lrp10, CU693481.1, tmem59, ctsba	Ernesto	2.1	1.5	0.82	0.207	2.2	0.5	1.7	1.5
