# Supplementary material for: Map and model—moving from observation to prediction in toxicogenomics
Source: Gigascience. 2019 May 29;8(6):giz057. doi: 10.1093/gigascience/giz057 (PMC6539241; doi:10.1093/gigascience/giz057)
Supplement: giz057_Supplementary_Tables [file giz057_supplementary_tables.zip › TableS9_significant_toxnodes_naproxen.txt]

toxnode	CIsum	probe_ids	genenames	clustername	maxlogFC	tmax	Sdur	Smax	slope	sigma	ratio_lethal	ratio_morphological
1179	34.118692455127	DRER07209	cyp2k18	Taamira	4.8	69	0.35	0.017	1.8	0.3	6.1	3
1000	17.1704312482146	DRER30471	isg15	Farajallah	5.1	75	0.33	0.008	1.5	0.4	2.9	1.4
3119	-14.529231158363	DRER07839, DRER43525	zgc:92590, CR318588.2	Hugo	-5.3	72	0.15	0.017	2	0.9	6.1	3
1120	13.9302400186689	DRER06405, DRER30507	cart3, CABZ01020840.1	Deisy	3.3	75	0.62	0.009	1.6	0.4	3.2	1.6
1061	11.9546186879842	DRER07227, DRER13677, DRER39051	si:ch1073-165f9.2, ARF4 (1 of many), ccl34a.4	Deisy	6	75	0.45	0.006	2.6	0.8	2.1	1.1
1241	10.3927428752718	DRER05555, DRER03962, DRER11220	hsp70l, hsp70.1, hsp70.2	Deisy	3.3	64	0.14	0.017	1.7	0.3	6.1	3
1181	9.78457641280002	DRER12532, DRER28147, DRER41094	slc25a38a, si:dkeyp-27c8.2, tgm2l	Deisy	3.7	75	0.35	0.008	2.1	0.5	2.9	1.4
1121	9.32941889813832	DRER25130, DRER49292, DRER44972	zgc:113263, slc16a9b, slc16a6b	Deisy	2.3	75	0.95	0.011	1.2	0.3	3.9	1.9
1001	8.9625281013177	DRER32361, DRER43071	BX511186.1, si:dkey-25e12.3	Farajallah	4.3	74.7	0.32	0.007	2.5	0.6	2.5	1.2
1119	8.72096978930171	DRER24244	nfe2l2b	Taamira	1.8	50.6	0.35	0.014	1.6	0.2	5	2.5
1060	8.67928036482313	DRER19875, DRER36398	atf5b, si:rp71-80o10.4	Deisy	3.1	75	0.81	0.007	1.6	0.4	2.5	1.2
1062	8.59544347052034	DRER27407, DRER45115	lepa, pth1a	Deisy	3.6	72	0.22	0.017	1.8	0.5	6.1	3
1182	8.3927276010689	DRER45445, DRER14705, DRER43808	nmba, zgc:153317, crtac1a	Deisy	3.3	72	0.28	0.017	1.8	0.7	6.1	3
3101	7.96113466074212	DRER23756, DRER11423, DRER24552	serpine1, atf3, junba	Karan	3.2	75	0.4	0.007	3.1	0.4	2.5	1.2
998	7.79617048855345	DRER19491	ctss2.1	Farajallah	2.8	72	0.19	0.017	1.2	0.4	6.1	3
1118	7.79556559524564	DRER02021, DRER40357, DRER14923	abcc2, CYP2C9, abcb5	Taamira	2.2	75	0.47	0.017	1.5	0.4	6.1	3
3043	7.73206222398873	DRER01630, DRER08924, DRER19973	zgc:100868, gadd45aa, sqstm1	Pauline	2.8	75	0.41	0.007	2.1	0.3	2.5	1.2
3054	-7.60173366934375	DRER10891	si:ch211-103n10.5	Michael	-3.1	38.9	0.26	0.017	1.5	0.4	6.1	3
1123	7.3738973875937	DRER18013, DRER37727, DRER40224	g0s2, si:ch211-198c19.3, cyp2k21	Karan	3.1	73.7	0.21	0.014	0.9	0.4	5	2.5
1486	-7.03369389834771	DRER56275, DRER08371	ela2l, sycn.1	Meranda	-3	73.3	0.23	0.009	1.6	0.3	3.2	1.6
3162	6.67971856976474	DRER07096, DRER10875, DRER19216	cbx7a, snap23.2, cxcl18b	Farajallah	3	74.9	0.31	0.008	1.9	0.4	2.9	1.4
3044	6.61724850614615	DRER18576, DRER20406, DRER17028, DRER26689, DRER18201	zgc:173593, zgc:109934, BX511021.1, zgc:198419, PTGR1 (1 of many)	Pauline	2.1	75	0.55	0.017	1	0.4	6.1	3
1063	6.60791364461831	DRER21740	si:ch211-207c6.2	Anna	4	72	0.17	0.017	0.8	0.6	6.1	3
940	6.46508476585082	DRER31271, DRER18544, DRER23127	si:ch211-153b23.4, RF00020, irg1l	Farajallah	3.2	75	0.27	0.007	2.8	0.5	2.5	1.2
3102	6.20373769712964	DRER21890, DRER03419	igfbp1a, dre-mir-21-1	Farajallah	3	75	0.39	0.007	2.3	0.4	2.5	1.2
1180	6.02667237738637	DRER05387	BX957278.1	Deisy	2.1	72	0.24	0.017	1.6	0.3	6.1	3
3157	5.82785606231	DRER07310	igfbp1b	Daniel	2.7	75	0.13	0.009	1.7	0.3	3.2	1.6
3061	5.75314013251408	DRER11088, DRER20872, DRER36969, DRER40868	vtg6, vtg1, vtg7, vtg4	Dakota	4.8	15.5	0.25	0.017	0.8	1	6.1	3
17	5.47414133526575	DRER22117, DRER21425, DRER21467, DRER21436, DRER22222, DRER22016	RF00020	Tashina	2.5	62.6	0.28	0.007	2.4	0.4	2.5	1.2
3103	5.41208045524689	DRER15383, DRER16035, DRER47144	zgc:77486, sesn2, hbegfa	Pauline	2.2	75	0.83	0.006	1.6	0.3	2.1	1.1
939	5.19380259274163	DRER27410, DRER39912, DRER00537	mmp13a, mmp9	Farajallah	3.8	74.8	0.27	0.007	1.8	0.7	2.5	1.2
2341	-5.10277335757555	DRER34627	si:dkey-58f10.12	Nikkii	-3	63.6	0.29	0.008	3	0.5	2.9	1.4
1092	-5.03127096614911	DRER07535, DRER19987, DRER31726	si:ch211-240l19.5, si:ch211-240l19.6, CELA1 (1 of many)	John	-3	68.1	0.26	0.008	1.7	0.5	2.9	1.4
3161	4.88934650224498	DRER39968, DRER04574, DRER15937, DRER24730	socs3b, timp2b, CR855311.1, clu	Farajallah	2.6	74.7	0.33	0.007	2.9	0.4	2.5	1.2
3001	4.76766636412523	DRER11084	vtg5	Dakota	5	13.5	0.13	0.008	0.1	0.8	2.9	1.4
96	4.64182131665353	DRER51166	nfe2l1b	Aasiya	1.4	75	0.97	0.017	0.7	0.3	6.1	3
1184	4.56926226404704	DRER36992	nt5c2l1	Anna	1.5	72	0.2	0.017	1.6	0.2	6.1	3
999	4.40212287163199	DRER19802	RNF14 (1 of many)	Farajallah	1.6	75	0.4	0.008	2.2	0.2	2.9	1.4
1446	4.38271831283918	DRER47416, DRER47540	fabp10a, prss59.2	Maa'iz	3.9	16.7	0.26	0.017	0.9	0.8	6.1	3
3173	-4.32965947055069	DRER07944	pdzd3a	Talon	-2	74	0.64	0.007	1.9	0.3	2.5	1.2
3293	-4.25018888345106	DRER35813, DRER40023, DRER17202, DRER06999	zgc:136472, sult3st2, sult3st4, sult3st3	Raashid	-2.4	69	0.26	0.007	3	0.4	2.5	1.2
3041	4.13735717009743	DRER01147, DRER04292, DRER08617, DRER28354, DRER52270	ptgs2b, sgk1, cebpb, si:ch73-335l21.4, AL929435.1	Karan	2.9	75	0.36	0.006	2.8	0.4	2.1	1.1
3471	-4.06647851047073	DRER06081	epd	Raashid	-1.9	48.2	0.49	0.006	4.1	0.4	2.1	1.1
3234	-3.93866197381724	DRER16702, DRER07127, DRER35623, DRER49778	cbln14, krt15, si:dkeyp-73d8.8, rgn	Talon	-2	68.4	0.58	0.009	2.2	0.4	3.2	1.6
2748	-3.82162926688199	DRER16820	zgc:123284	Talon	-2.9	75	0.13	0.004	1.7	0.2	1.4	0.7
3174	-3.74041449570678	DRER29033, DRER15696, DRER48447	zgc:162780, zgc:92040, si:ch73-263o4.4	Talon	-1.8	62.8	0.46	0.008	2.8	0.4	2.9	1.4
1058	3.64972668571003	DRER15637, DRER51818	ghrh, BX323575.1	Farajallah	2.3	75	0.3	0.013	1.1	0.5	4.7	2.3
1059	3.64375727063319	DRER55261, DRER50291, DRER52561	bmb, BX005392.3, CU683879.1	Farajallah	3.5	75	0.68	0.007	1.6	0.7	2.5	1.2
1122	3.62254768085568	DRER02538, DRER52731	slc16a9a, il21r.1	Deisy	3.6	75	0.78	0.006	1.4	0.7	2.1	1.1
3531	-3.49033968186424	DRER13586, DRER45747	cyp4v8, si:dkey-12l12.1	Raashid	-2.2	59.5	0.54	0.008	2.5	0.6	2.9	1.4
2221	-3.36870979891534	DRER44188, DRER36567	ccl34b.1	Nikkii	-2.6	75	0.46	0.006	2.8	0.5	2.1	1.1
1002	3.29565263827297	DRER08232, DRER19942	nppb, ankrd1a	Farajallah	2.1	67.4	0.19	0.01	2.4	0.4	3.6	1.8
3046	3.2929232259232	DRER04955, DRER27592, DRER37275, DRER11596, DRER44557	gsto2, gstp2, selenow2b, zgc:163083, sult1st5	Pauline	2.3	64.2	0.33	0.017	0.7	0.6	6.1	3
3163	3.28524046378152	DRER04630, DRER14537	gsto1, pmt	Pauline	2.1	75	0.67	0.011	0.8	0.4	3.9	1.9
1057	3.24326077694105	DRER52114, DRER16654	prss60.3, dhrs13a.1	Patrick	1.8	72	0.22	0.017	1.7	0.4	6.1	3
3045	3.21840609736176	DRER05724, DRER06341, DRER11134, DRER34311, DRER13284, DRER27052, DRER02341, DRER17252	gstp1, gsr, tpmt.2, tpmt.1, wu:fj05g07, BX537102.2, aifm4, prdx1	Pauline	2.6	58.1	0.53	0.017	0.4	0.5	6.1	3
3158	3.20969450102219	DRER17860, DRER19488	zgc:174917, lyve1a	Karan	2.3	72.2	0.14	0.007	1.9	0.4	2.5	1.2
880	3.18901186662302	DRER11860, DRER28715	si:ch211-153b23.5, ANPEP (1 of many)	Farajallah	2.2	73.8	0.18	0.016	1.2	0.5	5.7	2.8
1328	-3.14620150533658	DRER03881, DRER42904, DRER15473, DRER30782, DRER17742, DRER35991	c6ast3, ahsg2, sycn.2, sycn.3, ela2, c6ast4	John	-2.5	72.6	0.13	0.012	4.8	0.7	4.3	2.1
1183	3.13935510125306	DRER07403, DRER31196	zgc:113142, si:ch1073-126c3.2	Karan	1.9	72	0.18	0.017	1.2	0.4	6.1	3
3062	3.13382805195395	DRER17026	vtg2	Dakota	4.2	14.2	0.22	0.017	0.6	1	6.1	3
3105	3.10204257603338	DRER44449, DRER18704, DRER15701	tmprss13a, cmbl, pir	Pauline	2.1	75	0.6	0.017	0.5	0.5	6.1	3
1309	3.05430677120022	DRER00062, DRER18446, DRER18878	adam8a, armh1, si:ch211-106h4.6	Trayvon	1.9	75	0.22	0.013	1.2	0.3	4.7	2.3
3100	2.96276110816625	DRER04147, DRER08211	socs3a, fosab	Karan	3.3	73	0.34	0.006	3.6	0.5	2.1	1.1
1387	-2.94576115353648	DRER01695, DRER40426	gda, ccl19b	John	-1.8	72.6	0.13	0.009	3.4	0.4	3.2	1.6
3223	2.93001186686221	DRER52797, DRER26896	si:ch211-147m6.1, si:ch211-147m6.2	Jachaela	1.9	72	0.16	0.017	2	0.5	6.1	3
3294	-2.86930890614775	DRER29240, DRER10429, DRER05337, DRER43836	si:dkey-236e20.3, ebi3, mogat2, si:dkeyp-73d8.9	Raashid	-1.9	74.9	0.28	0.009	2	0.3	3.2	1.6
2225	-2.78606998112284	DRER01295, DRER09636, DRER00079, DRER24593	opn1mw1, opn1sw2, opn1sw1, gngt2b	Terri	-2.3	72.8	0.34	0.005	3.7	0.3	1.8	0.9
36	2.77269398352146	DRER24585, DRER59023, DRER17796, DRER19914, DRER53504, DRER57250	ccng1, isg20, mdm2, si:dkeyp-19h3.8, rps27l, tp53	Aasiya	1.7	75	1.15	0.007	1.8	0.3	2.5	1.2
3099	2.73851428534958	DRER06900	egr1	Karan	1.8	74.2	0.3	0.006	3.4	0.4	2.1	1.1
3233	-2.70247888363616	DRER10736, DRER55277, DRER19932	faah2b, IZUMO1R, sdsl	Talon	-1.8	69.3	0.27	0.008	2.7	0.3	2.9	1.4
3295	-2.63774312336133	DRER39615, DRER33371, DRER45954	crip1, crp2, crp	Talon	-2	53.7	0.16	0.009	2.1	0.3	3.2	1.6
1242	2.61649860340275	DRER33338, DRER03011, DRER09839, DRER18532	hsp90aa1.2, CABZ01080568.1, zgc:194125, serpinh1b	Deisy	1.7	75	0.98	0.017	1.2	0.5	6.1	3
3532	-2.60904492888443	DRER30569, DRER04245, DRER06228, DRER11832, DRER50999, DRER47106	cbln10, akr1a1a, sardh, spam1, hp, apobb.2	Raashid	-1.8	62.1	0.33	0.007	3.6	0.4	2.5	1.2
1327	-2.59645257947824	DRER11389, DRER11898, DRER43612	slc6a19b, neu3.3, cyp7a1	John	-1.7	75	0.13	0.01	2.1	0.3	3.6	1.8
3236	-2.47112890093384	DRER17164, DRER44281, DRER48741	crp7, si:dkey-79p17.3, tdo2a	Michael	-1.6	56.9	0.19	0.017	1	0.3	6.1	3
1239	2.45634251515725	DRER05877, DRER21753	irf1b, RF00619	Taamira	1.6	75	0.26	0.017	0.4	0.3	6.1	3
1178	2.36195880243951	DRER02388, DRER54518, DRER33076	ugt5a1, si:dkey-30c15.2, ugt5a2	Taamira	2.7	69.4	0.19	0.017	0.4	0.6	6.1	3
2284	-2.35434351071909	DRER02276, DRER44655, DRER00156	grk1b, pdha1b, gnat2	Nikkii	-2.6	69.5	0.4	0.005	5.6	0.5	1.8	0.9
2985	2.30573555069855	DRER05248, DRER01188, DRER05499, DRER30164, DRER02782	cbr1l, dhrs13l1, ethe1, mgst3b, sult6b1	Pauline	2.1	53.7	0.51	0.017	0.4	0.5	6.1	3
3221	2.29826889124001	DRER10410, DRER36770, DRER10407, DRER51803, DRER36531, DRER53817, DRER51558, DRER35282	ms4a17a.12, ms4a17a.6, ms4a17a.2, ms4a17a.11, ms4a17a.1, alkbh3, ms4a17a.3, ms4a17a.10	Aasiya	1.7	75	0.27	0.008	1.4	0.3	2.9	1.4
2161	-2.27385726350411	DRER22152	dre-mir-125b-3	Nikkii	-2.3	74.4	0.35	0.006	2.9	0.5	2.1	1.1
938	2.22579717523168	DRER42711, DRER24229, DRER27347, DRER29926, DRER23650, DRER24360, DRER26718, DRER28824, DRER24017, DRER24837, DRER28641, DRER28970, DRER24380, DRER29793, DRER26528, DRER26187, DRER24305, DRER26403, DRER30693, DRER29428, DRER25085, DRER28029, DRER27228, DRER28329, DRER24604, DRER24721, DRER25206	RF00017, fn1b	Farajallah	1.2	70.8	0.29	0.017	1	0.2	6.1	3
2981	2.06220947487419	DRER20674, DRER17138, DRER40776, DRER20253, DRER31859, DRER48415, DRER12459	zgc:158343, si:ch211-129c21.1, si:ch211-276i12.9, mcl1a, si:ch211-195b15.8, pim2, si:ch211-214j24.14	Karan	1.7	75	0.26	0.009	1.3	0.3	3.2	1.6
2847	2.05904610485826	DRER29632, DRER35003, DRER32145, DRER17705, DRER20004	xpo1a, mcoln3a, plin2, snapc4, mctp1b	Trayvon	1.6	75	0.75	0.017	1	0.4	6.1	3
3104	2.0468493111011	DRER05554, DRER50288, DRER57378, DRER07331, DRER08572, DRER21812, DRER35679	keap1a, s100z, hebp2, RF00001, abhd4, sqor, tspo	Pauline	2.1	75	0.42	0.017	0.7	0.5	6.1	3
3028	1.99007712560143	DRER50341, DRER52750, DRER11816, DRER09908, DRER14694, DRER42192	isca1, stat3, ppp1r15b, pla2g12a, tdh, slc12a3	Patrick	2.1	75	0.33	0.008	1.3	0.4	2.9	1.4
1208	-1.96654201855741	DRER30778, DRER08941	zgc:154142, mep1a.1	Henry	-2.6	75	0.13	0.009	2.3	0.8	3.2	1.6
76	1.94600741433992	DRER23107	RF00026	Tu	1.6	50.2	0.18	0.017	0.9	0.3	6.1	3
34	1.92739850876439	DRER04983, DRER01999, DRER06458	mknk2b, pfkfb3, arrdc3b	Daniel	2.1	75	1.17	0.005	2.5	0.4	1.8	0.9
2968	1.91956108011712	DRER42803, DRER03207, DRER51261, DRER05350, DRER13085, DRER41584	dnajb9b, tnnt2c, dpagt1, zgc:91849, bin2b, sec22ba	Patrick	2.1	67.4	0.23	0.007	2.3	0.4	2.5	1.2
997	1.87719567523863	DRER45904, DRER20937, DRER03582, DRER24937	slc12a1, lrrc58a, RF00017, tktb	Patrick	1.2	72	0.28	0.017	1.5	0.3	6.1	3
2983	1.83921646160156	DRER33497, DRER09650, DRER10014	adm2a, osgn1, bach1b	Pauline	1.7	72	0.25	0.017	2.5	0.5	6.1	3
1268	-1.82792458467641	DRER17847, DRER12922, DRER49988	lct, enpp7.1, si:ch211-214p16.3	John	-1.8	72	0.19	0.017	1	0.5	6.1	3
1370	1.82383891940024	DRER03282, DRER53740, DRER15262, DRER18439, DRER29036, DRER28763, DRER14650, DRER12410	epha2a, foxj1a, cyr61l2, admb, bicc2, ldlrad2, sgk494a, hsph1	Trayvon	2	70	0.18	0.011	1.5	0.5	3.9	1.9
2984	1.80795946566581	DRER02175, DRER00507, DRER33985, DRER30465, DRER18001	alas1, pgd, aifm2, ciapin1, txn	Pauline	1.4	75	0.68	0.017	0.7	0.3	6.1	3
3266	1.79941179231125	DRER01405, DRER02734, DRER40981, DRER54173, DRER15653, DRER19690, DRER46998	anxa2a, rnf128a, cldnh, slc22a31, slc43a2a, serpinb14, lxn	Raul	1.4	75	0.21	0.017	1	0.3	6.1	3
1151	-1.79417043109952	DRER11289, DRER03164, DRER00206, DRER37592, DRER10900, DRER45322	amy2a, zgc:92137, prss1, ela3l, CELA1 (1 of many), si:ch73-44m9.5	John	-2.4	70.2	0.25	0.011	1.4	0.7	3.9	1.9
2966	1.7716778878848	DRER00901, DRER02578, DRER05363, DRER34979, DRER25003, DRER13184, DRER47014, DRER47397	trabd, gclm, zgc:92066, si:dkey-44g23.5, pqlc2, kdelc1, keap1b, lonp1	Trayvon	1.3	75	0.83	0.01	0.9	0.3	3.6	1.8
2906	1.72840333397925	DRER49389, DRER32082, DRER06183, DRER54928, DRER21003, DRER48504	gldc, oat, mknk2a, BX465862.4, abat, ugt2a6	Trayvon	1.4	75	0.57	0.012	1.1	0.3	4.3	2.1
3222	1.71066985452297	DRER00127, DRER37217, DRER46074, DRER55179, DRER54277	tnfrsf1a, c6, ms4a17a.5, si:ch73-56d11.3, CR383662.5	Farajallah	1.5	75	0.29	0.008	1.4	0.3	2.9	1.4
2282	-1.70535122292866	DRER46011	guk1b	Nikkii	-2.3	65.6	0.31	0.005	3.5	0.5	1.8	0.9
33	1.69443001460758	DRER47028, DRER38794, DRER50843	arrdc2, mcl1b, ddit4	Daniel	1.9	74	0.23	0.009	2.8	0.3	3.2	1.6
3285	1.68369427092908	DRER33009, DRER34303, DRER15350, DRER42403, DRER54170, DRER56584	f9b, fgb, fga, apoa4b.3, CR944667.1, wu:fj16a03	Kaylee	1.6	66.2	0.14	0.008	1.8	0.3	2.9	1.4
3327	1.60487625264742	DRER00144, DRER07971, DRER53122, DRER53414, DRER51766	oclna, zgc:110333, si:ch1073-190k2.1, traf3ip2l, si:rp71-77l1.1	Jachaela	1	70	0.24	0.01	2.6	0.2	3.6	1.8
2224	-1.57359408116911	DRER27231, DRER09138	gnat1, gucy2f	Nikkii	-1.5	66.4	0.3	0.006	2.6	0.4	2.1	1.1
3386	1.55122211053629	DRER36189, DRER08768, DRER39356, DRER09012, DRER17670, DRER31890	mpeg1.2, ms4a17a.7, tmem176l.4, ifitm1, zgc:111983, zgc:153665	Kaylee	1.4	67.7	0.15	0.017	1.2	0.4	6.1	3
3175	-1.53844204466318	DRER42939, DRER46243	slc47a1, ttc29	Michael	-2.3	49.6	0.28	0.016	1	0.5	5.7	2.8
18	1.52850056057923	DRER21409, DRER22253, DRER25846, DRER24036	RF00548, RF00288, RF00006	Tashina	2.2	52.5	0.18	0.017	0.5	0.5	6.1	3
3042	1.52369545224129	DRER39873, DRER07497, DRER24940, DRER30006, DRER28247, DRER08472	arg2, plin2, pmaip1, slc1a5, si:ch211-15b10.6, crema	Karan	1.9	75	0.89	0.009	0.9	0.4	3.2	1.6
95	1.50965515837954	DRER47875, DRER18156	ca5a, slc38a4	Patrick	1.1	75	0.55	0.017	0.4	0.2	6.1	3
3281	1.50734410104449	DRER31579, DRER45728, DRER28100	CU984600.3, lifrb, batf3	Aasiya	1.7	65.7	0.19	0.009	1.8	0.3	3.2	1.6
1117	1.48078425673909	DRER39923, DRER02932, DRER04441, DRER27825	acp5b, plekhf1, CABZ01057488.1, mvp	Taamira	1.1	75	0.55	0.017	1.2	0.3	6.1	3
1267	-1.40884353365923	DRER05061, DRER00463, DRER11708	dusp23a, tgm1l3, slc5a1	John	-1.3	75	0.13	0.009	1.5	0.3	3.2	1.6
2384	-1.36588333331037	DRER01875, DRER01009, DRER06053, DRER13621, DRER45833, DRER19766, DRER18240, DRER55046, DRER35788, DRER53054, DRER42169, DRER47494, DRER42305, DRER47325	foxm1, ercc6l, depdc1a, kif14, knstrn, ndc80, si:ch211-225g23.1, ckap2l, si:ch211-153a8.4, knl1, kmt5ab, CR354383.1, dbf4	Burhaan	-1.2	61.7	0.23	0.011	2	0.3	3.9	1.9
3592	-1.36236134728935	DRER04049, DRER31092, DRER25996, DRER25703	lect2l, si:ch211-132p1.3, LECT2 (1 of many), si:ch211-270n8.1	Dinorah	-2	51.3	0.19	0.017	1.1	0.5	6.1	3
3472	-1.34669577135079	DRER03592, DRER06294, DRER37967, DRER24958, DRER15147, DRER32362	fabp2, etnppl, tspan13a, habp2, apoc1, slc2a2	Raashid	-1.5	64.5	0.29	0.008	2.7	0.4	2.9	1.4
1306	1.3335038809484	DRER10214, DRER31375	htra3a, CR318588.1	Gage	2	72.9	0.14	0.005	6.2	0.6	1.8	0.9
3040	1.33272869603074	DRER51170, DRER02386, DRER36206, DRER19697, DRER28102, DRER17996	btg2, zgc:162730, tcima, ier2b, egr2a, jdp2b	Karan	2.1	75	0.32	0.007	2.8	0.4	2.5	1.2
3591	-1.32219181824835	DRER01585, DRER04968, DRER35824	f7, rnasel3, itih3a	Dinorah	-1.7	55.5	0.24	0.007	2.5	0.4	2.5	1.2
3027	1.31712681274273	DRER28387, DRER01551, DRER00176, DRER03078, DRER00357, DRER04045, DRER33669, DRER06433, DRER06692, DRER47378, DRER43235	st3gal8, zgc:91909, phgdh, psat1, tspan36, yars, hax1, slc1a4, hagh, nars, cers2b	Patrick	2	75	1.11	0.004	1.5	0.3	1.4	0.7
2324	-1.29873193682752	DRER04136, DRER09290, DRER20368, DRER53256	stil, polq, mrnip, xkr5b	Burhaan	-1.4	60.4	0.15	0.017	1.9	0.3	6.1	3
2925	1.29764872098154	DRER47457, DRER01919, DRER01593, DRER04251, DRER04248, DRER07669, DRER11946, DRER28160	ugdh, gstt1b, slc39a8, ugt2a4, gsta.1, cyp2k16, zgc:92630, abcc12	Raul	1.4	72	0.16	0.017	0.6	0.3	6.1	3
2383	-1.29390160320183	DRER00240, DRER26617, DRER09223, DRER37165, DRER33178, DRER20467	nusap1, cdca5, spdl1, hmmr, ncapg, pola1	Burhaan	-1	60.1	0.24	0.01	2.9	0.2	3.6	1.8
2392	-1.25486976592934	DRER00016, DRER03007, DRER07287, DRER14547, DRER09998, DRER27517, DRER26352, DRER27732	pde6a, rcvrn2, elovl4b, rcvrna, atp1b2b, cngb3.2, samd7, arl3l1	Clerance	-1.9	66.2	0.36	0.005	3.4	0.4	1.8	0.9
3283	1.24109035566377	DRER36160, DRER28445, DRER53527, DRER13709	lcat, zgc:162608, ctsla, tmem82	Jachaela	1.1	43.6	0.71	0.013	1.3	0.3	4.7	2.3
3120	-1.19788647047647	DRER43935, DRER21581, DRER51033, DRER51898	si:ch1073-111c8.3, dclk1a, BX088686.1, CU463231.1	Hugo	-1.9	61.3	0.14	0.012	2.2	0.5	4.3	2.1
2907	1.19601006897303	DRER47135, DRER37586, DRER04435, DRER31703, DRER06753, DRER09315, DRER31592, DRER44228, DRER47274	trib3, smox, dusp4, gfer, ppdpfb, slc20a1b, BX936337.1, odc1, sat1a.2	Trayvon	1.9	75	0.94	0.005	1.4	0.4	1.8	0.9
1431	1.15969539701896	DRER03493, DRER40878, DRER19684, DRER44318	f3b, ccdc88b, tnfaip2b, ccdc173	Trayvon	1.5	72.4	0.13	0.017	1.1	0.3	6.1	3
2565	-1.14136893227974	DRER03601, DRER02810, DRER27737, DRER01037, DRER03324, DRER07342, DRER05979, DRER04912, DRER08529, DRER44543, DRER01131, DRER24989, DRER24383	esco2, zgc:110540, gins1, pola2, mad2l1, ncaph2, trip13, haus5, unga, cdk1, ube2t, ccna2, prim2	Burhaan	-1	60.6	0.36	0.01	2.4	0.2	3.6	1.8
2223	-1.13070419116777	DRER38066, DRER09365	opn1lw2, gngt1	Nikkii	-2	62.9	0.24	0.008	2.2	0.6	2.9	1.4
448	1.07878864276223	DRER53316, DRER37278, DRER17724, DRER26631, DRER07207, DRER01094, DRER18018, DRER50046, DRER27505	CABZ01085201.1, runx1, GID4, socs9, gig2o, FO704741.1, dbn1, ndrg4, bach1a	Katherine	2.1	43.6	0.21	0.017	0.5	0.5	6.1	3
941	1.06840678692198	DRER09480, DRER48436, DRER32432	rdh12l, bzw1b, irf7	Farajallah	1.9	75	1.33	0.005	1.7	0.4	1.8	0.9
1003	1.02270034038247	DRER53888, DRER17197, DRER30735	nrros, cmklr1, adma	Jachaela	1.4	75	0.13	0.012	1.3	0.3	4.3	2.1
139	1.01135167767661	DRER32778, DRER11993	il11b, lepb	Charles	1.4	75	0.32	0.007	1.3	0.3	2.5	1.2
390	0.99400488465894	DRER57166, DRER39211, DRER20759, DRER07597, DRER11467, DRER15248, DRER37233, DRER21136, DRER30857, DRER24204, DRER46918, DRER25600, DRER26211	atoh1c, si:ch211-237l4.6, elnb, fndc5b, zgc:172215, CABZ01085658.1, lonp2, bcl2l16, fbxo42, ccar1, si:dkey-105e17.1, ttll1, nvl	Karen	1.4	42.6	0.24	0.017	1	0.3	6.1	3
2626	-0.975039533619179	DRER00687, DRER06762, DRER07755, DRER19722	sh3gl3b, dctd, dek, spc25	Burhaan	-1.1	58.6	0.3	0.014	1.2	0.3	5	2.5
1150	-0.966210041999091	DRER04880, DRER07640, DRER08984, DRER23766	cel.2, zgc:112160, cpa4, cpb1	John	-1.7	63.3	0.26	0.007	1.9	0.4	2.5	1.2
3384	0.948707751201104	DRER02765, DRER00640, DRER00301, DRER55071, DRER12590, DRER05847, DRER51401	prss60.2, cldn7b, cldnb, rhcgb, sdc4, desmb, tmbim1a	Raul	1.2	74.5	0.26	0.009	2.8	0.4	3.2	1.6
80	0.921400025121143	DRER29138, DRER54722, DRER25942	junbb, RF00006, CR450814.1	Charles	1.2	71.2	0.27	0.017	1.3	0.4	6.1	3
3231	-0.918220512722101	DRER31757, DRER45250, DRER03665, DRER33645	ahsg1, sult3st1, cox7a1, isoc2	Talon	-1.5	75	0.46	0.011	3.2	0.5	3.9	1.9
1326	-0.912517408337844	DRER09803, DRER09945	chia.3, pcolceb	Henry	-1.6	74.9	0.27	0.006	2	0.4	2.1	1.1
2222	-0.896603960895379	DRER01410, DRER48919, DRER16402	faimb, pde6ha, si:ch211-207l14.1	Nikkii	-2.1	64.8	0.36	0.005	5.6	0.5	1.8	0.9
2980	0.891165246461137	DRER06265, DRER08698, DRER08911, DRER43308	tmem174, ctgfa, jun, slc2a11l	Karan	1.4	72	0.15	0.017	1.6	0.4	6.1	3
273	0.878934932856677	DRER01621, DRER05126, DRER13437, DRER24923, DRER21840, DRER22154, DRER21343, DRER21672, DRER21643, DRER22239, DRER22007, DRER22306, DRER23637, DRER27315, DRER22210, DRER21913, DRER26359	tbx6, ccdc180, sntg1, RF00030, RF00089, RF00016, RF00571, RF00191, RF01291, RF00334, RF00231, RF00599, agrn, FP074902.2	Fikra	1.1	72	0.19	0.017	1.2	0.3	6.1	3
2939	-0.878639331182382	DRER12772, DRER36087, DRER52387	tenm3, foxn3, mapkbp1	Hugo	-1.6	69.8	0.38	0.006	2.9	0.4	2.1	1.1
3146	0.877147586197224	DRER00739, DRER02526, DRER03355, DRER11517, DRER36540, DRER37316	tp53bp2a, gsna, ptges, bcl6ab, txlnbb, si:ch211-183d21.1	Patrick	1	75	0.21	0.016	0.9	0.2	5.7	2.8
3474	-0.869759598583187	DRER39171, DRER44716, DRER55320	ugt5d1, jam2b, lypc	Ryan	-1.3	48.1	0.15	0.017	1.2	0.3	6.1	3
2967	0.85012437065291	DRER04967, DRER06986, DRER07810, DRER05086, DRER12358, DRER34194	slc4a2a, homeza, gss, qdpra, rab43, il13ra1	Trayvon	1.7	75	1.04	0.007	1.7	0.5	2.5	1.2
3086	0.822770238009604	DRER50775, DRER08632, DRER11701, DRER09103, DRER54739, DRER41988	riok3, txnrd3, ctsd, yars, hsp90aa1.1, kars	Patrick	1.3	75	0.29	0.008	1.7	0.3	2.9	1.4
3352	-0.806980152324977	DRER26148, DRER03097, DRER17457, DRER32742, DRER04989	pck2, sult2st2, sult2st1, dpydb, zgc:77938	Raashid	-0.8	51.8	0.42	0.009	3.2	0.3	3.2	1.6
3354	-0.723384153571184	DRER40045, DRER24883	wnk4b, pnp4b	Raashid	-2.2	52.9	0.24	0.008	3.1	0.6	2.9	1.4
215	0.71743007506292	DRER11496, DRER11956, DRER18936	fam241a, slc9a3.1, glis2a	Mareno	1.2	72.4	0.2	0.013	1.1	0.4	4.7	2.3
3526	-0.689231416412358	DRER03376, DRER36190	rdh1, pcxb	Dinorah	-1.1	75	0.37	0.005	3.3	0.2	1.8	0.9
3058	-0.686714344360542	DRER03654, DRER50712, DRER44073, DRER12430	dlg1, hs3st3b1a, ablim1a, prkg1b	Hugo	-1.1	61.2	0.14	0.017	1.6	0.3	6.1	3
3353	-0.684970191307213	DRER00973, DRER11901	itpk1a, KRT18 (1 of many)	Raashid	-2	74.8	0.3	0.007	3.1	0.7	2.5	1.2
35	0.675181203522716	DRER49981, DRER22247, DRER21378	RF00548, RF01277, zgc:158222	Aasiya	1.1	75	0.44	0.017	0.6	0.3	6.1	3
2163	-0.672739087880608	DRER38915	acp5a	Michael	-1.7	37.3	0.2	0.017	2.2	0.5	6.1	3
1389	0.658762619221652	DRER25731	cubn	Karina	2.1	37.8	0.13	0.012	0.5	0.4	4.3	2.1
2036	-0.649141580328036	DRER32626, DRER52695, DRER17780	cdk5r2b, syt5a, ccdc136b	Clerance	-1.4	75	0.66	0.004	6.3	0.4	1.4	0.7
3407	-0.648632889935576	DRER16793, DRER03177, DRER05563, DRER10361, DRER06555, DRER17631, DRER11034, DRER28365	c3a.1, plg, c3a.3, c3a.6, f5, cp, cfb, c3a.2	Dinorah	-1.2	41.2	0.21	0.01	26.9	0.4	3.6	1.8
3232	-0.625600387554792	DRER02441, DRER46709, DRER16064	ada, rbp2a, smpdl3b	Talon	-1.4	62.8	0.26	0.007	2.2	0.4	2.5	1.2
936	0.624583486029576	DRER38861, DRER19150, DRER04850, DRER16863	slc5a2, pcgf5a, ctnnd1, pawr	Ali	1.3	72.1	0.2	0.017	0.8	0.3	6.1	3
2041	0.61459990544595	DRER07198, DRER15534, DRER05907	si:ch211-125e6.5, si:ch211-125e6.14, zgc:172053	Vincent	1.5	74.3	0.48	0.004	66.3	0.3	1.4	0.7
2382	-0.604328051295072	DRER28512, DRER07774, DRER54643, DRER13250, DRER06575, DRER50735, DRER44701, DRER50261, DRER17151	si:dkey-30c15.10, kif20bb, cenpf, aspm, kif15, BX511123.2, si:dkey-25o16.4, mki67, mis18bp1	Saajida	-1.1	60.6	0.25	0.009	2.9	0.3	3.2	1.6
449	0.589154097201288	DRER03375, DRER37410, DRER03023, DRER15808, DRER41906, DRER39228, DRER46835, DRER14254	znf513a, pde3a, ints4, emsy, foxp2, dachd, antxr1d, kif3b	Fikra	1.3	44.1	0.27	0.017	1.4	0.4	6.1	3
3087	0.588335583676318	DRER02760, DRER04034, DRER27858, DRER17240	reep3b, dhdhl, desi1b, BX572619.1	Patrick	1.1	75	0.69	0.015	0.7	0.3	5.4	2.6
1975	-0.576557746212208	DRER07094, DRER31522, DRER45731, DRER06994, DRER55272	gabra6a, prph2a, tmem237a, rbp3, sptbn5	Terri	-1.4	75	0.62	0.004	7.2	0.4	1.4	0.7
2267	-0.5685632768662	DRER00885, DRER20916, DRER31288, DRER11597, DRER44455, DRER17274, DRER17721, DRER54559, DRER43268, DRER44559, DRER51627, DRER44669, DRER52712	stmn1a, rpl22l1, TIMM21, msantd1, fam92a1, brms1la, mxra7, elavl1a, CR848844.1, slbp, CU928129.1, psip1a, BX005309.1	Burhaan	-1.2	60.8	0.34	0.012	1.2	0.3	4.3	2.1
2878	-0.568144571134133	DRER00881, DRER29897, DRER00963, DRER44206	fkbp16, adh8a, gck, sult3st3	Hugo	-1.5	75	0.55	0.006	2.9	0.4	2.1	1.1
3026	0.557231095429747	DRER05744, DRER47552, DRER44347, DRER37712, DRER38641, DRER00579, DRER53370, DRER35916, DRER43041	ehd1a, glb1l, si:ch1073-392o20.2, g6pd, BX649641.3, afap1l1a, gtpbp1, galns, cc2d1b	Trayvon	1.3	75	0.69	0.007	1	0.3	2.5	1.2
819	0.556153246562161	DRER04702, DRER17295, DRER21212	ptgdsb.1, ptgdsb.2, soul5	Jachaela	2.2	70.7	0.27	0.017	0.4	0.6	6.1	3
1265	0.554190757230458	DRER00299, DRER03209	ace2, alp3	Henry	2.1	44	0.13	0.008	2.1	0.6	2.9	1.4
2982	0.53741716466554	DRER53608, DRER08100, DRER09854, DRER11469, DRER11631, DRER13876, DRER22246, DRER25875	mid1ip1a, CU469568.1, ankk1, si:dkey-228d14.5, si:ch73-74h11.1, dre-mir-202, si:cabz01007794.1, cldn23a	Raul	1.2	75	0.48	0.017	1.3	0.3	6.1	3
2688	-0.53735488028677	DRER37644, DRER04236, DRER15199, DRER18675, DRER34543	CELA1 (1 of many), rap1gap2a, spa17, BX544876.1, zgc:77739	Talon	-1.1	62.3	0.31	0.007	3	0.3	2.5	1.2
2285	-0.537119269012978	DRER02618, DRER17051	prph2b, gip	Terri	-1.5	74.6	0.6	0.004	9.4	0.4	1.4	0.7
1247	0.52999894208714	DRER34229, DRER09091, DRER09597, DRER19636, DRER15014	stx11a, cax1, uraha, fam198b, tmem243a	Anna	1.2	73.1	0.15	0.015	0.7	0.3	5.4	2.6
2169	0.52164851847685	DRER07650, DRER20631, DRER27436, DRER28881, DRER39709, DRER24728	grin3ba, tlr8b, AL935126.2, zmp:0000001268, pik3r6b, olfcs2	Angel	1.1	73.2	0.53	0.004	64.9	0.4	1.4	0.7
2332	-0.516993373764064	DRER00592, DRER09979, DRER02231, DRER15364	fgf1a, si:ch1073-280e3.1, olfm1a, mstnb	Clerance	-1.6	56.9	0.42	0.006	2.9	0.5	2.1	1.1
319	0.513711494673111	DRER29229, DRER52213	zp3a.1, BX511253.1	Charles	1.3	70.8	0.22	0.006	2.7	0.4	2.1	1.1
1570	0.51181867345959	DRER01600, DRER54777, DRER05215, DRER34530, DRER11656, DRER20571, DRER26641, DRER26746	grm6a, ftr43, faslg, CU929496.1, FP102169.1, dip2ca, si:ch211-163g19.2, anks1aa	Joseph	1	43	0.25	0.017	0.9	0.3	6.1	3
3284	0.508136703103369	DRER49818, DRER05174, DRER54301	si:dkey-90m5.4, hao1, zgc:114181	Kaylee	0.8	73.2	0.32	0.007	66.1	0.3	2.5	1.2
2567	-0.504073373706849	DRER35193, DRER24818, DRER39747, DRER27930, DRER11150	gucy2c, aqp8b, dnmt3bb.2, kif2c, cldn15b	Burhaan	-1	67	0.29	0.007	3.2	0.3	2.5	1.2
333	0.500451279673685	DRER00264, DRER08283, DRER39010, DRER42743, DRER32316, DRER39107, DRER44905, DRER53216, DRER47259, DRER15939, DRER16613	nfyal, bbs2, CABZ01090890.1, cd4-1, si:dkey-117n7.4, asphd2, BX537274.1, gaa, adgre17, abhd5b, BX294100.2	Fikra	1.1	74.3	0.21	0.01	1.2	0.3	3.6	1.8
1528	-0.481077792573983	DRER05983, DRER50159, DRER09829, DRER18169, DRER27848, DRER16253, DRER54659, DRER24982, DRER38236, DRER30627, DRER29496, DRER20056, DRER57872, DRER09827, DRER09826, DRER19282, DRER28987, DRER53436, DRER20454, DRER52995, DRER56492, DRER18885	si:dkey-261m9.12, hist1h2a2, hist1h2a1, hist1h2a4, si:ch211-113a14.11, zgc:163061, FP236812.6, si:dkey-108k21.14, si:dkey-23a13.9, si:ch211-113a14.19, hist1h2a11, CR354435.6, CU457819.1, si:ch211-113a14.18, si:dkey-108k21.19, si:dkey-108k21.21, CR354435.9, FP325123.3	Burhaan	-0.9	71.2	0.54	0.006	2	0.2	2.1	1.1
2342	-0.477383938582934	DRER54802	CR376745.1	Shakeela	-1.6	69.9	0.4	0.005	22.9	0.6	1.8	0.9
719	-0.477367870621645	DRER35908, DRER51206, DRER23670, DRER20270, DRER37425, DRER13981, DRER09203, DRER38503	dock7, abi1b, znf438, roraa, si:dkey-151g10.3, nfia, ppp3r1a, dpf3	Dominic	-0.7	61.9	0.24	0.006	10.3	0.2	2.1	1.1
1296	0.476716437567645	DRER14753, DRER16203, DRER06814	wisp2, erap1b, zp3d.2	Terrance	1.4	68.2	0.21	0.008	2	0.4	2.9	1.4
1430	0.450865925593484	DRER05323, DRER26431	ccdc65, BX649485.1	Trayvon	2	64.9	0.15	0.007	1.8	0.5	2.5	1.2
2327	-0.449865143364213	DRER03387, DRER01481, DRER00639, DRER08949, DRER11527, DRER14720, DRER16451, DRER40046, DRER19998, DRER19738, DRER20395, DRER21689, DRER34139, DRER34081, DRER54485, DRER37715, DRER18110	primpol, dscc1, cks1b, cenpn, zwilch, ing5b, cenps, rmi2, nsmce2, dnph1, si:dkey-6i22.5, CR354430.1, cenph, cenpw, si:ch211-195p4.4, mydgf, si:dkey-148h10.5	Burhaan	-1.2	62.1	0.34	0.012	1.6	0.3	4.3	2.1
1240	0.439803377732879	DRER42297	BX465202.2	Deisy	3.3	59.5	0.13	0.008	0.3	0.7	2.9	1.4
2103	-0.43335777027249	DRER42747, DRER04496, DRER57888, DRER20010, DRER05837, DRER17777, DRER50124, DRER25120	he1.2, zgc:174153, si:dkey-26g8.4, zgc:174154, si:dkey-269i1.4, ctsll, BX322603.1, ctslb	Vincent	-1.4	54	0.28	0.017	1.1	0.4	6.1	3
3114	-0.408842153168286	DRER48988, DRER38744, DRER22086	mir214a, mybpha, angptl5	Michael	-1.7	55.5	0.22	0.01	2.5	0.5	3.6	1.8
2747	-0.396300305746942	DRER00895, DRER03441, DRER01366, DRER20046, DRER13878, DRER16727	acaa1, amt, nipsnap1, pllp, zgc:136858, ttc38	Talon	-0.9	59.6	0.29	0.009	3	0.3	3.2	1.6
3029	0.393745249738128	DRER50844, DRER07043, DRER34345, DRER39097, DRER16278, DRER39910	wnt9b, arf4a, si:ch211-74m13.3, dsg2.1, CR388207.2, si:ch211-225b10.3	Patrick	0.9	75	0.27	0.015	1.6	0.3	5.4	2.6
1587	-0.393227105369312	DRER13309, DRER27544, DRER09843, DRER52786, DRER27489, DRER12503, DRER30842, DRER29690, DRER60007, DRER26157, DRER29628, DRER27252, DRER25358, DRER57878, DRER24434, DRER25493, DRER25515, DRER24049, DRER19293, DRER27405, DRER25719, DRER26897, DRER28702, DRER55180, DRER52324, DRER30355, DRER23953, DRER25672	si:ch211-113a14.12, CU459186.2, zgc:153409, CR762436.3, CR354435.10, CR762436.2, FP340257.1, hist1h2a11, CR762436.1, FQ312024.1, CU302436.5, FP236812.4, CU459186.6, HIST2H4B, HIST1H4D, FP236812.3, si:dkey-108k21.10, CR354435.7, hist1h2a10, CU457819.2, FQ312024.3, CU459186.3, zgc:163040, zgc:153405, zgc:165555, si:ch73-368j24.1, si:dkey-23a13.12	Saajida	-0.9	63.9	0.44	0.006	1.9	0.2	2.1	1.1
329	0.39194888174911	DRER11737, DRER14316, DRER29727, DRER13675, DRER30832, DRER40738	adgrb2, cacna1da, syngap1a, sik3, KCNA6, crfb2	Karen	1	41.8	0.22	0.017	0.7	0.3	6.1	3
154	0.389491284785025	DRER22477, DRER22177	RF00288, rsl1d1	Mareno	1.2	66.1	0.13	0.003	0.2	0.2	1.1	0.5
3466	-0.387767716702392	DRER27975, DRER11236, DRER36537, DRER55001, DRER26234	a2ml, f10, tfa, CR626907.1, A2ML1 (1 of many)	Dinorah	-1.4	55.1	0.25	0.006	2.9	0.3	2.1	1.1
3000	-0.386881890572781	DRER37315, DRER48258, DRER14436, DRER18519, DRER13729	scn4ba, fam169aa, zgc:194398, tcf12, sox6	Hugo	-1.3	67.5	0.28	0.006	2.9	0.4	2.1	1.1
2037	-0.384795620688249	DRER13367, DRER53248, DRER12163, DRER12546, DRER29932, DRER30679, DRER36560	cntnap2a, sparcl1, sypb, si:ch211-151p13.8, cnrip1a, dpf1, hspa4l	Clerance	-1	69.4	0.51	0.005	10.4	0.3	1.8	0.9
3060	-0.380395320024819	DRER46296, DRER45023, DRER09554, DRER19305, DRER15691, DRER40330	tbc1d22a, galt, spns2, CR677617.1, ewsr1b, rbm39a	Hugo	-1.5	75	0.53	0.011	0.9	0.4	3.9	1.9
1048	0.375639475812725	DRER02739, DRER16164, DRER47522	smcr8b, dnajb2, AL929171.1	Martha	0.8	75	0.33	0.006	4.3	0.3	2.1	1.1
3164	0.374974036774713	DRER29047, DRER16362, DRER45262, DRER01450, DRER17833, DRER56082	gch2, slc22a7a, tmem130, bscl2l, si:dkey-251i10.2, CABZ01021592.1	Aracely	1.2	72	0.2	0.017	1.4	0.4	6.1	3
258	0.370968449508885	DRER33802, DRER42596, DRER31786, DRER55978, DRER31693, DRER45300, DRER08857, DRER15947, DRER55901, DRER43188, DRER31010, DRER45142	HTRA2 (1 of many), si:dkey-112g5.12, BX548044.6, zgc:171242, si:dkey-33c12.12, AL845307.4, zgc:174193	Charles	1	68.5	0.53	0.007	1.2	0.2	2.5	1.2
2443	-0.369068061998398	DRER01150, DRER28456, DRER33973, DRER15078, DRER30668, DRER36526, DRER06042	dhfr, ncapd3, si:ch211-244o22.2, raver1, e2f3, e2f8, si:ch211-266i6.3	Burhaan	-0.9	59.2	0.25	0.013	2.6	0.3	4.7	2.3
214	0.365772230996478	DRER21380, DRER21845, DRER22217, DRER21576, DRER22742, DRER21668, DRER22093, DRER21754, DRER22969	kansl2, RF00068, RF00067, RF01299, RF01296, RF00322, RF00618	Mareno	1	72	0.21	0.017	1.1	0.3	6.1	3
3072	0.363424569599292	DRER00822, DRER00401, DRER01880, DRER03379, DRER03258, DRER42517, DRER43363, DRER08213, DRER09294, DRER09079, DRER12208, DRER10443, DRER44881, DRER25276, DRER30614, DRER19067	iars, apip, polr3f, adi1, eif2b4, eif2b2, plpp5, dtd1, eprs, gars, rtcb, aars, egfl7, sf3a2, mars, soat1	Rashawnda	1	66.8	0.23	0.007	1.8	0.2	2.5	1.2
1422	0.355368729333038	DRER49853	fbxw7	Paris	1.5	19	0.13	0.001	0.3	0.2	0.4	0.2
1211	-0.354102558941779	DRER56049, DRER47091	agxta, si:dkey-14d8.6	John	-1.4	56.6	0.25	0.008	2.4	0.3	2.9	1.4
868	0.348595024560439	DRER38427, DRER17739, DRER24959, DRER26533	gra, si:dkeyp-46h3.6, ciz1a, slc12a9	Martha	1	75	0.5	0.005	4.2	0.3	1.8	0.9
3346	0.344322377055999	DRER33752, DRER31046, DRER35421	g6pca.1, prg4b, ldhbb	Kaylee	1	75	0.13	0.009	2	0.4	3.2	1.6
2687	-0.335680952435474	DRER26395, DRER43402, DRER08720, DRER45734, DRER13013, DRER13012, DRER33578, DRER41279	auh, mettl7a, nipsnap3a, acot13, si:ch211-117n7.6, as3mt, bdh2	Talon	-1	56.5	0.45	0.007	2.5	0.3	2.5	1.2
3280	0.330330323813857	DRER07830, DRER19498, DRER53771	si:ch73-340m8.2, aaed1, si:dkey-34d22.1	Aasiya	1.2	75	0.24	0.008	1.4	0.3	2.9	1.4
2386	-0.328165194098559	DRER43815, DRER02130, DRER06440, DRER07045, DRER46610, DRER47010, DRER26695, DRER11775	traip, gmnn, psmc3ip, cep72, haus3, fancl, cenpp, mcph1	Burhaan	-1.1	56.2	0.26	0.017	1.5	0.3	6.1	3
2624	-0.321335338088979	DRER55313, DRER01333, DRER48848, DRER02112, DRER32420, DRER44247, DRER11163, DRER11888, DRER14718, DRER31626	sae1, parp1, rangap1b, sephs1, hnrnpabb, dut, rbbp4, cnn3b, rnaseh2a, orc3	Burhaan	-0.9	56.8	0.37	0.008	2.4	0.2	2.9	1.4
393	0.320349426784898	DRER18406, DRER45560, DRER02039, DRER38159, DRER02255, DRER20739, DRER48997, DRER12171, DRER38048, DRER40574, DRER31312, DRER18525, DRER40143, DRER20825, DRER48192, DRER53913, DRER57529, DRER14297, DRER16689	scrn3, crot, KCNJ15, mon2, cyp2x9, asb3, smad4a, CSKMT, nbr1a, si:dkeyp-72g9.4, stk36, pkdcca, anapc1, si:dkey-172o19.2, rgp1, AL954317.1, usp1, BX927282.3, si:ch211-145h19.3	Fikra	1.2	75	0.35	0.017	0.5	0.3	6.1	3
447	0.318500081110135	DRER16716, DRER39130, DRER14712, DRER02342	msh6, wacb, rab3ab, foxn2b	Katherine	1.3	39.4	0.23	0.017	1	0.4	6.1	3
1246	0.317743298022778	DRER47511, DRER30649, DRER50711, DRER50516, DRER37870, DRER56935, DRER50195, DRER50416	mfap4, MFAP4 (1 of many), CABZ01080042.1	Anna	1.2	73.6	0.13	0.007	3.3	0.4	2.5	1.2
1363	-0.310562223999551	DRER16856	si:dkey-266f7.5	Paris	-1.9	75	0.13	0.005	2	0.5	1.8	0.9
3387	0.309975274044708	DRER48308, DRER07919, DRER08671, DRER34734, DRER39898, DRER07926	zgc:92313, epcam, cx35.4, st14a, ms4a17a.8, cd9b	Kaylee	0.7	72.4	0.13	0.017	1.2	0.3	6.1	3
2444	-0.307823259130683	DRER05307, DRER37734, DRER05815, DRER04863, DRER07819, DRER09600, DRER11900, DRER18603, DRER54578, DRER15963	zgc:110224, plk4, melk, krcp, ticrr, sass6, sgo1, bub1bb, cdc7, espl1	Burhaan	-1	60.3	0.22	0.013	1.7	0.3	4.7	2.3
2160	-0.289875599776943	DRER00523, DRER39953, DRER11654, DRER14825, DRER06640, DRER11504, DRER35825, DRER15348, DRER19764	neflb, atp6v0cb, ppm1nb, nefma, kcnip3a, nptx1l, smarcc2, syn1, slc24a4a	Clerance	-0.9	74.9	0.58	0.005	8	0.3	1.8	0.9
3051	-0.282897492617471	DRER16719, DRER04560, DRER01834, DRER18644, DRER33219, DRER50125	col1a1b, itgb1b.1, tnnt2d, col6a1, col6a3, si:ch1073-286c18.5	Auna	-1.6	75	0.41	0.004	2.4	0.3	1.4	0.7
1616	0.281746513327646	DRER00644, DRER00519, DRER05828, DRER39992, DRER48911	nkx2.9, LIN28A, jag1a, lrrc9, CR792426.1	Fikra	1.2	72.3	0.41	0.017	0.5	0.3	6.1	3
130	-0.278965120116684	DRER29837, DRER38499, DRER46738, DRER48535	ifnphi3, AL953867.1, tlr4al, CU929203.2	Faadi	-1.5	74.4	0.13	0.014	0.7	0.5	5	2.5
1360	0.278589653980902	DRER48281	BX784029.1	Timothy	3.1	9.2	0.61	0.004	0.9	0.7	1.4	0.7
213	0.27687227417762	DRER21562, DRER21795, DRER21864, DRER21531, DRER12293, DRER22102	kbtbd11, RF00092, RF00396, RF00133	Mareno	1	72	0.14	0.017	0.7	0.3	6.1	3
508	0.2741463034329	DRER39737, DRER10096, DRER46121, DRER18615, DRER43223	ubxn10, zdhhc1, glis1b, or124-2, styx	Fikra	1.5	40.9	0.24	0.017	0.9	0.5	6.1	3
1885	0.272571386273694	DRER45152, DRER14126, DRER18994, DRER36773, DRER49632, DRER03878, DRER07548, DRER36576	AL831748.1, il13ra2, si:ch73-216m24.3, gdpd5a, AL807739.1, si:dkey-58f10.6, asb15b, neu3.1	Hannah	1	74.5	0.36	0.005	4.3	0.3	1.8	0.9
3059	-0.271293606563666	DRER33851, DRER36223, DRER02790, DRER53546	fam120a, clk4b, mef2d, BX649442.2	Hugo	-1.2	75	0.37	0.008	1.4	0.4	2.9	1.4
1305	0.268031644715487	DRER11454, DRER31291	lygl1, MFAP4 (1 of many)	Gage	1.3	73.2	0.14	0.004	4.5	0.3	1.4	0.7
1509	0.264295279575052	DRER12116, DRER55043	wnt7ab, CU628002.1	Joseph	1	43.5	0.13	0.003	0.1	0.2	1.1	0.5
3546	0.261613428711477	DRER12348, DRER53064, DRER33267, DRER40548, DRER41302, DRER54507	fgf7, ponzr4, sftpba, BX324123.2, gcnt3, si:ch211-270g19.5	Calvin	1.6	48.7	0.16	0.017	1.1	0.4	6.1	3
876	0.256055893143844	DRER21418, DRER29491, DRER27117, DRER30086, DRER28339, DRER29969, DRER23745, DRER25208, DRER28430, DRER23930, DRER27433, DRER27772, DRER28169, DRER27056, DRER27596, DRER25115, DRER28951, DRER23770, DRER29004	RF01296, RF00017, muc5.3	Ali	0.8	75	0.29	0.011	1.2	0.2	3.9	1.9
2445	-0.254436391617954	DRER34816, DRER34330, DRER05003, DRER45406, DRER11862, DRER20740, DRER13436, DRER44475, DRER17417, DRER05214	parpbp, ccnf, cip2a, nemp1, cep55l, wdr62, prc1b, zgc:86764, oip5, ccnb2	Burhaan	-0.9	58.7	0.25	0.01	2.8	0.2	3.6	1.8
1527	-0.245271170919862	DRER50349, DRER06123, DRER20845, DRER18660, DRER01868, DRER18183, DRER43780, DRER28609, DRER16272, DRER20318, DRER25707, DRER24306, DRER41637, DRER52590, DRER16265, DRER24739, DRER28601, DRER09845, DRER50408, DRER20949, DRER43933	h2af1al, zgc:173587, zgc:194989, zgc:173552, si:dkey-23a13.22, zgc:112234, hist1h2a11, si:ch211-113a14.22, ano9a, zgc:171759, si:dkey-108k21.11, CU302436.3, FP236812.1, si:dkey-261m9.6, CU302436.2	Ghassaan	-0.6	56.2	0.55	0.006	2.5	0.2	2.1	1.1
2786	0.244276434870465	DRER27595, DRER02714, DRER07138, DRER15064, DRER16438, DRER05192	dnaja1, atf4a, atf4b, spry4, zgc:77650, gclc	Trayvon	1.1	75	1.13	0.007	1.6	0.3	2.5	1.2
134	-0.242765849094464	DRER54021, DRER51189, DRER48385, DRER39370, DRER47910, DRER53898, DRER48331, DRER23118	RF00001, CU660013.1, si:dkeyp-13d11.1, si:dkey-13m3.2, si:dkey-51d8.9, si:dkey-179k24.1, CR628341.1, si:dkey-7f16.3	Abdul Fattaah	-1.3	72.6	0.19	0.007	2.5	0.5	2.5	1.2
20	0.241315833457351	DRER22085, DRER21883, DRER22281, DRER22062, DRER21528, DRER22243	RF00004, RF01241	Tashina	2.4	57.2	0.13	0.006	0.3	0.4	2.1	1.1
2799	0.226849967352757	DRER03019, DRER03557, DRER05272, DRER06879, DRER09235, DRER10437, DRER05508, DRER12494, DRER28574	her6, myod1, twist1a, etv2, scube2, sall4, foxb1b, si:dkey-33c12.4, lima1a	Nicholas	0.9	71.5	0.16	0.007	1.7	0.3	2.5	1.2
2946	-0.226467426116424	DRER09858, DRER50816, DRER23965, DRER48586, DRER16902	hyal6, olfcg4, si:dkey-11o18.5, si:dkey-21h14.12, taar14j	Marvin	-1.2	74.8	0.16	0.008	41.9	0.5	2.9	1.4
92	0.222780549046281	DRER46805, DRER21442	RF00056, pck1	Daran	1.1	71.9	0.21	0.017	0.8	0.4	6.1	3
3113	-0.21978128557418	DRER15321, DRER19698	tppp3, zgc:198329	Talon	-1.6	60.5	0.21	0.01	1.8	0.5	3.6	1.8
2333	-0.218279645494442	DRER28002, DRER11262, DRER53281, DRER19290, DRER19604, DRER36528	rab3aa, fscn2b, si:dkey-28e7.3, syt13, BX510923.1, tbc1d24	Clerance	-1	64.5	0.4	0.005	5.2	0.3	1.8	0.9
3326	0.218161225042278	DRER39367, DRER36941, DRER08775, DRER44428, DRER47190, DRER44907	cldne, glrx, nqo1, cldnf, si:dkey-189h5.6, me1	Raul	1	72	0.19	0.017	1.2	0.3	6.1	3
3594	-0.217661668982518	DRER32786, DRER47756, DRER43433, DRER57664, DRER01452, DRER08567, DRER47045	cyp2aa3, cfhl1, afp4, si:ch211-212c13.10, fbp1b, slc39a5, CR626907.3	Mubeena	-1	53.7	0.26	0.007	3.3	0.3	2.5	1.2
2504	-0.216891651200794	DRER00068, DRER01360, DRER04173, DRER06965, DRER37672, DRER08982, DRER09237, DRER41939, DRER11976, DRER16602, DRER26453, DRER51572, DRER30632	kifc1, cdc6, mis12, aurkb, cdc45, kif20a, pole, si:ch211-69g19.2, dsn1, pole2, ttk, dlgap5, CU655844.1	Burhaan	-0.8	60.2	0.46	0.009	2.5	0.2	3.2	1.6
937	0.213364096695553	DRER45505, DRER21856, DRER23327, DRER23906, DRER21859, DRER21525, DRER22251, DRER21632, DRER22760, DRER21534, DRER29356, DRER21961, DRER21726	RF00015, RF01290, RF00009, RF00017, plat	Ali	1	72.5	0.26	0.017	1	0.3	6.1	3
1791	-0.211107460036733	DRER02709, DRER18851, DRER17798	A2ML1 (1 of many), zgc:165453	Ghassaan	-0.8	75	0.22	0.013	2.1	0.3	4.7	2.3
2884	-0.209999194257301	DRER51475, DRER47185	ggt1l2.2, si:ch211-208g24.8	Marvin	-2	74.4	0.28	0.003	14.6	0.5	1.1	0.5
1298	0.209830086239608	DRER43073	si:dkey-79f11.7	Terrance	2.9	10	1.56	0.003	10.5	0.6	1.1	0.5
1249	0.204340640071093	DRER04358, DRER24524, DRER17809, DRER21470, DRER55009, DRER55112	cyb561a3b, cdc25d, RF00377, pkd1b, BX005254.1, FP102071.1	Rashawnda	1.4	72	0.21	0.017	1.1	0.4	6.1	3
1560	0.198045588315117	DRER11200, DRER16412, DRER49351	slc25a51a, tspan5b, fbxo40.2	Joseph	1	72.6	0.14	0.006	4.4	0.4	2.1	1.1
2109	0.193545694198457	DRER01552, DRER51289, DRER32434, DRER53737, DRER53352, DRER48371, DRER34140	grm2b, dram2a, chrna7, si:ch211-117l17.7, fntb, gdpd5b, nfatc4	Angel	1.2	73.2	0.42	0.004	7.7	0.4	1.4	0.7
942	0.189616409986235	DRER03001, DRER03150, DRER00534, DRER11268, DRER36128	gadd45bb, eps8l1b, tmigd1, noxo1b, tmem176l.1	Jachaela	1.5	69.7	0.17	0.012	1.2	0.4	4.3	2.1
972	-0.187858383164198	DRER07253, DRER34747	si:ch73-368j24.17, tmprss15	Haden	-1.9	17.6	0.3	0.017	1.3	0.6	6.1	3
1149	-0.1876297194953	DRER46953	prss59.1	John	-2.1	58.4	0.19	0.003	1.5	0.2	1.1	0.5
2325	-0.183530305985772	DRER03118, DRER04081, DRER11743, DRER40980, DRER37815, DRER33913, DRER21133, DRER09072, DRER32959	nutf2l, nsl1, tube1, gulp1b, birc5a, haus6, terf1, ndnl2, dnmt3bb.3	Burhaan	-1	59.1	0.2	0.012	1.5	0.3	4.3	2.1
569	0.181694134317105	DRER01637, DRER38961, DRER08111, DRER45754, DRER45035	wnt11, pimr135, gtf2h2, CABZ01112864.1, CU633804.1	Fikra	1.1	44.7	0.26	0.017	0.7	0.4	6.1	3
3112	-0.178606125935359	DRER45040, DRER28861	pfkmb, st6galnac1.1	Auna	-1.6	75	0.46	0.006	2.4	0.5	2.1	1.1
3118	-0.174922574501017	DRER46523, DRER00315, DRER17481, DRER21848, DRER39066	nln, lrrc61, dre-let-7c-1, cspp1b, rxrga	Hugo	-1.4	61.2	0.15	0.017	1.1	0.4	6.1	3
3115	-0.174596114748207	DRER08553, DRER19972, DRER27547	allc, ogdhl, cbln17	Michael	-1.5	43.5	0.35	0.017	1.9	0.5	6.1	3
1945	0.173610192458847	DRER52326, DRER02459, DRER12386, DRER31929, DRER36465, DRER41843	dgkb, wasf3a, si:dkey-14o1.20, zgc:112966, inpp5e, arhgap33	Gerardo	1.4	70.5	0.28	0.005	5	0.5	1.8	0.9
1210	-0.170548658771417	DRER36730, DRER10540, DRER18191	fetub, si:ch1073-464p5.5, dgat2	John	-1.1	53.2	0.29	0.007	4.8	0.4	2.5	1.2
3049	-0.170482619913599	DRER38537, DRER09321, DRER59401, DRER11668, DRER02042	ugt5b1, matn4, ugt5b4, col5a1, fmoda	Auna	-0.9	75	0.63	0.005	2.5	0.2	1.8	0.9
450	0.169955852232277	DRER17289, DRER49029, DRER33730, DRER33962, DRER18121, DRER37849, DRER51749, DRER58944, DRER39338	stambpl1, si:ch73-236c18.3, npy8ar, si:dkey-172j4.3, AL935198.1, nfkbiz, abi2b, BX294160.1, si:dkey-38l22.2	Fikra	1.6	43.9	0.22	0.017	0.7	0.4	6.1	3
3108	-0.162802365706967	DRER19639	si:dkey-65b12.6	Auna	-1.6	73.5	0.28	0.004	1.7	0.4	1.4	0.7
881	0.158563194203864	DRER35588, DRER03998	FO704661.1, si:dkeyp-1h4.6	Jachaela	1.2	74.7	0.24	0.012	1.6	0.4	4.3	2.1
2652	-0.154101596811488	DRER13838, DRER23675, DRER20180, DRER20965, DRER31032	thbs3b, sh3bgrl, tpcn3, fstl1b, ch25hl3	Bradley	-0.9	60.5	0.25	0.008	2.2	0.3	2.9	1.4
1096	0.153469443952285	DRER29458	akap1a	Tyler	2.9	55.1	0.17	0.003	1.5	0.3	1.1	0.5
2745	-0.148474806465454	DRER01152, DRER32374, DRER01785, DRER08715, DRER06707, DRER13427, DRER18420	map2k2a, mafa, si:ch211-106j24.1, cyp2ad3, zgc:154006, zgc:154058, micu2	Bradley	-1	67.5	0.39	0.005	6.4	0.3	1.8	0.9
2625	-0.133428871441546	DRER02825, DRER03137, DRER04546, DRER06832, DRER07109, DRER37523, DRER29151, DRER05726, DRER10580, DRER01659, DRER20431, DRER13232, DRER24331	mcm6, rfc2, mcm5, orc5, tyms, rpa2, kpna2, pcna, HUS1, cdca7b, gar1, mcm4, nasp	Burhaan	-0.8	58.4	0.5	0.007	2.9	0.2	2.5	1.2
2572	0.130456471348658	DRER06579, DRER53029, DRER42075, DRER50876	cldn7a, CR361551.1, si:ch211-196c10.13, si:ch211-286c4.6	Joshua	2.2	75	0.13	0.014	0.3	0.6	5	2.5
3589	-0.121252737130562	DRER07425, DRER08639, DRER55213, DRER09971, DRER16130	BX914200.1, apoba, apoc2, zgc:123103, serpina1	Dinorah	-1	57.8	0.28	0.007	3.5	0.3	2.5	1.2
2265	-0.121070516445411	DRER45205, DRER07370, DRER25029, DRER36453, DRER19753, DRER48311, DRER18959, DRER09782, DRER57283	en2b, hoxc6b, ptmab, si:dkey-30f3.2, zranb2, METTL18, tac1, si:dkey-156k2.3, si:dkey-57k17.1	Burhaan	-1	61.7	0.26	0.017	0.9	0.3	6.1	3
1497	0.116791244341401	DRER04738, DRER05172, DRER18249, DRER16129, DRER30551, DRER32652, DRER52614, DRER03352, DRER35253, DRER19252, DRER00675	ext1a, CABZ01067175.1, prlra, plxnb2b, si:ch211-168d1.3, sun1, ep400, adamts17, myo16, smg6, ypel2b	Fikra	1.1	72.1	0.33	0.006	6.8	0.4	2.1	1.1
2100	-0.114662349308651	DRER09181, DRER02272, DRER00312, DRER16560, DRER33889, DRER15730, DRER10316, DRER45677, DRER17320, DRER16008	cplx2l, zgc:65851, dpysl3, inab, nefmb, scinla, stmn2a, ywhag2, zgc:100906, stmn2b	Clerance	-1.1	60.1	0.28	0.006	2.3	0.3	2.1	1.1
3039	0.112975843415308	DRER44916, DRER04446, DRER04479, DRER12436, DRER01760	dusp1, cyr61, gadd45ba, sik1, nfkbiaa	Karan	1.7	72.9	0.14	0.005	4.2	0.4	1.8	0.9
3193	0.111842107322896	DRER05722, DRER01991, DRER27126, DRER00746, DRER06844, DRER08273, DRER08616, DRER53189, DRER23754, DRER10169, DRER10486, DRER11634	atp5s, dirc2, casp9, gpr137, nudt18, grb7, grinab, pcmtd2, rnf103, atg4b, cry4, rffl	Rashawnda	0.7	73.8	0.19	0.013	1.1	0.2	4.7	2.3
3052	-0.10992381368231	DRER43745, DRER17928, DRER54340	fam198a, sult1st4, si:dkey-56f14.4	Auna	-1.2	59.1	0.13	0.016	2.2	0.3	5.7	2.8
2099	-0.100305122234186	DRER16279, DRER04804, DRER03898, DRER00203, DRER05525, DRER02152, DRER55057, DRER10442, DRER11587, DRER12518, DRER16502, DRER16869, DRER51666	gad1b, slc6a1b, vsnl1a, camk2d2, vamp1, gabrg2, cbln1, slc32a1, nsfa, arf3a, cdk5r2a, CU856222.1, vsnl1b	Clerance	-1.1	64.8	0.48	0.004	6	0.3	1.4	0.7
2686	-0.0967046493932578	DRER05643, DRER27032, DRER08672, DRER11815, DRER26229, DRER45845, DRER35591, DRER03785	nudt15, trmt2a, slc25a27, ugt5e1, zgc:162816, fam173b, si:ch211-197h24.9, pdxka	Talon	-0.9	55.1	0.29	0.009	4.1	0.3	3.2	1.6
2986	0.0877074977072774	DRER25977	ugt1a1	Pauline	1.5	28	0.27	0.017	0.2	0.4	6.1	3
807	0.086368692200641	DRER19169, DRER01810, DRER15882, DRER38009, DRER05406, DRER08453	srgap1b, cdh28, BX571813.1, sstr2b, si:ch211-146l10.8, mtmr3	Fikra	1.2	74.4	0.5	0.005	7.7	0.5	1.8	0.9
1977	-0.07883594906946	DRER47503, DRER24219, DRER02704, DRER41200, DRER05042	slmapb, ppa1a, ncaldb, si:dkey-206f10.1, glmnb	Clerance	-1	59.4	0.18	0.008	8.8	0.4	2.9	1.4
2857	0.0776178020147246	DRER34109, DRER02089, DRER49443, DRER08076, DRER41254, DRER34640, DRER29021	exoc3l2a, zgc:92606, si:ch211-260e23.9, pik3ip1, si:dkey-3d4.3, lhpp, ccng2	Daniel	0.8	75	0.17	0.012	1.1	0.3	4.3	2.1
1383	-0.0758919038200028	DRER21805	RF00001	Mumtaaza	-2.8	41.2	0.14	0.009	4.8	0.7	3.2	1.6
317	0.0749875195330703	DRER38574, DRER15879, DRER42623, DRER56068, DRER19712, DRER28292, DRER35017	si:ch211-198k9.6, si:dkey-23f9.13, BX469912.1, si:dkey-27d5.9, si:rp71-45g20.10, BX908780.1, zgc:174353	Dillion	1	48.2	0.13	0.017	0.5	0.3	6.1	3
1036	-0.0744478636427325	DRER45607, DRER12425, DRER40923, DRER54962, DRER19496, DRER48550	mbd5, cacna2d2b, si:dkey-19a16.7, ppp1r3b, BX005012.3, iqck	Kristian	-1.1	18.4	0.67	0.004	19.7	0.4	1.4	0.7
983	0.0741545050051671	DRER01644, DRER43170, DRER20638, DRER53118, DRER32084, DRER53312, DRER54669	fbxo30b, pgfb, CT583652.1, kank1b, fars2, BX571786.1, si:dkey-234i14.6	Stormy	2.7	73.9	0.14	0.004	3.7	0.6	1.4	0.7
1976	-0.0733151881653313	DRER09976, DRER30716, DRER11630, DRER16663, DRER16013	slc1a2a, sv2ba, opn6a, cnga3a, gabrr2a	Clerance	-1	75	0.69	0.004	8.8	0.4	1.4	0.7
3292	-0.0713520561703814	DRER33467, DRER03842, DRER29409, DRER32681, DRER18094, DRER46798, DRER00528	upb1, sult1st3, dpp4, pdzk1, fkbp11, dpys	Talon	-1.2	60	0.24	0.011	1.9	0.3	3.9	1.9
1555	0.0708588873717527	DRER04437, DRER45896, DRER11959, DRER13650, DRER16617, DRER03910, DRER07017	gucy2g, htr2cl2, trip10b, caps2, fbxl7, slc2a9l1, zgc:162324	Fikra	1	72	0.21	0.017	1.2	0.4	6.1	3
2329	-0.0672114378602312	DRER03743, DRER06056, DRER05216, DRER06854, DRER13174, DRER33603, DRER39703, DRER41643, DRER45873, DRER54027, DRER51804	ak5l, cyp17a1, grifin, lrata, cbln4, si:dkeyp-13a3.10, BX936438.1, hbl2, CR392026.2, ccdc36, BX000524.1	Michael	-1	74.6	0.47	0.014	1	0.3	5	2.5
1232	0.0666887350276713	DRER29464, DRER05279, DRER36621, DRER21416, DRER30131, DRER55017, DRER22186, DRER55921	slc2a15a, dre-mir-24-3, dre-mir-193b, sema3fa, soul5l, mybl2b, CT027718.1, LO018188.1	Fikra	0.8	68.7	0.33	0.005	5.1	0.3	1.8	0.9
3224	0.0639831891319915	DRER11267, DRER12451, DRER15915	si:ch73-86n18.1, cidec, si:ch73-359m17.9	Jachaela	1.4	71.5	0.24	0.011	1.9	0.4	3.9	1.9
1474	0.061955881710194	DRER02513, DRER00138, DRER48091, DRER12792, DRER28914, DRER26368, DRER18431	zmp:0000000527, rab23, thbs2a, nufip1, fbn2b, tnfrsf1b, ric8b	Joseph	0.9	75	0.36	0.005	2.6	0.3	1.8	0.9
2007	0.0618894952812161	DRER31311, DRER05557, DRER01884, DRER46147, DRER28172, DRER20100, DRER18328, DRER37114, DRER41523, DRER19467, DRER49852, DRER03211, DRER34749	ubiad1, TMEM196, stag2a, myo15aa, ptger4c, arhgap18, mta3, zgc:110366, prune, plod3, si:dkey-193c22.2, ssfa2, eci2	Gerardo	1.1	70.1	0.23	0.007	4.7	0.4	2.5	1.2
2230	0.0558792600805476	DRER41714, DRER31537, DRER49324, DRER17750, DRER28459, DRER28216, DRER08592	zbtb37, gfra4b, paqr8, notum2, sh3glb1b, maats1, si:dkey-43k4.3	Weiheng	1	74.2	0.46	0.004	8.2	0.4	1.4	0.7
2505	-0.0541887668402005	DRER03112, DRER29845, DRER17326, DRER36300, DRER47491, DRER39890, DRER43896, DRER29952, DRER20806, DRER12561	kif11, ube2c, top2a, kif22, aurka, prc1a, nuf2, plk1, tpx2, cdca8	Burhaan	-0.8	59.7	0.28	0.007	2.9	0.2	2.5	1.2
3412	-0.0520121960583586	DRER09118, DRER03618, DRER00604, DRER07500, DRER43859	pdia2, cldn15la, fbln5, aspn, slc23a3	Raashid	-1	58.1	0.26	0.009	2.7	0.3	3.2	1.6
2709	-0.0516617331164558	DRER07835, DRER12460	scamp5b, mamdc2a	Michael	-1.3	66.7	0.32	0.005	4.1	0.4	1.8	0.9
2283	-0.0486502340953188	DRER03323, DRER11308	saga, arr3a	Nikkii	-1.7	57.6	0.29	0.005	2.9	0.5	1.8	0.9
2921	0.0478320629324267	DRER02120, DRER04948, DRER32196, DRER51752, DRER34862	nr1i2, lyrm2, hmha1b, si:ch211-202f5.3, znrf3	Patrick	0.9	75	0.13	0.01	0.6	0.2	3.6	1.8
2758	-0.0466097871651312	DRER07084, DRER11687	gdf3, aldoca	Terri	-1	55	0.27	0.008	3.5	0.4	2.9	1.4
2003	0.0453657455981072	DRER54310, DRER15132, DRER00493, DRER49727, DRER41751	si:dkeyp-34c12.1, si:dkey-61p9.6, olfcs1, CU074421.1, si:dkey-23k10.5	Gerardo	0.9	69.2	0.22	0.005	32.7	0.4	1.8	0.9
3085	0.0428837789655551	DRER02944, DRER14628, DRER04889, DRER06647, DRER14318, DRER51763, DRER38943, DRER44932, DRER30715, DRER26398	acadvl, ing5a, tab1, usp8, klhl24a, dusp27, si:ch73-269m14.2, gba, si:ch211-14k19.8, clpxb	Patrick	0.9	75	0.6	0.017	0.7	0.2	6.1	3
688	0.0424508987179	DRER43527, DRER36815, DRER08027, DRER24058, DRER36281, DRER14503	si:dkey-27n14.1, zgc:158432, BX511080.1, BX323839.1, aldh3b2, lipib	Fikra	0.9	74.6	0.37	0.006	4.7	0.3	2.1	1.1
3160	0.0417652228340951	DRER37069, DRER07566, DRER07970, DRER09925, DRER49285, DRER45174	bag3, fosl2, rrad, si:ch73-63e15.2, il6st, arpp21	Aasiya	1.5	75	1.21	0.004	1.4	0.4	1.4	0.7
2908	0.039218080689359	DRER08674, DRER47809, DRER16101, DRER43184	phlda2, stab2, tpte, tlr5a	Trayvon	1.7	75	0.85	0.007	0.9	0.5	2.5	1.2
1318	0.0386871304858358	DRER03060, DRER52839, DRER45834, DRER39728, DRER34575, DRER19387	galr2a, prdm2b, prrc2c, hectd1, tlk1a, cadm1a	Joseph	0.9	72.1	0.23	0.017	1	0.3	6.1	3
2798	0.0386485569454965	DRER03101, DRER01087, DRER10281, DRER24509, DRER13712, DRER13941, DRER39267, DRER48990	gatsl2, mycn, pcmtd1, flcn, furina, cdkn1bb, btg3, si:dkey-261j15.2	Nicholas	0.8	75	0.13	0.005	2.3	0.2	1.8	0.9
2998	-0.0380590077265541	DRER50590, DRER24930, DRER17513, DRER38853, DRER33576	tmem74b, dnajc27, msi2a, BX005364.1, clocka	Hugo	-0.9	59.8	0.27	0.008	2.4	0.3	2.9	1.4
1935	-0.037212402268472	DRER10398, DRER39687, DRER42897, DRER19449, DRER10158, DRER37334, DRER49240	si:ch73-381f5.2, enpp7.2, setd9, si:dkey-21e2.16, v2rh11, si:dkey-78l4.10, neu3.4	Anthony	-1	73.5	0.13	0.017	1.3	0.3	6.1	3
3225	0.0361107589746667	DRER04040, DRER08051, DRER20403, DRER08450	aqp1a.1, gcgb, tmem243a, zgc:162612	Aracely	0.9	75	0.13	0.007	1.4	0.3	2.5	1.2
2627	-0.0355762741836535	DRER53150, DRER02201, DRER31533, DRER20890, DRER26312, DRER40296, DRER16056	si:dkey-121j17.5, ehhadh, gstm.2, aldh16a1, cryz, hibch, cryl1	Talon	-0.8	57	0.21	0.014	2.1	0.3	5	2.5
3430	-0.0339658470671388	DRER38978, DRER36766, DRER55066	si:dkeyp-123h10.2, crybb1l3, si:ch1073-82l19.1	Robert	-1.1	74.5	0.53	0.005	19.8	0.5	1.8	0.9
2385	-0.0336992826934299	DRER06247, DRER54204, DRER42534, DRER11735, DRER37497, DRER50898, DRER10251	mis18a, lsm11, dnmt3bb.2, rad51c, gpr161, si:dkey-57h18.1, rtkn2a	Burhaan	-1	59.4	0.18	0.017	1.3	0.3	6.1	3
1822	0.0318773394057195	DRER17539, DRER39224, DRER49513, DRER08934	AL935174.4, slc46a2, si:ch211-266a5.12, ighd	Hannah	0.8	72.2	0.13	0.005	7.2	0.3	1.8	0.9
1302	0.0306903134291731	DRER30287	atg16l2	Paris	3.1	26.8	0.83	0.001	1.2	0.4	0.4	0.2
3413	-0.0300741292495073	DRER42046, DRER01982, DRER20640, DRER09106	rhbg, pnpla3, si:dkey-10o6.2, cndp2	Raashid	-0.9	61.5	0.23	0.017	1.1	0.3	6.1	3
2005	0.0286804992279712	DRER41355, DRER18451, DRER51228, DRER20465, DRER38003, DRER40828, DRER17703	P2RY14, hivep3b, slc45a3, si:ch211-38m6.6, si:ch211-9d9.1, cacna1fa, nos1apb	Gerardo	1	74.5	0.35	0.005	5.1	0.4	1.8	0.9
2206	-0.0270301777058949	DRER02134, DRER06442, DRER06928, DRER04685, DRER06977, DRER08044, DRER09495, DRER30009, DRER38033, DRER37847, DRER15954, DRER16441, DRER14312, DRER19520, DRER24576, DRER19417, DRER39047, DRER39416, DRER24878	ptmaa, leng1, ptprn2, hdac3, npm1b, hnrnph1, si:ch211-140b10.6, borcs5, gtf2f2a, khdrbs1b, hmgb1a, sinhcafl, hnrnpa0a, hnrnpd, hmgb3a, si:dkey-10f21.4, hmgn2, mibp	Burhaan	-0.8	56.3	0.19	0.016	1.7	0.2	5.7	2.8
2979	0.0268752041319261	DRER02550, DRER18522, DRER06637	dusp5, dusp2, egr4	Karan	1.6	75	0.13	0.003	1	0.3	1.1	0.5
672	-0.0249251181947178	DRER20279, DRER07710, DRER48545, DRER21031	CABZ01059627.1, traj39, CR381673.2, BX000981.2	Haden	-2.2	75	0.13	0.009	1.4	0.8	3.2	1.6
2929	-0.0244308108449826	DRER28613	si:dkey-152b24.8	Mubeena	-1	74.2	0.13	0.004	2.6	0.3	1.4	0.7
3383	0.0237533750015156	DRER03436, DRER03896, DRER29778, DRER07466, DRER08103, DRER08621, DRER08907, DRER17455, DRER19494, DRER52880, DRER02994	slc10a7, mmp2, cd63, pitpnaa, hspb1, tmem189, prdx6, glod5, tmem154, atp6ap1b, si:dkey-7j14.6	Raul	1.1	75	0.95	0.004	1.1	0.3	1.4	0.7
2266	-0.0228157307144254	DRER09478, DRER00580, DRER15613, DRER02872, DRER05922, DRER00724, DRER07453, DRER33086, DRER42396, DRER14477, DRER52790, DRER19233	tma16, snrnp25, lrrc40, mrps33, cox16, zgc:112496, pigl, zgc:92664, cluap1, rps16, sub1a, cenpo	Burhaan	-1	54.8	0.28	0.017	1.1	0.3	6.1	3
3351	-0.0205530599612267	DRER47013, DRER10923, DRER37475, DRER17273, DRER25712, DRER27774, DRER47852	serpinb1, aqp8a.2, cbln20, wu:fb59d01, acsf2, phyhd1, CU682777.2	Steve	-0.8	75	0.38	0.006	3.3	0.3	2.1	1.1
2937	-0.0191223452707795	DRER30200, DRER38354, DRER48758, DRER41869	cul5b, mthfsd, CR381646.1, CU469420.1	Hugo	-0.8	64.9	0.25	0.006	4.1	0.3	2.1	1.1
2819	-0.0189153202084951	DRER09366, DRER51493	opn1lw1, nbeab	Terri	-1.7	69.6	0.31	0.008	0.7	0.5	2.9	1.4
3411	-0.0182901347160124	DRER04164, DRER10074, DRER47430, DRER01454	zgc:112146, tnni2a.1, mia, si:ch73-361h17.1	Raashid	-1.2	55.4	0.56	0.006	3.2	0.5	2.1	1.1
37	0.0169948228418427	DRER00157, DRER29441, DRER29148	itprip, CR936462.1, exo5	Aasiya	1.3	57.9	1.14	0.005	1.2	0.4	1.8	0.9
3529	0.0158905316861352	DRER01260, DRER16049	agt, cyp2aa8	Dinorah	1.4	23.1	0.28	0.017	0.6	0.4	6.1	3
452	0.0155315814871405	DRER38145, DRER03449, DRER18768, DRER37975, DRER09947, DRER52546, DRER42700, DRER34804, DRER53557, DRER46269	wasa, PAQR9, wnt4b, shox2, cdca4, b4galt6, kctd1, sgk1, tmem264, CU855758.1	Fikra	1.2	75	0.45	0.017	0.7	0.4	6.1	3
2279	-0.0154569385822636	DRER39026, DRER41389, DRER13570, DRER01093, DRER17914, DRER51994, DRER52163, DRER53499, DRER43697, DRER20065, DRER18639	slc12a5b, iffo1b, sall3a, CR381655.2, slitrk5a, ajap1, si:dkey-110c1.7, gabrb4, AL929222.2, sgip1a, cntn4	Elisabeth	-0.8	68.1	0.5	0.004	6.4	0.3	1.4	0.7
2268	-0.0131236169942435	DRER00692, DRER19803, DRER08817, DRER09840, DRER10325, DRER16618, DRER54227	saal1, mgmt, sntb2, zgc:113090, ptgr2, fpgt, CR848667.1	Burhaan	-0.8	47.7	0.32	0.017	1.7	0.3	6.1	3
3525	-0.012284559961312	DRER44519, DRER08245, DRER15186	afp4, zgc:136410, BX548075.1	Dinorah	-1	53.2	0.31	0.004	5.2	0.3	1.4	0.7
2326	-0.0121811182863057	DRER04422, DRER04898, DRER09880, DRER35678, DRER53245, DRER19598, DRER20613, DRER34854	chek2, nudt1, dhodh, zgc:194621, CT025742.1, rnaseh2c, hoxb1b, zgc:154061	Burhaan	-1	51.6	0.33	0.016	1.5	0.3	5.7	2.8
1852	-0.0120217517142706	DRER33850, DRER41687, DRER05638, DRER45016, DRER49033, DRER21904, DRER22234	si:ch211-147k10.5, NC_002333.15, NC_002333.16, pibf1, clcn7, tubd1, zgc:152948	Ghassaan	-0.8	75	0.2	0.006	2.6	0.2	2.1	1.1
2566	-0.0117445208631375	DRER15840, DRER02816, DRER06464, DRER36623, DRER06891, DRER19416, DRER43718, DRER11707, DRER44323	haus4, znf408, rad9a, gcna, skp2, atad2, tinf2, cdc20, chek1	Burhaan	-0.9	58.2	0.23	0.01	2.2	0.3	3.6	1.8
883	0.00840942573312292	DRER19375, DRER07035, DRER00618, DRER05506, DRER37350, DRER12675, DRER27382	twf2b, stx11b.1, grapa, ptgis, tspan33a, CABZ01084230.1, sgms2a	Jachaela	1	75	0.13	0.012	1.1	0.3	4.3	2.1
3095	0.00832586514648877	DRER26732, DRER39245, DRER46739, DRER06813, DRER07704	mat2ab, slc25a33, prelid3b, hsd17b12a, higd1a	Daniel	1	47.4	1.1	0.007	1.6	0.3	2.5	1.2
1030	-0.00816091270884549	DRER46105, DRER50926, DRER57843	scel, si:dkey-193p11.2, BX465208.1	Steve	-1.1	75	0.76	0.013	1.1	0.4	4.7	2.3
2042	-0.00664500691234132	DRER15824, DRER06626, DRER30707, DRER21258, DRER20024, DRER09441	si:ch211-5k11.8, hbbe2, hbaa2, hbaa1, hbae1.1, hbba1	Vincent	-2.2	36	0.16	0.014	1.3	0.4	5	2.5
3144	0.00645496180348715	DRER28488, DRER08248, DRER13255, DRER39234, DRER41671, DRER43559, DRER04663	kynu, tgfb1a, arhgef1b, bmp1a, lasp1, zyx, lamc3	Patrick	0.7	72	0.18	0.017	2	0.3	6.1	3
1884	0.00639365874506437	DRER10111, DRER10390, DRER39014, DRER14895, DRER05010	ctxn3, morc3b, ednrbb, cysltr3, BX005156.1	Hannah	0.9	74.3	0.15	0.005	7.5	0.3	1.8	0.9
1170	0.00596105887437909	DRER28767, DRER25091, DRER42392, DRER19599, DRER03930, DRER05541, DRER20007	zgc:114173, slc52a2, ntn2, dusp16, snai1b, mob2a, dennd2c	Weiheng	0.7	63	0.18	0.008	8.9	0.3	2.9	1.4
79	0.00517054561046715	DRER21647, DRER22450, DRER23497	RF00001, RF00026, RF00553	Tashina	1.4	54.8	0.24	0.017	0.8	0.5	6.1	3
378	0.00364576563749813	DRER16510, DRER22146, DRER39347, DRER50912	msgn1, dre-mir-125c, BX537288.1, nfe2l1b	Charles	1.2	69.3	0.3	0.017	1.5	0.4	6.1	3
2039	-0.00343177235562273	DRER00119, DRER02748, DRER43656, DRER49890, DRER28870, DRER07408, DRER45339, DRER47646	mpped2a, coro1b, zgc:153615, sept3, dpysl5a, ppp1r14ba, dpysl4, dnmt3ab	Clerance	-0.7	74	0.68	0.005	12.7	0.3	1.8	0.9
1209	-0.000173146267491209	DRER30431, DRER08337, DRER11405, DRER41823	rh50, zgc:172079, cyp2ad2, CR626936.1	John	-1.2	61.7	0.13	0.011	2.5	0.4	3.9	1.9
